# Supplementary material for: Integrated transcriptome and hormone profiling highlight the role of multiple phytohormone pathways in wheat resistance against fusarium head blight
Source: PLoS One. 2018 Nov 7;13(11):e0207036. doi: 10.1371/journal.pone.0207036 (PMC6221353; doi:10.1371/journal.pone.0207036)
Supplement: S1 Dataset — (XLSX) [file pone.0207036.s006.xlsx]

## Sheet: Supplemental Data Set 1
Supplemental Data Set 1: RNA-seq read mapping summary (both wheat and Fg)
sample ID	Number of input reads	UNIQUE READ		MULTI-MAPPING READ		Total mapped	% mapped	Avr. No. of input reads	Avr. total mapped	Avr. % mapped	variety	tissue	treatment	sample ID	RNA-SEQ reads mapped to Fusarium Genome						RNA-SEQ reads mapped to Wheat Genome
		Uniquely mapped reads number	Uniquely mapped reads %	Number of reads mapped to multiple loci	% of reads mapped to multiple loci										Number	average No.	StError	Percentage	average %	StError	Number	average No.	StError	Percentage	average %	StError
SU_MOCK_SP2	21222625	14523452	0.684338	3536478	0.166637	18059930	0.850975	2.40029e+07	21325979	0.886532	Sumai3	Spikelets		SU_MOCK_SP2	2378	2034.33	175.464	0.000210599	0.00015879	2.63518e-05	11289233	1.31625e+07	1.21911e+06	0.999789	0.999841	2.63518e-05
SU_MOCK_SP3	22576517	16368245	0.725012	4081402	0.180781	20449647	0.905793						mock	SU_MOCK_SP3	1801			0.000141263			12747451			0.999859
SU_MOCK_SP4	28209529	20360261	0.721751	5108099	0.181077	25468360	0.902828							SU_MOCK_SP4	1924			0.000124509			15450724			0.999875
SU_1dpiFg_SP1	27362450	20530957	0.750333	4494883	0.164272	25025840	0.914605	2.58483e+07	23637218	0.914438				SU_1dpiFg_SP1	887555	599330	186014	0.0515157	0.0367433	0.0106251	16341281	1.54994e+07	447807	0.948484	0.963257	0.0106251
SU_1dpiFg_SP2	25520925	18910382	0.740976	4466923	0.17503	23377305	0.916005						1dpi	SU_1dpiFg_SP2	251507			0.016128			15342906			0.983872
SU_1dpiFg_SP3	24661383	18470890	0.74898	4037619	0.163722	22508509	0.912703							SU_1dpiFg_SP3	658929			0.0425862			14813883			0.957414
SU_2dpiFg_SP1	19680028	14373128	0.730341	3218377	0.163535	17591505	0.893876	2.37306e+07	2.13153e+07	0.896893				SU_2dpiFg_SP1	164616	2452901	2.0614e+06	0.0141204	0.137507	0.108871	11493419	12375652	665354	0.98588	0.862493	0.108871
SU_2dpiFg_SP2	24310666	17542266	0.721587	3657656	0.150455	21199922	0.872042						2dpi	SU_2dpiFg_SP2	627034			0.0438285			13679517			0.956172
SU_2dpiFg_SP3	27201224	21962365	0.807404	3192245	0.117357	25154610	0.92476							SU_2dpiFg_SP3	6567053			0.354572			11954020			0.645428
SU_3dpiFg_SP1	26534743	21211702	0.799394	2205792	0.0831284	23417494	0.882522	2.38893e+07	2.11233e+07	0.884421				SU_3dpiFg_SP1	9137986	9.03815e+06	1.48528e+06	0.510038	0.551921	0.0620917	8778314	7.18535e+06	920885	0.489962	0.448079	0.0620917
SU_3dpiFg_SP2	20315021	16167104	0.79582	1851748	0.0911517	18018852	0.886972						3dpi	SU_3dpiFg_SP2	6417111			0.471619			7189460			0.528381
SU_3dpiFg_SP3	24818248	20544506	0.827798	1389133	0.0559722	21933639	0.883771							SU_3dpiFg_SP3	11559351			0.674108			5588281			0.325892
SU_MOCK_RA1	25221849	18755521	0.743622	4309794	0.170875	23065315	0.914497	2.6411e+07	24112653	0.913105		Rachis		SU_MOCK_RA1	9211	6253	1489.93	0.000625575	0.000414416	0.000105976	14714832	15269039	1.0802e+06	0.999374	0.999586	0.000105976
SU_MOCK_RA2	24285454	17965712	0.739773	4226427	0.174031	22192139	0.913804						mock	SU_MOCK_RA2	4462			0.000324692			13737787			0.999675
SU_MOCK_RA3	29725704	21931297	0.737789	5149208	0.173224	27080505	0.911013							SU_MOCK_RA3	5086			0.000292979			17354498			0.999707
SU_2dpiFg_RA2	31858302	24169543	0.758658	4631195	0.145369	28800738	0.904026	3.03213e+07	2.72454e+07	0.897829				SU_2dpiFg_RA2	1502269	992764	255588	0.0723214	0.0506466	0.0114179	19269865	1.85042e+07	1.26415e+06	0.927679	0.949353	0.0114179
SU_2dpiFg_RA3	26924305	19903498	0.739239	3921470	0.145648	23824968	0.884887						2dpi	SU_2dpiFg_RA3	773774			0.0460349			16034663			0.953965
SU_2dpiFg_RA4	32181432	24324715	0.755862	4785786	0.148713	29110501	0.904574							SU_2dpiFg_RA4	702249			0.0335837			20208178			0.966416
SU_3dpiFg_RA1	23397838	17760014	0.759045	3504067	0.14976	21264081	0.908805	2.1188e+07	1.92597e+07	0.908958				SU_3dpiFg_RA1	2100678	1.94836e+06	94103.9	0.13845	0.141089	0.0022986	13072139	11868038	622758	0.86155	0.858911	0.0022986
SU_3dpiFg_RA2	19587797	14843041	0.75777	2914411	0.148787	17757452	0.906557						3dpi	SU_3dpiFg_RA2	1776463			0.139149			10990149			0.860851
SU_3dpiFg_RA3	20578484	15714691	0.763647	3042833	0.147865	18757524	0.911511							SU_3dpiFg_RA3	1967953			0.145669			11541826			0.854331
SU_4dpiFg_RA1	17544277	13189242	0.751769	2763172	0.157497	15952414	0.909266	33255741	3.02369e+07	0.909216				SU_4dpiFg_RA1	901405	1.02573e+06	219434	0.0792764	0.0544136	0.0149467	10468997	2.0089e+07	4.82159e+06	0.920724	0.945586	0.0149467
SU_4dpiFg_RA2	41558029	30939076	0.744479	6928891	0.166728	37867967	0.911207						4dpi	SU_4dpiFg_RA2	723398			0.027609			25478158			0.972391
SU_4dpiFg_RA3	40664917	30175032	0.742041	6715154	0.165134	36890186	0.907175							SU_4dpiFg_RA3	1452398			0.0563554			24319735			0.943645
FL_MOCK_SP1	20481855	14564529	0.711094	3736476	0.182429	18301005	0.893523	1.74425e+07	1.56902e+07	0.901279	FL62R1	Spikelets	mock	FL_MOCK_SP1	1106	1585.33	482.838	0.000101349	0.000166934	3.27932e-05	10911631	9723092	2.17118e+06	0.999899	0.999833	3.27932e-05
FL_MOCK_SP2	9515865	6956885	0.731083	1697942	0.178433	8654827	0.909516							FL_MOCK_SP2	1099			0.00019935			5511828			0.999801
FL_MOCK_SP3	22329772	16157224	0.723573	3957405	0.177225	20114629	0.900799							FL_MOCK_SP3	2551			0.000200104			12745817			0.9998
FL_1dpiFg_SP1	32229661	24130985	0.74872	5241576	0.162632	29372561	0.911352	3.09031e+07	2.8408e+07	0.919443			1dpi	FL_1dpiFg_SP1	1448771	1023697	236932	0.0718271	0.0527627	0.0109147	18721498	1.81793e+07	271544	0.928173	0.947237	0.0109147
FL_1dpiFg_SP2	30006729	22428608	0.747453	5328461	0.177576	27757069	0.925028							FL_1dpiFg_SP2	629792			0.0340216			17881749			0.965978
FL_1dpiFg_SP3	30472923	22830615	0.74921	5263901	0.17274	28094516	0.92195							FL_1dpiFg_SP3	992528			0.0524396			17934555			0.94756
FL_2dpiFg_SP1	21893652	16135262	0.736984	3232959	0.147667	19368221	0.88465	24536178	2.18955e+07	0.890841			2dpi	FL_2dpiFg_SP1	695983	2.24076e+06	1.22926e+06	0.0522718	0.13031	0.0542557	12618702	13178825	1.06156e+06	0.947728	0.86969	0.0542557
FL_2dpiFg_SP2	30466271	23814535	0.781669	3713103	0.121876	27527638	0.903545							FL_2dpiFg_SP2	4669486			0.234625			15232430			0.765375
FL_2dpiFg_SP3	21248611	15839988	0.74546	2950753	0.138868	18790741	0.884328							FL_2dpiFg_SP3	1356809			0.104033			11685343			0.895967
FL_3dpiFg_SP1	22643265	16965679	0.749259	1651976	0.0729566	18617655	0.822216	2.32583e+07	18851866	0.811785			3dpi	FL_3dpiFg_SP1	7370867	8472634	650892	0.524923	0.585854	0.0377046	6670926	5966106	470528	0.475077	0.414146	0.0377046
FL_3dpiFg_SP2	24682841	17423337	0.705889	1634043	0.0662016	19057380	0.77209							FL_3dpiFg_SP2	8423047			0.577841			6153706			0.422159
FL_3dpiFg_SP4	22448835	17601643	0.784078	1278920	0.0569704	18880563	0.841049							FL_3dpiFg_SP4	9623988			0.654797			5073686			0.345203
FL_MOCK_RA1	35278866	25939110	0.735259	6071683	0.172105	32010793	0.907365	29113537	26613424	0.91484		Rachis	mock	FL_MOCK_RA1	5142	4004.67	683.247	0.000259984	0.000237625	2.00878e-05	19773003	1.66214e+07	1.67337e+06	0.99974	0.999762	2.00878e-05
FL_MOCK_RA2	27230489	20189631	0.741435	4900250	0.179955	25089881	0.921389							FL_MOCK_RA2	4092			0.000255353			16020770			0.999745
FL_MOCK_RA4	24831256	18451298	0.743067	4288300	0.172698	22739598	0.915765							FL_MOCK_RA4	2780			0.000197539			14070410			0.999802
FL_2dpiFg_RA1	34965014	26550112	0.759334	5158147	0.147523	31708259	0.906857	3.08986e+07	28227498	0.913488			2dpi	FL_2dpiFg_RA1	2365140	1.58826e+06	389297	0.10394	0.080259	0.0152684	20389664	1.83149e+07	2.47913e+06	0.89606	0.919741	0.0152684
FL_2dpiFg_RA2	35217784	26619066	0.755842	5797616	0.164622	32416682	0.920463							FL_2dpiFg_RA2	1155087			0.051722			21177504			0.948278
FL_2dpiFg_RA3	22512956	17096711	0.759417	3460842	0.153727	20557553	0.913143							FL_2dpiFg_RA3	1244557			0.0851147			13377566			0.914885
FL_3dpiFg_RA1	21670518	16768239	0.773781	2718322	0.125439	19486561	0.89922	2.09596e+07	1.88635e+07	0.89999			3dpi	FL_3dpiFg_RA1	3747665	3758873	67965.6	0.262726	0.272835	0.00548711	10516885	10024920	256295	0.737274	0.727165	0.00548711
FL_3dpiFg_RA2	20159360	15713971	0.779488	2419602	0.120024	18133573	0.899511							FL_3dpiFg_RA2	3647158			0.274193			9654284			0.725807
FL_3dpiFg_RA3	21049028	16335677	0.776077	2634540	0.125162	18970217	0.90124							FL_3dpiFg_RA3	3881796			0.281588			9903591			0.718412
FL_4dpiFg_RA1	27063803	20833350	0.769786	3660156	0.135242	24493506	0.905028	2.8896e+07	2.61505e+07	0.905108			4dpi	FL_4dpiFg_RA1	4298948	3.5652e+06	371774	0.239121	0.191669	0.0298092	13679206	1.54994e+07	2.02497e+06	0.760879	0.808331	0.0298092
FL_4dpiFg_RA2	25301518	19284722	0.762196	3646683	0.144129	22931405	0.906325							FL_4dpiFg_RA2	3302516			0.199201			13276327			0.800799
FL_4dpiFg_RA3	34322617	26098372	0.760384	4928279	0.143587	31026651	0.903971							FL_4dpiFg_RA3	3094132			0.136686			19542657			0.863314
ST_MOCK_SP1	27690543	19865324	0.717405	4663099	0.1684	24528423	0.885805	2.59885e+07	2.32761e+07	0.895952	Stettler	Spikelets	mock	ST_MOCK_SP1	85864	220877	178685	0.00562621	0.0143295	0.0115581	15175553	14524316	505796	0.994374	0.98567	0.0115581
ST_MOCK_SP2	24781465	17731082	0.715498	4573238	0.184543	22304320	0.90004							ST_MOCK_SP2	1828			0.000135106			13528320			0.999865
ST_MOCK_SP3	25493512	19092426	0.748913	3902994	0.153098	22995420	0.902011							ST_MOCK_SP3	574939			0.0372273			14869075			0.962773
ST_1dpiFg_SP1	26476366	19565130	0.738966	4465798	0.168671	24030928	0.907637	29584138	2.70096e+07	0.912702			1dpi	ST_1dpiFg_SP1	530103	461057	34524.5	0.0321418	0.0254636	0.00335111	15962518	1.7895e+07	993760	0.967858	0.974536	0.00335111
ST_1dpiFg_SP2	30461191	22611763	0.742314	5253302	0.172459	27865065	0.914773							ST_1dpiFg_SP2	427118			0.0226158			18458739			0.977384
ST_1dpiFg_SP3	31814857	23546186	0.7401	5586518	0.175595	29132704	0.915695							ST_1dpiFg_SP3	425951			0.0216334			19263601			0.978367
ST_2dpiFg_SP1	25901346	19517374	0.753527	3752769	0.144887	23270143	0.898414	2.42117e+07	2.17824e+07	0.899716			2dpi	ST_2dpiFg_SP1	1050256	863103	254921	0.0641998	0.0570836	0.0172838	15308922	14276294	652023	0.9358	0.942916	0.0172838
ST_2dpiFg_SP2	22667999	17132199	0.755788	3284847	0.144911	20417046	0.900699							ST_2dpiFg_SP2	1180238			0.0828206			13070297			0.917179
ST_2dpiFg_SP3	24065652	17925547	0.74486	3734349	0.155173	21659896	0.900034							ST_2dpiFg_SP3	358814			0.0242303			14449663			0.97577
ST_3dpiFg_SP1	18327151	14526937	0.792646	2018061	0.110113	16544998	0.902759	23566615	2.10868e+07	0.895558			3dpi	ST_3dpiFg_SP1	4395839	1.11119e+07	3.36037e+06	0.357782	0.630186	0.136203	7890533	5.57049e+06	1.16035e+06	0.642218	0.369814	0.136203
ST_3dpiFg_SP2	26471764	22659166	0.855975	1010515	0.0381733	23669681	0.894148							ST_3dpiFg_SP2	14687364			0.767123			4458674			0.232877
ST_3dpiFg_SP3	25900930	22002810	0.849499	1042987	0.0402683	23045797	0.889767							ST_3dpiFg_SP3	14252448			0.765655			4362268			0.234345
ST_MOCK_RA1	19098545	13821930	0.723716	3447673	0.18052	17269603	0.904237	2.14536e+07	1.94374e+07	0.905839		Rachis	mock	ST_MOCK_RA1	2424	2935.67	258.129	0.000228029	0.000243475	1.21226e-05	10627808	12035654	780561	0.999772	0.999757	1.21226e-05
ST_MOCK_RA2	21911994	15897165	0.725501	3878741	0.177015	19775906	0.902515							ST_MOCK_RA2	3251			0.000267382			12155365			0.999733
ST_MOCK_RA3	23350275	17282159	0.740127	3984455	0.170638	21266614	0.910765							ST_MOCK_RA3	3132			0.000235013			13323789			0.999765
ST_2dpiFg_RA1	24719315	18715791	0.757132	3786334	0.153173	22502125	0.910305	28897890	2.6119e+07	0.904913			2dpi	ST_2dpiFg_RA1	214689	940847	591094	0.0134321	0.0463929	0.0261493	15768626	17534408	1.05863e+06	0.986568	0.953607	0.0261493
ST_2dpiFg_RA2	34179892	26049781	0.762138	4470039	0.13078	30519820	0.892917							ST_2dpiFg_RA2	2111822			0.0980379			19429041			0.901962
ST_2dpiFg_RA3	27794463	21210162	0.763107	4124946	0.148409	25335108	0.911516							ST_2dpiFg_RA3	496031			0.0277088			17405557			0.972291
ST_3dpiFg_RA1	23855100	18430795	0.772614	3181344	0.133361	21612139	0.905976	22236587	20169894	0.907091			3dpi	ST_3dpiFg_RA1	3159474	2829971	168199	0.204477	0.196514	0.01393	12291981	1.16594e+07	887417	0.795523	0.803486	0.01393
ST_3dpiFg_RA2	19232355	14895181	0.774486	2558556	0.133034	17453737	0.907519							ST_3dpiFg_RA2	2723905			0.215654			9907013			0.784346
ST_3dpiFg_RA3	23622306	18207285	0.770767	3236521	0.137011	21443806	0.907778							ST_3dpiFg_RA3	2606534			0.169412			12779237			0.830588
MM_MOCK_SP2	22900096	16605090	0.72511	4109871	0.17947	20714961	0.90458	2.05928e+07	1.84686e+07	0.896679	Muchmore	Spikelets	mock	MM_MOCK_SP2	3372	51318	48728.1	0.000255503	0.00437286	0.00415648	13194123	11661993	861517	0.999744	0.995627	0.00415648
MM_MOCK_SP3	20626403	14998801	0.727165	3267738	0.158425	18266539	0.88559							MM_MOCK_SP3	148770			0.0126857			11578621			0.987314
MM_MOCK_SP4	18251822	13171025	0.721628	3253198	0.17824	16424223	0.899868							MM_MOCK_SP4	1812			0.000177385			10213235			0.999823
MM_1dpiFg_SP1	26330652	18852474	0.71599	4613480	0.175213	23465954	0.891203	2.98694e+07	2.62493e+07	0.875529			1dpi	MM_1dpiFg_SP1	793153	575180	109358	0.0506709	0.0343457	0.00852217	14859864	16898724	2.29385e+06	0.949329	0.965654	0.00852217
MM_1dpiFg_SP2	36134956	26426287	0.731322	6440908	0.178246	32867195	0.909568							MM_1dpiFg_SP2	481799			0.0219408			21477294			0.978059
MM_1dpiFg_SP3	27142731	18089989	0.666476	4324895	0.159339	22414884	0.825815							MM_1dpiFg_SP3	450589			0.0304255			14359014			0.969575
MM_2dpiFg_SP1	24071668	18144500	0.75377	3349547	0.139149	21494047	0.892919	22952610	2.055e+07	0.895659			2dpi	MM_2dpiFg_SP1	1378453	593789	396802	0.0920701	0.0404194	0.0261306	13593322	13386488	346699	0.90793	0.959581	0.0261306
MM_2dpiFg_SP2	21145727	15536024	0.734712	3588384	0.169698	19124408	0.90441							MM_2dpiFg_SP2	98582			0.00769661			12709909			0.992303
MM_2dpiFg_SP3	23640435	17278321	0.73088	3753352	0.158768	21031673	0.889648							MM_2dpiFg_SP3	304333			0.0214916			13856233			0.978508
MM_3dpiFg_SP1	23511811	19149333	0.814456	1008534	0.0428948	20157867	0.857351	24287854	2.11901e+07	0.872853			3dpi	MM_3dpiFg_SP1	11453948	8.00918e+06	2.14205e+06	0.729927	0.499511	0.130834	4237958	7.89139e+06	1.90545e+06	0.270073	0.500489	0.130834
MM_3dpiFg_SP2	26496785	20889039	0.788361	2102438	0.0793469	22991477	0.867708							MM_3dpiFg_SP2	8492528			0.491701			8779189			0.508299
MM_3dpiFg_SP3	22854966	17675894	0.773394	2745030	0.120107	20420924	0.893501							MM_3dpiFg_SP3	4081057			0.276906			10657010			0.723094
MM_MOCK_RA1	28828179	21250832	0.737155	4932752	0.171109	26183584	0.908264	3.02991e+07	2.75396e+07	0.908912		Rachis	mock	MM_MOCK_RA1	4910	5250	170.025	0.000302371	0.000307874	2.83802e-06	16233405	1.70401e+07	404448	0.999698	0.999692	2.83802e-06
MM_MOCK_RA2	30944390	22899700	0.740028	5275809	0.170493	28175509	0.910521							MM_MOCK_RA2	5425			0.000311831			17391830			0.999688
MM_MOCK_RA3	31124633	22966156	0.737877	5293462	0.170073	28259618	0.90795							MM_MOCK_RA3	5415			0.00030942			17495072			0.999691
MM_2dpiFg_RA1	35643612	27206555	0.763294	5200367	0.145899	32406922	0.909193	33391235	3.00538e+07	0.899377			2dpi	MM_2dpiFg_RA1	1173511	1.30238e+06	394073	0.0514495	0.0589177	0.0112368	21635467	1.99139e+07	2.51414e+06	0.94855	0.941082	0.0112368
MM_2dpiFg_RA2	24971668	18847143	0.754741	3430579	0.137379	22277722	0.89212							MM_2dpiFg_RA2	693446			0.0442951			14961698			0.955705
MM_2dpiFg_RA3	39558425	29962015	0.757412	5514719	0.139407	35476734	0.896819							MM_2dpiFg_RA3	2040182			0.0810085			23144600			0.918991
MM_3dpiFg_RA1	24054936	18437503	0.766475	3456401	0.143688	21893904	0.910163	2.27399e+07	20349303	0.892989			3dpi	MM_3dpiFg_RA1	2868779	1817981	541395	0.181389	0.125002	0.0322552	12946859	1.26404e+07	1.02313e+06	0.818611	0.874998	0.0322552
MM_3dpiFg_RA2	20189814	14460057	0.716206	2890805	0.143181	17350862	0.859387							MM_3dpiFg_RA2	1518844			0.123948			10735053			0.876052
MM_3dpiFg_RA3	23974858	17918638	0.747393	3884505	0.162024	21803143	0.909417							MM_3dpiFg_RA3	1066320			0.0696685			14239311			0.930332
MM_4dpiFg_RA1	42102613	32717881	0.777099	5004952	0.118875	37722833	0.895974	3.61163e+07	3.22785e+07	0.893129			4dpi	MM_4dpiFg_RA1	8856063	9.07594e+06	122573	0.314087	0.377827	0.0372824	19340108	1.53584e+07	2.22208e+06	0.685913	0.622173	0.0372824
MM_4dpiFg_RA2	30942703	24252301	0.783781	3053918	0.0986959	27306219	0.882477							MM_4dpiFg_RA2	9279754			0.443206			11658033			0.556794
MM_4dpiFg_RA3	35303630	27924772	0.790989	3881576	0.109948	31806348	0.900937							MM_4dpiFg_RA3	9092016			0.376186			15076910			0.623814
