# Supplementary material for: Integrated transcriptome and hormone profiling highlight the role of multiple phytohormone pathways in wheat resistance against fusarium head blight
Source: PLoS One. 2018 Nov 7;13(11):e0207036. doi: 10.1371/journal.pone.0207036 (PMC6221353; doi:10.1371/journal.pone.0207036)
Supplement: S2 Dataset — (XLSX) [file pone.0207036.s007.xlsx]

## Sheet: Sumai3
Supplemental Data Set 2: DEGs in Sumai3
	Normalized mean									Log2 Fold Change							p value							adjusted p value							Pearson Correlation			p value of correction				Annotation + ortholog
	SU_0dM_L	SU_1d3D_L	SU_2d3D_L	SU_3d3D_L	SU_0dM_R	SU_2d3D_R	SU_3d3D_R	SU_4d3D_R		SU_L_1d3D_vs_0dM	SU_L_2d3D_vs_0dM	SU_L_3d3D_vs_0dM	SU_R_2d3D_vs_0dM	SU_R_3d3D_vs_0dM	SU_R_4d3D_vs_0dM		SU_L_1d3D_vs_0dM	SU_L_2d3D_vs_0dM	SU_L_3d3D_vs_0dM	SU_R_2d3D_vs_0dM	SU_R_3d3D_vs_0dM	SU_R_4d3D_vs_0dM		SU_L_1d3D_vs_0dM	SU_L_2d3D_vs_0dM	SU_L_3d3D_vs_0dM	SU_R_2d3D_vs_0dM	SU_R_3d3D_vs_0dM	SU_R_4d3D_vs_0dM		Fg_T	Lemma	Rachis	Fg_T_pval	Lemma_pval	Rachis_pval		Gene name	Source of gene name	Gene description	% GC content	Arabidopsis thaliana gene stable ID	Brachypodium distachyon gene stable ID	Oryza sativa Japonica gene stable ID	Zea mays gene stable ID
Traes_1AL_00A8A2030	89.3347	25.7645	16.3342	28.8877	171.234	28.34	16.6461	24.593		-1.7784	-2.3541	-1.5938	-2.5685	-3.3418	-2.777		3.152e-07	5.851e-09	0.0001441	8.697e-13	4.837e-18	4.176e-16		3.77e-06	2.717e-08	0.000309	6.56e-12	1.135e-16	1.805e-14		-0.7064	-0.0987	0.0987	0.0502	0.8162	0.8162				basic leucine zipper 24 [Source:Projected from Arabidopsis thaliana (AT3G51960) TAIR;Acc:AT3G51960]	49.56	AT3G51960	BRADI2G21197	OS05G0495200	GRMZM2G033230, GRMZM2G175870
Traes_1AL_00DE5195E	9.82707	4.38283	0	1.81047	11.4557	0	2.23277	7.18123		-1.1173	-5.1723	-2.1694	-5.5971	-2.3692	-0.697		0.1133	0.0008162	0.04769	0.0002375	0.005553	0.2945		0.187	0.001695	0.06677	0.0005117	0.0103	0.3902		-0.3635	-0.0941	0.0941	0.3761	0.8245	0.8245					46.58	AT1G53250	BRADI2G14670		GRMZM2G156765
Traes_1AL_00E379EFF	123.7	35.5423	1.37327	1.81047	63.8698	0.4268	1.1126	3.60497		-1.7477	-6.0051	-5.5504	-6.4004	-5.3835	-3.9588		0.0214	4.884e-09	6.915e-07	1.075e-07	1.357e-07	1.263e-06		0.04723	2.292e-08	2.006e-06	3.767e-07	5.706e-07	7.621e-06		-0.7935	0.2663	-0.2663	0.0187	0.5238	0.5238					48.15	AT3G18000, AT1G73600, AT1G48600	BRADI2G17680	OS05G0548900	GRMZM2G170400
Traes_1AL_00E8CE811	22.3824	5.34723	25.8373	5.21123	10.6594	5.5901	11.3323	5.92673		-2.0215	0.2404	-2.018	-0.9254	0.0661	-0.7878		0.001966	0.6969	0.01574	0.1914	0.9197	0.2271		0.006249	0.7432	0.02431	0.2402	0.9353	0.3159		-0.4536	0.2981	-0.2981	0.259	0.4733	0.4733					43.13
Traes_1AL_0121566F8	70.7484	307.802	700.374	1073.39	48.5712	4876.49	645.39	263.618		2.0986	3.2723	3.8802	6.571	3.6854	2.4067		8.511e-06	3.865e-12	2.015e-16	4.558e-44	6.725e-15	3.736e-07		5.998e-05	2.938e-11	1.512e-15	3.937e-42	1.007e-13	2.593e-06		0.572	-0.0819	0.0819	0.1384	0.8471	0.8471					58.02		BRADI2G14590	OS05G0588900	AC233854.1_FG002, GRMZM6G704070, GRMZM2G175593, GRMZM2G408881
Traes_1AL_015BAE72C	44.0462	42.8425	16.9936	10.6636	8.5982	1.23973	1.1126	2.1306		-0.0448	-1.3855	-1.946	-2.5426	-2.5956	-1.9556		0.9341	0.01829	0.004327	0.005271	0.004518	0.005479		0.9641	0.02896	0.007411	0.009093	0.008555	0.0132		-0.5723	0.8587	-0.8587	0.1382	0.0063	0.0063					45.07		BRADI3G16430	OS11G0490200	GRMZM2G389948
Traes_1AL_018165ED5	127.26	78.9324	46.1255	66.9172	186.434	82.7181	71.1385	99.6931		-0.6754	-1.4607	-0.9393	-1.1591	-1.3896	-0.8893		0.0005323	5.602e-10	0.0002351	8.834e-09	1.289e-11	1.697e-06		0.002043	3.007e-09	0.0004895	3.662e-08	1.1e-10	9.927e-06		-0.5539	-0.3954	0.3954	0.1543	0.3323	0.3323					42.16		BRADI2G18170	OS05G0541700	GRMZM2G094884, GRMZM2G387569
Traes_1AL_01E24503F	3.23513	4.12497	9.8538	0	3.7726	5.88017	1.3074	0.158967		0.3315	1.5473	-3.0075	0.6306	-1.4585	-3.6435		0.7447	0.1277	0.07784	0.5342	0.2153	0.00693		0.8175	0.1669	0.1042	0.5944	0.273	0.01621		-0.6882	0.1564	-0.1564	0.0591	0.7115	0.7115					57.12	AT5G04760	BRADI2G55797	OS05G0442400	GRMZM2G091201
Traes_1AL_021B94DEB	49.8471	22.6596	45.4197	19.0766	10.2175	29.6359	5.57053	4.22383		-1.1399	-0.1284	-1.3999	1.5153	-0.8049	-1.3814		6.119e-05	0.6557	0.0007426	1.53e-05	0.09629	0.001677		0.00032	0.7057	0.001436	3.913e-05	0.1342	0.004651		-0.4867	0.7123	-0.7123	0.2213	0.0474	0.0474					44.29	AT5G24270	BRADI2G18740	OS05G0534400	GRMZM2G001221
Traes_1AL_0226AAD07	0.930567	9.92237	30.0065	37.9284	0.401	280.45	957.597	338.159		3.081	4.676	5.0361	8.74	10.4954	9.0076		0.0001071	2.888e-09	3.125e-10	2.886e-22	1.831e-31	1.349e-23		0.0005172	1.402e-08	1.298e-09	5.822e-21	1.757e-29	1.614e-21		0.7941	-0.4731	0.4731	0.0186	0.2364	0.2364					48.01	AT1G77120		OS11G0210500	GRMZM2G098346
Traes_1AL_0246A1DAC	1.0955	1.45633	1.37327	1.59033	588.855	1.7072	12.1431	84.2883		0.2822	0.3619	0.2705	-7.8399	-5.2746	-2.6523		0.8272	0.7916	0.857	1.599e-10	2.224e-06	0.01512		0.8832	0.8236	0.8795	8.659e-10	7.667e-06	0.03186		-0.0745	-0.6919	0.6919	0.8609	0.0573	0.0573					49.53		BRADI3G32730	OS10G0547500	GRMZM2G158682
Traes_1AL_031E97FA1	40.5322	84.1079	92.6037	157.288	84.8131	289.438	536.029	262.045		1.0501	1.1632	1.9452	1.7549	2.6384	1.6113		0.006852	0.003323	1.103e-06	2.894e-06	1.558e-12	1.601e-05		0.01806	0.00615	3.123e-06	8.212e-06	1.565e-11	7.35e-05		0.7216	-0.674	0.674	0.0433	0.0668	0.0668					48.07	AT5G39890, AT5G15120	BRADI2G14450	OS05G0592300	GRMZM2G113355
Traes_1AL_039C1D96D	52.6004	100.849	432.117	966.782	41.6952	415.213	739.651	1594.83		0.939	3.0308	4.1847	3.2904	4.1184	5.2209		0.005472	1.326e-19	6.126e-36	1.002e-22	6.018e-35	1.629e-55		0.01494	3.144e-18	4.697e-34	2.095e-21	7.782e-33	5.218e-52		0.976	-0.2162	0.2162	0	0.6071	0.6071				Nodulin MtN3 family protein [Source:Projected from Arabidopsis thaliana (AT1G21460) TAIR;Acc:AT1G21460]	46.68	AT1G21460	BRADI2G24850	OS05G0426000	GRMZM2G153358
Traes_1AL_03AFAB189	0.302267	0.265967	32.7361	19.0066	0	13.0769	2.42	0.317967		-0.0618	6.3739	5.4938	6.5464	4.2174	1.7963		0.9695	1.082e-06	4.077e-05	3.489e-05	0.01042	0.3044		0.9888	3.602e-06	9.399e-05	8.496e-05	0.01822	0.401		0.4342	0.2661	-0.2661	0.2824	0.5241	0.5241					61.53		BRADI3G32110		GRMZM2G149273
Traes_1AL_03BE98076	50.3959	39.5948	0.457767	0	82.5842	7.9872	6.74577	29.0153		-0.3484	-5.8916	-6.1937	-3.331	-3.5368	-1.462		0.2787	1.966e-08	9.127e-06	2.614e-14	4.881e-15	4.22e-06		0.3843	8.455e-08	2.299e-05	2.429e-13	7.487e-14	2.243e-05		-0.6248	-0.3277	0.3277	0.0977	0.4282	0.4282				RING/U-box superfamily protein [Source:Projected from Arabidopsis thaliana (AT5G45290) TAIR;Acc:AT5G45290]	43.53	AT5G45290	BRADI2G26690	OS05G0389600	GRMZM2G060999, GRMZM2G135909
Traes_1AL_03D275069	4.81923	7.53667	44.6256	19.7933	1.70943	9.6149	9.22483	5.45717		0.6408	3.1557	1.9755	2.3442	2.2976	1.544		0.2637	4.635e-09	0.001293	0.0007225	0.0009276	0.02391		0.3679	2.182e-08	0.002408	0.001442	0.002018	0.04734		0.4679	0.5049	-0.5049	0.2423	0.2019	0.2019					40.23
Traes_1AL_0412EEF93	78.7277	204.007	597.588	730.691	137.031	651.15	386.401	233.797		1.361	2.8925	3.1836	2.2278	1.4817	0.7637		0.001177	4.989e-12	3.646e-14	7.634e-08	0.0003618	0.06588		0.004037	3.717e-11	2.193e-13	2.74e-07	0.0008503	0.1126		0.6812	-0.0224	0.0224	0.0629	0.958	0.958					45.47	AT5G12120, AT2G26920, AT5G12120, AT2G26920	BRADI2G25540	OS05G0409000	GRMZM2G047607, GRMZM2G007384
Traes_1AL_0458C8353	18.5679	78.5879	130.839	186.624	28.2289	135.201	181.346	128.01		2.0705	2.7787	3.3	2.2408	2.6614	2.1607		3.855e-06	7.065e-10	4.031e-13	2.694e-07	8.405e-10	5.835e-07		3.078e-05	3.735e-09	2.206e-12	8.881e-07	5.181e-09	3.845e-06		0.8692	-0.1392	0.1392	0.0051	0.7423	0.7423					40.2
Traes_1AL_04C9CFE29	62.8746	137.135	1440.73	6494.03	96.309	1862.6	1671.19	506.108		1.1158	4.4645	6.6091	4.2168	4.0624	2.3604		0.02722	6.524e-19	1.489e-39	2.899e-17	3.934e-16	2.289e-06		0.05772	1.414e-17	1.64e-37	3.762e-16	7.143e-15	1.298e-05		0.8073	-0.05	0.05	0.0154	0.9064	0.9064					59.23		BRADI3G30730	OS10G0509600, OS10G0509401	GRMZM2G339562
Traes_1AL_04E43F15D	528.447	743.5	2873.76	2179.18	302.394	4329.68	1640.02	807.443		0.491	2.4345	2.0354	3.8233	2.4285	1.409		0.08412	9.58e-18	9.155e-13	3.312e-41	1.556e-17	7.69e-07		0.1465	1.772e-16	4.852e-12	2.417e-39	3.401e-16	4.906e-06		0.5458	0.0512	-0.0512	0.1617	0.9042	0.9042					48.59		BRADI2G17600	OS05G0549900	GRMZM2G061568
Traes_1AL_04EA15F57	26.6948	29.1218	102.376	122.083	6.3415	194.506	43.7395	12.0347		0.125	1.8994	2.1457	4.7895	2.6902	0.8723		0.8617	0.007802	0.002852	9.813e-11	0.0003314	0.2511		0.91	0.01338	0.00503	5.487e-10	0.000784	0.3428		0.3551	0.2988	-0.2988	0.3881	0.4721	0.4721					50.35				GRMZM2G005052
Traes_1AL_05087C139	22.0907	15.663	15.3991	15.3925	21.5871	10.9352	14.7842	14.4991		-0.5116	-0.5494	-0.5864	-0.9417	-0.5151	-0.5085		0.1212	0.1529	0.2119	0.01632	0.1572	0.1148		0.1973	0.196	0.2571	0.0257	0.2066	0.1795		-0.6252	0.2828	-0.2828	0.0974	0.4974	0.4974					45.85
Traes_1AL_051FE2815	7.3004	4.4069	0.457767	0	20.8846	2.53403	1.53497	3.38843		-0.7059	-3.3702	-4.0617	-2.9983	-3.5976	-2.4537		0.2643	0.005064	0.01024	5.634e-05	1.462e-05	3.422e-05		0.3685	0.009028	0.01637	0.0001332	4.385e-05	0.0001451		-0.7481	-0.3524	0.3524	0.0328	0.3919	0.3919					41.04		BRADI3G34150	OS10G0574500	GRMZM2G361855
Traes_1AL_053F6B12B	351.556	183.486	37.9826	23.7913	332.792	21.0294	104.262	213.951		-0.9204	-3.1219	-3.7566	-3.9003	-1.6427	-0.6245		0.1206	3.458e-07	1.065e-08	3.526e-10	0.005948	0.2918		0.1966	1.238e-06	3.786e-08	1.813e-09	0.01095	0.3873		-0.5268	-0.1139	0.1139	0.1798	0.7882	0.7882					38.9	AT3G51820	BRADI2G28460	OS05G0349700	GRMZM2G162672
Traes_1AL_05881352A	185.555	285.125	448.478	137.002	65.8486	695.973	143.709	135.753		0.6142	1.2642	-0.419	3.3684	1.1143	1.0321		0.1516	0.00322	0.3462	6.695e-15	0.01089	0.01762		0.2367	0.005974	0.3989	6.679e-14	0.01897	0.03638		0.0175	0.228	-0.228	0.9673	0.5872	0.5872					48.51			OS07G0538200, OS07G0538400	GRMZM2G021624, GRMZM2G087625, GRMZM2G140231, GRMZM2G431018, GRMZM2G021624, GRMZM2G087625, GRMZM2G140231, GRMZM2G431018
Traes_1AL_058AFDE7F	36.4981	62.4085	163.624	299.341	33.564	100.914	42.7223	45.9595		0.7779	2.1549	3.0151	1.5834	0.3521	0.4416		0.01721	3.264e-11	2.47e-20	1.256e-06	0.3051	0.1789		0.03936	2.124e-10	2.921e-19	3.756e-06	0.369	0.2596		0.5032	0.478	-0.478	0.2037	0.2309	0.2309					44.06	AT5G06300	BRADI2G14470	OS05G0591600	AC191622.3_FG003, GRMZM2G073634
Traes_1AL_05D852847	30.9266	14.8491	11.4342	9.76897	1.9425	1.67347	0	1.4499		-1.066	-1.4436	-1.5896	-0.1885	-2.9599	-0.3801		0.0007861	0.0003209	0.00228	0.8228	0.04302	0.5927		0.002857	0.0007156	0.004085	0.8515	0.0654	0.6791		-0.3998	0.9232	-0.9232	0.3265	0.0011	0.0011					47.8	AT3G24140	BRADI2G22810	OS05G0586300	GRMZM2G162450
Traes_1AL_06C8C7505	1.02077	2.6467	7.03687	5.90687	5.24193	3.77377	1.3074	1.48723		1.3139	2.6571	2.282	-0.442	-1.9494	-1.4809		0.1384	0.002362	0.02162	0.5257	0.0317	0.03199		0.2198	0.004505	0.0325	0.586	0.0497	0.06079		0.0265	0.2172	-0.2172	0.9504	0.6054	0.6054					39.58	AT2G46340, AT4G11110
Traes_1AL_06DD86C08	24.8504	29.7719	10.6524	22.9108	19.4103	12.7644	14.4058	18.8575		0.2627	-1.2295	-0.2155	-0.59	-0.3852	-0.0328		0.3991	0.003825	0.6125	0.1286	0.3041	0.9199		0.511	0.006988	0.6584	0.1674	0.3679	0.9511		-0.2421	0.3811	-0.3811	0.5635	0.3517	0.3517					37.9	AT3G05345	BRADI2G26110	OS05G0397800	GRMZM2G087758
Traes_1AL_06E2D1837	769.356	587.635	97.252	88.6426	1054.29	161.23	95.7669	254.569		-0.3851	-2.9435	-3.0759	-2.6847	-3.4271	-2.029		0.3509	4.279e-12	2.959e-12	1.332e-10	4.576e-16	9.388e-07		0.462	3.229e-11	1.497e-11	7.305e-10	8.229e-15	5.854e-06		-0.792	-0.0078	0.0078	0.0191	0.9855	0.9855					43.85	AT3G23570, AT3G23600, AT3G23570, AT3G23600	BRADI2G26050	OS05G0399100	GRMZM2G179301, GRMZM2G161643
Traes_1AL_07A69DDDE	18.0089	5.70173	0.4817	0	11.6805	0.901233	0.925367	0.839633		-1.5806	-4.5333	-5.224	-3.4346	-3.4451	-3.6089		0.1127	0.0009814	0.001829	0.005758	0.005466	0.001494		0.1861	0.002009	0.003329	0.009862	0.01016	0.004196		-0.8955	0.0969	-0.0969	0.0026	0.8194	0.8194					55.23	AT3G56620, AT2G40900, AT3G56620, AT2G40900	BRADI2G21310	OS05G0493800	GRMZM2G034815, GRMZM2G140805
Traes_1AL_07B3AC9EA	4.53443	161.281	382.782	244.923	4.1436	1709.27	201.247	107.902		5.1024	6.3357	5.6987	8.5811	5.5209	4.6315		6.582e-22	6.598e-33	2.225e-26	1.878e-60	1.043e-25	1.461e-18		8.205e-19	6.264e-31	5.936e-25	4.964e-58	5.74e-24	8.96e-17		0.6136	-0.0547	0.0547	0.1057	0.8977	0.8977					60.42	AT4G27970, AT5G24030, AT4G27970, AT5G24030, AT4G27970, AT5G24030	BRADI2G15500		GRMZM2G080887, GRMZM2G331393, GRMZM2G518198
Traes_1AL_08D8D344F	115.552	51.1263	27.5486	9.70577	179.559	13.6916	38.2644	95.4852		-1.1624	-1.9908	-3.4021	-3.6496	-2.2091	-0.898		0.007755	2.022e-05	2.494e-08	8.499e-14	8.311e-07	0.03632		0.02006	5.504e-05	8.522e-08	7.401e-13	3.067e-06	0.06777		-0.5632	-0.226	0.226	0.1461	0.5905	0.5905					43.2				GRMZM2G022616, GRMZM2G101036, GRMZM2G110330, GRMZM2G434518, GRMZM2G135002, GRMZM2G038839, GRMZM2G101060, GRMZM2G134550, GRMZM2G083000, GRMZM2G152290, GRMZM2G054628, GRMZM2G042752, GRMZM2G168957, GRMZM2G082964
Traes_1AL_090571678	350.205	191.415	47.748	42.1022	285.384	97.4143	112.854	108.445		-0.8705	-2.8481	-3.064	-1.5473	-1.3325	-1.3843		6.242e-05	4.432e-28	8.522e-23	2.568e-11	5.817e-09	3.987e-10		0.0003255	2.657e-26	1.413e-21	1.57e-10	3.086e-08	5.675e-09		-0.7791	-0.1593	0.1593	0.0227	0.7064	0.7064					41.4	AT2G20840, AT1G61250, AT1G03550, AT1G11180, AT2G20840, AT1G61250, AT1G03550, AT1G11180	BRADI2G20570	OS05G0503000	GRMZM2G100809, GRMZM2G174730
Traes_1AL_0912DED70	423.863	179.071	5.20297	1.81047	5173.99	86.2995	71.5975	790.547		-1.2108	-6.0202	-6.9818	-5.757	-6.0139	-2.6441		0.08343	5.054e-14	6.138e-12	2.726e-16	1.377e-17	0.0001493		0.1456	5.268e-13	3.02e-11	3.176e-15	3.034e-16	0.0005418		-0.5302	-0.5343	0.5343	0.1765	0.1725	0.1725				NOD26-like intrinsic protein 5;1 [Source:Projected from Arabidopsis thaliana (AT4G10380) TAIR;Acc:AT4G10380]	48.55	AT4G10380	BRADI3G30540		GRMZM2G176209
Traes_1AL_095416BC0	95.6248	38.9314	16.6033	12.9075	75.516	12.3229	22.0989	57.874		-1.2898	-2.4714	-2.872	-2.558	-1.7635	-0.3611		8.486e-05	4.73e-10	1.539e-08	2.4e-10	1.433e-06	0.2616		0.000424	2.564e-09	5.386e-08	1.266e-09	5.093e-06	0.3543		-0.5609	-0.0652	0.0652	0.1481	0.878	0.878					44.16		BRADI2G14147	OS04G0151800	GRMZM2G141818
Traes_1AL_0962CB678	112.676	55.3272	28.2487	16.5284	126.445	23.1775	36.6419	61.8555		-1.0194	-1.9177	-2.7146	-2.4254	-1.7817	-1.0222		2.152e-05	4.875e-11	7.372e-11	8.428e-17	2.241e-11	1.27e-05		0.0001312	3.086e-10	3.264e-10	1.036e-15	1.829e-10	5.98e-05		-0.692	-0.1491	0.1491	0.0572	0.7246	0.7246					48.39	AT1G31220	BRADI3G39640	OS05G0270800, OS08G0500900, OS08G0501132	GRMZM2G155626
Traes_1AL_096D3C715	320.408	626.518	802.969	871.668	177.575	1645.25	943.619	525.399		0.9657	1.3247	1.442	3.2021	2.4025	1.5561		9.711e-06	1.634e-09	9.197e-11	4.933e-48	1.391e-27	1.79e-12		6.701e-05	8.197e-09	4.029e-10	5.544e-46	9.229e-26	4.216e-11		0.5908	-0.0063	0.0063	0.1231	0.9882	0.9882					44.27	AT4G17190, AT5G47770, AT4G17190, AT5G47770	BRADI2G17990	OS05G0543400	GRMZM2G079836, GRMZM2G168681
Traes_1AL_097DB7389	194.397	99.0728	79.9685	33.4175	130.381	52.5315	52.0904	73.6886		-0.9706	-1.2586	-2.5683	-1.3077	-1.3199	-0.8139		0.002135	0.0001322	1.702e-10	9.519e-05	8.024e-05	0.01078		0.006702	0.000315	7.254e-10	0.0002177	0.0002122	0.02381		-0.844	0.162	-0.162	0.0084	0.7016	0.7016					38.15	AT2G21380, AT4G39050	BRADI3G30547	OS10G0512800	GRMZM2G105770
Traes_1AL_09B33E005	149.35	66.6651	52.1098	13.3477	122.123	24.5938	44.8668	106.024		-1.1579	-1.4661	-3.319	-2.2912	-1.4326	-0.2004		0.0006121	3.897e-05	2.991e-11	1.186e-09	5.396e-05	0.5482		0.002304	0.0001012	1.376e-10	5.622e-09	0.000147	0.6391		-0.5928	-0.1144	0.1144	0.1215	0.7873	0.7873					44.92		BRADI3G21590	OS04G0218701, OS10G0581000, OS04G0218600	GRMZM2G380777, GRMZM2G469795, GRMZM2G380777, GRMZM2G469795, GRMZM2G380777, GRMZM2G469795
Traes_1AL_0A1043127	18.6785	29.4523	72.8022	57.5131	16.9192	107.834	22.0038	16.187		0.6491	1.9581	1.6122	2.6382	0.3736	-0.0891		0.0977	5.043e-07	0.0001189	3.706e-12	0.3703	0.8253		0.1656	1.761e-06	0.000258	2.563e-11	0.4368	0.8787		0.2259	0.226	-0.226	0.5906	0.5904	0.5904					55.53	AT2G42880	BRADI2G15317		GRMZM2G063144, GRMZM2G163861
Traes_1AL_0A12DA18E	17.0664	164.251	84.6316	400.834	130.775	344.009	127.637	57.687		3.198	2.2494	4.4573	1.3684	-0.034	-1.1569		4.812e-07	0.0004653	2.702e-12	0.02626	0.9562	0.06198		5.379e-06	0.001009	1.372e-11	0.03968	0.9649	0.107		0.3891	-0.1624	0.1624	0.3407	0.7008	0.7008					56.81
Traes_1AL_0A1C67699	44.7185	27.5914	11.0355	19.4468	46.7067	4.18667	11.5746	18.7295		-0.686	-1.9243	-1.2516	-3.3719	-1.9572	-1.288		0.1609	0.0005621	0.03075	1.123e-07	0.0002724	0.009032		0.2482	0.001201	0.0448	3.924e-07	0.000656	0.02041		-0.5039	0.2983	-0.2983	0.203	0.473	0.473					42.59	AT4G27390	BRADI2G20600	OS05G0502500	GRMZM2G082894
Traes_1AL_0A5A0E0D3	122.13	76.5677	517.301	601.056	14.5539	311.228	57.6268	26.8751		-0.664	2.0583	2.2686	4.3393	1.9408	0.8638		0.1926	4.686e-05	7.75e-06	2.793e-16	0.0003337	0.1115		0.2873	0.0001203	1.971e-05	3.248e-15	0.0007888	0.1752		0.2694	0.59	-0.59	0.5187	0.1237	0.1237					52.82	AT2G27500	BRADI2G23940	OS01G0860800	GRMZM2G019619
Traes_1AL_0A8B38A87	141.768	148.565	44.4787	57.3473	158.06	50.8266	100.979	144.19		0.0684	-1.6136	-1.32	-1.6234	-0.6448	-0.1273		0.7852	2.233e-08	2.64e-05	3.851e-09	0.01296	0.6093		0.8502	9.525e-08	6.25e-05	1.683e-08	0.02219	0.6936		-0.3955	-0.1933	0.1933	0.3321	0.6465	0.6465					45.25		BRADI3G21680	OS10G0580200	GRMZM2G011518
Traes_1AL_0B4B6F75A	3.1192	2.85887	5.33967	2.70517	19.1989	5.1494	5.1302	4.49477		-0.0786	0.6734	0.0516	-1.879	-1.8387	-1.9705		0.9176	0.3938	0.9588	0.004987	0.005564	0.001268		0.9518	0.4534	0.9655	0.008645	0.01032	0.003629		-0.387	-0.5962	0.5962	0.3436	0.1188	0.1188					55.11	AT3G52600, AT2G36190
Traes_1AL_0BA66AE56	94.667	85.8199	32.142	26.5528	106.151	32.4929	43.1302	65.6602		-0.1282	-1.6115	-1.8717	-1.6755	-1.2841	-0.6854		0.3523	2.622e-13	2.134e-09	1.325e-17	5.446e-13	4.021e-07		0.4634	2.425e-12	8.162e-09	1.779e-16	5.95e-12	2.771e-06		-0.6816	-0.0822	0.0822	0.0626	0.8466	0.8466					49.98	AT4G27620, AT4G27610, AT4G27620, AT4G27610, AT4G27620, AT4G27610	BRADI2G14680	OS05G0587400	GRMZM2G078382, GRMZM2G060355, GRMZM2G379327
Traes_1AL_0BC22EBC4	14.6518	17.1484	2.2902	2.5061	45.6759	24.9601	2.55217	6.93043		0.2356	-2.6252	-2.5221	-0.8664	-4.0769	-2.6302		0.6535	0.001219	0.01025	0.08708	1.315e-08	6.617e-07		0.7419	0.002455	0.01639	0.1181	6.564e-08	4.301e-06		-0.7127	-0.3067	0.3067	0.0472	0.46	0.46					54.33		BRADI2G22880	OS05G0465000, OS05G0464300	GRMZM2G160354
Traes_1AL_0BDE975B6	118.538	80.9605	54.4273	26.9298	107.376	88.3235	66.5956	88.2281		-0.5497	-1.1616	-2.0998	-0.2814	-0.69	-0.2685		0.02533	2.197e-05	8.357e-09	0.2663	0.007697	0.2701		0.05432	5.945e-05	3.002e-08	0.3206	0.01385	0.3637		-0.6721	-0.3895	0.3895	0.0679	0.3403	0.3403					41	AT1G05490, AT3G24340	BRADI2G26500	OS05G0392400	GRMZM2G154946
Traes_1AL_0BE456AC0	574.415	266.239	131.064	53.1361	673.31	117.255	187.119	333.055		-1.1029	-2.1021	-3.4244	-2.5047	-1.836	-1.0077		0.0008515	6.415e-10	7.235e-19	1.386e-13	3.985e-08	0.002235		0.003057	3.41e-09	7.128e-18	1.17e-12	1.832e-07	0.005997		-0.6815	-0.2392	0.2392	0.0627	0.5683	0.5683					45.26	AT5G60690	BRADI3G28970	OS10G0480200	GRMZM2G469551
Traes_1AL_0BEA9D7FE	44.0946	40.9345	15.1456	18.9502	60.1581	38.545	56.2074	47.6689		-0.1088	-1.5245	-1.2019	-0.6463	-0.1021	-0.3384		0.7462	0.0002241	0.009174	0.06167	0.7604	0.2996		0.8187	0.0005131	0.01481	0.08636	0.8049	0.3958		-0.3268	-0.6628	0.6628	0.4294	0.0733	0.0733					40.32	AT4G30580	BRADI3G29900	OS10G0497100	GRMZM2G033926
Traes_1AL_0C0DFBE2C	101.174	58.1138	35.9772	26.0562	39.7196	70.6399	49.5898	37.0482		-0.7983	-1.4811	-1.93	0.8333	0.3196	-0.1002		1.876e-05	4.289e-10	4.278e-09	8.84e-05	0.1531	0.6337		0.0001166	2.342e-09	1.583e-08	0.0002032	0.202	0.7152		-0.6215	0.0232	-0.0232	0.1	0.9565	0.9565					48.11
Traes_1AL_0C24CBB55	138.891	253.352	223.177	308.846	387.123	423.828	252.026	240.845		0.868	0.6757	1.1224	0.1326	-0.6176	-0.681		3.65e-06	0.0005424	2.649e-08	0.463	0.0008095	0.0001582		2.94e-05	0.001162	9.025e-08	0.5238	0.001783	0.0005708		0.1643	-0.5423	0.5423	0.6975	0.1649	0.1649					43.55	AT1G09850	BRADI2G20460	OS05G0508300	GRMZM2G006377
Traes_1AL_0C41C44B1	30.8476	33.0643	91.7138	106.581	22.6605	60.7466	42.3813	55.3922		0.0967	1.5686	1.7765	1.4097	0.8888	1.2599		0.8319	0.000526	0.0001224	0.002108	0.05572	0.005325		0.887	0.00113	0.0002652	0.003903	0.08243	0.01288		0.7434	0.2799	-0.2799	0.0345	0.502	0.502					54.28	AT5G24120	BRADI2G14790	OS05G0586600	GRMZM2G077436
Traes_1AL_0C4569D17	30.0671	21.5014	2.31417	7.93747	39.3971	23.2588	21.6773	15.8562		-0.468	-3.653	-1.7861	-0.7549	-0.8793	-1.3284		0.166	3.287e-07	0.001984	0.031	0.01281	7.466e-05		0.2545	1.181e-06	0.003588	0.04618	0.02196	0.0002923		-0.471	-0.4833	0.4833	0.2388	0.225	0.225					60.95
Traes_1AL_0C964B45F	8165.92	6572.67	2072.14	2043.95	10945.5	2891.25	2702.14	4494.47		-0.3117	-1.9696	-1.9898	-1.9121	-2.0093	-1.2785		0.2829	1.32e-11	9.626e-12	4.75e-11	4.766e-12	1.064e-05		0.389	9.156e-11	4.649e-11	2.793e-10	4.387e-11	5.112e-05		-0.7509	-0.1087	0.1087	0.0318	0.7977	0.7977		TUBA	UniProtKB Gene Name	Tubulin alpha chain [Source:UniProtKB/Swiss-Prot;Acc:Q9ZRB7]	52.78	AT4G14960, AT1G50010, AT1G04820, AT4G14960, AT1G50010, AT1G04820, AT4G14960, AT1G50010, AT1G04820, AT4G14960, AT1G50010, AT1G04820	BRADI1G10150	OS11G0247300, OS03G0726100	GRMZM2G153292, GRMZM2G152466, GRMZM2G153292, GRMZM2G152466
Traes_1AL_0CF11612B	483.708	518.949	6682.75	4382.11	330.956	3521.5	1108.08	386.105		0.1005	3.7603	3.155	3.3862	1.7305	0.2201		0.7907	2.443e-23	7.404e-17	3.524e-19	4.97e-06	0.562		0.8547	8.713e-22	5.81e-16	5.487e-18	1.614e-05	0.6515		0.4028	0.297	-0.297	0.3225	0.475	0.475					41.11		BRADI2G22420	OS05G0475300	GRMZM2G410782, GRMZM2G127297
Traes_1AL_0D46979E7	108.692	77.4952	45.7196	28.3585	94.1024	36.9114	84.8764	114.409		-0.4883	-1.211	-1.8169	-1.3437	-0.1477	0.2835		0.1342	0.0005576	1.087e-05	0.0001314	0.6562	0.3794		0.2144	0.001192	2.711e-05	0.0002943	0.713	0.4793		-0.3709	-0.2852	0.2852	0.3657	0.4935	0.4935				ARM repeat superfamily protein [Source:Projected from Arabidopsis thaliana (AT3G60740) TAIR;Acc:AT3G60740]	40.93	AT3G60740	BRADI3G30790	OS10G0508500	GRMZM5G816015, GRMZM2G113053
Traes_1AL_0D6ADE0A3	41.8334	58.3391	42.9054	23.4353	12.5879	105.486	21.2877	19.4026		0.4788	0.0647	-0.8215	3.0231	0.7405	0.5713		0.322	0.8971	0.1441	2.318e-09	0.1665	0.2724		0.4319	0.914	0.1817	1.05e-08	0.2174	0.3661		-0.1719	0.2845	-0.2845	0.6839	0.4947	0.4947					55		BRADI1G48870	OS06G0157000	GRMZM2G130528, AC231745.1_FG003
Traes_1AL_0D6B62738	117.545	59.9693	46.8183	64.1252	108.528	37.257	63.269	88.3808		-0.9719	-1.2818	-0.8732	-1.5305	-0.7822	-0.2996		1.022e-06	3.236e-08	0.0006476	5.557e-11	0.0002162	0.115		1.002e-05	1.349e-07	0.001265	3.229e-10	0.0005299	0.1798		-0.3521	-0.0228	0.0228	0.3923	0.9572	0.9572				Tetratricopeptide repeat (TPR)-like superfamily protein [Source:Projected from Arabidopsis thaliana (AT1G76630) TAIR;Acc:AT1G76630]	41.29	AT1G76630	BRADI3G32780	OS10G0548200	GRMZM2G398825
Traes_1AL_0D9C3AC58	119.652	86.0158	78.5786	32.9278	92.9333	35.021	53.5077	98.4486		-0.4726	-0.6016	-1.7674	-1.3888	-0.7946	0.0867		0.1681	0.08978	2.294e-05	0.000174	0.0265	0.8		0.2572	0.1215	5.472e-05	0.0003825	0.04228	0.8586		-0.5392	0.1218	-0.1218	0.1679	0.7739	0.7739				Tetratricopeptide repeat (TPR)-like superfamily protein [Source:Projected from Arabidopsis thaliana (AT1G13630) TAIR;Acc:AT1G13630]	44.31	AT1G13630	BRADI3G28890	OS08G0402600	GRMZM2G165963
Traes_1AL_0DBA14C6C	60.1898	103.956	355.003	208.047	46.0732	196.319	91.2355	51.0618		0.786	2.5479	1.7756	2.0767	0.9784	0.1272		0.03703	1.049e-11	4.01e-06	3.975e-08	0.01093	0.7404		0.07451	7.395e-11	1.058e-05	1.49e-07	0.01903	0.8091		0.3062	0.4307	-0.4307	0.4607	0.2867	0.2867				Transmembrane amino acid transporter family protein [Source:Projected from Arabidopsis thaliana (AT5G41800) TAIR;Acc:AT5G41800]	49.67	AT5G41800	BRADI2G14810	OS05G0586500	GRMZM2G057733
Traes_1AL_0E0FA5BF6	53.1333	111.869	32.8773	64.2726	131.213	105.072	32.9624	20.8299		1.0692	-0.7128	0.2764	-0.3214	-1.9822	-2.6498		0.006077	0.09359	0.517	0.4058	1.207e-06	4.9e-11		0.01634	0.1261	0.5692	0.466	4.341e-06	8.509e-10		-0.5993	0.0532	-0.0532	0.1164	0.9005	0.9005					57.28	AT1G64980	BRADI3G30470	OS10G0516400	GRMZM2G003014, GRMZM2G127404
Traes_1AL_0E5202FA0	1.92757	6.8652	0.9634	3.4008	11.2974	35.9766	24.6478	7.93023		1.915	-0.574	0.8528	1.6764	1.1354	-0.4634		0.002366	0.5774	0.3686	2.633e-06	0.002199	0.2371		0.007313	0.6333	0.4217	7.509e-06	0.00444	0.3273		0.1189	-0.823	0.823	0.7791	0.0121	0.0121					60.3
Traes_1AL_0EBC90C31	26.119	10.5131	6.69593	1.59033	30.2612	5.60993	8.9897	12.1007		-1.3135	-1.8521	-4.0825	-2.4099	-1.7248	-1.2696		0.007045	0.001378	0.000285	3.068e-05	0.001057	0.006991		0.01849	0.002747	0.0005861	7.528e-05	0.002274	0.01633		-0.7377	-0.2471	0.2471	0.0367	0.5552	0.5552					54.66		BRADI3G33047	OS10G0554300	GRMZM2G423886, GRMZM2G425719
Traes_1AL_0F39673AF1	219.698	346.048	5.03823	8.94697	292.58	0.386133	1.48347	358.043		0.6246	-5.1072	-4.237	-8.0488	-6.9003	0.2781		0.5194	9.342e-07	5.438e-05	8.578e-11	4.588e-10	0.7741		0.6221	3.144e-06	0.0001233	4.839e-10	2.964e-09	0.8371		-0.3967	0.1408	-0.1408	0.3305	0.7395	0.7395					52.41	AT1G29930, AT2G34420, AT1G29910, AT1G29920, AT2G34430, AT1G29930, AT2G34420, AT1G29910, AT1G29920, AT2G34430, AT1G29930, AT2G34420, AT1G29910, AT1G29920, AT2G34430, AT1G29930, AT2G34420, AT1G29910, AT1G29920, AT2G34430, AT1G29930, AT2G34420, AT1G29910, AT1G29920, AT2G34430, AT1G29930, AT2G34420, AT1G29910, AT1G29920, AT2G34430, AT1G29930, AT2G34420, AT1G29910, AT1G29920, AT2G34430, AT1G29930, AT2…	BRADI4G07380	OS09G0346500, OS01G0600900, OS01G0720500	GRMZM2G104549, AC208915.3_FG010, GRMZM2G155216, GRMZM2G120619, AC207722.2_FG009, GRMZM2G351977, GRMZM2G104549, AC208915.3_FG010, GRMZM2G155216, GRMZM2G120619, AC207722.2_FG009, GRMZM2G351977, GRMZM2G104549, AC208915.3_FG010, GRMZM2G155216, GRMZM2G120619, AC207722.2_FG009, GRMZM2G351977
Traes_1AL_0F8CA8C91	269.421	147.339	182.573	73.3976	176.908	197.352	120.225	139.576		-0.8693	-0.5412	-1.8373	0.1557	-0.5558	-0.3409		0.0002402	0.02542	1.475e-10	0.5171	0.02376	0.152		0.001032	0.039	6.326e-10	0.5776	0.03835	0.2269		-0.7562	-0.0325	0.0325	0.0299	0.9391	0.9391				CONTAINS InterPro DOMAIN/s: Leucine-rich repeat, typical subtype (InterPro:IPR003591), Leucine-rich repeat (InterPro:IPR001611), Ubiquitin (InterPro:IPR000626), Ubiquitin supergroup (InterPro:IPR019955); BEST Arabidopsis thaliana protein match is: L /.../-rich repeat (LRR) family protein (TAIR:AT5G07910.1). [Source:Projected from Arabidopsis thaliana (AT2G30105) TAIR;Acc:AT2G30105]	40.37	AT2G30105	BRADI3G27860
Traes_1AL_0FB80B128	111.001	32.4604	28.2598	14.896	91.2654	8.13007	20.7116	31.0468		-1.7539	-1.9054	-2.7973	-3.4345	-2.123	-1.5281		9.732e-05	5.692e-05	8.048e-07	1.607e-10	8.741e-06	0.0006795		0.0004767	0.0001441	2.318e-06	8.697e-10	2.721e-05	0.002091		-0.6861	0.1738	-0.1738	0.0602	0.6806	0.6806					36.61	AT3G53900	BRADI2G23490	OS05G0455700	GRMZM2G059121
Traes_1AL_0FC07AEF4	29.2008	31.5371	94.1131	16.046	62.188	18.2323	7.59047	23.5282		0.1066	1.6642	-0.9434	-1.7664	-2.9595	-1.3612		0.7813	1.115e-05	0.07003	1.726e-05	4.757e-10	0.0002735		0.8471	3.166e-05	0.09459	4.383e-05	3.064e-09	0.0009299		-0.5157	0.3237	-0.3237	0.1908	0.4341	0.4341				Nucleotide-diphospho-sugar transferases superfamily protein [Source:Projected from Arabidopsis thaliana (AT1G53000) TAIR;Acc:AT1G53000]	46.25	AT1G53000	BRADI2G16710	OS05G0561500	GRMZM2G119256
Traes_1AL_0FC13ED9E	113.282	35.7116	27.5754	4.5156	64.2895	4.28883	7.67873	22.0314		-1.6524	-1.9784	-4.3313	-3.8389	-3.0533	-1.5415		5.813e-06	5.917e-07	3.92e-10	4.882e-12	1.806e-10	4.224e-05		4.342e-05	2.046e-06	1.612e-09	3.319e-11	1.254e-09	0.0001752		-0.7518	0.2658	-0.2658	0.0315	0.5247	0.5247					42.05
Traes_1AL_101B391E1	3.78477	18.6118	16.2653	13.6242	1.1654	3.18507	1.75893	0.292333		2.2114	2.0235	1.7085	1.3336	0.5345	-1.3943		0.01712	0.03275	0.08624	0.2346	0.6523	0.2812		0.03919	0.04898	0.1143	0.2877	0.7094	0.3758		-0.0657	0.8565	-0.8565	0.8771	0.0066	0.0066					57.26	AT3G51230, AT5G66230, AT3G51230, AT5G66230	BRADI3G34220	OS10G0577400	GRMZM2G067298, GRMZM2G057690
Traes_1AL_10E6CD523	783.158	337.818	41.1221	26.4659	346.046	92.2947	71.1299	108.903		-1.1884	-4.1392	-4.7471	-1.8663	-2.2342	-1.6318		0.05817	1.392e-10	3.621e-12	0.003227	0.0004383	0.009581		0.1084	8.185e-10	1.819e-11	0.005787	0.001015	0.0215		-0.8161	0.0209	-0.0209	0.0135	0.9608	0.9608					59.91		BRADI3G34600	OS10G0579800	GRMZM2G012306
Traes_1AL_110B76159	213.78	53.5379	2.51983	5.43137	445.438	12.2622	7.88393	27.5472		-1.9706	-6.3561	-4.9779	-5.1022	-5.7257	-3.9502		9.1e-05	8.257e-16	1.616e-11	4.864e-20	1.326e-22	8.452e-15		0.0004498	1.15e-14	7.634e-11	8.145e-19	5.404e-21	3.015e-13		-0.7442	-0.1351	0.1351	0.0342	0.7498	0.7498					40.74	AT1G01440, AT3G61670, AT4G01090, AT2G46380			AC231180.2_FG001
Traes_1AL_114B29053	386.715	2221.84	4430.78	4238.3	341.562	6624.59	3497.36	1376.04		2.4934	3.4773	3.4143	4.2277	3.3167	1.9864		1.151e-07	1.443e-13	4.056e-13	2.472e-19	1.776e-12	2.42e-05		1.623e-06	1.396e-12	2.22e-12	3.914e-18	1.766e-11	0.0001064		0.6342	0.0466	-0.0466	0.0912	0.9128	0.9128					46.47		BRADI2G18300	OS05G0540000	GRMZM5G889321, GRMZM2G121237
Traes_1AL_1161A0356	64.4333	147.215	607.535	2190.46	78.8048	544.413	327.647	149.002		1.1809	3.209	5.0472	2.7674	2.0409	0.9105		0.002195	6.031e-17	1.004e-39	3.509e-13	9.001e-08	0.01727		0.006862	9.936e-16	1.127e-37	2.797e-12	3.901e-07	0.03576		0.6845	0.2031	-0.2031	0.0611	0.6295	0.6295					42.2	AT1G23330, AT1G10740	BRADI2G25570	OS05G0408300	GRMZM2G080940
Traes_1AL_11A58FB05	15.883	12.8538	2.13247	3.6209	21.4103	9.47897	9.254	14.2026		-0.271	-2.7934	-1.8443	-1.1758	-1.2123	-0.6002		0.4411	0.0001076	0.01191	0.00396	0.002969	0.06381		0.5508	0.0002602	0.0188	0.006988	0.005831	0.1096		-0.4873	-0.4744	0.4744	0.2206	0.2349	0.2349					42.85	AT3G22450	BRADI3G29190	OS10G0484400	GRMZM2G006450
Traes_1AL_11AF18375	22.3474	152.529	1232.78	3544.76	7.5292	1305.84	315.57	44.2958		2.7253	5.6989	7.2023	7.2924	5.2711	2.4842		3.291e-07	8.27e-27	7.654e-42	1.258e-38	7.529e-21	1.273e-05		3.904e-06	4.315e-25	1.091e-39	7.689e-37	2.535e-19	5.99e-05		0.5865	0.2859	-0.2859	0.1265	0.4924	0.4924					57.45	AT4G18980, AT1G29640, AT2G34340, AT5G45630	BRADI2G18930	OS05G0531100	AC205471.4_FG007
Traes_1AL_11CA0CD021	67.551	149.667	332.993	515.81	51.2742	229.828	108.843	72.4961		1.1379	2.2724	2.9012	2.1385	1.0729	0.4906		0.01172	4.84e-07	1.483e-10	2.385e-06	0.01905	0.282		0.02845	1.695e-06	6.362e-10	6.842e-06	0.03141	0.3767		0.4806	0.4757	-0.4757	0.228	0.2335	0.2335					45.11		BRADI2G25327	OS05G0414200	GRMZM2G047152
Traes_1AL_11E21D7DA	2.67767	30.7854	416.263	132.799	0.401	591.234	113.877	43.4784		3.3715	7.0663	5.443	9.705	7.367	6.0035		2.102e-06	7.72e-24	2.073e-14	1.38e-24	9.552e-15	2.943e-10		1.843e-05	2.919e-22	1.277e-13	3.327e-23	1.398e-13	4.304e-09		0.6405	0.0269	-0.0269	0.0871	0.9495	0.9495					49.17	AT4G05340
Traes_1AL_1205BBAE8	121.854	38.4891	15.8173	4.55773	115.303	14.7564	23.5979	62.4768		-1.6282	-2.8317	-4.3827	-2.9023	-2.2388	-0.8634		0.0107	2.745e-05	3.064e-07	1.47e-05	0.0006216	0.1731		0.02635	7.31e-05	9.273e-07	3.77e-05	0.001399	0.2527		-0.6549	-0.2298	0.2298	0.078	0.5841	0.5841					44.2				GRMZM2G100828
Traes_1AL_12123508E	30.9861	3.59303	1.3972	0	6.60393	0.4268	0.793233	0.305133		-3.0664	-4.2292	-6.2297	-3.5108	-2.8077	-3.8252		5.34e-06	7.978e-06	9.274e-05	0.004111	0.00804	0.0002494		4.051e-05	2.315e-05	0.000204	0.007233	0.01441	0.0008563		-0.876	0.3032	-0.3032	0.0043	0.4654	0.4654					38.87
Traes_1AL_123EE6854	144.849	51.6318	346.568	138.759	100.581	275.19	216.275	180.845		-1.4667	1.2456	-0.0494	1.4322	1.0886	0.8311		0.003508	0.01209	0.9226	0.003973	0.02882	0.09425		0.01027	0.01992	0.9356	0.007009	0.04562	0.1521		0.3738	-0.2446	0.2446	0.3617	0.5593	0.5593					44.55	AT4G15530
Traes_1AL_126D96CD7	20.4156	0.7172	0	0	1.196	0.4268	0.422367	0		-4.0842	-5.8833	-5.377	-1.0807	-1.0982	-3.0505		NA	NA	NA	NA	NA	NA		NA	NA	NA	NA	NA	NA		-0.6883	0.2762	-0.2762	0.0591	0.5079	0.5079					55.33	AT1G55560, AT3G13390, AT1G55570, AT3G13400, AT1G55560, AT3G13390, AT1G55570, AT3G13400	BRADI2G22000	OS05G0485800	GRMZM2G129064, GRMZM2G142584
Traes_1AL_129C9926A	4.56637	5.8682	5.13253	4.2955	8.92643	6.1381	5.21083	3.35853		0.254	0.1009	-0.1904	-0.4956	-0.7316	-1.5018		0.631	0.8723	0.8142	0.3477	0.18	0.003842		0.7224	0.8929	0.8419	0.4058	0.233	0.009667		-0.6782	-0.2397	0.2397	0.0645	0.5675	0.5675					50.94		BRADI1G55590	OS10G0573300	GRMZM2G161760
Traes_1AL_131B6251B	101.109	91.0424	14.2032	14.1792	75.489	13.895	20.9128	46.9297		-0.1502	-2.7379	-2.6668	-2.4105	-1.8164	-0.6536		0.5852	3.219e-13	3.832e-09	3.421e-11	4.871e-08	0.02129		0.6816	2.93e-12	1.425e-08	2.053e-10	2.208e-07	0.04283		-0.6433	0.0928	-0.0928	0.0853	0.827	0.827				Ergosterol biosynthesis ERG4/ERG24 family [Source:Projected from Arabidopsis thaliana (AT3G52940) TAIR;Acc:AT3G52940]	42.93	AT3G52940	BRADI4G38370	OS09G0565600, OS01G0354200	GRMZM2G473533
Traes_1AL_1358DF21E	12.5611	5.5544	5.58887	4.07537	16.9301	2.56777	2.14093	6.25097		-1.1341	-0.9833	-1.882	-2.6807	-2.9593	-1.3621		0.01223	0.06634	0.02434	3.15e-05	1.506e-05	0.0007885		0.0295	0.09267	0.03619	7.718e-05	4.507e-05	0.002385		-0.6698	0.1587	-0.1587	0.0692	0.7073	0.7073					44.88
Traes_1AL_135B552D8	76.322	26.3982	2.2888	2.6841	79.2451	4.91827	6.19887	8.07843		-1.4922	-4.7182	-4.4065	-3.865	-3.5684	-3.2438		0.03646	2.121e-07	1.214e-05	1.373e-06	4.946e-06	1.053e-05		0.07356	7.843e-07	3.008e-05	4.081e-06	1.607e-05	5.066e-05		-0.8146	-0.0197	0.0197	0.0138	0.9631	0.9631					67.25	AT5G26230	BRADI2G26620	OS05G0390600	GRMZM2G139565
Traes_1AL_1360F98E7	95.4296	57.9246	52.3874	43.5709	150.347	94.9688	52.1747	40.1122		-0.7153	-0.8302	-1.2165	-0.6579	-1.5156	-1.8916		0.05692	0.03378	0.004821	0.07808	7.476e-05	4.931e-07		0.1064	0.05038	0.008194	0.1071	0.0001987	3.315e-06		-0.832	-0.2505	0.2505	0.0104	0.5495	0.5495					58.69	AT2G38090, AT5G58900, AT5G01200, AT5G05790, AT3G11280, AT2G38090, AT5G58900, AT5G01200, AT5G05790, AT3G11280	BRADI2G23710	OS05G0449900	GRMZM2G370896, GRMZM2G002128
Traes_1AL_13807565F	20.305	200.02	2486.98	4121.7	41.1373	3488.41	904.637	177.662		3.2684	6.8667	7.5877	6.3335	4.4065	2.0806		6.419e-12	1.28e-47	1.017e-57	2.453e-43	9.015e-22	6.494e-06		4.062e-10	5.693e-45	7.429e-55	2.032e-41	3.371e-20	3.291e-05		0.6544	0.0403	-0.0403	0.0783	0.9245	0.9245				SAUR-like auxin-responsive protein family [Source:Projected from Arabidopsis thaliana (AT5G53590) TAIR;Acc:AT5G53590]	60.99	AT5G53590	BRADI3G30660	OS10G0510500	GRMZM2G414727, GRMZM2G113135
Traes_1AL_13DBBA098	66.2097	89.8422	48.5155	40.4977	61.0002	57.1705	56.6445	92.0394		0.4373	-0.4228	-0.6543	-0.0951	-0.1071	0.5865		0.273	0.3131	0.1493	0.8169	0.794	0.1405		0.3779	0.37	0.1876	0.8472	0.8328	0.2126		-0.1954	-0.2089	0.2089	0.6429	0.6195	0.6195					42.4				GRMZM2G132671
Traes_1AL_13E5810F4	46.8226	23.0718	6.71003	0.8947	37.3225	4.275	7.60493	12.4933		-0.9929	-2.6711	-4.8767	-3.024	-2.2411	-1.5044		0.1523	0.000562	6.036e-05	0.0001524	0.002826	0.03253		0.2376	0.001201	0.000136	0.000338	0.005577	0.06166		-0.7906	-0.0413	0.0413	0.0195	0.9227	0.9227					50
Traes_1AL_1464E77D3	44.7161	48.7559	4.90297	18.9924	79.9953	36.9086	32.1472	64.7435		0.1247	-3.0235	-1.2059	-1.0981	-1.294	-0.3051		0.8159	8.468e-06	0.05234	0.04297	0.01757	0.5632		0.8747	2.447e-05	0.07262	0.06217	0.02921	0.6524		-0.2671	-0.52	0.52	0.5225	0.1865	0.1865				DNA-damage-repair/toleration protein (DRT102) [Source:Projected from Arabidopsis thaliana (AT3G04880) TAIR;Acc:AT3G04880]	60.56	AT3G04880	BRADI2G40570	OS01G0542000	AC197555.3_FG008
Traes_1AL_147CF243C	403.426	143.02	82.5996	43.8284	367.202	74.5184	68.8917	130.417		-1.4918	-2.2547	-3.1989	-2.285	-2.4111	-1.4873		4.529e-10	2.716e-18	3.355e-23	4.166e-19	7.12e-21	5.131e-10		1.523e-08	5.435e-17	5.886e-22	6.445e-18	2.406e-19	7.109e-09		-0.8096	-0.0265	0.0265	0.0149	0.9502	0.9502					45.03	AT2G28350, AT4G30080, AT2G28350, AT4G30080	BRADI3G28950	OS10G0479900	GRMZM2G153233, GRMZM2G159399
Traes_1AL_1497B5110	236.54	100.219	58.9874	23.5501	155.709	30.6097	67.4072	123.758		-1.231	-1.9508	-3.2613	-2.327	-1.1977	-0.3284		0.000262	4.253e-08	2.017e-13	3.515e-10	0.0006086	0.3292		0.001111	1.747e-07	1.134e-12	1.808e-09	0.001372	0.4273		-0.6157	-0.0304	0.0304	0.1041	0.9431	0.9431					44.93	AT4G36190, AT4G36195, AT2G18080	BRADI3G30630	OS10G0511600	GRMZM2G082502
Traes_1AL_14BFFD9EA	21.5541	63.851	157.826	131.684	2.46417	36.9827	66.4667	16.7975		1.5566	2.8626	2.5944	3.8093	4.6569	2.7001		2.925e-05	1.288e-14	1.61e-11	3.18e-12	4.055e-18	8.462e-07		0.0001704	1.483e-13	7.603e-11	2.218e-11	9.662e-17	5.335e-06		0.4916	0.5672	-0.5672	0.2159	0.1426	0.1426					44.99	AT1G75220, AT1G19450	BRADI2G16100
Traes_1AL_14DD8273F	10.5771	39.8395	18.4231	11.7927	31.8207	13.3678	13.2604	19.057		1.8763	0.775	0.0195	-1.2492	-1.2503	-0.7673		3.027e-06	0.08871	0.9734	0.003266	0.003109	0.03976		2.506e-05	0.1202	0.978	0.005851	0.006086	0.0732		-0.3597	-0.0406	0.0406	0.3815	0.924	0.924				microtubule-associated protein 65-5 [Source:Projected from Arabidopsis thaliana (AT2G38720) TAIR;Acc:AT2G38720]	40.36	AT2G38720	BRADI2G25500	OS05G0409400	GRMZM2G141208
Traes_1AL_14F65F66D	48.4695	36.7479	17.6751	22.8544	51.8617	6.3008	20.3367	33.8611		-0.3957	-1.4023	-1.0286	-2.9498	-1.3206	-0.5956		0.5003	0.02444	0.1128	1.139e-05	0.02973	0.3091		0.6045	0.03766	0.1456	2.974e-05	0.04692	0.4059		-0.3955	0.2205	-0.2205	0.3322	0.5997	0.5997					41.93	AT4G37910, AT5G09590	BRADI1G77637	OS03G0113700	GRMZM2G153815
Traes_1AL_1538AC680	109.412	70.4437	19.0906	4.97007	299.58	42.7299	33.7653	140.754		-0.6254	-2.4288	-4.4019	-2.7676	-3.0998	-1.073		0.2447	2.641e-05	6.149e-08	4.097e-07	1.793e-08	0.04347		0.3471	7.054e-05	2.017e-07	1.315e-06	8.756e-08	0.07898		-0.5853	-0.4604	0.4604	0.1274	0.2509	0.2509					46.08	AT4G23900, AT4G11010, AT4G23900, AT4G11010, AT4G23900, AT4G11010, AT4G23900, AT4G11010, AT4G23900, AT4G11010	BRADI2G14210	OS05G0595400	GRMZM2G107616, GRMZM2G106099, GRMZM5G833747, GRMZM2G001524, GRMZM2G125893
Traes_1AL_1543CA165	327.396	418.334	13.9863	25.9271	183.241	9.74203	14.6701	85.2765		0.3471	-4.3903	-3.5242	-4.1187	-3.5515	-1.078		0.5664	2.457e-11	1.119e-07	6.472e-10	3.948e-08	0.07692		0.665	1.631e-10	3.561e-07	3.19e-09	1.816e-07	0.1282		-0.5893	0.2734	-0.2734	0.1243	0.5123	0.5123					38.33	AT1G06950	BRADI3G29760	OS10G0492101, OS10G0492000, OS10G0492300	GRMZM5G888696, GRMZM2G017730, GRMZM2G467212, GRMZM5G888696, GRMZM2G017730, GRMZM2G467212, GRMZM5G888696, GRMZM2G017730, GRMZM2G467212
Traes_1AL_15ADEBCF9	11.4859	11.6096	16.8751	25.8008	5.39457	20.3111	5.25873	3.0087		0.02	0.5709	1.2014	1.8859	-0.065	-0.8481		0.9732	0.3518	0.05606	0.002608	0.927	0.2215		0.9914	0.4105	0.07727	0.004753	0.9414	0.3096		-0.0142	0.6185	-0.6185	0.9733	0.1021	0.1021					50.86	AT2G38480	BRADI2G30390	OS05G0344400	GRMZM2G304108
Traes_1AL_15E99335E	23.7501	27.5648	64.5118	55.293	25.9886	96.2138	39.1746	25.5435		0.229	1.4652	1.223	1.8652	0.5865	-0.0521		0.5589	0.0001749	0.003551	6.343e-07	0.1333	0.8926		0.6582	0.0004084	0.00617	1.978e-06	0.1788	0.9309		0.3415	-0.0185	0.0185	0.4078	0.9653	0.9653					59.24	AT1G32250, AT3G03000, AT1G32250, AT3G03000	BRADI3G34380	OS01G0505600	GRMZM2G152432, GRMZM2G373828
Traes_1AL_1630A1DA1	23.9253	36.1077	38.0196	31.2532	37.4132	137.033	52.0973	26.9831		0.5922	0.6666	0.488	1.8588	0.4718	-0.4455		0.1218	0.09709	0.2728	2.501e-07	0.207	0.2332		0.1982	0.1304	0.3225	8.284e-07	0.2637	0.3229		0.04	-0.4774	0.4774	0.9251	0.2316	0.2316					59.37		BRADI2G19910	OS05G0515200, OS06G0267400	GRMZM2G075161, GRMZM5G875732, GRMZM2G014580, AC200099.4_FG006, GRMZM2G170047, GRMZM2G133720, GRMZM2G075161, GRMZM5G875732, GRMZM2G014580, AC200099.4_FG006, GRMZM2G170047, GRMZM2G133720
Traes_1AL_169CE67D8	5.758	3.7623	0.457767	0.915767	34.9871	0.948867	0	1.04877		-0.5842	-2.9619	-2.1474	-4.876	-6.9516	-4.5814		0.5996	0.0392	0.1444	0.0001486	1.903e-05	7.077e-05		0.6945	0.05763	0.182	0.0003302	5.601e-05	0.0002788		-0.7606	-0.0545	0.0545	0.0284	0.8979	0.8979					52.53	AT1G19510, AT1G75250, AT1G19510, AT1G75250	BRADI2G44520, BRADI2G14940	OS05G0579600	GRMZM2G114503
Traes_1AL_16EAFFACD	904.322	1169.61	960.26	528.169	599.924	960.973	871.944	1006.42		0.3691	0.0885	-0.7694	0.6754	0.5362	0.7415		0.2732	0.7934	0.02469	0.04555	0.1126	0.02785		0.3781	0.8251	0.03667	0.06558	0.1541	0.05396		-0.1101	0.029	-0.029	0.7952	0.9457	0.9457					48.72	AT2G27920	BRADI1G60600	OS03G0393700	GRMZM2G120587, GRMZM2G377443, AC233940.1_FG003, GRMZM2G136495
Traes_1AL_17330E626	33.8255	112.802	254.223	192.54	110.082	390.316	181.651	116.047		1.7235	2.8776	2.4654	1.8169	0.7189	0.0757		2.375e-07	6.283e-18	8.661e-13	6.622e-09	0.0234	0.8108		2.979e-06	1.192e-16	4.598e-12	2.798e-08	0.03783	0.8673		0.4944	-0.2882	0.2882	0.213	0.4888	0.4888				dsRNA-binding protein 2 [Source:Projected from Arabidopsis thaliana (AT2G28380) TAIR;Acc:AT2G28380]	45.67	AT2G28380	BRADI3G28977	OS10G0480500	GRMZM2G027462
Traes_1AL_17693190C	18.6613	39.0348	193.864	490.748	1.6366	412.495	139.686	124.515		1.0658	3.3383	4.6526	7.6376	6.099	5.9307		0.06809	7.977e-09	8.212e-16	1.491e-26	2.16e-17	1.355e-16		0.1234	3.636e-08	5.788e-15	4.138e-25	4.632e-16	6.263e-15		0.7857	0.1044	-0.1044	0.0208	0.8058	0.8058					54.01
Traes_1AL_179FC28F2	0.2552	0	23.874	2.48503	0.962933	26.0896	0.793233	1.16503		-1.2514	5.2625	2.3045	4.074	-0.1683	0.0868		0.531	0.003401	0.225	0.01752	0.926	0.9606		0.6327	0.006282	0.2713	0.02743	0.9406	0.9789		0.1948	-0.0663	0.0663	0.644	0.8761	0.8761					59.25	AT5G22380, AT3G44350, AT5G22380, AT3G44350	BRADI2G23967	OS05G0442700	GRMZM2G465835, GRMZM2G172264
Traes_1AL_17C37FFB0	135.906	74.0264	41.8673	47.611	214.505	230.151	52.2845	51.8961		-0.8619	-1.6462	-1.5224	0.1	-2.0094	-2.0184		0.08515	0.001499	0.004733	0.8403	7.685e-05	5.64e-05		0.148	0.002966	0.008057	0.8657	0.0002039	0.0002274		-0.6744	-0.3643	0.3643	0.0666	0.3749	0.3749					58.93	AT5G01920		OS05G0480000	GRMZM2G083470
Traes_1AL_17F456C3A	569.233	310.49	107.344	127.52	449.998	69.948	179.537	311.585		-0.8706	-2.3737	-2.1685	-2.6723	-1.3199	-0.5271		0.002081	1.436e-15	2.76e-12	7.783e-19	4.766e-06	0.06235		0.006555	1.923e-14	1.401e-11	1.174e-17	1.554e-05	0.1075		-0.5168	0.0573	-0.0573	0.1897	0.8929	0.8929					41.15	AT3G18390	BRADI2G17390	OS05G0551900	GRMZM5G813259
Traes_1AL_180B9CF01	37.4782	113.238	480.25	615.276	23.2583	595.274	226.737	113.846		1.5862	3.6584	4.0111	4.6414	3.2566	2.2642		9.592e-06	7.79e-25	3.331e-29	1.279e-37	4.776e-19	5.911e-10		6.63e-05	3.265e-23	1.215e-27	7.334e-36	1.294e-17	8.077e-09		0.6736	0.1337	-0.1337	0.067	0.7522	0.7522					46.81	AT5G46350, AT1G29860, AT4G18170	BRADI2G15360	OS05G0583000
Traes_1AL_18495DFAA	29.5669	75.4999	373.216	448.044	6.47557	405.017	86.0067	71.9933		1.3445	3.6245	3.8818	5.8854	3.6696	3.4122		0.002262	9.907e-17	9.179e-19	1.764e-33	1.347e-13	4.199e-12		0.007036	1.586e-15	8.948e-18	7.738e-32	1.636e-12	9.127e-11		0.6277	0.2821	-0.2821	0.0957	0.4984	0.4984					43.42
Traes_1AL_193F5F079	2.3754	1.6047	3.8931	5.92793	13.6626	3.43523	3.49227	3.60497		-0.5297	0.5891	1.0968	-1.9544	-1.8684	-1.8076		0.5446	0.5011	0.2394	0.01028	0.01269	0.007335		0.6452	0.5601	0.287	0.01682	0.02178	0.01703		-0.0573	-0.389	0.389	0.8928	0.3409	0.3409					50.6
Traes_1AL_196F8487D	5.81863	10.7263	0	1.81047	10.1926	0.8536	7.05473	14.2644		0.8387	-4.213	-1.3692	-3.3304	-0.533	0.4968		0.0794	0.003571	0.1649	0.0003694	0.2956	0.2306		0.1399	0.006565	0.2051	0.0007724	0.3589	0.3199		-0.1378	-0.3286	0.3286	0.7449	0.4268	0.4268					45.78
Traes_1AL_197423E8E	521.506	865.345	868.036	1505.24	311.508	1065.68	1069.63	840.426		0.7297	0.7273	1.5253	1.7705	1.7754	1.4268		2.419e-05	3.202e-05	3.755e-18	4.416e-24	3.191e-24	2.553e-16		0.0001447	8.432e-05	3.4e-17	1.023e-22	1.513e-22	1.134e-14		0.7913	0.1872	-0.1872	0.0193	0.6572	0.6572					43.76	AT2G19860, AT4G37840, AT4G29130, AT2G19860, AT4G37840, AT4G29130	BRADI2G19400	OS05G0522500	GRMZM2G058745, GRMZM2G432801
Traes_1AL_19817730D	54.4806	266.466	1373.12	553.909	16.1721	1017.36	287.812	189.582		2.2754	4.6225	3.3232	5.9153	4.1088	3.5097		4.092e-08	5.112e-29	1.712e-15	3.098e-42	5.053e-21	8.502e-16		6.805e-07	3.365e-27	1.169e-14	2.42e-40	1.735e-19	3.526e-14		0.5772	0.2247	-0.2247	0.1341	0.5927	0.5927					47.96	AT4G23470, AT5G41390, AT1G63830	BRADI3G32060	OS10G0535800	GRMZM2G065696
Traes_1AL_19AF54D53	2.46953	7.9234	0.9155	0	0.433567	0	0	0		1.592	-1.268	-3.2565	-1.7443	-1.7648	-2.3821		0.1888	0.3871	0.07394	0.3639	0.3581	0.2016		NA	0.4466	0.09942	0.4228	0.4242	0.2867		-0.605	0.6258	-0.6258	0.112	0.097	0.097					61.47	AT3G04290, AT5G33370, AT5G18430, AT4G28780	BRADI3G28100	OS10G0463200	GRMZM2G116360
Traes_1AL_1A1E3798D	146.201	423.165	521.247	2060.59	30.3626	3533.94	1266.35	272.183		1.5044	1.8004	3.7439	6.7155	5.263	3.0879		0.01385	0.003264	9.083e-10	1.931e-27	1.878e-17	6.309e-07		0.03279	0.006049	3.602e-09	5.709e-26	4.058e-16	4.123e-06		0.6261	0.0492	-0.0492	0.0968	0.9079	0.9079					59.14	AT4G23610, AT2G46150	BRADI2G19200	OS05G0526700	GRMZM2G093418
Traes_1AL_1A2794682	8.49197	10.7851	155.805	279.528	5.99607	191.687	66.753	8.65677		0.3466	4.1654	4.9974	4.9269	3.422	0.4812		0.5256	3.64e-16	1.744e-22	3.362e-21	9.854e-11	0.3922		0.6279	5.357e-15	2.781e-21	6.185e-20	7.158e-10	0.4923		0.5238	0.1474	-0.1474	0.1827	0.7277	0.7277					66.93
Traes_1AL_1A5D607B4	30.4666	19.3315	5.28887	3.6209	21.2633	15.1425	9.0927	11.8426		-0.6422	-2.3893	-2.761	-0.4865	-1.1976	-0.8283		0.2173	0.0002371	0.0008165	0.3793	0.03961	0.1218		0.3163	0.0005406	0.001569	0.4389	0.06073	0.1886		-0.7699	-0.1882	0.1882	0.0255	0.6554	0.6554					45.55	AT3G47580, AT5G20480, AT3G47090, AT3G47110		OS10G0337400	GRMZM2G048801
Traes_1AL_1A93B0C96	19.6889	3.95853	2.13247	0	34.8225	2.94693	2.32817	3.99447		-2.2322	-3.0895	-5.199	-3.4583	-3.73	-3.0819		0.00238	0.0007639	0.0008345	2.383e-05	9.848e-06	1.797e-05		0.00735	0.001595	0.001601	5.934e-05	3.04e-05	8.145e-05		-0.8229	-0.2362	0.2362	0.0121	0.5733	0.5733					57.17		BRADI2G17982	OS05G0543600	GRMZM2G119693, GRMZM2G175232
Traes_1AL_1A98A80B4	319.968	109.109	41.8968	10.8206	282.172	18.2176	59.3428	134.334		-1.5215	-2.8511	-4.6178	-3.8638	-2.2046	-1.0507		0.01277	5.42e-06	2.214e-10	1.774e-09	0.0003642	0.08511		0.03059	1.615e-05	9.342e-10	8.178e-09	0.0008556	0.1397		-0.6472	-0.1016	0.1016	0.0828	0.8109	0.8109					45.08	AT3G51820	BRADI2G28460	OS05G0349700	GRMZM2G162672
Traes_1AL_1A9B5A1C2	13.8238	198.297	5.79597	56.5905	7.77957	17.893	5.44597	11.0147		3.7787	-1.2122	1.9749	1.1635	-0.5067	0.492		9.397e-11	0.08812	0.001306	0.06683	0.4724	0.4336		4.076e-09	0.1194	0.002431	0.09291	0.5397	0.5333		-0.0067	0.5071	-0.5071	0.9874	0.1997	0.1997					55.67		BRADI1G08860
Traes_1AL_1A9EB2CBB	60.265	410.621	1292.86	4569.15	77.0004	5376.5	2653.64	2669.43		2.7543	4.3966	6.2055	6.0786	5.067	5.0751		5.282e-13	8.798e-31	9.849e-60	1.477e-58	3.459e-41	2.351e-41		4.579e-11	7.002e-29	8.818e-57	3.36e-56	7.956e-39	1.938e-38		0.8795	-0.2249	0.2249	0.004	0.5923	0.5923					55.32		BRADI3G31820	OS10G0529400, OS10G0529500, OS10G0529700	GRMZM2G480439
Traes_1AL_1AFA8DEA9	6.3547	4.8043	12.1215	16.5848	1.3965	8.93607	4.2304	1.02423		-0.4197	0.8752	1.1714	2.6106	1.5429	-0.4403		0.5553	0.2145	0.1152	0.00198	0.0854	0.6528		0.6551	0.2648	0.1483	0.003682	0.1207	0.7325		0.1517	0.6409	-0.6409	0.72	0.0868	0.0868					50.96		BRADI3G10230	OS02G0275200	GRMZM2G118312
Traes_1AL_1B41CB768	2.29677	0	0.687367	0.915767	14.1007	0.4268	0.925367	3.50893		-3.8091	-1.5809	-0.9997	-4.2748	-3.5172	-1.7763		0.03726	0.354	0.5688	0.01075	0.02778	0.2289		0.0749	0.4127	0.6181	0.01753	0.04414	0.3179		-0.2973	-0.4487	0.4487	0.4745	0.2648	0.2648					41.6
Traes_1AL_1B5F51626	430.732	452.001	375.718	288.053	553.931	474.943	175.235	133.375		0.0686	-0.2058	-0.5774	-0.2217	-1.6549	-2.0435		0.7976	0.4476	0.03915	0.4084	1.495e-09	4.83e-14		0.8601	0.5074	0.05579	0.4685	8.819e-09	1.517e-12		-0.8024	0.3218	-0.3218	0.0165	0.437	0.437				K-box region and MADS-box transcription factor family protein [Source:Projected from Arabidopsis thaliana (AT5G20240) TAIR;Acc:AT5G20240]	48.91	AT5G20240	BRADI2G24940	OS05G0423400	GRMZM5G805387, GRMZM2G152862
Traes_1AL_1B67D1299	31.4983	32.4476	4.76913	4.99113	31.4412	3.34697	0	0		0.048	-2.5878	-2.7918	-3.1485	-6.8446	-7.6705		0.9347	0.0003546	0.001386	2.481e-05	2.569e-06	3.382e-08		0.9645	0.0007848	0.00257	6.162e-05	8.764e-06	3.045e-07		-0.8425	0.5096	-0.5096	0.0087	0.1971	0.1971					45.75		BRADI2G22880	OS05G0465000, OS05G0464300	GRMZM2G160354
Traes_1AL_1B95B4FA1	19.0812	16.139	3.20573	7.0006	47.4341	5.18313	23.3293	29.6012		-0.2437	-2.5323	-1.3549	-3.1697	-1.0055	-0.686		0.4556	4.155e-05	0.02213	1.689e-11	0.001141	0.01174		0.5641	0.0001075	0.0332	1.06e-10	0.002439	0.02561		-0.2535	-0.4669	0.4669	0.5447	0.2435	0.2435					56.42		BRADI2G16447, BRADI2G16467, BRADI2G16460	OS01G0530500
Traes_1AL_1BD26E1C2	23.8373	19.3755	22.933	122.172	21.2218	281.829	46.3802	12.4176		-0.2908	-0.0151	2.3156	3.6662	1.1089	-0.7865		0.6404	0.9811	0.0001788	1.396e-09	0.07242	0.2125		0.7306	0.9842	0.0003786	6.548e-09	0.1042	0.2994		0.2596	-0.1263	0.1263	0.5346	0.7656	0.7656					71.25	AT5G61320, AT1G64950, AT1G64900, AT2G12190, AT1G64930, AT3G03470, AT1G64940, AT5G61320, AT1G64950, AT1G64900, AT2G12190, AT1G64930, AT3G03470, AT1G64940, AT5G61320, AT1G64950, AT1G64900, AT2G12190, AT1G64930, AT3G03470, AT1G64940, AT5G61320, AT1G64950, AT1G64900, AT2G12190, AT1G64930, AT3G03470, AT1G64940		OS06G0632300, OS10G0515900	GRMZM2G031945, GRMZM2G031909, GRMZM2G031945, GRMZM2G031909
Traes_1AL_1BD995195	29.5482	63.7428	48.5803	16.3293	47.7744	62.2338	95.1865	80.1329		1.0956	0.7275	-0.876	0.3788	0.9922	0.7403		0.0002515	0.02402	0.05795	0.2018	0.0005715	0.00873		0.001073	0.03709	0.07962	0.2519	0.001295	0.01982		0.045	-0.6391	0.6391	0.9158	0.088	0.088					42.06	AT5G05490	BRADI1G27344, BRADI2G15127	OS05G0580500	GRMZM2G059037
Traes_1AL_1BE18D681	4.6955	4.7136	0.9155	0.915767	31.9791	2.47943	0.793233	5.2353		0.0522	-1.9878	-1.8736	-3.606	-5.0543	-2.6548		0.9356	0.05622	0.1337	8.395e-07	3e-07	1.613e-06		0.9651	0.07995	0.1697	2.573e-06	1.191e-06	9.492e-06		-0.6139	-0.3277	0.3277	0.1054	0.4281	0.4281					62.36
Traes_1AL_1BFD68AB8	137.511	373.954	93.8661	287.358	112.149	302.571	146.469	158.743		1.43	-0.5322	1.0584	1.4142	0.3785	0.4932		0.002552	0.2718	0.02771	0.002959	0.4292	0.3		0.007811	0.3264	0.04075	0.005342	0.4967	0.3961		0.216	0.1491	-0.1491	0.6075	0.7246	0.7246					70.04		BRADI3G26840	OS10G0416800, OS10G0416500	GRMZM2G057766, GRMZM2G358153, GRMZM2G057766, GRMZM2G358153
Traes_1AL_1C23452F7	46.1405	105.086	167.265	161.668	48.282	240.155	112.164	83.4869		1.1951	1.8492	1.812	2.3035	1.211	0.7866		5.428e-06	3.94e-12	9.65e-11	3.32e-19	4.782e-06	0.00254		4.103e-05	2.992e-11	4.22e-10	5.18e-18	1.559e-05	0.006713		0.554	0.0427	-0.0427	0.1542	0.9199	0.9199					43.18	AT3G15480, AT1G52910, AT1G61065, AT4G27435	BRADI3G29930	OS10G0495900	GRMZM2G147418
Traes_1AL_1C66B5A24	2.43797	20.2162	33.5108	61.0804	3.42907	1006.72	47.6508	59.0368		3.0071	3.7479	4.5923	8.0763	3.7274	4.0335		5.56e-06	1.987e-08	7.802e-12	7.795e-43	6.162e-10	1.156e-11		4.184e-05	8.542e-08	3.802e-11	6.235e-41	3.888e-09	2.304e-10		0.5955	-0.334	0.334	0.1193	0.4187	0.4187					64.35	AT4G02330, AT2G47550, AT1G02810	BRADI2G11850	OS01G0311800	GRMZM2G119864
Traes_1AL_1C6B1457A	329.975	178.755	99.3788	71.5171	344.38	125.568	153.064	153.543		-0.8824	-1.6902	-2.2056	-1.4496	-1.1663	-1.1589		0.0001728	1.786e-11	2.345e-14	2.527e-09	1.222e-06	8.068e-07		0.0007769	1.214e-10	1.437e-13	1.138e-08	4.391e-06	5.117e-06		-0.793	-0.2173	0.2173	0.0189	0.6052	0.6052					46.36	AT5G11600	BRADI2G14190	OS05G0596200	GRMZM2G012901
Traes_1AL_1CB3A83EE	376.941	239.103	27.4401	9.76897	372.549	33.9408	51.0916	153.491		-0.6409	-3.6562	-5.0109	-3.3656	-2.7927	-1.2473		0.348	2.279e-07	3.729e-10	1.421e-06	5.482e-05	0.06798		0.4589	8.389e-07	1.536e-09	4.214e-06	0.0001492	0.1156		-0.6982	-0.1338	0.1338	0.0541	0.7522	0.7522					45.98	AT2G02790, AT1G74690, AT1G18840, AT1G14380, AT2G02790, AT1G74690, AT1G18840, AT1G14380	BRADI2G18640	OS05G0535900	GRMZM2G406674, GRMZM2G100229
Traes_1AL_1CCFB58D8	441.708	229.714	163.371	127.47	320.602	105.939	198.689	295.874		-0.9424	-1.4087	-1.781	-1.592	-0.6878	-0.1137		2.103e-05	1.155e-09	2.28e-12	1.378e-11	0.002439	0.6066		0.0001287	5.92e-09	1.166e-11	8.772e-11	0.004878	0.6913		-0.5141	0.0156	-0.0156	0.1924	0.9707	0.9707					41.48	AT4G38092, AT3G04490	BRADI3G28760	OS10G0477000	GRMZM2G406043
Traes_1AL_1CF741DCE	6.69973	1.45633	3.85363	7.93747	2.95523	5.31213	4.24157	0.388333		-2.0987	-0.7102	0.2555	0.7954	0.4892	-3.1918		0.02961	0.4513	0.7876	0.3931	0.6055	0.01206		0.06188	0.5109	0.8186	0.453	0.6672	0.02621		-0.1498	0.3264	-0.3264	0.7233	0.4301	0.4301					74.35	AT3G23410, AT4G28570, AT1G03990, AT3G23410, AT4G28570, AT1G03990, AT3G23410, AT4G28570, AT1G03990	BRADI3G28677	OS10G0474900, OS10G0474100, OS10G0474800	GRMZM2G143883
Traes_1AL_1D53DBDF3	7.37897	23.8444	285.815	365.579	2.68	451.066	68.3585	5.76773		1.6502	5.1673	5.5074	7.191	4.5193	1.0898		0.01483	8.358e-15	1.583e-16	2.207e-23	5.558e-10	0.1541		0.03472	9.925e-14	1.199e-15	4.863e-22	3.537e-09	0.2295		0.4499	0.2295	-0.2295	0.2634	0.5846	0.5846					64.53	AT5G14700	BRADI2G14870	OS05G0578500	GRMZM2G001991
Traes_1AL_1D67DFF81	30.2038	28.5437	4.579	3.57877	42.2955	3.4283	13.2277	24.463		-0.079	-2.6366	-2.7499	-3.5662	-1.6966	-0.7454		0.815	2.166e-06	0.0001791	3.722e-10	1.631e-05	0.0232		0.874	6.88e-06	0.0003793	1.907e-09	4.854e-05	0.04612		-0.5308	-0.1529	0.1529	0.1759	0.7177	0.7177					40.22	AT2G30700	BRADI3G32020	OS10G0534100	GRMZM2G162251
Traes_1AL_1D8244B27	137.318	194.336	274.364	99.1073	622.555	244.981	333.393	740.601		0.4933	0.9843	-0.4554	-1.3265	-0.8879	0.2477		0.3425	0.05891	0.3973	0.01042	0.08586	0.6306		0.4532	0.08337	0.4507	0.01703	0.1212	0.7126		0.0308	-0.764	0.764	0.9423	0.0273	0.0273					47.44	AT3G08860, AT2G38400, AT3G08860, AT2G38400, AT3G08860, AT2G38400	BRADI2G22410	OS05G0475400	GRMZM2G127350, GRMZM2G107739, GRMZM2G010211
Traes_1AL_1E0BE3217	120.427	43.4229	57.0804	47.1308	106.553	228.791	49.983	42.1218		-1.4474	-1.0404	-1.3098	1.0857	-1.0758	-1.33		0.00839	0.0612	0.02377	0.04537	0.05215	0.01537		0.02144	0.08624	0.03543	0.06534	0.07768	0.03232		-0.5174	-0.2809	0.2809	0.1892	0.5003	0.5003					65.14
Traes_1AL_1E7404054	35.4543	59.0085	17.5006	13.3267	42.7041	56.8312	52.9748	66.1392		0.7382	-1.0752	-1.2443	0.408	0.3094	0.6237		0.008593	0.003391	0.007103	0.1541	0.2817	0.02128		0.02188	0.006265	0.01171	0.1972	0.3443	0.04281		-0.1726	-0.6409	0.6409	0.6827	0.0869	0.0869					43.73	AT1G09620	BRADI3G33360	OS09G0378300, OS09G0503400	GRMZM2G071333, GRMZM5G887303, GRMZM2G071333, GRMZM5G887303
Traes_1AL_1EB3BBACE	161.217	114.905	29.336	19.9782	247.01	25.8058	69.919	149.95		-0.4844	-2.396	-2.8231	-3.2292	-1.8075	-0.7144		0.1641	8.333e-10	8.75e-10	5.422e-17	4.211e-07	0.03809		0.2522	4.36e-09	3.476e-09	6.81e-16	1.63e-06	0.07058		-0.5275	-0.2531	0.2531	0.1791	0.5454	0.5454					37.86	AT5G04290	BRADI2G20517		GRMZM2G370715, GRMZM2G375222
Traes_1AL_1ECB80DAF	14.5735	7.33337	0.457767	0	4.26107	0.8536	1.7186	2.4742		-0.9626	-4.3705	-5.0471	-2.1773	-1.3348	-0.7977		0.06565	0.000188	0.001217	0.03168	0.1144	0.2239		0.1198	0.0004366	0.002276	0.0471	0.1563	0.3123		-0.7195	0.1044	-0.1044	0.0442	0.8057	0.8057					46.97	AT1G05200, AT2G32390			GRMZM2G057459
Traes_1AL_1F0CBF920	8.43903	9.9234	2.08457	9.76897	18.3305	12.3316	1.7186	12.251		0.2392	-1.8901	0.2915	-0.5676	-3.3147	-0.6255		0.6683	0.02278	0.6689	0.2976	3.682e-05	0.2241		0.7541	0.03535	0.711	0.3533	0.0001032	0.3126		-0.2362	-0.1877	0.1877	0.5733	0.6562	0.6562				AWPM-19-like family protein [Source:Projected from Arabidopsis thaliana (AT5G18970) TAIR;Acc:AT5G18970]	58.44	AT5G18970	BRADI2G25960	OS01G0247900, OS01G0699900	GRMZM2G063975
Traes_1AL_1F1744680	135.941	74.9289	22.1513	25.0256	116.677	3.81443	19.3264	64.066		-0.8506	-2.5205	-2.4426	-4.8176	-2.5535	-0.8446		0.01879	1e-09	1.101e-07	3.582e-17	4.187e-10	0.01992		0.04236	5.177e-09	3.508e-07	4.598e-16	2.724e-09	0.04043		-0.4644	0.254	-0.254	0.2464	0.5438	0.5438					42.18	AT1G68830	BRADI2G17660	OS05G0549100	GRMZM2G010349
Traes_1AL_1F3DFA098	154.528	97.8339	20.6583	12.6874	145.706	14.2672	44.4891	103.04		-0.6501	-2.8061	-3.6	-3.2893	-1.6882	-0.4943		0.1817	1.157e-07	1.102e-08	9.292e-10	0.0007405	0.3092		0.274	4.448e-07	3.912e-08	4.476e-09	0.001644	0.4061		-0.5541	-0.111	0.111	0.1541	0.7937	0.7937				homogentisate prenyltransferase [Source:Projected from Arabidopsis thaliana (AT3G11945) TAIR;Acc:AT3G11945]	41.04	AT3G11945	BRADI2G18210	OS07G0576000	GRMZM2G113476
Traes_1AL_1F3FBE952	27.5276	12.3229	4.6269	24.8993	76.9993	38.084	175.751	104.61		-1.1252	-2.4672	-0.1601	-1.003	1.183	0.4486		0.0007906	3.519e-06	0.6903	0.0004947	3.467e-06	0.07716		0.002871	1.083e-05	0.7309	0.001014	1.157e-05	0.1285		0.237	-0.8224	0.8224	0.572	0.0122	0.0122					51.98	AT1G01490	BRADI3G31920	OS10G0532300	GRMZM2G132690
Traes_1AL_1F4AA5978	296.462	492.558	1745.01	2763.81	274.335	2010.67	1103.06	582.818		0.7289	2.5456	3.2056	2.861	1.9986	1.0809		0.01003	2.006e-19	8.792e-30	3.382e-24	1.508e-12	0.0001308		0.02494	4.651e-18	3.411e-28	7.923e-23	1.52e-11	0.0004814		0.6783	0.1031	-0.1031	0.0644	0.8081	0.8081				metacaspase 1 [Source:Projected from Arabidopsis thaliana (AT1G02170) TAIR;Acc:AT1G02170]	38.99	AT1G02170	BRADI3G33722	OS10G0565100	GRMZM2G155422, GRMZM2G035928
Traes_1AL_1F70A2C8B	123.369	423.964	1526.16	2331.8	14.7959	1587.45	730.383	258.337		1.7604	3.5865	4.1904	6.6443	5.5377	4.0539		0.000301	1.704e-13	7.544e-18	1.121e-38	2.535e-27	2.424e-15		0.00125	1.627e-12	6.592e-17	6.897e-37	1.645e-25	9.411e-14		0.6464	0.2971	-0.2971	0.0833	0.4749	0.4749					49.86		BRADI2G22050	OS05G0482400	GRMZM2G167673
Traes_1AL_1FFBFB058	65.4052	36.3931	8.265	7.4551	90.7156	9.31523	56.0129	67.3937		-0.8374	-2.8663	-3.2509	-3.242	-0.689	-0.4321		0.01476	1.223e-09	3.053e-07	1.259e-13	0.04373	0.1893		0.03457	6.247e-09	9.241e-07	1.07e-12	0.06633	0.2721		-0.3781	-0.3893	0.3893	0.3558	0.3405	0.3405					44.78		BRADI2G21820	OS05G0489700	GRMZM2G161009
Traes_1AL_2039E0912	106.156	58.2477	10.0721	3.64197	56.9351	2.14097	8.3578	23.3266		-0.8593	-3.2844	-4.5262	-4.5798	-2.7423	-1.2664		0.02068	5.646e-12	1.552e-09	2.849e-11	1.127e-08	0.001135		0.04589	4.176e-11	6.02e-09	1.73e-10	5.693e-08	0.003296		-0.6822	0.2142	-0.2142	0.0623	0.6104	0.6104					43.94	AT2G21385	BRADI3G30127	OS09G0531100	GRMZM2G106917, GRMZM2G073865
Traes_1AL_2053BAA0E	2.21043	82.0828	620.838	432.233	1.30073	1495.52	310.613	122.516		4.9878	7.8555	7.339	9.7663	7.5377	6.221		6.572e-12	1.885e-27	5.075e-24	6.649e-37	1.403e-22	7.435e-16		4.133e-10	1.057e-25	1.001e-22	3.654e-35	5.694e-21	3.113e-14		0.7097	-0.0341	0.0341	0.0486	0.9361	0.9361					46.02	AT4G05340		OS07G0517800	GRMZM2G106807
Traes_1AL_206AE5B76	211.226	363.862	1020.33	935.236	283.431	1171.63	684.257	504.938		0.7814	2.2576	2.136	2.0373	1.2652	0.8286		0.01174	3.09e-13	7.456e-12	3.587e-11	4.122e-05	0.007148		0.02848	2.824e-12	3.639e-11	2.147e-10	0.0001146	0.01665		0.6686	-0.0941	0.0941	0.0699	0.8246	0.8246					46.38	AT5G06110, AT3G11450, AT5G06110, AT3G11450, AT5G06110, AT3G11450	BRADI5G07300	OS04G0377932	AC191253.3_FG004, GRMZM2G116693, GRMZM2G315786
Traes_1AL_206E50150	35.9632	29.8237	12.3018	10.6005	38.1864	14.1729	18.0676	32.6666		-0.2617	-1.5089	-1.6163	-1.3891	-1.0808	-0.2202		0.284	2.452e-05	0.0006312	1.231e-05	0.0002747	0.3428		0.3902	6.584e-05	0.001234	3.194e-05	0.0006612	0.4415		-0.5585	-0.2094	0.2094	0.1502	0.6187	0.6187				Pentatricopeptide repeat (PPR) superfamily protein [Source:Projected from Arabidopsis thaliana (AT1G08610) TAIR;Acc:AT1G08610]	46.91	AT1G08610	BRADI3G28747	OS10G0476900	AC233892.1_FG001
Traes_1AL_207BA0BD9	46.1086	38.278	32.9883	22.0746	44.0331	30.6455	34.6288	31.8844		-0.2787	-0.455	-0.9387	-0.5166	-0.3466	-0.3973		0.2226	0.08849	0.008874	0.04603	0.1681	0.07936		0.3225	0.1199	0.01436	0.06621	0.2192	0.1316		-0.8542	-0.0834	0.0834	0.0069	0.8443	0.8443					36.61	AT4G30900	BRADI1G61210		GRMZM2G106331
Traes_1AL_20886CABD	163.561	94.7576	54.3621	60.4553	236.812	55.6927	128.241	164.391		-0.7816	-1.5396	-1.4743	-2.0803	-0.8797	-0.5232		0.004867	3.486e-07	8.435e-06	1.409e-12	0.001549	0.05347		0.01352	1.248e-06	2.135e-05	1.033e-11	0.003224	0.09432		-0.3804	-0.4005	0.4005	0.3525	0.3255	0.3255					41.81	AT4G36190, AT4G36195, AT2G18080	BRADI3G30640	OS10G0511400	GRMZM2G031572
Traes_1AL_20F0BA8DA	23.9042	20.9185	12.3511	18.7301	35.7395	16.7832	18.4968	34.0946		-0.1938	-0.976	-0.407	-1.0885	-0.9518	-0.1244		0.4945	0.01024	0.3312	0.0005891	0.001956	0.6154		0.5992	0.01711	0.3836	0.001192	0.003989	0.699		-0.1761	-0.4444	0.4444	0.6765	0.27	0.27					39.8
Traes_1AL_2103C5913	71.5632	120.712	672.007	852.209	38.18	2001.23	595.626	440.739		0.7523	3.212	3.5483	5.6675	3.9315	3.4982		0.05282	7.824e-17	4.57e-20	6.477e-48	8.664e-24	3.298e-19		0.1	1.27e-15	5.247e-19	7.219e-46	3.958e-22	2.224e-17		0.7453	-0.1383	0.1383	0.0338	0.7441	0.7441					54.17	AT1G27130, AT1G10360, AT1G69920, AT1G59670, AT1G10370, AT1G27140, AT1G59700, AT1G69930, AT1G27130, AT1G10360, AT1G69920, AT1G59670, AT1G10370, AT1G27140, AT1G59700, AT1G69930, AT1G27130, AT1G10360, AT1G69920, AT1G59670, AT1G10370, AT1G27140, AT1G59700, AT1G69930, AT1G27130, AT1G10360, AT1G69920, AT1G59670, AT1G10370, AT1G27140, AT1G59700, AT1G69930, AT1G27130, AT1G10360, AT1G69920, AT1G59670, AT1…	BRADI3G31707	OS10G0525400, OS10G0481300, OS10G0525800	GRMZM2G145069, GRMZM2G475059, GRMZM2G149182, GRMZM2G145069, GRMZM2G475059, GRMZM2G149182, GRMZM2G145069, GRMZM2G475059, GRMZM2G149182
Traes_1AL_21556BB18	17.1044	10.0417	12.5877	6.36817	9.8268	3.1781	5.72503	5.52017		-0.7442	-0.4182	-1.241	-1.5818	-0.7349	-0.7824		0.3081	0.5785	0.1539	0.06523	0.3554	0.3017		0.4167	0.6343	0.1926	0.09089	0.4215	0.398		-0.6261	0.6562	-0.6562	0.0968	0.0772	0.0772					42.32	AT2G45800, AT3G61230, AT1G01780	BRADI3G30200	OS10G0503100
Traes_1AL_21BDC2BB5	449.293	884.806	4240.13	7066.22	601.6	3174.5	2591.33	1187.83		0.976	3.2306	3.9649	2.3935	2.1016	0.9786		1.916e-05	1.061e-45	7.71e-68	4.953e-26	2.035e-20	1.636e-05		0.0001187	3.962e-43	1.366e-64	1.332e-24	6.516e-19	7.494e-05		0.7162	0.0956	-0.0956	0.0457	0.8218	0.8218					47.35	AT1G71950	BRADI2G24260	OS05G0432700	GRMZM2G118037
Traes_1AL_222FC742B	27.4537	40.6994	3.0001	10.6005	61.2429	16.4906	14.5275	34.5401		0.5555	-3.0431	-1.2444	-1.8786	-2.068	-0.7994		0.03124	3.638e-07	0.01027	1.227e-09	8.261e-11	0.0006859		0.06469	1.298e-06	0.01642	5.807e-09	6.078e-10	0.002109		-0.4017	-0.369	0.369	0.3239	0.3684	0.3684					47.48	AT1G66830, AT2G01210, AT1G25320	BRADI2G13790	OS01G0514700	GRMZM2G409893
Traes_1AL_22B3A3A3C	40.9085	57.0351	81.5142	96.896	20.1299	57.9708	72.3239	58.732		0.4625	0.943	1.2553	1.5218	1.835	1.5287		0.02254	1.136e-05	8.305e-08	2.421e-10	3.834e-15	8.105e-12		0.04935	3.22e-05	2.687e-07	1.276e-09	5.968e-14	1.667e-10		0.7528	0.3608	-0.3608	0.0311	0.3799	0.3799					43.16	AT1G65860, AT1G62570, AT1G12160, AT1G12130, AT1G62580, AT1G62540, AT1G62620, AT1G63340, AT1G12200, AT1G62560, AT1G63370, AT1G12140, AT1G62600	BRADI3G32990	OS10G0553800	GRMZM2G089121
Traes_1AL_22BFD3F69	142.204	89.4391	10.9017	13.8022	540.81	113.811	263.103	429.795		-0.6617	-3.5574	-3.2988	-2.2304	-1.0317	-0.329		0.07249	2.589e-14	3.698e-10	1.289e-09	0.004321	0.3589		0.1299	2.829e-13	1.524e-09	6.078e-09	0.008213	0.4584		-0.2452	-0.7532	0.7532	0.5583	0.031	0.031					56.69			OS07G0529700
Traes_1AL_22D4D9883	106.397	75.9403	33.4222	8.34977	109.35	42.9346	48.5726	71.3487		-0.4847	-1.633	-3.7398	-1.34	-1.1707	-0.6093		0.05039	2.869e-08	2.877e-11	8.953e-07	1.23e-05	0.01318		0.09628	1.205e-07	1.326e-10	2.734e-06	3.738e-05	0.02828		-0.6853	-0.313	0.313	0.0607	0.4503	0.4503					44.26	AT1G62450, AT1G12070, AT3G07880	BRADI2G14110
Traes_1AL_22D77EE15	4.34613	124.102	1091.44	2055.6	46.5455	2212.5	338.086	54.6914		4.6707	7.7379	8.6311	5.4485	2.7969	0.2289		1.07e-10	7.796e-27	5.673e-33	1.15e-16	2.188e-05	0.7299		4.532e-09	4.083e-25	3.118e-31	1.397e-15	6.375e-05	0.8002		0.5559	-0.0176	0.0176	0.1525	0.9669	0.9669					61.25
Traes_1AL_2312E9D23	9.34427	5.661	4.26493	18.5311	3.8952	1.19903	2.94533	6.19543		-0.7329	-1.13	0.8714	-1.4604	-0.3743	0.6185		0.2279	0.1171	0.1728	0.1187	0.6301	0.336		0.3285	0.1544	0.2139	0.1558	0.6894	0.4343		0.2077	0.6452	-0.6452	0.6217	0.084	0.084					40.65	AT5G20450	BRADI2G48076	OS01G0713900	AC195154.3_FG004
Traes_1AL_2345442A1	45.7662	27.5396	19.7485	26.9862	60.0155	23.3672	15.3318	14.3849		-0.7166	-1.1917	-0.8688	-1.3378	-1.9537	-2.0229		0.01979	0.0009822	0.03173	5.389e-05	4.587e-08	2.301e-10		0.04425	0.002011	0.04609	0.0001278	2.088e-07	3.448e-09		-0.8039	0.2027	-0.2027	0.0162	0.6301	0.6301					46.69	AT5G46170, AT4G18380, AT1G30200, AT5G46170, AT4G18380, AT1G30200	BRADI2G20270	OS05G0510400	GRMZM2G157631, GRMZM2G009717
Traes_1AL_23C084359	730.268	645.304	2097.3	1153.32	410.793	1360.46	858.386	507.01		-0.1793	1.5199	0.6544	1.7242	1.0611	0.3044		0.3348	2.316e-16	0.0005429	2.532e-20	1.553e-08	0.1043		0.4453	3.523e-15	0.001072	4.349e-19	7.659e-08	0.1656		0.2683	0.3837	-0.3837	0.5205	0.348	0.348					42.22	AT1G30640	BRADI2G20200	OS05G0511400	GRMZM2G375904
Traes_1AL_23C7010BD	42.5557	10.3218	1.85497	6.08487	69.829	2.52013	1.1126	13.8217		-2.0207	-4.2164	-2.7116	-4.6623	-5.5877	-2.334		8.145e-05	1.465e-07	0.000195	6.04e-11	6.708e-11	2.198e-06		0.0004092	5.551e-07	0.0004105	3.488e-10	5.022e-10	1.253e-05		-0.5902	0.0257	-0.0257	0.1235	0.9518	0.9518					49.18	AT5G42210, AT2G16990, AT2G16980, AT2G16970	BRADI3G32390	OS05G0307100	GRMZM2G047187
Traes_1AL_2443520B1	8.20023	8.92923	10.5835	5.45243	5.61037	4.28883	9.28317	7.80433		0.0738	0.2291	-0.4448	-0.3731	0.7034	0.4412		0.8991	0.7137	0.5675	0.5947	0.2618	0.4618		0.9385	0.7582	0.6169	0.6523	0.3232	0.5603		-0.0331	0.3764	-0.3764	0.938	0.358	0.358					42.81	AT1G30455, AT2G01280, AT3G09360, AT2G45100		OS05G0305100	GRMZM2G093422
Traes_1AL_245FEF7F6	32.9202	20.8664	5.40863	1.7894	36.5704	3.469	7.86597	12.7506		-0.6375	-2.4897	-3.7195	-3.3494	-2.1907	-1.4628		0.09179	5.14e-06	6.103e-05	1.467e-08	3.151e-06	0.0001501		0.1573	1.538e-05	0.0001374	5.881e-08	1.058e-05	0.0005445		-0.7413	-0.0611	0.0611	0.0353	0.8858	0.8858					47.57			OS08G0247600, OS10G0336300
Traes_1AL_246B50313	159.073	97.9145	515.071	1215.98	114.068	287.171	237.117	101.405		-0.6887	1.6648	2.8873	1.3109	1.0393	-0.1663		0.2041	0.002041	8.754e-08	0.01543	0.05504	0.7592		0.301	0.003937	2.824e-07	0.02441	0.08153	0.8248		0.4744	0.3798	-0.3798	0.235	0.3535	0.3535				UDP-glucose pyrophosphorylase 3 [Source:Projected from Arabidopsis thaliana (AT3G56040) TAIR;Acc:AT3G56040]	40.64	AT3G56040	BRADI2G22680	OS05G0468600	AC197705.4_FG011
Traes_1AL_247E47551	283.544	424.907	1519.36	2269.2	243.977	1227.38	585.954	356.672		0.5819	2.4161	2.9919	2.3246	1.261	0.5431		0.00688	1.746e-29	4.948e-44	2.1e-27	5.355e-09	0.01182		0.01812	1.207e-27	9.259e-42	6.183e-26	2.86e-08	0.02576		0.5589	0.3029	-0.3029	0.1499	0.4658	0.4658					44.44	AT2G17170, AT4G35230, AT2G17090, AT1G50990	BRADI3G32330	OS10G0542800	GRMZM2G026767
Traes_1AL_248F9075E	68.1283	47.9251	20.4429	13.1066	83.5369	7.35783	30.0826	36.2551		-0.5028	-1.6836	-2.2937	-3.4767	-1.4609	-1.22		0.1215	1.052e-05	4.143e-06	2.235e-14	2.687e-05	0.0001729		0.1978	2.995e-05	1.092e-05	2.095e-13	7.708e-05	0.0006181		-0.5946	0.0378	-0.0378	0.12	0.9292	0.9292					46.65	AT3G63120	BRADI2G26090	OS05G0398000	GRMZM2G117298
Traes_1AL_24A47B15C	70.34	64.385	38.8748	84.4151	138.395	53.662	65.9604	99.7426		-0.1235	-0.9287	0.2459	-1.3605	-1.0641	-0.4595		0.673	0.004584	0.4473	5.816e-06	0.0003026	0.1007		0.7581	0.008242	0.5009	1.582e-05	0.0007213	0.1609		-0.0621	-0.4118	0.4118	0.8839	0.3108	0.3108					40.71	AT2G30100	BRADI2G29350	OS05G0353300	GRMZM2G084719
Traes_1AL_24A602D25	17.1959	41.4578	30.9081	11.275	7.3191	162.051	69.8456	30.7897		1.2568	0.8355	-0.5396	4.3771	3.1779	1.9945		0.02212	0.1423	0.428	1.451e-14	3.228e-08	0.0005484		0.04856	0.1838	0.4815	1.391e-13	1.508e-07	0.001729		0.224	-0.3228	0.3228	0.5939	0.4354	0.4354					43.55	AT5G10500, AT1G09720, AT1G58210, AT2G22560, AT5G10500, AT1G09720, AT1G58210, AT2G22560	BRADI3G39120	OS05G0466200	GRMZM2G422641, GRMZM2G318992
Traes_1AL_24ABD1479	3.76103	16.212	5.6861	7.6752	2.802	2.95387	1.25593	0.7063		2.0695	0.6034	0.9602	0.0622	-1.0732	-2.0159		0.01506	0.5167	0.3272	0.9494	0.3299	0.06361		0.03516	0.5753	0.3795	0.9594	0.395	0.1093		-0.2935	0.7972	-0.7972	0.4805	0.0178	0.0178					47.78	AT1G44760	BRADI2G24460	OS05G0428400	GRMZM5G887068, GRMZM2G038019
Traes_1AL_251977A0F	68.2196	102.291	418.598	456.586	109.206	319.939	83.2813	51.6048		0.5946	2.6252	2.7459	1.5457	-0.388	-1.1006		0.0259	1.666e-23	9.322e-25	1.613e-09	0.1515	3.958e-05		0.05537	6.06e-22	2.016e-23	7.486e-09	0.2	0.0001652		0.2178	0.3383	-0.3383	0.6043	0.4124	0.4124					47.74
Traes_1AL_251C12A4D	41.8763	16.3093	7.55373	7.0217	35.6993	2.99457	8.97853	22.567		-1.3464	-2.332	-2.4751	-3.4962	-1.9537	-0.6781		4.154e-05	2.605e-07	3.04e-05	2.351e-09	2.174e-06	0.03034		0.0002298	9.506e-07	7.131e-05	1.064e-08	7.507e-06	0.05812		-0.5188	0.0634	-0.0634	0.1877	0.8815	0.8815					43.99	AT1G09820	BRADI3G29180	OS10G0484300	GRMZM5G818978
Traes_1AL_25576148E	0.512333	6.9849	43.0548	81.0938	0.240733	39.1443	27.2291	24.2205		3.4046	6.0148	6.9054	6.6331	6.124	5.9176		0.000635	6.994e-10	1.565e-12	1.937e-09	3.317e-08	8.232e-08		0.002379	3.702e-09	8.12e-12	8.884e-09	1.546e-07	6.734e-07		0.8599	0.0176	-0.0176	0.0062	0.9671	0.9671					57.78
Traes_1AL_255FF48FC	11.629	10.4812	14.554	6.97957	14.1135	11.2806	16.8042	11.0084		-0.1486	0.3404	-0.6266	-0.2855	0.276	-0.2846		0.698	0.4128	0.3063	0.4799	0.4574	0.4194		0.7791	0.4727	0.3577	0.5409	0.5249	0.5193		-0.3435	-0.4337	0.4337	0.4048	0.2831	0.2831					36.98	AT3G23490	BRADI3G28470	OS10G0471300	GRMZM2G134747
Traes_1AL_25726E5E7	97.4844	23.2521	22.1457	13.3056	42.1193	112.513	13.7962	7.9761		-2.0328	-2.0893	-2.7249	1.3954	-1.5761	-2.3885		5.414e-05	7.85e-05	9.18e-06	0.00491	0.003799	9.515e-06		0.0002882	0.000194	2.312e-05	0.00852	0.007303	4.625e-05		-0.7254	0.0285	-0.0285	0.0417	0.9466	0.9466					57.53		BRADI2G17982	OS05G0543600	GRMZM2G119693, GRMZM2G175232
Traes_1AL_258E7F2A3	0.302267	6.6729	62.7119	108.003	3.77517	244.193	39.4767	5.44437		3.8386	6.972	7.7382	5.8624	3.298	0.5182		0.0009928	1.155e-09	1.522e-11	2.969e-14	2.484e-05	0.5247		0.003488	5.921e-09	7.208e-11	2.74e-13	7.171e-05	0.6176		0.5499	-0.11	0.11	0.1579	0.7955	0.7955					69.59
Traes_1AL_259C7CB69	2.2987	0.4622	0	1.7894	35.728	4.69483	17.8062	8.0433		-1.9718	-3.0125	-0.1058	-2.856	-0.9758	-2.0629		0.09076	0.05888	0.9305	0.0006199	0.1982	0.006794		0.1559	0.08333	0.9422	0.00125	0.2538	0.01593		-0.0421	-0.8513	0.8513	0.9211	0.0073	0.0073					55.31	AT5G38160, AT3G57310, AT5G38170, AT5G38195, AT1G48750, AT1G43666, AT3G18280, AT5G38197, AT1G43667, AT2G14846, AT1G43665, AT4G12825, AT5G38180, AT1G07747, AT1G66850, AT5G38160, AT3G57310, AT5G38170, AT5G38195, AT1G48750, AT1G43666, AT3G18280, AT5G38197, AT1G43667, AT2G14846, AT1G43665, AT4G12825, AT5G38180, AT1G07747, AT1G66850, AT5G38160, AT3G57310, AT5G38170, AT5G38195, AT1G48750, AT1G43666, AT3…	BRADI2G17550, BRADI2G17540	OS05G0550300	GRMZM2G004909, GRMZM2G403007, GRMZM2G004909, GRMZM2G403007
Traes_1AL_25D27E7E2	11.5602	9.70203	6.11847	387.995	8.8925	1.80247	5.77653	1.60887		-0.2249	-0.803	4.9852	-2.2342	-0.6173	-2.3216		0.73	0.27	7.888e-16	0.01139	0.3902	0.002562		0.8057	0.3244	5.571e-15	0.01848	0.4575	0.006763		0.2133	0.567	-0.567	0.612	0.1428	0.1428					63.74	AT5G01300	BRADI2G22660	OS05G0468800	AC197705.4_FG003
Traes_1AL_2644AE508	15.8177	14.4457	5.40863	290.854	30.059	15.4223	11.1083	18.2321		-0.1071	-1.4135	4.1796	-0.9664	-1.4065	-0.6969		0.8271	0.02219	2.022e-19	0.05106	0.006096	0.1316		0.8831	0.03453	2.137e-18	0.07274	0.0112	0.2012		0.3544	0.1662	-0.1662	0.3891	0.694	0.694					58.55
Traes_1AL_268552E9D	12.3064	3.83703	4.03537	0	26.9255	1.71417	7.50627	13.062		-1.6527	-1.5314	-4.4933	-3.8846	-1.8484	-1.0017		0.0005322	0.009299	0.002407	6.833e-08	2.242e-05	0.002461		0.002043	0.01569	0.004295	2.468e-07	6.52e-05	0.006524		-0.5075	-0.4238	0.4238	0.1992	0.2954	0.2954					56.64	AT2G30933	BRADI2G15280	OS05G0581900	GRMZM2G163883, GRMZM2G019771
Traes_1AL_269D05D49	0.2552	0.7441	1.4451	0	0	4.26803	0.370867	0.146167		1.1816	2.0281	-0.365	4.9891	2.0584	1.2036		0.5074	0.2602	0.8585	0.007908	0.311	0.5507		NA	NA	NA	NA	NA	NA		-0.0665	-0.1029	0.1029	0.8757	0.8083	0.8083					66.44
Traes_1AL_26E629ECA	3.82023	2.52023	1.90287	45.8705	6.00563	3.8551	15.5043	12.9308		-0.6784	-0.8437	3.4882	-0.629	1.3429	1.06		0.2822	0.2944	6.021e-12	0.3018	0.003559	0.01529		0.3882	0.3503	2.963e-11	0.3577	0.006882	0.03217		0.708	-0.1735	0.1735	0.0494	0.6812	0.6812					49.83	AT4G04080, AT3G01020, AT4G22220, AT4G04080, AT3G01020, AT4G22220	BRADI2G16040	OS05G0568100	GRMZM2G064336, GRMZM5G868273
Traes_1AL_26FB67814	4.60133	4.38993	13.0174	6.1691	8.2451	10.7871	5.31383	4.14063		-0.0604	1.402	0.4581	0.3824	-0.5951	-0.9881		0.9267	0.02868	0.5668	0.5186	0.359	0.1046		0.9586	0.04348	0.6163	0.579	0.4252	0.166		-0.1225	-0.0541	0.0541	0.7725	0.8988	0.8988					44.29	AT2G48000, AT2G30780	BRADI2G25590	OS05G0407900	GRMZM2G080898
Traes_1AL_27293A71B	15.4057	21.5054	60.3982	308.34	12.8057	180.877	200.083	145.313		0.4778	1.9272	4.2592	3.7582	3.902	3.4434		0.38	0.0003634	1.028e-15	1.301e-12	1.669e-13	7.106e-11		0.4922	0.0008027	7.183e-15	9.58e-12	1.994e-12	1.192e-09		0.9161	-0.2531	0.2531	0.0014	0.5453	0.5453					47.03			OS05G0527200
Traes_1AL_2731160E4	3.95557	3.57607	0.939467	4.49453	6.68633	4.3702	4.54977	4.3882		-0.14	-1.7456	0.3374	-0.6092	-0.5307	-0.5482		0.8486	0.1026	0.7049	0.4078	0.4651	0.4111		0.8998	0.137	0.7443	0.4679	0.5325	0.5114		-0.0695	-0.5469	0.5469	0.8701	0.1607	0.1607					58.48	AT5G60335			GRMZM2G365736, GRMZM2G085320
Traes_1AL_27AF48326	0	0.728167	27.908	49.0655	0	2.96083	1.25593	1.09467		2.5796	7.7133	8.4693	4.6227	3.417	2.8246		0.1212	3.705e-07	2.512e-08	0.003361	0.03966	0.08101		0.1974	1.321e-06	8.583e-08	0.006008	0.06078	0.1339		0.5716	0.4385	-0.4385	0.1388	0.2772	0.2772					44.2
Traes_1AL_27F693181	197.398	397.5	321.447	869.651	209.491	748.351	614.678	357.378		1.0068	0.6916	2.1346	1.8313	1.5479	0.7647		1.789e-07	0.0004957	1.715e-27	1.137e-21	7.676e-16	6.706e-05		2.351e-06	0.00107	5.191e-26	2.178e-20	1.334e-14	0.0002654		0.7175	-0.1086	0.1086	0.0451	0.798	0.798					40.98	AT1G57765, AT1G09645, AT1G57765, AT1G09645	BRADI2G25080	OS05G0419600	GRMZM2G062452, GRMZM2G016153
Traes_1AL_282B8F3D9	14.6541	34.2838	262.382	396.354	6.59823	108.118	46.2589	20.7202		1.2122	4.1327	4.7169	4.0009	2.7808	1.6424		0.003624	1.617e-24	3.819e-31	3.388e-19	1.271e-09	0.0003669		0.01055	6.554e-23	1.704e-29	5.281e-18	7.583e-09	0.001209		0.571	0.4078	-0.4078	0.1393	0.316	0.316					49.53	AT4G02075, AT1G02610, AT4G02075, AT1G02610	BRADI2G11577	OS01G0303600	GRMZM2G103755, GRMZM2G378054
Traes_1AL_285CB61AE	13.5964	91.8596	554.521	585.034	7.36767	728.962	129.338	33.4698		2.7105	5.2862	5.3581	6.5568	4.0786	2.1348		1.912e-10	4.769e-36	1.329e-36	8.46e-49	2.012e-19	3.476e-06		7.391e-09	6.185e-34	1.082e-34	1.001e-46	5.724e-18	1.885e-05		0.5419	0.2139	-0.2139	0.1654	0.611	0.611					43.61	AT5G14700
Traes_1AL_287433591	381.221	257.89	84.0967	79.3771	263.046	93.1748	108.808	109.019		-0.561	-2.134	-2.224	-1.4946	-1.2695	-1.2662		0.0209	6.522e-16	1.999e-14	7.473e-09	6.779e-07	3.404e-07		0.04631	9.242e-15	1.234e-13	3.133e-08	2.539e-06	2.388e-06		-0.8361	0.1779	-0.1779	0.0097	0.6734	0.6734				urease accessory protein G [Source:Projected from Arabidopsis thaliana (AT2G34470) TAIR;Acc:AT2G34470]	49.5	AT2G34470	BRADI2G16410	OS05G0565200	GRMZM2G413652
Traes_1AL_289284CA4	132.823	64.425	36.0165	21.7186	118.442	24.425	44.3242	74.8373		-1.045	-1.8067	-2.5706	-2.2693	-1.4098	-0.6606		2.465e-05	3.033e-10	3.285e-11	3.109e-14	1.766e-07	0.006857		0.0001471	1.694e-09	1.504e-10	2.862e-13	7.287e-07	0.01606		-0.646	-0.0701	0.0701	0.0836	0.8689	0.8689					41.43	AT3G20475	BRADI3G14127	OS05G0498300	GRMZM6G304724
Traes_1AL_297FBF3A3	150.387	99.0271	93.2452	249.1	210.363	88.1878	92.2015	95.0051		-0.6019	-0.6772	0.6717	-1.2468	-1.1865	-1.1285		0.0008322	0.0006124	0.0004639	5.218e-11	2.91e-10	1.241e-10		0.002999	0.0013	0.0009251	3.045e-10	1.949e-09	1.978e-09		-0.1392	0.2426	-0.2426	0.7424	0.5626	0.5626					45.46		BRADI3G33400	OS10G0561400	GRMZM5G813892, GRMZM2G034110
Traes_1AL_2AA9CB98D	83.1009	31.7125	30.5135	14.4415	55.9205	29.8801	38.4815	38.9941		-1.3859	-1.3755	-2.3079	-0.9037	-0.5438	-0.4863		7.557e-07	9.845e-06	1.24e-07	0.003216	0.06536	0.07766		7.809e-06	2.817e-05	3.927e-07	0.00577	0.09504	0.1292		-0.705	-0.1973	0.1973	0.0508	0.6396	0.6396					42.53		BRADI2G19120, BRADI2G19110	OS01G0961600
Traes_1AL_2AC682D6D	1.78637	6.65307	2.3606	10.6636	6.78537	5.481	0.422367	0.756433		1.8593	0.5135	2.5728	-0.2956	-3.5258	-2.758		0.01696	0.5889	0.002489	0.6736	0.003148	0.001048		0.03887	0.6439	0.004432	0.7257	0.006155	0.003069		-0.2087	0.3295	-0.3295	0.62	0.4255	0.4255					54.73	AT2G21230, AT4G38900	BRADI3G31890	OS10G0531900	GRMZM2G353553
Traes_1AL_2B1000189	19.1064	8.454	2.8423	0	34.6111	3.03523	7.57933	13.0247		-1.1473	-2.5593	-5.0325	-3.4517	-2.1344	-1.3799		0.03122	0.0004762	0.0007008	5.437e-07	0.000159	0.005505		0.06466	0.001031	0.001361	1.712e-06	0.000399	0.01326		-0.6346	-0.3783	0.3783	0.091	0.3555	0.3555				like SEX4 1 [Source:Projected from Arabidopsis thaliana (AT3G01510) TAIR;Acc:AT3G01510]	39.52	AT3G01510	BRADI3G34990	OS08G0379300	GRMZM2G127374
Traes_1AL_2B62AA327	124.716	91.2323	58.8806	36.5935	87.519	27.0276	43.3765	64.9528		-0.4454	-1.059	-1.7206	-1.6654	-0.9968	-0.4236		0.402	0.05118	0.002927	0.002718	0.06734	0.4275		0.5138	0.07344	0.005154	0.004939	0.09765	0.5274		-0.6599	0.3391	-0.3391	0.075	0.4112	0.4112					40.95
Traes_1AL_2B919E578	207.609	118.978	102.216	43.7347	108.467	52.7191	80.1427	106.958		-0.8023	-0.9877	-2.2771	-1.0341	-0.4367	-0.03		0.0001206	9.749e-06	3.834e-14	1.675e-05	0.05509	0.8882		0.0005709	2.791e-05	2.302e-13	4.262e-05	0.08159	0.9276		-0.6454	0.2236	-0.2236	0.0839	0.5945	0.5945				camphor resistance CrcB family protein [Source:Projected from Arabidopsis thaliana (AT2G41705) TAIR;Acc:AT2G41705]	45.51	AT2G41705	BRADI3G33810	OS10G0567000	GRMZM2G116327
Traes_1AL_2BDE8939B	21.5872	15.1948	11.7552	4.31653	13.2679	28.2188	10.5614	10.7042		-0.4922	-0.7755	-2.2445	1.0751	-0.3391	-0.3205		0.3184	0.1539	0.005183	0.03214	0.5355	0.5308		0.4279	0.1973	0.008763	0.04771	0.6012	0.6232		-0.636	-0.2161	0.2161	0.0901	0.6072	0.6072					70
Traes_1AL_2BEB87276	11.0327	6.28753	0	0	16.4237	0.4268	1.7186	6.6766		-0.8446	-5.4497	-4.7777	-4.8552	-3.2603	-1.2156		0.05849	0.0002922	0.002183	1.805e-05	1.311e-05	0.002485		0.1088	0.0006561	0.003923	4.571e-05	3.965e-05	0.00658		-0.5906	-0.2072	0.2072	0.1232	0.6224	0.6224					49.9	AT5G23480, AT5G08430, AT5G63700	BRADI2G25017	OS01G0884500	GRMZM2G408096
Traes_1AL_2C3519524	7.84663	1.9026	4.7452	0	6.26937	6.30777	3.47753	2.073		-2.021	-0.6471	-4.147	0.0159	-0.8899	-1.4494		0.00228	0.3081	0.007562	0.9784	0.1839	0.01876		0.007085	0.3648	0.0124	0.9823	0.2375	0.03842		-0.7059	-0.3	0.3	0.0504	0.4704	0.4704					52.21
Traes_1AL_2C64052F0	392.787	178.886	240.679	149.69	287.559	136.65	108.051	119.122		-1.1321	-0.6923	-1.4119	-1.0726	-1.4057	-1.2677		4.695e-10	0.0002067	3.549e-11	2.443e-08	7.604e-13	7.788e-12		1.569e-08	0.0004763	1.621e-10	9.46e-08	8.091e-12	1.605e-10		-0.8211	0.4724	-0.4724	0.0125	0.2372	0.2372					42.28	AT2G26670, AT1G58300, AT1G69720, AT2G26670, AT1G58300, AT1G69720	BRADI1G36640	OS06G0603000	GRMZM2G043277, GRMZM2G101004
Traes_1AL_2CAAB9D4A	11.4835	7.8763	0	0	2.73747	0.4268	0	0		-0.5207	-5.9204	-5.3129	-2.4408	-4.0785	-4.7956		0.4124	0.0002861	0.001384	0.06257	0.01355	0.002277		0.5238	0.0006434	0.002566	0.08751	0.02311	0.006096		-0.8269	0.3813	-0.3813	0.0113	0.3513	0.3513					68.04	AT1G21340		OS03G0585600	GRMZM2G146283
Traes_1AL_2CB1F6DC2	62.5209	115.703	235.321	531.621	25.384	117.962	98.9117	103.057		0.8857	1.8991	3.0829	2.1978	1.9433	1.9837		1.709e-05	4.6e-20	1.248e-50	8.285e-21	2.777e-16	3.709e-18		0.0001078	1.15e-18	4.517e-48	1.483e-19	5.134e-15	2.159e-16		0.6927	0.5093	-0.5093	0.0568	0.1974	0.1974					45.63		BRADI2G17230	OS05G0554400	GRMZM2G477340
Traes_1AL_2CFFBD60E	34.502	38.7413	179.284	303.761	27.2402	208.127	67.0586	29.8391		0.1726	2.367	3.1158	2.9114	1.2888	0.1428		0.5768	2.18e-15	3.924e-25	1.394e-22	3.537e-05	0.6499		0.6741	2.847e-14	8.865e-24	2.889e-21	9.944e-05	0.7299		0.4635	0.2542	-0.2542	0.2474	0.5436	0.5436					40.04	AT3G04030, AT5G18240, AT3G04030, AT5G18240	BRADI2G21880	OS05G0488600	GRMZM2G701218, AC234155.1_FG002
Traes_1AL_2D05BFB1A	22.5983	11.8798	9.16647	7.69627	28.1099	8.18387	11.571	13.1474		-0.9128	-1.1954	-1.5586	-1.7194	-1.2616	-0.9754		0.03684	0.01861	0.0162	0.0004983	0.00654	0.01939		0.07421	0.02941	0.02495	0.001021	0.01194	0.0395		-0.7076	-0.1749	0.1749	0.0496	0.6788	0.6788					42.76	AT3G62920	BRADI2G27380	OS05G0371500	GRMZM2G701144, GRMZM2G371890
Traes_1AL_2D33A18FA	21.6817	15.1491	7.69883	7.69627	28.9376	11.1385	20.1787	21.2824		-0.5136	-1.4415	-1.4999	-1.3623	-0.5065	-0.4597		0.2106	0.005369	0.01852	0.002595	0.2186	0.2336		0.3087	0.009519	0.02821	0.004731	0.2766	0.3233		-0.4275	-0.5226	0.5226	0.2907	0.1839	0.1839					45		BRADI3G28050	OS07G0170800	GRMZM2G139066
Traes_1AL_2D5C7C5B4	46.9187	38.1313	12.3722	16.2872	55.0571	5.89387	29.6235	36.8676		-0.2915	-1.8426	-1.5391	-3.1635	-0.8776	-0.574		0.3573	7.513e-06	0.001037	2.159e-11	0.009029	0.06488		0.4688	2.19e-05	0.001962	1.335e-10	0.01601	0.1112		-0.3776	-0.0062	0.0062	0.3564	0.9885	0.9885					39.25	AT4G17470, AT3G60340, AT5G47350, AT5G47340, AT4G17483, AT5G47330, AT4G17480	BRADI3G33500	OS10G0563000	GRMZM2G093880
Traes_1AL_2D6E49CDD	27.5013	16.8126	5.95227	5.90687	20.3616	5.14243	3.34537	11.976		-0.7294	-2.1378	-2.3377	-1.9736	-2.5707	-0.7656		0.05208	4.951e-05	0.0007357	0.0001802	1.435e-05	0.04856		0.09886	0.0001266	0.001424	0.0003954	4.31e-05	0.08691		-0.6873	0.2345	-0.2345	0.0596	0.5761	0.5761				helicases;ATP-dependent helicases;nucleic acid binding;ATP binding;DNA-directed DNA polymerases;DNA binding [Source:Projected from Arabidopsis thaliana (AT4G32700) TAIR;Acc:AT4G32700]	40.81	AT4G32700	BRADI4G08146, BRADI4G08152	OS12G0291000	GRMZM2G141948, GRMZM2G454594, GRMZM2G141948, GRMZM2G454594
Traes_1AL_2E3E0A5C2	9.81503	12.6179	2.08457	10.4225	3.24323	2.0596	11.4612	12.6224		0.3808	-2.0914	0.1217	-0.583	1.7684	1.9472		0.3738	0.005941	0.8355	0.4438	0.001137	0.0001168		0.4859	0.01044	0.8607	0.5045	0.002431	0.0004352		0.3103	0.1694	-0.1694	0.4545	0.6884	0.6884					57.42		BRADI2G27940	OS05G0360400	GRMZM2G340444, GRMZM2G302912
Traes_1AL_2E829656F	220.909	91.5367	57.8876	29.6771	156.913	37.2918	72.636	106.049		-1.2726	-1.8813	-2.8437	-2.0618	-1.1014	-0.5717		4.375e-11	4.243e-17	6.658e-19	2.634e-18	1.602e-07	0.002839		2.102e-09	7.15e-16	6.591e-18	3.775e-17	6.655e-07	0.007406		-0.6569	-0.0498	0.0498	0.0767	0.9068	0.9068				UDP-Glycosyltransferase superfamily protein [Source:Projected from Arabidopsis thaliana (AT5G04480) TAIR;Acc:AT5G04480]	41.33	AT5G04480	BRADI3G32630	OS10G0546200
Traes_1AL_2E9C3A36B	0.975667	15.3692	144.98	310.318	3.06063	438.638	48.3547	2.81663		3.667	6.8217	7.8865	6.9645	3.8641	-0.0057		0.0001134	3.64e-13	4.354e-17	3.488e-18	1.843e-06	0.9948		0.0005421	3.283e-12	3.495e-16	4.946e-17	6.44e-06	0.9971		0.4666	0.093	-0.093	0.2438	0.8266	0.8266					59.24
Traes_1AL_2EBF6E6C5	84.7415	94.1108	857.13	706.319	3.9226	50.5135	45.521	21.8776		0.1505	3.2691	2.9941	3.521	3.3767	2.3211		0.817	4.475e-07	3.982e-06	1.12e-06	3.098e-06	0.001376		0.8754	1.575e-06	1.051e-05	3.376e-06	1.041e-05	0.003901		0.3446	0.7715	-0.7715	0.4031	0.0249	0.0249					44.41	AT2G42750	BRADI2G19010	OS05G0529700	GRMZM2G029546
Traes_1AL_2EC98608D	208.936	642.558	601.089	752.337	251.36	1520.69	1226.83	1054.37		1.6118	1.5108	1.8401	2.5799	2.2722	2.0548		3.957e-06	1.666e-05	1.803e-07	1.257e-13	6.875e-11	3.522e-09		3.146e-05	4.597e-05	5.608e-07	1.069e-12	5.133e-10	4.013e-08		0.7571	-0.3923	0.3923	0.0296	0.3364	0.3364					49	AT3G47520	BRADI3G37140, BRADI4G02920	OS01G0829800, OS08G0434300, OS01G0829800, OS08G0434300	GRMZM2G068455, GRMZM2G161245, GRMZM2G068455, GRMZM2G161245, GRMZM2G068455, GRMZM2G161245, GRMZM2G068455, GRMZM2G161245
Traes_1AL_2EDF05396	275.862	85.9866	30.343	18.4537	437.789	26.4638	33.6742	86.1914		-1.6632	-3.0984	-3.7678	-4.0006	-3.6592	-2.3142		0.000234	1.283e-10	9.076e-12	6.814e-17	8.426e-15	2.831e-07		0.001008	7.592e-10	4.396e-11	8.459e-16	1.245e-13	2.026e-06		-0.7431	-0.107	0.107	0.0346	0.8008	0.8008					46.02		BRADI2G21407	OS05G0491500	GRMZM2G117854
Traes_1AL_2EF38544E	10.6923	43.2439	56.6557	68.1937	12.2233	155.644	59.8242	34.0427		2.0249	2.3853	2.6474	3.6313	2.264	1.4455		8.702e-06	2.778e-07	3.238e-08	8.076e-17	3.75e-07	0.001149		6.109e-05	1.009e-06	1.094e-07	9.952e-16	1.465e-06	0.003332		0.6005	-0.1176	0.1176	0.1155	0.7815	0.7815					43.25	AT1G16420, AT1G79340, AT1G79320, AT1G79330, AT1G79310	BRADI2G21100	OS05G0496500	GRMZM2G066041
Traes_1AL_2EF5725B5	729.12	262.362	214.038	61.5701	407.915	31.9725	78.5731	159.786		-1.4599	-1.7424	-3.5433	-3.6297	-2.3492	-1.3353		0.0008084	7.342e-05	6.878e-14	4.662e-15	1.392e-07	0.002268		0.002926	0.0001825	4.03e-13	4.746e-14	5.843e-07	0.006077		-0.6919	0.3523	-0.3523	0.0572	0.3921	0.3921				coenzyme F420 hydrogenase family / dehydrogenase, beta subunit family [Source:Projected from Arabidopsis thaliana (AT1G04620) TAIR;Acc:AT1G04620]	44.62	AT1G04620	BRADI3G12690	OS04G0320100	GRMZM2G056686
Traes_1AL_2F1278623	127.246	27.5074	8.8171	1.8315	75.6801	2.05263	4.9318	16.7097		-2.1762	-3.7018	-5.6002	-4.9825	-3.8504	-2.1114		2.462e-05	5.832e-10	9.677e-09	7.733e-11	1.523e-09	5.865e-05		0.000147	3.122e-09	3.456e-08	4.39e-10	8.975e-09	0.0002354		-0.7623	0.1338	-0.1338	0.0279	0.7521	0.7521					47.92	AT3G53920	BRADI2G14567	OS05G0589200	GRMZM5G830932
Traes_1AL_2F26F5C45	80.6785	273.516	27.9347	42.2592	98.5616	25.3932	150.969	246.749		1.6932	-1.4621	-0.8885	-1.8675	0.5905	1.2723		0.04713	0.0931	0.3115	0.03131	0.4893	0.1354		0.09105	0.1255	0.3631	0.0466	0.5564	0.2061		-0.0038	-0.1839	0.1839	0.9928	0.6629	0.6629					38.8			OS10G0478500
Traes_1AL_2F9105320	39.0002	14.7386	5.95083	1.81047	27.3808	0.474433	2.84237	15.0069		-1.3171	-2.4873	-3.8209	-4.9961	-3.0019	-0.8091		0.2319	0.03024	0.004084	0.0002749	0.01082	0.4629		0.3329	0.04559	0.007022	0.0005865	0.01886	0.5613		-0.5986	0.1785	-0.1785	0.1169	0.6723	0.6723					47.95
Traes_1AL_2FCFD98E6	92.0196	69.11	59.4935	36.734	50.819	52.8342	37.5708	47.5495		-0.4096	-0.6092	-1.3832	0.0548	-0.4295	-0.1155		0.01618	0.002306	1.757e-06	0.7889	0.04969	0.5325		0.03738	0.004407	4.849e-06	0.8296	0.07436	0.6246		-0.7515	0.4661	-0.4661	0.0316	0.2443	0.2443					43.65
Traes_1AL_304D5FDEC	0.812667	8.0527	20.9938	49.4425	0.7222	8.02193	16.8006	7.7969		3.1889	4.5014	5.7414	3.3561	4.3951	3.3333		9.51e-05	3.069e-08	1.242e-12	6.668e-05	5.517e-08	3.836e-05		0.0004668	1.284e-07	6.508e-12	0.000156	2.476e-07	0.0001607		0.8082	0.2304	-0.2304	0.0152	0.583	0.583					43.26	AT5G38110, AT1G66740	BRADI2G17266	OS05G0553800	GRMZM2G492915
Traes_1AL_308EC1EFD	122.765	69.6617	25.8586	15.7696	109.103	25.8734	26.7707	52.8468		-0.8127	-2.2231	-2.8438	-2.0486	-2.0111	-1.0194		0.0007868	2.949e-13	1.432e-11	1.914e-12	2.948e-12	3.035e-05		0.002859	2.704e-12	6.804e-11	1.377e-11	2.824e-11	0.0001302		-0.7693	-0.0211	0.0211	0.0256	0.9605	0.9605					46.51	AT1G53930	BRADI4G10326	OS10G0491801, OS07G0492200
Traes_1AL_30C4B017F	56.0692	259.547	340.113	141.858	90.3279	614.479	194.572	71.7402		2.1907	2.5778	1.3164	2.7431	1.0941	-0.3321		1.142e-08	2.285e-11	0.001049	3.828e-13	0.004145	0.3874		2.3e-07	1.524e-10	0.001983	3.037e-12	0.007909	0.4876		0.1193	-0.0161	0.0161	0.7785	0.9698	0.9698					44.47	AT2G42880	BRADI2G16337	OS05G0566400	GRMZM2G034052
Traes_1AL_30CB78219	5.54203	23.7539	3.43533	0	9.60073	13.5912	13.785	10.7298		2.0051	-0.8143	-3.3486	0.4948	0.5267	0.1458		0.0001263	0.2742	0.02556	0.3464	0.3137	0.7723		0.0005942	0.3288	0.03786	0.4045	0.378	0.8356		-0.3638	-0.4855	0.4855	0.3756	0.2226	0.2226					40.87	AT1G52320, AT5G25590	BRADI2G26200	OS05G0394200	GRMZM2G074377
Traes_1AL_3101735C3	43.0085	7.94607	5.95083	0	21.8502	0.4268	1.7186	6.84417		-2.4091	-2.6958	-6.275	-5.0739	-3.5856	-1.6927		4.165e-06	9.821e-06	2.86e-05	6.339e-06	8.074e-06	0.001514		3.285e-05	2.81e-05	6.737e-05	1.716e-05	2.528e-05	0.004248		-0.7443	0.1403	-0.1403	0.0342	0.7403	0.7403					46.45			OS01G0781700, OS01G0781200, OS11G0555300, OS01G0782100, OS05G0365300
Traes_1AL_312E8FA19	808.887	707.652	208.106	176.601	613.214	170.9	267.4	429.457		-0.1916	-1.9378	-2.1729	-1.8303	-1.1892	-0.5104		0.5865	6.552e-08	3.856e-09	3.317e-07	0.0008344	0.1482		0.6828	2.615e-07	1.434e-08	1.078e-06	0.001833	0.2222		-0.6574	0.1167	-0.1167	0.0765	0.7832	0.7832					48.12				GRMZM2G018793
Traes_1AL_316A51A97	50.582	33.4904	22.7316	42.8258	65.2178	284.096	82.8604	51.2591		-0.5875	-1.0985	-0.2096	2.1053	0.3376	-0.3574		0.1184	0.008153	0.6186	3.386e-09	0.3563	0.3264		0.1937	0.01393	0.6641	1.492e-08	0.4224	0.4243		0.0107	-0.6841	0.6841	0.9799	0.0613	0.0613					66.02		BRADI3G31450	OS10G0521500	GRMZM2G143703
Traes_1AL_31D0E413C	127.006	80.603	27.0317	16.7064	213.938	20.9221	58.6749	40.623		-0.6484	-2.1679	-2.8138	-3.32	-1.8451	-2.3627		0.163	1.344e-05	9.144e-07	2.693e-11	9.108e-05	4.476e-07		0.2509	3.768e-05	2.616e-06	1.641e-10	0.0002385	3.043e-06		-0.7672	-0.1241	0.1241	0.0263	0.7697	0.7697					49.72	AT5G50000, AT3G01490	BRADI2G15560	OS05G0577700	GRMZM2G063069
Traes_1AL_31EE3550E	97.3158	40.942	14.6961	4.53667	71.2977	4.6611	4.97213	38.0827		-1.2273	-2.6149	-4.1005	-3.8257	-3.7432	-0.8903		0.02924	1.799e-05	4.202e-07	2.397e-08	3.118e-08	0.1144		0.06124	4.937e-05	1.252e-06	9.291e-08	1.461e-07	0.179		-0.668	0.1483	-0.1483	0.0702	0.726	0.726				plastid transcriptionally active 3 [Source:Projected from Arabidopsis thaliana (AT3G04260) TAIR;Acc:AT3G04260]	40.88	AT3G04260	BRADI3G28060	OS10G0462800	GRMZM5G846399, GRMZM2G116526
Traes_1AL_3205CA5CE	5.43967	53.5934	164.241	147.315	6.3083	186.747	81.535	41.3382		3.2265	4.8225	4.6722	4.8445	3.6597	2.683		1.243e-09	7.668e-20	3.306e-18	1.954e-21	1.2e-12	1.962e-07		3.592e-08	1.868e-18	3.015e-17	3.669e-20	1.234e-11	1.462e-06		0.6788	0.0585	-0.0585	0.0642	0.8905	0.8905					46.91	AT4G08330	BRADI2G22780	OS01G0833400	GRMZM2G064679
Traes_1AL_324513CB7	120.686	69.1922	44.0646	23.8265	102.325	14.8984	31.8937	57.5238		-0.799	-1.4094	-2.3953	-2.7537	-1.6764	-0.8369		0.01181	3.956e-05	3.306e-08	1.352e-12	1.349e-06	0.008684		0.02863	0.0001026	1.115e-07	9.937e-12	4.818e-06	0.01973		-0.6449	0.2109	-0.2109	0.0842	0.6162	0.6162				RING/U-box superfamily protein [Source:Projected from Arabidopsis thaliana (AT3G15150) TAIR;Acc:AT3G15150]	48.75	AT3G15150	BRADI2G16600, BRADI2G16577	OS05G0563500	GRMZM2G022065
Traes_1AL_324584CCA	28.1342	94.5921	20.7093	15.8749	15.7475	66.9412	39.6816	29.8573		1.7427	-0.522	-0.7322	2.0646	1.3159	0.9337		1.335e-06	0.218	0.1439	7.98e-08	0.0008716	0.01576		1.257e-05	0.2685	0.1813	2.856e-07	0.001908	0.03302		-0.102	-0.0711	0.0711	0.8101	0.8672	0.8672					44.8
Traes_1AL_324C5C146	46.8434	34.0793	94.3453	78.6678	14.6262	78.6822	63.6557	36.7282		-0.4569	0.9964	0.7206	2.3952	2.0861	1.2775		0.3361	0.03487	0.1414	1.094e-06	2.387e-05	0.009558		0.4467	0.05183	0.1785	3.3e-06	6.912e-05	0.02145		0.5084	0.3223	-0.3223	0.1983	0.4363	0.4363					48.56	AT3G07090	BRADI3G28530	OS10G0472400	GRMZM2G008972
Traes_1AL_3254CE5D6	628.221	477.053	264.321	197.285	542.398	219.714	260.266	306.476		-0.3974	-1.2309	-1.6752	-1.2995	-1.0569	-0.8191		0.01916	5.469e-12	2.711e-17	3.098e-13	2.024e-09	1.688e-06		0.04307	4.052e-11	2.224e-16	2.49e-12	1.169e-08	9.884e-06		-0.8282	0.1521	-0.1521	0.0111	0.7192	0.7192					41.5	AT1G34320, AT5G08660, AT1G34320, AT5G08660	BRADI2G24380	OS05G0430300	GRMZM2G077621, GRMZM2G097502
Traes_1AL_326B4C863	1780.43	6385.14	5340.03	6027.87	240.212	2267.89	1111.06	1057.62		1.826	1.5705	1.7434	3.2082	2.1878	2.1173		1.14e-05	0.0001611	2.832e-05	1.721e-14	1.743e-07	4.17e-07		7.671e-05	0.0003786	6.677e-05	1.636e-13	7.201e-07	2.858e-06		0.2902	0.7568	-0.7568	0.4857	0.0297	0.0297					49.63		BRADI2G24820, BRADI2G24840, BRADI2G24810	OS01G0132000, OS01G0131900, OS01G0132000, OS01G0131900, OS01G0132000, OS01G0131900	GRMZM2G156632
Traes_1AL_32AC149F6	42.6023	60.1478	121.469	136.239	36.1385	142.359	65.2555	42.8627		0.4935	1.4898	1.6772	1.9641	0.8423	0.2304		0.07793	1.222e-07	1.21e-08	1.365e-12	0.003603	0.4184		0.1377	4.682e-07	4.277e-08	1.002e-11	0.006959	0.5184		0.4359	0.2569	-0.2569	0.2803	0.5391	0.5391					42.87	AT5G08535, AT3G52350	BRADI3G29740	OS10G0491900	GRMZM5G832380
Traes_1AL_32B5F333B	60.089	45.0717	308.329	274.957	44.4825	63.5911	66.188	36.8282		-0.4276	2.3371	2.1506	0.4985	0.5661	-0.2628		0.1594	1.072e-15	7.199e-13	0.1092	0.06754	0.3937		0.2464	1.467e-14	3.853e-12	0.1445	0.09792	0.4938		0.329	0.5664	-0.5664	0.4262	0.1433	0.1433					37.15
Traes_1AL_32CCF4E72	2.6461	6.02753	0	4.09643	18.545	0	0.741733	1.03593		1.1407	-3.4891	0.3444	-6.3633	-4.2272	-3.7562		0.3148	0.04487	0.7923	0.0001633	0.00138	0.001239		0.424	0.0652	0.8227	0.0003605	0.002899	0.003559		-0.4547	0.0823	-0.0823	0.2577	0.8464	0.8464					55	AT1G58007, AT1G09812	BRADI2G24730	OS05G0426800	GRMZM2G032865
Traes_1AL_32D5F65DE	19.0423	34.0691	32.1109	39.7367	23.0456	28.3806	50.0086	63.3496		0.8091	0.7393	0.931	0.3181	1.1113	1.4521		0.01831	0.04533	0.02071	0.3719	0.0009821	6.578e-06		0.04145	0.06582	0.03124	0.4312	0.002126	3.329e-05		0.8775	-0.313	0.313	0.0042	0.4504	0.4504					40.85	AT4G02430, AT1G02840, AT1G09140
Traes_1AL_3336F1DFB	49.0946	54.1561	48.9087	24.508	54.7354	43.2539	62.8909	60.5179		0.1355	-0.0275	-0.9587	-0.3369	0.2081	0.144		0.6264	0.9273	0.01449	0.2519	0.4613	0.5957		0.7182	0.9395	0.02253	0.3056	0.5289	0.6817		-0.3085	-0.4666	0.4666	0.4572	0.2438	0.2438					45.74	AT2G35040	BRADI4G24880, BRADI3G17836	OS08G0206600	GRMZM2G368902
Traes_1AL_3359873E7	209.599	143.704	118.956	87.1718	355.917	123.618	125.497	130.281		-0.5426	-0.7895	-1.267	-1.5215	-1.4974	-1.4357		0.008135	0.0002998	5.682e-07	5.489e-13	1.065e-12	1.222e-12		0.02089	0.000672	1.665e-06	4.257e-12	1.106e-11	2.964e-11		-0.8073	-0.2591	0.2591	0.0154	0.5355	0.5355					39.96	AT1G22140	BRADI1G60977	OS03G0385301	GRMZM2G143086
Traes_1AL_33B8C72D0	493.073	226.483	384.946	183.314	331.482	159.93	167.755	188.555		-1.1205	-0.3526	-1.3989	-1.0486	-0.9808	-0.8123		5.78e-08	0.0903	1.054e-09	1.096e-06	4.703e-06	9.377e-05		9.086e-07	0.1221	4.155e-09	3.306e-06	1.535e-05	0.0003577		-0.713	0.4856	-0.4856	0.0471	0.2225	0.2225					41.04	AT5G23920	BRADI3G32770	OS10G0548100	GRMZM2G304132
Traes_1AL_33C926BB4	164.528	102.933	16.8286	5.41027	132.245	8.10923	9.47037	52.8497		-0.6591	-3.1608	-4.5631	-3.8956	-3.6826	-1.2882		0.3512	2.078e-05	2.389e-07	3.679e-07	1.138e-06	0.06953		0.4623	5.644e-05	7.32e-07	1.188e-06	4.108e-06	0.1178		-0.7176	0.1071	-0.1071	0.045	0.8008	0.8008					42.54			OS11G0633500
Traes_1AL_341E2A7A8	58.7992	46.3965	299.812	159.188	160.307	197.259	149.686	141.758		-0.3398	2.3284	1.4152	0.2979	-0.0967	-0.1721		0.4146	1.178e-08	0.0007761	0.4586	0.8106	0.6674		0.5258	5.229e-08	0.001497	0.5195	0.8463	0.7456		0.4197	-0.3531	0.3531	0.3006	0.3909	0.3909					40.84	AT2G34890, AT4G20320, AT3G12670, AT1G30820, AT2G34890, AT4G20320, AT3G12670, AT1G30820	BRADI2G14730	OS05G0570400, OS05G0569700
Traes_1AL_343932722	535.742	324.221	264.343	181.833	402.411	121.801	191.906	337.159		-0.7242	-1.0117	-1.5167	-1.7196	-1.0664	-0.2523		0.001878	2.224e-05	2.596e-09	2.322e-12	8.511e-06	0.279		0.006013	6.012e-05	9.843e-09	1.653e-11	2.655e-05	0.3734		-0.5636	0.2689	-0.2689	0.1457	0.5196	0.5196					38.67	AT1G50030	BRADI2G28007	OS05G0235300	GRMZM2G049342
Traes_1AL_343F2D219	40.9321	31.8747	3.22823	4.31653	99.7439	96.4842	16.3192	17.9942		-0.3477	-3.4012	-3.1171	-0.0494	-2.5735	-2.4639		0.4752	9.913e-07	9.807e-05	0.9166	5.447e-07	4.541e-07		0.5818	3.322e-06	0.0002151	0.9321	2.07e-06	3.079e-06		-0.608	-0.5227	0.5227	0.1098	0.1838	0.1838					61.13		BRADI2G17982	OS05G0543600	GRMZM2G119693, GRMZM2G175232
Traes_1AL_34404D5D8	7.463	3.332	0.457767	258.525	25.2517	0	0	0.146167		-1.0846	-3.3069	4.9533	-6.5377	-6.5632	-6.2415		0.2601	0.01379	3.844e-08	3.062e-05	2.779e-05	1.24e-06		0.364	0.02245	1.288e-07	7.516e-05	7.947e-05	7.493e-06		-0.0397	0.4134	-0.4134	0.9257	0.3086	0.3086				Late embryogenesis abundant protein, group 3 [Source:UniProtKB/Swiss-Prot;Acc:Q03968]	59.81	AT3G15670, AT1G52690	BRADI2G18100	OS05G0542500	GRMZM2G096475
Traes_1AL_3447123F0	11.7582	37.3314	0	0	10.0899	9.69443	1.75893	3.18677		1.6193	-5.1212	-4.4378	-0.0559	-2.4061	-1.6428		0.06213	0.0009906	0.005991	0.9508	0.02255	0.0769		0.1145	0.002027	0.01002	0.9606	0.03658	0.1281		-0.6645	-0.1062	0.1062	0.0722	0.8024	0.8024					49.83		BRADI3G36540		GRMZM2G414278
Traes_1AL_348812054	311.23	807.713	4849.38	2836.64	202.112	4024.95	1603.7	402.79		1.3665	3.9349	3.1658	4.2849	2.9665	0.9867		0.0001881	4.809e-27	5.36e-18	1.236e-31	5.849e-16	0.007243		0.0008356	2.582e-25	4.766e-17	4.828e-30	1.037e-14	0.01684		0.4717	0.2056	-0.2056	0.2379	0.6252	0.6252					46.19	AT2G37940, AT2G29525, AT3G54020	BRADI2G23597	OS05G0452900	GRMZM2G067036
Traes_1AL_34A811C52	19.366	25.3792	25.9263	15.4557	19.3558	6.34153	1.90583	7.31573		0.3763	0.3755	-0.3668	-1.5748	-3.1078	-1.4535		0.4886	0.5056	0.5692	0.01275	7.257e-05	0.0117		0.594	0.5645	0.6184	0.02049	0.0001933	0.02554		-0.5051	0.7175	-0.7175	0.2017	0.0451	0.0451				Transducin/WD40 repeat-like superfamily protein [Source:Projected from Arabidopsis thaliana (AT3G06880) TAIR;Acc:AT3G06880]	40.65	AT3G06880	BRADI2G27847	OS05G0363500	GRMZM2G325804
Traes_1AL_34EA84D6C	3.74353	12.5043	155.18	88.9307	0.401	98.3562	17.0462	34.2772		1.6464	5.1546	4.3694	7.1034	4.663	5.6308		0.06357	3.388e-09	7.224e-07	6.047e-11	2.302e-05	2.246e-07		0.1166	1.624e-08	2.09e-06	3.491e-10	6.682e-05	1.649e-06		0.6916	0.1904	-0.1904	0.0574	0.6515	0.6515					53.44			OS01G0248300, OS01G0248500	GRMZM2G178875
Traes_1AL_3564C0828	468.151	1761.84	8812.19	7041.96	50.3571	3745.63	1965.04	842.947		1.8998	4.2072	3.8855	6.1671	5.2426	4.0289		8.787e-08	2.019e-32	7.423e-28	8.242e-64	1.517e-46	3.655e-28		1.293e-06	1.839e-30	2.344e-26	2.779e-61	5.354e-44	7.315e-26		0.5937	0.4066	-0.4066	0.1207	0.3174	0.3174					42.52	AT3G47770, AT5G61740, AT3G47790, AT3G47740, AT5G61700, AT3G47760, AT3G47780, AT3G47750	BRADI3G35390	OS08G0398300	GRMZM2G091478
Traes_1AL_35EF96724	2.39483	12.9926	8.29883	7.91637	14.4806	308.561	34.9593	15.3283		2.3921	1.8291	1.7826	4.3478	1.2455	0.076		0.0006635	0.01575	0.03243	1.367e-15	0.02699	0.8934		0.00247	0.02529	0.04699	1.479e-14	0.043	0.9314		0.1997	-0.6603	0.6603	0.6354	0.0747	0.0747					56.81	AT2G44740, AT5G61650, AT5G07450	BRADI3G33590	OS10G0563900	GRMZM2G076468
Traes_1AL_35F140363	293.868	258.397	2097.46	3521.83	221.172	1500.18	901.978	691.338		-0.185	2.8192	3.5619	2.7469	2.0171	1.6342		0.5654	1.185e-18	8.82e-29	9.875e-18	3.261e-10	3.407e-07		0.6641	2.482e-17	3.085e-27	1.345e-16	2.164e-09	2.389e-06		0.7324	0.1292	-0.1292	0.0388	0.7604	0.7604					41.23	AT1G80000, AT1G15280, AT1G80000, AT1G15280	BRADI2G18730	OS05G0534600	GRMZM2G121117, GRMZM2G035430
Traes_1AL_36750809D	200.66	677.551	11382.9	4026.42	173.961	11084.2	1242.89	377.905		1.7291	5.742	4.2634	5.9079	2.7956	1.1034		0.000969	5.401e-28	4.041e-16	1.548e-29	9.579e-08	0.03542		0.003416	3.21e-26	2.942e-15	5.248e-28	4.133e-07	0.06636		0.429	0.1523	-0.1523	0.2889	0.7189	0.7189					41.27	AT1G14610, AT1G27160	BRADI3G30350	OS10G0506200
Traes_1AL_36B201285	1228.48	1499.02	615.255	957.466	2592.93	913.996	609.692	699.557		0.2869	-1.0029	-0.36	-1.5002	-2.0828	-1.884		0.2108	1.603e-05	0.1235	7.017e-11	1.977e-19	2.196e-16		0.309	4.437e-05	0.158	4.011e-10	5.627e-18	9.867e-15		-0.7198	0.0189	-0.0189	0.0441	0.9646	0.9646				DCD (Development and Cell Death) domain protein [Source:Projected from Arabidopsis thaliana (AT3G27090) TAIR;Acc:AT3G27090]	46.83	AT3G27090	BRADI2G20890	OS05G0498700	GRMZM2G011923, GRMZM2G033117
Traes_1AL_36E53D1C5	310.558	132.881	46.7113	14.3198	23.4624	0	0.833567	3.9805		-1.2092	-2.6923	-4.4789	-5.9902	-4.4006	-2.4793		0.01724	3.126e-07	2.5e-12	7.193e-06	3.962e-06	4.277e-05		0.03941	1.127e-06	1.275e-11	1.93e-05	1.31e-05	0.0001771		-0.5968	0.7842	-0.7842	0.1183	0.0212	0.0212					42.32			OS11G0208900	GRMZM2G429759
Traes_1AL_375367151	151.8	118.483	49.4917	68.6476	177.752	58.8068	88.482	109.601		-0.3515	-1.5727	-1.0726	-1.5783	-0.997	-0.6939		0.05061	1.642e-12	9.779e-06	1.454e-14	2.139e-07	8.922e-05		0.09661	1.325e-11	2.454e-05	1.393e-13	8.71e-07	0.0003422		-0.559	-0.1485	0.1485	0.1498	0.7257	0.7257					47.4	AT4G22756, AT4G12110	BRADI3G32510	OS10G0545200	GRMZM2G127067
Traes_1AL_3791A0A3A	106.122	80.5114	476.535	993.356	17.2985	93.2459	98.2538	117.998		-0.3886	2.1172	3.1524	2.3585	2.4322	2.6876		0.5627	0.001544	2.425e-06	0.0005972	0.0003964	8.408e-05		0.6617	0.003048	6.586e-06	0.001207	0.0009246	0.0003248		0.6223	0.5909	-0.5909	0.0994	0.1229	0.1229					49.15	AT3G24503	BRADI2G42380	OS01G0591300	GRMZM2G097706, GRMZM2G407949
Traes_1AL_37CBE96BC	6.55617	4.56523	27.1514	0	5.19407	44.8204	1.25593	4.67513		-0.4601	2.0953	-3.6274	3.0707	-1.9073	-0.1879		0.4857	0.0005979	0.01906	2.98e-07	0.04084	0.7742		0.5915	0.001272	0.02897	9.755e-07	0.0624	0.8372		-0.3701	-0.1216	0.1216	0.3668	0.7743	0.7743					44.54
Traes_1AL_37E52E57D	253.672	207.634	64.12	64.8908	264.731	148.505	35.9581	180.904		-0.2844	-1.9376	-1.9212	-0.8212	-2.8298	-0.5403		0.5794	0.0002331	0.0003944	0.1116	1.039e-07	0.2923		0.6764	0.000532	0.0007944	0.1473	4.456e-07	0.3878		-0.6254	-0.0286	0.0286	0.0973	0.9464	0.9464					55.26	AT3G21500, AT4G15560	BRADI2G25550	OS05G0408900	GRMZM2G137151
Traes_1AL_389AEC45B	558.656	384.499	1354.09	2307.92	435.622	484.141	558.173	438.22		-0.5374	1.2743	2.0356	0.1517	0.3568	0.009		0.03168	3.161e-07	3.463e-16	0.5463	0.155	0.9711		0.06545	1.139e-06	2.537e-15	0.6062	0.2041	0.9837		0.4485	0.5358	-0.5358	0.2651	0.1711	0.1711					42.81	AT3G19960, AT1G50360, AT3G19960, AT1G50360	BRADI3G29440	OS10G0488800	GRMZM2G139583, GRMZM2G113202
Traes_1AL_38B253498	14.5246	10.8368	5.26637	4.31653	31.5902	4.49837	10.6971	18.3355		-0.4152	-1.4379	-1.7012	-2.7221	-1.541	-0.7876		0.2895	0.008973	0.02224	1.25e-07	0.0001517	0.01818		0.3962	0.0152	0.03334	4.337e-07	0.000382	0.03739		-0.4391	-0.3891	0.3891	0.2764	0.3407	0.3407					51.33	AT2G39795, AT2G39790, AT5G02050, AT3G55605, AT5G05990	BRADI2G23470	OS05G0456000
Traes_1AL_38CE2200B	98.996	90.3132	51.3834	32.2253	84.4986	25.1236	76.9399	104.622		-0.1432	-0.9715	-1.6015	-1.755	-0.1357	0.3118		0.5306	0.0001976	1.899e-06	8.507e-10	0.573	0.1682		0.6324	0.0004571	5.223e-06	4.124e-09	0.637	0.2468		-0.3255	-0.0367	0.0367	0.4314	0.9312	0.9312					37.23	AT1G49250, AT1G08130	BRADI3G29530	OS10G0489200	GRMZM2G071304
Traes_1AL_38EEA508C	8.54337	7.45697	0	0	160.14	8.84263	2.84237	11.4691		-0.2058	-4.7465	-4.0314	-4.1809	-5.719	-3.689		0.6996	0.001086	0.00788	3.242e-16	3.41e-18	1.483e-16		0.7803	0.002205	0.01288	3.746e-15	8.227e-17	6.829e-15		-0.5733	-0.5651	0.5651	0.1374	0.1444	0.1444					54.32	AT5G01240		OS05G0447200	GRMZM2G067022
Traes_1AL_38F9A30EA	5.4432	24.1453	53.312	21.7607	0.2005	156.288	6.6684	3.17507		2.1311	3.2379	1.9901	8.528	4.0726	2.8767		0.002218	3.401e-06	0.007953	2.592e-14	0.0004784	0.0142		0.006921	1.049e-05	0.01299	2.41e-13	0.0011	0.03019		0.2207	0.3026	-0.3026	0.5995	0.4663	0.4663					55.74			OS03G0368900	GRMZM2G040638
Traes_1AL_3941B34AC	12.0647	29.1356	13.2188	5.36817	61.7858	65.4263	160.635	162.217		1.2797	0.15	-0.8339	0.093	1.3797	1.4007		0.0001306	0.7201	0.1872	0.7302	5.923e-08	1.987e-08		0.0006113	0.7638	0.2301	0.7779	2.643e-07	1.892e-07		0.1594	-0.8924	0.8924	0.7061	0.0029	0.0029					47.37		BRADI4G14260	OS11G0600600
Traes_1AL_39849C8EC	46.7045	8.55173	8.99883	2.6841	120.426	40.404	32.3002	48.8255		-2.4357	-2.2554	-3.6864	-1.5706	-1.8738	-1.2793		1.357e-07	1.17e-05	8.546e-06	0.0001518	8.077e-06	0.001367		1.858e-06	3.309e-05	2.161e-05	0.0003369	2.529e-05	0.00388		-0.4404	-0.7253	0.7253	0.2748	0.0417	0.0417					52.1	AT4G21340, AT4G05170	BRADI2G20720		GRMZM2G313058
Traes_1AL_3996E29ED	737.653	939.599	1740.54	2340.37	293.097	2249.64	1069.96	1063.19		0.3463	1.2279	1.65	2.9116	1.8496	1.8398		0.4191	0.00418	0.0001205	1.195e-11	1.686e-05	1.836e-05		0.5302	0.007579	0.0002613	7.67e-11	5.006e-05	8.299e-05		0.658	0.2607	-0.2607	0.0761	0.5328	0.5328					53.87	AT5G46050, AT5G46040, AT5G46050, AT5G46040, AT5G46050, AT5G46040, AT5G46050, AT5G46040	BRADI3G28417, BRADI3G28410	OS10G0470700	GRMZM2G001676, GRMZM5G865298, GRMZM2G001676, GRMZM5G865298
Traes_1AL_39A9DD71A	80.8326	36.3127	50.7816	25.3816	76.871	43.1666	35.3928	41.0883		-1.1491	-0.6211	-1.6168	-0.8281	-1.1125	-0.9096		0.0006183	0.07286	0.0001488	0.01629	0.001484	0.006019		0.002323	0.1008	0.0003184	0.02565	0.003099	0.01434		-0.8138	-0.081	0.081	0.014	0.8489	0.8489					45.3	AT3G61620	BRADI2G16910	OS09G0252000	GRMZM2G345039
Traes_1AL_39EEA5520	251.014	427.732	74.0122	62.113	214.214	306.388	98.4177	99.3174		0.7607	-1.7348	-1.9742	0.5094	-1.107	-1.0886		0.1204	0.000563	0.000159	0.3	0.02597	0.02733		0.1964	0.001203	0.000339	0.3559	0.04153	0.05311		-0.7184	-0.0476	0.0476	0.0447	0.9108	0.9108					42.13		BRADI2G22860		GRMZM2G051045
Traes_1AL_39F7B6277	4.67603	4.6867	7.83407	0.915767	9.8242	2.27687	5.67353	6.76837		0.0158	0.6405	-1.8067	-2.133	-0.7608	-0.6326		0.9769	0.2699	0.1254	0.002516	0.1495	0.1576		0.9923	0.3243	0.1602	0.004599	0.1978	0.2338		-0.4235	-0.2881	0.2881	0.2958	0.4889	0.4889					41.36	AT5G39680	BRADI2G15830	OS05G0572900	GRMZM2G163359
Traes_1AL_3A1D8DC66	366.729	2535.75	7731.55	16378.5	448.068	26239.4	7720.95	4350.62		2.7618	4.354	5.4266	5.8136	4.0659	3.2464		2.185e-10	1.396e-23	1.032e-35	7.792e-41	8.23e-21	7.977e-14		8.254e-09	5.12e-22	7.71e-34	5.594e-39	2.755e-19	2.406e-12		0.7558	-0.1035	0.1035	0.0301	0.8073	0.8073					61.72	AT5G61320, AT1G64950, AT1G64900, AT2G12190, AT1G64930, AT3G03470, AT1G64940	BRADI3G30510		GRMZM2G181236
Traes_1AL_3A716350F	56.3802	17.2946	12.4313	13.2119	115.486	3.41443	1.20443	12.4848		-1.6733	-2.0696	-2.0192	-4.9379	-6.2101	-3.1566		0.004623	0.001067	0.00333	1.457e-11	3.795e-12	9.927e-08		0.01295	0.00217	0.005809	9.234e-11	3.558e-11	7.957e-07		-0.6483	0.2714	-0.2714	0.0821	0.5155	0.5155					52.79	AT5G07200, AT5G51810, AT1G60980, AT4G25420, AT5G07200, AT5G51810, AT1G60980, AT4G25420	BRADI2G24980	OS05G0421900	GRMZM2G049418, GRMZM2G368411
Traes_1AL_3A72906C7	468.39	197.116	121.02	49.522	302.643	53.7337	71.0942	126.875		-1.2394	-1.9218	-3.1971	-2.4715	-2.0716	-1.2382		0.0007529	3.304e-07	2.668e-14	1.555e-10	5.319e-08	0.0008153		0.002755	1.187e-06	1.626e-13	8.444e-10	2.395e-07	0.002457		-0.7965	0.219	-0.219	0.018	0.6023	0.6023					42.74
Traes_1AL_3B3B8D793	215.959	85.4296	112.517	65.0551	131.474	34.9881	56.8386	78.6986		-1.3235	-0.9259	-1.731	-1.885	-1.1973	-0.7337		0.003113	0.04052	0.0002967	5.807e-05	0.009043	0.1022		0.009265	0.05939	0.0006088	0.000137	0.01603	0.1629		-0.6158	0.4516	-0.4516	0.1041	0.2614	0.2614					47.33
Traes_1AL_3B488943E	56.7351	48.8459	21.2317	13.1066	78.3166	29.5589	52.1927	65.3816		-0.2289	-1.4078	-2.0321	-1.3793	-0.5834	-0.2646		0.307	2.753e-06	3.612e-06	7.776e-08	0.0114	0.2048		0.4155	8.605e-06	9.59e-06	2.787e-07	0.01977	0.2905		-0.4645	-0.504	0.504	0.2463	0.2028	0.2028					42.18	AT4G20720, AT1G05090, AT4G20720, AT1G05090	BRADI3G37280	OS08G0447500	GRMZM2G048276, GRMZM2G175474
Traes_1AL_3B659AABA	25.4427	2.08283	0.457767	0	16.6396	1.15837	0	0.388333		-3.4883	-5.2449	-6.1411	-3.6209	-6.3798	-5.7261		7.559e-05	7.008e-05	0.0002251	0.0006725	7.552e-05	4.369e-06		0.0003835	0.0001748	0.0004699	0.001349	0.0002006	2.314e-05		-0.8864	0.0845	-0.0845	0.0034	0.8424	0.8424					46.05	AT1G08320	BRADI2G23890	OS05G0443900	GRMZM2G000842
Traes_1AL_3B7DD6F4F	9.04357	6.33537	1.14513	2.48503	78.473	6.39607	20.6381	24.3625		-0.4896	-2.779	-1.8545	-3.5934	-1.9044	-1.6612		0.2942	0.002591	0.0491	2.264e-14	1.315e-07	4.009e-07		0.4015	0.004899	0.06856	2.121e-13	5.549e-07	2.763e-06		-0.2554	-0.7355	0.7355	0.5415	0.0376	0.0376					48.89		BRADI3G11170	OS01G0260800	AC233908.1_FG001, GRMZM2G054120
Traes_1AL_3B7E92634	328.846	104.608	69.1171	44.395	308.576	34.2157	98.8595	172.479		-1.6368	-2.1996	-2.8422	-3.1411	-1.6275	-0.8313		8.345e-05	2.856e-07	1.02e-09	8.721e-13	0.0001086	0.0444		0.0004178	1.036e-06	4.026e-09	6.576e-12	0.0002808	0.08041		-0.5586	-0.0861	0.0861	0.1501	0.8393	0.8393					40.26	AT3G23640		OS07G0420700	GRMZM2G311969, AC203753.4_FG006
Traes_1AL_3B838C090	211.685	107.466	44.2619	25.815	245.525	15.1296	43.6513	73.6947		-0.9697	-2.2137	-3.0251	-3.9985	-2.4743	-1.7216		0.00152	4.481e-11	3.426e-13	8.338e-26	4.697e-14	2.145e-08		0.00502	2.853e-10	1.889e-12	2.205e-24	6.162e-13	2.024e-07		-0.6879	0.1039	-0.1039	0.0593	0.8065	0.8065					40.02	AT3G63490	BRADI2G26940	OS05G0388500	GRMZM2G005973
Traes_1AL_3BA3303CB	71.2734	51.2692	28.9557	33.7735	107.437	37.0675	64.6865	68.325		-0.4656	-1.2308	-1.0617	-1.5199	-0.7272	-0.6503		0.1156	0.0002633	0.004873	1.238e-06	0.01425	0.02274		0.19	0.0005956	0.008279	3.707e-06	0.02418	0.04533		-0.4342	-0.4783	0.4783	0.2824	0.2305	0.2305					45.35
Traes_1AL_3BB0DC21F	7.7307	11.4545	4.58047	3.59987	16.7053	8.015	16.3714	18.6099		0.5173	-0.8722	-0.8448	-1.0297	-0.0323	0.1503		0.1894	0.1402	0.2592	0.0156	0.928	0.632		0.2832	0.1814	0.3083	0.02467	0.9421	0.7138		-0.1216	-0.7273	0.7273	0.7743	0.0409	0.0409					48.21	AT1G62120, AT1G61990, AT1G62150, AT1G61970, AT1G21150, AT1G62490, AT1G62110, AT5G07900, AT1G61980, AT5G23930, AT1G61960, AT1G62085, AT1G56380, AT3G46950, AT1G62010, AT1G62120, AT1G61990, AT1G62150, AT1G61970, AT1G21150, AT1G62490, AT1G62110, AT5G07900, AT1G61980, AT5G23930, AT1G61960, AT1G62085, AT1G56380, AT3G46950, AT1G62010	BRADI2G25837	OS05G0403600	GRMZM2G325350, GRMZM2G012999
Traes_1AL_3BE18A46A	8.90783	35.9755	6.00303	92.5147	55.5605	11.1792	9.4412	10.7531		1.9975	-0.6086	3.2999	-2.2696	-2.4972	-2.309		0.001291	0.4089	1.619e-07	0.000319	9.194e-05	0.0001289		0.004368	0.4687	5.06e-07	0.0006737	0.0002407	0.0004756		0.0077	0.1461	-0.1461	0.9855	0.73	0.73					47.72
Traes_1AL_3BEB66DC7	108.187	84.8426	74.843	17.6853	72.1201	60.8094	55.3004	54.9079		-0.3535	-0.4902	-2.4969	-0.2485	-0.3779	-0.3732		0.104	0.03773	1.859e-10	0.3	0.1181	0.09832		0.1744	0.05567	7.893e-10	0.3559	0.1607	0.1577		-0.7578	-0.0174	0.0174	0.0294	0.9674	0.9674					51.48	AT3G54010	BRADI1G61590	OS03G0367000	GRMZM2G117746
Traes_1AL_3C186092E	94.6376	41.6538	55.2622	22.1588	51.5324	20.8219	6.58773	20.174		-1.1793	-0.7597	-1.9935	-1.307	-2.9121	-1.3414		0.002216	0.05463	2.977e-05	0.002155	1.171e-08	0.0008537		0.006914	0.0779	6.994e-05	0.003984	5.9e-08	0.00256		-0.7222	0.5709	-0.5709	0.0431	0.1394	0.1394					41.9
Traes_1AL_3C57468EB	0	0.239067	39.4066	3.64197	1.34097	26.5747	1.6268	0.9154		1.3398	8.0408	4.7873	4.1094	0.2594	-0.3323		0.4757	9.332e-07	0.006376	0.0001733	0.836	0.7846		0.5822	3.141e-06	0.01061	0.0003811	0.8652	0.8459		0.2202	-0.0323	0.0323	0.6002	0.9394	0.9394					72.55
Traes_1AL_3C5F581AC	198.398	185.982	29.6517	48.0465	417.785	52.2012	108.261	183.021		-0.0927	-2.7183	-1.9817	-2.9819	-1.9403	-1.1786		0.7064	7.437e-19	5.337e-10	2.543e-28	1.939e-14	1.191e-06		0.7861	1.599e-17	2.165e-09	7.918e-27	2.701e-13	7.226e-06		-0.5013	-0.3134	0.3134	0.2056	0.4497	0.4497					38.79	AT2G39940	BRADI2G23730	OS05G0449500	GRMZM2G353209, GRMZM2G151536
Traes_1AL_3C796C3D3	13.1345	8.1313	7.81713	3.59987	19.1057	24.2962	6.96977	7.38407		-0.665	-0.6579	-1.5839	0.3582	-1.4173	-1.3388		0.1882	0.2473	0.04908	0.4416	0.009369	0.00601		0.2818	0.3	0.06853	0.5022	0.01655	0.01432		-0.666	-0.4524	0.4524	0.0714	0.2604	0.2604					55.68		BRADI3G00816, BRADI3G00780, BRADI3G04517, BRADI3G00830, BRADI3G00840, BRADI4G02280		AC194355.3_FG002
Traes_1AL_3C825BAE8	2.80717	44.3247	0.687367	3.18067	0.699233	2.134	0.422367	1.07437		3.6583	-1.8076	-0.1122	1.3886	-0.424	0.6263		0.005784	0.252	0.9405	0.3518	0.7965	0.6722		0.01566	0.3051	0.9503	0.4101	0.8347	0.7498		-0.2292	0.5201	-0.5201	0.5851	0.1864	0.1864				Histone H3.2 [Source:UniProtKB/Swiss-Prot;Acc:P68428]	62.64				GRMZM2G451254
Traes_1AL_3CB7070FF	131.394	628.474	2175.35	2915.19	30.6041	2738.31	879.566	411.547		2.2413	4.0198	4.4382	6.426	4.7994	3.7096		3.234e-09	2.248e-26	9.996e-32	1.716e-60	2.201e-34	3.508e-21		7.967e-08	1.119e-24	4.764e-30	4.564e-58	2.691e-32	3.072e-19		0.6531	0.2372	-0.2372	0.0791	0.5717	0.5717					52.93	AT4G01480, AT2G46860, AT1G01050	BRADI2G24100	OS05G0438500	GRMZM2G026470
Traes_1AL_3CBB9BB6E	11.3653	268.64	1470.58	706.391	11.1875	4354.62	479.826	196.524		4.535	6.9609	5.9147	8.4871	5.3386	4.0642		1.294e-19	3.77e-44	4.717e-32	2.262e-66	3.806e-27	2.301e-16		8.195e-17	1.163e-41	2.325e-30	9.235e-64	2.423e-25	1.03e-14		0.6025	-0.0237	0.0237	0.1139	0.9556	0.9556					56.55		BRADI2G14590	OS05G0588900	AC233854.1_FG002, GRMZM6G704070, GRMZM2G175593, GRMZM2G408881
Traes_1AL_3CE563661	24.4006	59.3407	56.3597	56.1972	25.0309	59.743	92.823	86.9514		1.288	1.1864	1.2218	1.2837	1.9033	1.8008		1.739e-08	2.515e-06	2.104e-05	5.401e-08	2.312e-17	5.691e-17		3.295e-07	7.914e-06	5.046e-05	1.982e-07	4.937e-16	2.806e-15		0.8192	-0.2604	0.2604	0.0128	0.5334	0.5334					41.85	AT1G75130	BRADI2G25710, BRADI2G25700	OS05G0405600, OS05G0405500, OS05G0405600, OS05G0405500
Traes_1AL_3CF82DD08	0.5104	38.6955	0	0	0.233067	1.2804	0.370867	0.852467		6.1311	-1.5704	-0.9594	2.1464	0.7407	1.4756		7.99e-10	0.3828	0.5988	0.1249	0.6461	0.2736		2.476e-08	0.4422	0.6455	0.1632	0.7038	0.3675		-0.2475	0.234	-0.234	0.5545	0.577	0.577					51.85		BRADI2G56010		GRMZM2G451254
Traes_1AL_3D9B932C7	255.271	801.122	472.53	842.932	519.506	1843.97	1448.82	1153.65		1.6451	0.8785	1.7207	1.8203	1.4736	1.1459		1.637e-09	0.001455	4.979e-10	1.677e-11	5.178e-08	2.239e-05		4.53e-08	0.002887	2.027e-09	1.053e-10	2.337e-07	9.916e-05		0.6283	-0.6135	0.6135	0.0952	0.1058	0.1058					55.19	AT5G10000	BRADI2G23930	OS05G0443500	GRMZM2G106190
Traes_1AL_3D9EA5952	436.828	196.911	83.5149	40.0785	351.272	35.527	104.314	153.086		-1.1347	-2.3411	-3.3789	-3.2565	-1.7293	-1.1813		0.02055	2.854e-06	3.488e-10	1.828e-10	0.0004837	0.01603		0.04564	8.9e-06	1.441e-09	9.796e-10	0.001111	0.03352		-0.6848	0.0535	-0.0535	0.061	0.9	0.9				CLP protease proteolytic subunit 1 [Source:Projected from Arabidopsis thaliana (AT1G49970) TAIR;Acc:AT1G49970]	42.98	AT1G49970	BRADI2G14460	OS05G0592100	GRMZM2G099529
Traes_1AL_3DA7CD721	67.9361	381.023	289.197	1073.24	9.1383	2982.47	602.155	329.466		2.4367	2.0471	3.8979	8.1212	5.8624	5.0121		0.0001884	0.001758	2.414e-09	4.609e-33	5.778e-18	1.534e-13		0.000837	0.003435	9.182e-09	1.958e-31	1.34e-16	4.409e-12		0.663	0.0238	-0.0238	0.0731	0.9554	0.9554					62.59
Traes_1AL_3DD474DFC	15.9304	22.083	92.036	37.6777	29.8563	59.0676	43.5051	33.9691		0.4509	2.4702	1.2496	0.9779	0.5357	0.1875		0.2494	6.782e-11	0.003952	0.006555	0.1436	0.5999		0.3524	4.192e-10	0.00681	0.01111	0.1909	0.6855		0.4278	-0.1801	0.1801	0.2904	0.6695	0.6695					42.33	AT3G50040, AT4G37440, AT3G59670	BRADI2G27790	OS05G0366300	GRMZM2G055657
Traes_1AL_3E87FA48B	38.185	47.2041	351.533	788.367	28.357	66.5859	69.0519	82.2077		0.3089	3.1899	4.3426	1.2096	1.27	1.5113		0.3551	5.295e-23	2.793e-41	0.0003979	0.00019	4.765e-06		0.4665	1.836e-21	3.745e-39	0.0008279	0.0004705	2.504e-05		0.663	0.4485	-0.4485	0.0731	0.265	0.265					45.77	AT4G00240, AT4G11840, AT4G11830, AT2G42010, AT4G11850
Traes_1AL_3EC96C539	50.977	188.967	36.3464	201.826	111.61	116.449	79.1222	109.875		1.8711	-0.5103	1.9484	0.0617	-0.4915	-0.0246		3.991e-06	0.244	2.876e-06	0.8788	0.2286	0.951		3.166e-05	0.2964	7.743e-06	0.8992	0.2876	0.9737		0.2778	-0.1029	0.1029	0.5053	0.8084	0.8084				Histone H2B.2 [Source:UniProtKB/Swiss-Prot;Acc:P05621]	54.37		BRADI1G08860
Traes_1AL_3F65EE35A	77.4802	32.3428	11.7552	1.81047	83.392	12.0457	9.1546	40.3235		-1.2348	-2.6036	-4.8202	-2.7296	-3.0917	-1.0204		0.0504	0.0001349	2.35e-06	4.623e-05	5.845e-06	0.1039		0.0963	0.0003209	6.393e-06	0.0001107	1.877e-05	0.1651		-0.7135	-0.184	0.184	0.0469	0.6628	0.6628					41.59	AT1G63260	BRADI3G30240	OS10G0503600	GRMZM2G129135
Traes_1AL_3F7734C6B	1144.74	2763.28	4851.03	3917.09	461.372	17637	4846.11	2584.67		1.2649	2.0726	1.7665	5.228	3.3739	2.4715		6.508e-05	6.082e-11	2.61e-08	5.779e-61	2.304e-26	7.122e-15		0.0003372	3.788e-10	8.899e-08	1.609e-58	1.349e-24	2.575e-13		0.5345	-0.0657	0.0657	0.1723	0.8773	0.8773				aspartate aminotransferase [Source:Projected from Arabidopsis thaliana (AT2G22250) TAIR;Acc:AT2G22250]	42.93	AT2G22250	BRADI2G24300	OS01G0871300	GRMZM2G033799
Traes_1AL_3F7B8E94D	154.166	91.019	74.146	60.043	186.547	54.5347	91.8058	112.809		-0.751	-1.0368	-1.3923	-1.7618	-1.0165	-0.7104		3.065e-05	3.734e-07	4.254e-08	9.224e-18	6.647e-08	4.133e-05		0.000177	1.331e-06	1.419e-07	1.26e-16	2.943e-07	0.0001718		-0.5961	-0.1623	0.1623	0.1188	0.7009	0.7009				Aldolase-type TIM barrel family protein [Source:Projected from Arabidopsis thaliana (AT2G36230) TAIR;Acc:AT2G36230]	44.33	AT2G36230	BRADI2G25930	OS05G0400800	GRMZM2G022252, GRMZM2G036543
Traes_1AL_3F8AD9D48	83.3003	75.4538	10.42	14.0434	100.486	18.4557	28.9333	58.4843		-0.1402	-2.8587	-2.4719	-2.4333	-1.7758	-0.7561		0.646	1.52e-11	2.385e-07	2.018e-11	1.443e-07	0.01298		0.7354	1.044e-10	7.309e-07	1.253e-10	6.041e-07	0.02793		-0.5693	-0.1809	0.1809	0.1408	0.6681	0.6681				FKBP-like peptidyl-prolyl cis-trans isomerase family protein [Source:Projected from Arabidopsis thaliana (AT3G55520) TAIR;Acc:AT3G55520]	41.91	AT3G55520	BRADI2G23380	OS05G0458100	GRMZM2G035922
Traes_1AL_4034DE43E	0.302267	0.505033	7.2665	24.6438	4.02293	18.9581	4.50947	2.68327		0.6203	4.1444	5.9271	2.1787	0.1618	-0.4714		0.6647	0.0008913	1.326e-06	0.004958	0.8494	0.5709		0.7512	0.001838	3.716e-06	0.008598	0.8764	0.6594		0.549	-0.1971	0.1971	0.1588	0.64	0.64					40.32	AT3G23570, AT3G23600, AT3G23570, AT3G23600	BRADI2G26040	OS05G0399100	GRMZM2G179301, GRMZM2G161643
Traes_1AL_403F4A486	159.875	122.32	81.3811	75.3228	144.449	89.736	99.4514	108.709		-0.3841	-0.9411	-1.0442	-0.6805	-0.5377	-0.4046		0.2123	0.003522	0.002541	0.03177	0.08796	0.1892		0.3107	0.006484	0.004518	0.04722	0.1239	0.272		-0.7575	-0.0772	0.0772	0.0295	0.8559	0.8559					38.7	AT5G53140	BRADI2G14740	OS05G0587100	GRMZM2G412937, GRMZM2G158818
Traes_1AL_40C9A4220	7.28483	9.04897	8.26647	3.42183	3.12127	4.53907	3.3342	0.839633		0.2963	0.1806	-1.1362	0.5422	0.0879	-1.8594		0.6739	0.8104	0.2561	0.5113	0.9185	0.0516		0.7588	0.8395	0.3049	0.5719	0.9343	0.09148		-0.5923	0.702	-0.702	0.1218	0.0523	0.0523					49.14	AT2G45920, AT3G61390, AT3G61410, AT2G45920, AT3G61390, AT3G61410	BRADI3G32787	OS10G0552400, OS10G0548850	GRMZM2G373329
Traes_1AL_4123DD2E4	122.391	27.3281	4.3973	0	33.8947	9.52657	0.4627	1.04877		-2.1268	-4.6483	-7.67	-1.8157	-5.6679	-4.5979		0.0001744	9.883e-11	3.122e-07	0.00409	6.643e-07	1.798e-09		0.0007829	5.963e-10	9.441e-07	0.007199	2.492e-06	2.191e-08		-0.9498	0.2216	-0.2216	0.0003	0.5979	0.5979					50.71	AT4G02075, AT1G02610, AT4G02075, AT1G02610	BRADI2G28380	OS05G0355300	GRMZM2G068436, GRMZM2G023755
Traes_1AL_4131B46AD	23.3207	8.81663	5.0861	2.70517	26.96	9.03827	13.5909	15.4274		-1.3708	-2.2382	-2.7467	-1.5686	-0.9707	-0.7501		0.0005501	6.532e-05	0.0007507	0.0003474	0.01487	0.03324		0.002102	0.0001637	0.001451	0.0007298	0.02514	0.06284		-0.5782	-0.4944	0.4944	0.1332	0.213	0.213					42.93		BRADI3G36450	OS08G0430100	GRMZM2G055538, GRMZM2G076415
Traes_1AL_41CD15F9F	88.0111	49.1505	9.27487	6.32603	1354.89	176.62	181.376	318.913		-0.8373	-3.0694	-3.4711	-2.9252	-2.886	-2.0717		0.01259	9.95e-12	7.867e-09	5.342e-20	1.492e-19	4.137e-11		0.03022	7.042e-11	2.833e-08	8.923e-19	4.298e-18	7.301e-10		-0.3369	-0.8158	0.8158	0.4145	0.0136	0.0136					39.67	AT1G19630	BRADI1G09917	OS05G0101600	GRMZM2G363429
Traes_1AL_41E0B05F0	0	0	0	0	0	5.6437	14.5491	9.19783		-0.0316	0.6174	1.2013	5.8393	7.1892	6.5481		0.9882	0.7745	0.5773	0.0007462	2.613e-05	0.0001256		0.9923	0.8107	0.6259	0.001487	7.513e-05	0.0004644		0.5386	-0.7611	0.7611	0.1684	0.0283	0.0283					68.98		BRADI4G09417		GRMZM2G328171
Traes_1AL_41FDFD61D	29.4947	15.4827	8.8904	2.5061	14.4454	5.0204	4.27073	10.0811		-0.9404	-1.6777	-3.5809	-1.4902	-1.758	-0.5469		0.04966	0.00263	0.000208	0.01459	0.005386	0.2785		0.09513	0.004967	0.000436	0.02319	0.01002	0.3729		-0.777	0.2217	-0.2217	0.0233	0.5977	0.5977					39.33
Traes_1AL_4207C2DCC	282.212	693.871	352.603	369.64	162.519	478.682	463.232	403.05		1.2977	0.3191	0.3997	1.5533	1.5054	1.3008		5.081e-16	0.05671	0.02323	1.043e-20	1.554e-19	2.505e-15		1.19e-13	0.08057	0.0347	1.851e-19	4.469e-18	9.713e-14		0.4076	0.1766	-0.1766	0.3161	0.6757	0.6757					40.71	AT5G12470	BRADI2G26950	OS05G0388600	GRMZM2G305851
Traes_1AL_4209EF04A	151.08	155.083	326.136	566.114	84.9772	437.47	272.504	196.844		0.0389	1.1059	1.8877	2.3392	1.6628	1.1949		0.9272	0.009456	9.823e-06	4.219e-08	0.0001025	0.005154		0.959	0.01593	2.464e-05	1.576e-07	0.0002662	0.0125		0.6978	0.1657	-0.1657	0.0543	0.6949	0.6949					46.82	AT1G72140, AT1G22540, AT1G72120, AT1G22570, AT1G72125, AT1G22550, AT1G72130
Traes_1AL_42189A8B0	218.522	82.4414	13.0327	38.7646	154.273	31.757	18.5923	38.8305		-1.3954	-3.9204	-2.4939	-2.2687	-3.0254	-1.997		3.136e-05	3.028e-20	6.815e-10	5.9e-10	7.935e-15	6.721e-09		0.0001804	7.749e-19	2.736e-09	2.926e-09	1.177e-13	7.17e-08		-0.7009	0.1311	-0.1311	0.0528	0.757	0.757					43.8		BRADI2G16402	OS05G0565400	GRMZM2G154648, GRMZM2G471253
Traes_1AL_4254BE1AF	401.417	260.96	343.413	61.598	86.8803	113.69	95.3755	104.523		-0.6109	-0.2183	-2.6512	0.3818	0.131	0.2593		0.2721	0.6953	5.79e-06	0.4988	0.8168	0.6443		0.3768	0.7417	1.496e-05	0.5594	0.8504	0.725		-0.5555	0.5928	-0.5928	0.1529	0.1214	0.1214					52.96	AT1G80170	BRADI2G18060	OS05G0542800	GRMZM2G079263
Traes_1AL_4273DEC3A	259.683	81.1289	60.024	20.3694	209.691	20.6721	41.3566	79.8453		-1.6568	-2.0631	-3.5452	-3.2988	-2.3116	-1.3713		0.0005718	2.833e-05	4.305e-10	1.554e-10	3.068e-06	0.004349		0.002173	7.529e-05	1.762e-09	8.44e-10	1.032e-05	0.01077		-0.7274	0.0834	-0.0834	0.0408	0.8443	0.8443					42.25	AT2G32130
Traes_1AL_4279FC16A	23.0921	6.06333	8.29883	2.48503	9.48837	5.31907	3.73857	4.3754		-1.8867	-1.4094	-3.2401	-0.8414	-1.2996	-1.0543		0.00206	0.02928	0.001443	0.2237	0.0738	0.1009		0.006502	0.0443	0.002668	0.2762	0.106	0.1611		-0.8416	0.2667	-0.2667	0.0088	0.5231	0.5231					51.26
Traes_1AL_429AA3929	721.622	497.857	91.0268	62.5138	572.239	36.0846	27.9085	115.799		-0.5295	-2.9508	-3.4786	-3.9385	-4.2885	-2.2759		0.2516	4.531e-10	2.526e-12	4.801e-16	2.436e-18	9.909e-07		0.3547	2.464e-09	1.287e-11	5.459e-15	5.992e-17	6.144e-06		-0.761	0.3541	-0.3541	0.0283	0.3894	0.3894					42.82	AT2G37700, AT1G02205, AT1G02190	BRADI3G28460	OS10G0471100	GRMZM2G066578
Traes_1AL_429B0B989	13.8768	22.9277	1.16907	8.8532	24.2333	15.7857	26.6753	20.4684		0.7198	-3.3597	-0.543	-0.6113	0.136	-0.2627		0.1007	0.0002682	0.3838	0.1793	0.7517	0.5299		0.1697	0.000606	0.4371	0.2264	0.7974	0.6224		-0.1066	-0.5582	0.5582	0.8017	0.1504	0.1504					61.15	AT1G07740	BRADI2G17700	OS05G0548600, OS03G0400901	GRMZM2G475980
Traes_1AL_43242A8B0	3.25457	6.0056	0	0.915767	56.2947	21.8763	41.5222	28.5043		0.9547	-3.0854	-1.0801	-1.3472	-0.4358	-0.9658		0.0929	0.02952	0.3546	0.0002021	0.1936	0.003189		0.1588	0.04462	0.4075	0.0004401	0.2487	0.008208		-0.0662	-0.9108	0.9108	0.8762	0.0017	0.0017					48.47		BRADI2G22560
Traes_1AL_4338FCC28	262.548	160.024	670.917	578.781	214.42	389.847	169.19	193.62		-0.7156	1.3437	1.1201	0.8563	-0.3428	-0.1446		0.000461	2.169e-11	5.842e-08	2.381e-05	0.1017	0.4762		0.001806	1.452e-10	1.92e-07	5.93e-05	0.1408	0.5737		0.2291	0.428	-0.428	0.5852	0.2901	0.2901					39.68	AT1G08600	BRADI3G27970	OS10G0457700	GRMZM2G163436
Traes_1AL_43793ABCE	19.4737	9.31953	2.97617	0.915767	6.02603	0.812933	0.793233	1.62057		-1.034	-2.5934	-3.8541	-2.6016	-2.6348	-1.6183		0.1334	0.002405	0.00223	0.01616	0.01479	0.04685		0.2133	0.004578	0.004001	0.02547	0.02501	0.08424		-0.8242	0.481	-0.481	0.0119	0.2276	0.2276					46.78	AT3G23570, AT3G23600, AT3G23570, AT3G23600	BRADI2G25990	OS05G0400200, OS05G0400100
Traes_1AL_43A95C11E	109.106	113.47	191.176	564.939	128.908	498.564	361.171	162.766		0.0572	0.8136	2.3561	1.9415	1.4791	0.3326		0.8557	0.01018	6.249e-14	3.038e-10	1.735e-06	0.2835		0.9053	0.01702	3.677e-13	1.578e-09	6.086e-06	0.3783		0.6542	-0.2072	0.2072	0.0784	0.6224	0.6224					42.4	AT1G65520, AT4G14440, AT4G14430	BRADI2G19050	OS05G0529200	GRMZM2G101457
Traes_1AL_43C49D143	9.15843	10.0289	3.45927	8.6331	84.4952	7.2904	13.0253	28.7184		0.078	-1.4827	-0.1476	-3.4877	-2.6552	-1.5092		0.8887	0.04602	0.8345	1.236e-09	5.037e-07	0.001731		0.9309	0.06673	0.8598	5.847e-09	1.925e-06	0.004783		-0.195	-0.6085	0.6085	0.6435	0.1095	0.1095					46.27		BRADI4G11640	OS03G0430500	GRMZM2G059165
Traes_1AL_440FA4947	229.765	355.134	768.255	1113.34	276.826	743.983	503.503	365.102		0.625	1.7294	2.2645	1.4216	0.8601	0.3984		0.009344	6.517e-13	7.815e-21	2.599e-09	0.0003349	0.09538		0.0235	5.615e-12	9.919e-20	1.168e-08	0.0007915	0.1537		0.6547	0.1483	-0.1483	0.0781	0.7261	0.7261					45.6	AT4G28260	BRADI3G30070	OS10G0500600	GRMZM5G821828, GRMZM2G131623
Traes_1AL_441B55493	8.48807	7.77463	0	0.8947	31.9514	0	0.370867	5.64693		-0.098	-4.9219	-2.7274	-7.0475	-5.7794	-2.4756		0.8663	0.001168	0.02697	2.014e-06	6.465e-07	7.326e-06		0.9134	0.00236	0.03975	5.84e-06	2.43e-06	3.665e-05		-0.5729	-0.0668	0.0668	0.1377	0.8751	0.8751					51.2		BRADI3G31560	OS10G0522800, OS10G0522700	GRMZM2G389196
Traes_1AL_4476835E0	13.6411	5.81537	2.2888	0	99.0308	2.28383	0	0.584633		-1.16	-2.3045	-4.539	-5.1518	-8.1708	-6.648		0.2735	0.04879	0.006083	6.393e-06	1.978e-07	1.867e-08		0.3785	0.07033	0.01016	1.73e-05	8.094e-07	1.789e-07		-0.8906	-0.0396	0.0396	0.003	0.9258	0.9258					41.05		BRADI2G16120	OS05G0567600	GRMZM2G117497, GRMZM2G158117
Traes_1AL_448761522	67.911	83.9163	13.6018	26.6112	72.9252	50.7252	25.1	46.9241		0.3029	-2.2297	-1.2574	-0.5163	-1.5191	-0.6216		0.5445	7.409e-05	0.02621	0.3107	0.003782	0.2158		0.6452	0.000184	0.03875	0.3671	0.007273	0.3032		-0.5626	-0.1539	0.1539	0.1466	0.716	0.716					68.77
Traes_1AL_455BFC5FD	13.3092	13.7994	14.3004	4.55773	8.1889	43.8591	7.26753	5.13923		0.0547	0.1383	-1.2926	2.3871	-0.2011	-0.701		0.9008	0.7731	0.07568	5.274e-08	0.7076	0.1631		0.9397	0.8095	0.1015	1.938e-07	0.7587	0.2405		-0.4376	-0.03	0.03	0.2783	0.9437	0.9437					66.13		BRADI4G43690		GRMZM2G328785
Traes_1AL_458638D61	111.58	44.6062	61.5622	29.5718	57.1369	35.6121	24.0606	41.8971		-1.3155	-0.8126	-1.8672	-0.6814	-1.2376	-0.4323		8.411e-06	0.007844	1.175e-06	0.03462	0.0002556	0.1498		5.939e-05	0.01344	3.317e-06	0.05108	0.0006189	0.2242		-0.724	0.4148	-0.4148	0.0423	0.3069	0.3069					44.13	AT2G25605	BRADI2G15710	OS05G0574700	GRMZM2G075651
Traes_1AL_45A9AD1EA	764.056	3981.73	3426.13	4560.76	801.909	9907.39	7272.2	3791.03		2.3738	2.1567	2.5691	3.6139	3.1693	2.2328		7.982e-20	1.361e-16	7.902e-23	7.309e-44	4.049e-34	9.547e-18		5.328e-17	2.133e-15	1.314e-21	6.242e-42	4.844e-32	5.268e-16		0.6936	-0.2183	0.2183	0.0564	0.6035	0.6035				Cytochrome c [Source:UniProtKB/Swiss-Prot;Acc:P00068]	47.01	AT4G10040, AT1G22840, AT4G10040, AT1G22840	BRADI2G25030	OS05G0420600	GRMZM2G010348, GRMZM2G070199
Traes_1AL_45CCDA8B1	1.06787	30.3541	309.106	382.454	6.40033	471.306	127.121	34.3712		4.5687	7.8654	8.165	6.1097	4.2475	2.3886		2.186e-08	2.442e-22	7.26e-24	3.911e-24	2.556e-12	9.488e-05		3.979e-07	7.897e-21	1.404e-22	9.099e-23	2.471e-11	0.0003616		0.6748	-0.0486	0.0486	0.0663	0.9089	0.9089					58.25
Traes_1AL_45D4FF995	19.6916	4.71857	6.63963	2.74727	14.0566	5.45417	3.21323	5.65347		-2.0212	-1.5329	-2.5661	-1.3404	-2.0545	-1.2677		0.0001859	0.009213	0.003385	0.02345	0.001856	0.01476		0.0008266	0.01556	0.005899	0.03578	0.0038	0.03121		-0.8083	0.0494	-0.0494	0.0152	0.9076	0.9076					48.79	AT1G13690		OS03G0600400	GRMZM2G138572
Traes_1AL_4600C5720	19.8783	15.0273	4.57757	1.81047	9.9354	2.134	9.62843	14.0709		-0.39	-1.9519	-3.0023	-2.0726	-0.0331	0.4964		0.6302	0.0305	0.008827	0.03386	0.9689	0.5451		0.7216	0.04594	0.01429	0.05005	0.9752	0.6361		-0.4428	-0.008	0.008	0.2719	0.985	0.985					49.09	AT1G28100	BRADI3G30027	OS10G0499600	GRMZM5G822098
Traes_1AL_4610F9934	114.09	181.29	343.736	306.353	198.582	471.175	383.456	280.184		0.6641	1.5702	1.4142	1.2362	0.9417	0.4918		0.1009	0.0001073	0.0005719	0.002049	0.01899	0.2197		0.1699	0.0002595	0.001125	0.003801	0.03133	0.3076		0.6576	-0.4421	0.4421	0.0764	0.2727	0.2727					48.78	AT2G42650, AT3G58660, AT1G06380, AT2G42650, AT3G58660, AT1G06380	BRADI2G16930	OS05G0558000	AC195860.3_FG006, GRMZM2G083738
Traes_1AL_467A1E7EE	16.7451	21.5333	1.60287	9.9612	20.1817	4.79703	17.0944	19.6854		0.3346	-3.2256	-0.9694	-2.0661	-0.2153	-0.0502		0.2659	3.291e-05	0.08105	2.147e-05	0.5134	0.86		0.3701	8.65e-05	0.108	5.379e-05	0.58	0.9062		-0.1414	-0.2402	0.2402	0.7384	0.5666	0.5666					47.09
Traes_1AL_468A87BEC	150.056	135.93	400.603	513.925	217.556	369.246	380.47	458.83		-0.1421	1.4095	1.763	0.7579	0.8007	1.0704		0.6241	1.03e-06	1.461e-09	0.007924	0.004994	0.0001559		0.7162	3.44e-06	5.686e-09	0.01323	0.009363	0.0005631		0.8611	-0.3121	0.3121	0.006	0.4518	0.4518					43.23	AT5G43850	BRADI3G26930	OS10G0419500	GRMZM2G433446, AC233900.1_FG002, GRMZM2G434572, GRMZM2G373040
Traes_1AL_469DD3811	24.915	15.5135	22.7106	28.9746	31.6547	14.6137	31.5221	25.4306		-0.6644	-0.1092	0.1532	-1.0821	-0.0024	-0.2606		0.02082	0.7272	0.6705	0.000754	0.9928	0.2904		0.04615	0.77	0.7125	0.001501	0.9942	0.3857		0.1701	-0.1708	0.1708	0.6871	0.686	0.686				FUNCTIONS IN: molecular_function unknown; INVOLVED IN: biological_process unknown; LOCATED IN: endomembrane system; EXPRESSED IN: 21 plant structures; EXPRESSED DURING: 13 growth stages; CONTAINS InterPro DOMAIN/s: Mitochondrial matrix Mmp37 (InterP /.../015222); Has 325 Blast hits to 325 proteins in 172 species: Archae - 0; Bacteria - 0; Metazoa - 109; Fungi - 140; Plants - 43; Viruses - 0; Othe…	42.96	AT3G47630	BRADI4G16540	OS11G0549650, OS11G0549690, OS05G0295700	GRMZM2G040613
Traes_1AL_46E9FFE1F	14.2965	6.47277	17.1188	36.9963	81.1998	14.2302	27.9417	31.607		-1.0939	0.3274	1.3577	-2.5388	-1.5254	-1.3333		0.009157	0.4172	0.0007618	3.634e-12	1.656e-06	4.674e-06		0.0231	0.4772	0.001471	2.518e-11	5.829e-06	2.461e-05		0.1622	-0.4978	0.4978	0.7011	0.2094	0.2094					54.91		BRADI4G11640	OS03G0430500	GRMZM2G059165
Traes_1AL_46F40DCDD	135.061	74.7607	35.9421	58.9908	68.719	179.864	58.7376	57.9934		-0.837	-1.8783	-1.1391	1.3649	-0.2213	-0.2466		0.1463	0.001602	0.05803	0.01802	0.7052	0.6705		0.23	0.003154	0.07973	0.02813	0.7566	0.7483		-0.3886	-0.1755	0.1755	0.3414	0.6775	0.6775					59.85			OS09G0263933, OS09G0441625	GRMZM2G313750
Traes_1AL_4737EEBB2	65.1203	43.9758	13.9286	16.5705	52.2917	21.9239	27.0462	24.3338		-0.5548	-2.1799	-1.9213	-1.2371	-0.9448	-1.1003		0.1557	2.762e-06	0.0001994	0.003659	0.02325	0.006036		0.2419	8.631e-06	0.0004192	0.006497	0.03761	0.01437		-0.7689	-0.0267	0.0267	0.0258	0.9499	0.9499					45.36	AT2G44650, AT3G60210, AT2G44650, AT3G60210, AT2G44650, AT3G60210	BRADI3G33770	OS10G0566700	GRMZM2G050961, GRMZM2G090872, GRMZM2G103236
Traes_1AL_4758CB01C	438.762	218.993	83.8827	44.6225	543.614	25.3522	42.1797	77.9686		-0.9951	-2.355	-3.3507	-4.3835	-3.6651	-2.7806		0.003393	3.239e-11	1.496e-16	2.084e-30	8.235e-24	6.851e-16		0.009978	2.108e-10	1.137e-15	7.546e-29	3.776e-22	2.896e-14		-0.7952	0.2423	-0.2423	0.0183	0.5632	0.5632					43.47	AT2G38780	BRADI2G27030	OS05G0381500	GRMZM2G104397
Traes_1AL_479B78FFC	18.8823	19.3155	4.62833	10.0033	27.034	12.6017	10.8955	16.187		0.0635	-2.0916	-1.1029	-1.0757	-1.2678	-0.7496		0.8467	0.0002082	0.05192	0.00401	0.0009576	0.01683		0.8984	0.0004795	0.0721	0.00707	0.002078	0.03495		-0.4887	-0.309	0.309	0.2191	0.4565	0.4565					48.19	AT1G06440	BRADI3G30680	OS10G0510300	GRMZM2G172451
Traes_1AL_47D54EF1E	1214.3	1072.88	5200.3	3310.07	1738.59	1666.56	983.471	501.487		-0.1778	2.0879	1.4381	-0.0608	-0.8178	-1.7845		0.5639	1.159e-11	3.141e-06	0.8434	0.008027	7.365e-09		0.6627	8.113e-11	8.405e-06	0.8684	0.01439	7.779e-08		-0.0691	0.5037	-0.5037	0.8709	0.2031	0.2031					46.59	AT5G21170	BRADI2G21420	OS05G0491200	GRMZM2G025459
Traes_1AL_47E11A477	53.0452	109.63	835.465	829.158	49.0367	1361.99	629.646	444.545		1.025	3.8978	3.8858	4.703	3.6108	3.1176		0.0947	1.779e-10	2.184e-10	1.275e-14	3.363e-09	3.27e-07		0.1614	1.029e-09	9.221e-10	1.229e-13	1.865e-08	2.305e-06		0.7805	-0.1547	0.1547	0.0223	0.7146	0.7146					41.8	AT5G64250	BRADI3G38730	OS08G0485400	GRMZM2G048616
Traes_1AL_4804E7E0C	54.0428	45.3914	5.13253	2.7262	72.5719	13.211	19.8816	40.7703		-0.2504	-3.2957	-3.8763	-2.4349	-1.8543	-0.821		0.5172	8.253e-09	1.992e-06	4.942e-08	1.063e-05	0.0319		0.62	3.751e-08	5.468e-06	1.825e-07	3.265e-05	0.06063		-0.6006	-0.3385	0.3385	0.1154	0.4121	0.4121					40.46	AT3G57420, AT2G41770	BRADI2G26607	OS05G0391200	GRMZM2G109352
Traes_1AL_480E5DC12	367.779	401.285	336.669	420.764	1642.39	465.422	305.32	738.656		0.1259	-0.1261	0.1961	-1.8086	-2.4126	-1.146		0.6989	0.7013	0.5547	2.578e-08	1.404e-13	0.0003864		0.7798	0.7473	0.6049	9.947e-08	1.699e-12	0.001266		-0.2581	-0.5095	0.5095	0.5371	0.1971	0.1971					43.04		BRADI2G23540	OS05G0454500	GRMZM2G144483, GRMZM5G856297
Traes_1AL_4820D80E2	1192.64	479.648	335.829	201.85	750.656	355.878	267.37	299.351		-1.309	-1.813	-2.5666	-1.0727	-1.4831	-1.3182		1.208e-06	3.542e-11	5.22e-19	8.328e-05	6.178e-08	1.144e-06		1.156e-05	2.291e-10	5.242e-18	0.0001921	2.75e-07	6.975e-06		-0.914	0.1368	-0.1368	0.0015	0.7466	0.7466				CHY-type/CTCHY-type/RING-type Zinc finger protein [Source:Projected from Arabidopsis thaliana (AT5G22920) TAIR;Acc:AT5G22920]	49.7	AT5G22920	BRADI3G27900	OS10G0456800	GRMZM2G144782
Traes_1AL_4838D477F	2.34577	2.36477	4.4931	2.7262	5.07207	14.2267	5.2735	5.43697		0.0514	0.9673	0.4223	1.4827	0.0817	0.1592		0.9526	0.2724	0.6919	0.03801	0.916	0.8263		0.9771	0.3269	0.7324	0.05562	0.9322	0.8794		0.1712	-0.7489	0.7489	0.6853	0.0325	0.0325					55.14	AT2G27430	BRADI2G15780	OS05G0573800	GRMZM2G463738
Traes_1AL_48AA3F720	93.5446	67.6972	30.9136	39.624	179.576	31.3612	49.6038	57.9805		-0.4653	-1.5651	-1.179	-2.4948	-1.8389	-1.6261		0.1815	4.8e-05	0.003937	2.003e-11	2.755e-07	2.412e-06		0.2738	0.000123	0.006786	1.245e-10	1.101e-06	1.36e-05		-0.6443	-0.1662	0.1662	0.0846	0.694	0.694					48.07		BRADI2G18540	OS05G0536900	GRMZM2G090034
Traes_1AL_48BACBEB6	60.5081	36.4013	36.8025	24.9203	44.542	20.4746	17.6446	35.3687		-0.7381	-0.6786	-1.3084	-1.1097	-1.3116	-0.334		0.006593	0.02282	0.000686	0.000593	7.368e-05	0.221		0.0175	0.03541	0.001334	0.001199	0.0001961	0.309		-0.6449	0.4118	-0.4118	0.0842	0.3108	0.3108					39	AT1G78660, AT1G78670, AT1G78680	BRADI2G19700	OS05G0517500	GRMZM5G830747
Traes_1AL_48C69CB05	19.101	17.6999	10.6075	15.6548	18.9435	12.3852	15.7319	22.4123		-0.1169	-0.9892	-0.2922	-0.6103	-0.2647	0.243		0.7389	0.02852	0.5426	0.13	0.4892	0.4683		0.8129	0.04325	0.5934	0.1691	0.5563	0.5664		-0.0648	-0.2122	0.2122	0.8789	0.6138	0.6138					39.8	AT2G20330	BRADI3G28150	OS10G0464100	GRMZM2G058345
Traes_1AL_48D8916DD	918.472	249.707	54.9959	51.1898	3154.69	52.9077	131.94	327.571		-1.866	-4.0058	-4.16	-5.8538	-4.5452	-3.2428		3.044e-07	4.461e-25	2.087e-23	8.667e-53	1.025e-34	4.203e-19		3.659e-06	1.912e-23	3.78e-22	1.364e-50	1.303e-32	2.787e-17		-0.6526	-0.2157	0.2157	0.0794	0.608	0.608				trehalose-6-phosphate synthase [Source:Projected from Arabidopsis thaliana (AT1G78580) TAIR;Acc:AT1G78580]	42.89	AT1G78580	BRADI2G19640	OS05G0518600	GRMZM2G001304, GRMZM2G068943, GRMZM2G133966
Traes_1AL_48E2E665D	92.0392	12.1167	10.5524	0	72.0792	1.7072	2.8312	10.0939		-2.8823	-2.9987	-7.1994	-5.2192	-4.5383	-2.8147		1.902e-07	5.737e-07	1.059e-06	2.347e-10	3.93e-10	4.393e-07		2.472e-06	1.987e-06	3.003e-06	1.24e-09	2.572e-09	2.995e-06		-0.8051	0.0444	-0.0444	0.0159	0.9169	0.9169					50.65	AT4G28706, AT5G43910	BRADI3G28237	OS10G0465900
Traes_1AL_48FDAC1B3	375.729	978.205	811.184	850.095	402.123	1107.52	678.887	605.049		1.374	1.1002	1.1729	1.454	0.7516	0.5865		1.129e-05	0.0004643	0.0002099	3.387e-06	0.01659	0.06093		7.609e-05	0.001007	0.0004399	9.526e-06	0.02773	0.1054		0.4699	0.1103	-0.1103	0.24	0.7948	0.7948					44.52	AT5G48380	BRADI2G25320	OS05G0414700	GRMZM2G121565
Traes_1AL_4905637FC	35.1378	41.4885	10.4693	9.66367	37.1265	3.8482	72.8463	83.9244		0.2243	-1.6865	-1.7294	-3.1927	0.9671	1.1578		0.5309	0.0002531	0.001967	1.618e-08	0.006345	0.0008059		0.6326	0.0005742	0.003559	6.437e-08	0.01162	0.002432		-0.025	-0.2386	0.2386	0.9531	0.5693	0.5693				heat shock protein 60-3A [Source:Projected from Arabidopsis thaliana (AT3G13860) TAIR;Acc:AT3G13860]	40.4	AT3G13860	BRADI2G18260	OS05G0540300	GRMZM2G074790
Traes_1AL_491DE5C2C	149.92	67.0944	40.932	12.9075	92.1057	13.4007	26.7631	52.4197		-1.1514	-1.819	-3.499	-2.7359	-1.757	-0.7991		0.004005	1.655e-05	3.929e-10	4.006e-09	4.435e-05	0.04769		0.01147	4.57e-05	1.616e-09	1.746e-08	0.0001226	0.08554		-0.7077	0.1728	-0.1728	0.0495	0.6824	0.6824					45.95
Traes_1AL_492E5A536	15.261	22.2254	9.2059	9.0312	22.4338	10.0875	16.4402	17.399		0.5325	-0.7009	-0.5569	-1.1243	-0.4364	-0.3309		0.1739	0.1549	0.3333	0.01232	0.2887	0.381		0.2645	0.1984	0.3857	0.01987	0.3516	0.481		-0.4424	-0.2936	0.2936	0.2724	0.4802	0.4802					48.69	AT5G04000	BRADI2G21136	OS05G0496000	GRMZM2G088961
Traes_1AL_492F1A81C	2.7208	2.74837	5.29177	9.30767	1.5817	3.7331	3.30503	2.1935		-0.0305	0.8	1.5961	1.2316	1.0398	0.5884		0.9665	0.2871	0.03907	0.1283	0.2069	0.4478		0.9868	0.3423	0.05569	0.1671	0.2636	0.5468		0.5382	0.5223	-0.5223	0.1688	0.1842	0.1842					38.43	AT1G80190	BRADI4G06441	OS05G0453900	GRMZM2G049536
Traes_1AL_494A2BAD5	299.114	445.811	393.944	462.21	165.982	1412.07	336.828	115.82		0.5685	0.3891	0.6168	3.0468	1.0056	-0.5145		0.2551	0.4375	0.2204	1.111e-09	0.04513	0.3067		0.3585	0.4974	0.2664	5.29e-09	0.06822	0.4033		-0.0151	0.1739	-0.1739	0.9717	0.6804	0.6804					62.48	AT4G10390, AT1G33260, AT4G10390, AT1G33260	BRADI3G30490	OS10G0516200	GRMZM2G181231, GRMZM2G166719
Traes_1AL_496ED013C	159.485	81.1658	34.8404	33.5113	178.214	12.812	55.4833	62.3185		-0.9724	-2.1392	-2.2621	-3.7715	-1.6742	-1.5059		0.0006843	5.004e-11	1.877e-09	1.228e-23	2.624e-08	1.571e-07		0.002535	3.161e-10	7.223e-09	2.768e-22	1.245e-07	1.2e-06		-0.5831	0.0966	-0.0966	0.1293	0.8199	0.8199					40.41	AT2G39280, AT3G55020, AT2G37290, AT2G39280, AT3G55020, AT2G37290	BRADI2G22850	OS05G0465100	GRMZM2G051050, GRMZM2G094951
Traes_1AL_49DF85420	11.8823	25.1812	6.00163	6.10593	1.55677	6.76833	4.9833	4.12783		1.0747	-1.0161	-0.8952	2.0548	1.6137	1.3091		0.003542	0.06137	0.1762	0.002499	0.02257	0.04718		0.01035	0.08646	0.2177	0.00457	0.0366	0.08475		-0.1674	0.6535	-0.6535	0.6919	0.0789	0.0789				ATP binding microtubule motor family protein [Source:Projected from Arabidopsis thaliana (AT5G02370) TAIR;Acc:AT5G02370]	46.89	AT5G02370	BRADI2G23290	OS05G0459400	GRMZM2G082384
Traes_1AL_49E0DCFBB	58.0598	110.484	286.778	582.864	55.8457	172.104	181.278	152.96		0.9187	2.286	3.2994	1.6127	1.6922	1.4416		0.000557	6.315e-18	1.576e-35	1.328e-09	1.762e-10	3.747e-08		0.002125	1.197e-16	1.16e-33	6.25e-09	1.226e-09	3.333e-07		0.8103	0.2387	-0.2387	0.0147	0.5691	0.5691					40.86	AT1G80950	BRADI2G28060	OS05G0357800	GRMZM2G517332
Traes_1AL_49E1DD4DD	275.998	70.8534	13.8412	16.3715	166.768	27.1477	9.85243	15.1083		-1.939	-4.2208	-4.0438	-2.5876	-4.0146	-3.391		2.803e-05	1.49e-15	3.091e-12	1.229e-07	8.044e-14	2.984e-12		0.0001643	1.989e-14	1.561e-11	4.267e-07	1.016e-12	6.68e-11		-0.8833	0.1998	-0.1998	0.0036	0.6352	0.6352					48.26	AT3G51540, AT3G08670, AT3G51540, AT3G08670	BRADI2G22170	OS05G0480600	GRMZM2G132663, GRMZM2G701206
Traes_1AL_4A02A66B5	49.213	21.1246	23.0711	7.69627	29.8519	14.2631	12.5918	20.5646		-1.2148	-1.0615	-2.6823	-1.0645	-1.2108	-0.4745		0.0004483	0.004886	9.011e-06	0.008226	0.003046	0.1741		0.001764	0.008736	2.271e-05	0.01369	0.00597	0.2539		-0.786	0.1306	-0.1306	0.0207	0.7579	0.7579					40.94	AT4G31210	BRADI1G43607	OS06G0281400	GRMZM2G443881, GRMZM5G894110, GRMZM2G172787
Traes_1AL_4A3552593	1.53703	2.1845	91.5536	25.8924	1.06767	23.1993	4.4691	1.88957		0.4895	5.7738	3.8613	4.2331	1.9196	0.623		0.5728	1.613e-14	1.476e-06	1.2e-07	0.02913	0.4876		0.6707	1.829e-13	4.112e-06	4.175e-07	0.04606	0.5841		0.3754	0.3072	-0.3072	0.3594	0.4592	0.4592					40.82	AT5G64910, AT5G10010	BRADI5G00820
Traes_1AL_4A48DFED8	289.492	294.018	152.567	316.083	484.861	181.448	291.339	358.335		0.0205	-0.9424	0.0914	-1.4092	-0.7336	-0.4355		0.872	1.799e-10	0.5363	4.077e-25	1.293e-08	0.000369		0.9179	1.04e-09	0.5876	1.021e-23	6.465e-08	0.001215		-0.1068	-0.294	0.294	0.8013	0.4797	0.4797					39.32	AT3G12490	BRADI2G25507	OS05G0409300	GRMZM2G024264, GRMZM2G133620
Traes_1AL_4A7E8FE4E	4.39713	3.39577	175.444	120.446	4.4469	165.818	111.239	99.4016		-0.3327	5.2683	4.7286	5.1383	4.5668	4.3977		0.6076	2.697e-22	1.363e-17	2.043e-22	6.698e-18	7.151e-17		0.7019	8.681e-21	1.155e-16	4.169e-21	1.54e-16	3.466e-15		0.8013	-0.236	0.236	0.0168	0.5737	0.5737					46.01		BRADI2G27770	OS05G0366800, OS05G0366600	GRMZM2G055699
Traes_1AL_4AB2BF02A	364.128	624.724	780.733	997.584	123.148	721.642	462.877	266.274		0.7769	1.0942	1.4477	2.5429	1.9038	1.1058		6.917e-05	2.73e-08	3.595e-13	2.652e-36	9.001e-21	5.441e-08		0.000355	1.151e-07	1.977e-12	1.391e-34	3.002e-19	4.657e-07		0.4248	0.5446	-0.5446	0.2941	0.1628	0.1628					41.49	AT4G17615, AT5G47100, AT4G17615, AT5G47100	BRADI3G33700	OS10G0564800	GRMZM2G015324, GRMZM2G107575
Traes_1AL_4B2CAEDE1	40.1962	19.9204	8.18053	7.2771	62.5034	4.45073	14.0022	19.7067		-1.0207	-2.2585	-2.8488	-3.696	-2.1391	-1.5917		0.0001748	6.371e-08	8.76e-06	3.73e-15	3.148e-11	3.305e-10		0.0007845	2.549e-07	2.212e-05	3.842e-14	2.508e-10	4.775e-09		-0.6216	-0.0799	0.0799	0.0999	0.8507	0.8507					44.84	AT2G30700	BRADI3G32020	OS10G0534100	GRMZM2G162251
Traes_1AL_4B3591E96	0.512333	221.389	2804.41	4836.44	0.4738	6417.94	969.604	106.386		8.0291	11.6376	12.4122	12.9594	10.2725	7.1287		5.588e-19	3.775e-38	3.734e-43	2.479e-47	2.362e-30	2.201e-15		3.027e-16	6.139e-36	6.294e-41	2.65e-45	2.051e-28	8.576e-14		0.6903	0.0606	-0.0606	0.0581	0.8867	0.8867					68.74		BRADI2G48540	OS01G0510200	GRMZM2G468111
Traes_1AL_4B7636BC9	322.559	86.6545	56.8198	21.5195	279.707	51.6201	78.2055	154.943		-1.8726	-2.4542	-3.8524	-2.4098	-1.8164	-0.8414		7.347e-05	4.362e-07	6.331e-12	6.27e-07	0.0001431	0.07318		0.0003742	1.538e-06	3.111e-11	1.957e-06	0.0003619	0.123		-0.6564	-0.2381	0.2381	0.0771	0.5702	0.5702				lsd one like 1 [Source:Projected from Arabidopsis thaliana (AT1G32540) TAIR;Acc:AT1G32540]	47.08	AT1G32540	BRADI3G16400	OS08G0159500	GRMZM2G055135
Traes_1AL_4B89B33E3	5.08997	4.64597	0	0.8947	107.544	8.3128	0	5.86147		-0.1026	-4.0502	-1.9218	-3.6195	-8.6407	-4.0412		0.8927	0.008181	0.1337	2.034e-07	5.657e-09	2.015e-09		0.9337	0.01397	0.1696	6.833e-07	3.009e-08	2.426e-08		-0.5627	-0.4109	0.4109	0.1465	0.3119	0.3119					44.35	AT1G65620	BRADI2G25270	OS01G0889400, OS05G0417000	GRMZM2G118250, GRMZM2G121487, GRMZM2G133806, GRMZM2G096064, GRMZM2G118250, GRMZM2G121487, GRMZM2G133806, GRMZM2G096064
Traes_1AL_4BA4656FC	186.044	614.617	293.092	419.908	47.5422	198.807	226.64	267.142		1.7049	0.6445	1.1614	2.0338	2.2197	2.454		0.0004214	0.1852	0.01736	3.778e-05	6.705e-06	5.789e-07		0.001672	0.2329	0.02659	9.155e-05	2.131e-05	3.818e-06		0.4828	0.5695	-0.5695	0.2256	0.1406	0.1406				serine-type endopeptidase inhibitors [Source:Projected from Arabidopsis thaliana (AT1G72060) TAIR;Acc:AT1G72060]	51.01	AT1G72060	BRADI2G08717		GRMZM2G108847
Traes_1AL_4BC2EC094	52.5212	116.344	8.36223	14.6969	102.328	15.4325	35.9293	81.6081		1.1399	-2.5953	-1.7923	-2.6876	-1.5026	-0.3235		0.003006	4.425e-07	0.0007611	8.714e-10	0.0001838	0.3933		0.008988	1.558e-06	0.00147	4.217e-09	0.0004563	0.4934		-0.3768	-0.2403	0.2403	0.3575	0.5664	0.5664					39.25			OS10G0478500
Traes_1AL_4BF6C25E1	117.863	71.1244	34.4207	37.5445	98.1937	11.3818	28.0961	69.472		-0.7224	-1.7303	-1.6723	-3.0608	-1.7875	-0.4907		0.05004	1.478e-05	0.0001168	9.95e-12	7.353e-06	0.183		0.09573	4.115e-05	0.0002536	6.462e-11	2.319e-05	0.2647		-0.4594	0.2754	-0.2754	0.2521	0.5091	0.5091					38.67	AT1G03160	BRADI2G26650	OS05G0390100	GRMZM2G319109, AC210303.3_FG001
Traes_1AL_4C330AAEA	14.8389	6.64307	9.07067	10.0033	18.6472	2.14097	3.5841	7.23047		-1.1437	-0.6153	-0.7955	-3.0525	-2.3002	-1.2822		0.008812	0.1969	0.1854	8.499e-06	5.333e-05	0.001451		0.02236	0.2457	0.228	2.258e-05	0.0001454	0.004092		-0.4384	0.3864	-0.3864	0.2773	0.3443	0.3443					46.94	AT5G66470	BRADI2G16140	OS05G0567300	GRMZM2G158024
Traes_1AL_4CC153074	4.76827	2.78907	10.5397	8.34977	4.5044	4.87753	2.8535	1.55877		-0.7214	1.1515	0.6544	0.1387	-0.6155	-1.584		0.3908	0.1522	0.468	0.8688	0.4918	0.07525		0.5029	0.1953	0.5211	0.8903	0.5589	0.1258		-0.0996	0.5445	-0.5445	0.8146	0.1629	0.1629					58.24	AT4G14670, AT1G74310	BRADI2G19540	OS05G0519700	GRMZM2G360681
Traes_1AL_4CFEB1E9A	57.4782	76.8276	62.2809	186.092	38.2649	25.9964	56.0162	42.4199		0.4232	0.1185	1.6414	-0.5382	0.5461	0.161		0.01801	0.5677	3.744e-17	0.03026	0.00909	0.4112		0.04089	0.6242	3.03e-16	0.04516	0.01611	0.5115		0.3455	0.7067	-0.7067	0.4019	0.05	0.05					40.55	AT1G31300, AT4G19645	BRADI2G20150	OS05G0511000
Traes_1AL_4D563DCE6	10.6204	5.14003	7.8566	3.6209	4.6474	3.12967	4.6931	2.77933		-1.06	-0.4522	-1.3478	-0.4692	-0.0197	-0.6976		0.05984	0.4493	0.1041	0.5119	0.9764	0.2746		0.1109	0.5092	0.1355	0.5724	0.9812	0.3686		-0.6372	0.6182	-0.6182	0.0892	0.1023	0.1023					43	AT1G30455, AT2G01280, AT3G09360, AT2G45100		OS05G0305100	GRMZM2G093422
Traes_1AL_4D5CE6B62	5.414	3.62987	1.14513	0	1.47633	0	0	0.438467		-0.5569	-2.2839	-4.1146	-3.15	-3.1736	-1.3698		0.4482	0.03823	0.01326	0.05841	0.05623	0.2033		NA	0.05633	0.02075	0.08222	0.08311	0.2886		-0.7805	0.5329	-0.5329	0.0223	0.1738	0.1738					45.22	AT5G02580, AT3G28990, AT3G55240	BRADI2G23060	OS05G0462000	GRMZM2G108723
Traes_1AL_4D668D012	17.6068	8.80953	0.457767	0	41.521	2.134	1.1641	7.83417		-0.9706	-4.5773	-5.1399	-4.207	-4.9138	-2.3378		0.04444	5.778e-05	0.0007393	6.046e-09	5.958e-09	4.032e-07		0.08678	0.0001461	0.00143	2.569e-08	3.155e-08	2.778e-06		-0.7122	-0.2298	0.2298	0.0475	0.584	0.584					49.83	AT4G22200	BRADI2G24450	OS05G0428700	GRMZM2G020859, AC234152.1_FG002
Traes_1AL_4DA749442	263.83	110.407	28.3614	5.43137	185.479	17.4533	15.2872	29.0866		-1.2578	-3.1734	-5.2797	-3.3954	-3.5805	-2.6317		1.274e-09	8.519e-31	1.879e-19	3.653e-30	1.458e-31	4.37e-30		3.664e-08	6.788e-29	1.994e-18	1.299e-28	1.412e-29	1.081e-27		-0.8888	0.1225	-0.1225	0.0032	0.7726	0.7726					43.61	AT1G24160, AT1G70100	BRADI2G25040	OS05G0420500	GRMZM2G070075
Traes_1AL_4DBEBB845	48.022	77.4326	54.9755	125.92	53.0016	88.4455	73.2049	54.5595		0.6849	0.1445	1.3953	0.7264	0.4623	0.0377		0.05073	0.6961	0.0001407	0.03933	0.1926	0.9142		0.0968	0.7425	0.0003022	0.05739	0.2475	0.9468		0.5261	0.131	-0.131	0.1805	0.7572	0.7572					51.04	AT3G51550	BRADI1G63320	OS03G0333200, OS01G0769700	GRMZM2G100288, GRMZM2G006080, GRMZM2G100288, GRMZM2G006080
Traes_1AL_4DEEFA566	238.328	175.058	64.4892	55.5716	232.759	114.23	197.835	182.087		-0.4444	-1.8418	-2.0107	-1.0237	-0.2333	-0.3439		0.05031	5.53e-13	7.419e-12	1.567e-05	0.3101	0.1278		0.09616	4.832e-12	3.622e-11	4.001e-05	0.3743	0.1964		-0.5128	-0.4347	0.4347	0.1938	0.2818	0.2818				Metal-dependent phosphohydrolase [Source:Projected from Arabidopsis thaliana (AT1G17330) TAIR;Acc:AT1G17330]	43.21	AT1G17330	BRADI3G29300	OS10G0486000	GRMZM2G459291
Traes_1AL_4DF3FE4B6	4.27963	14.5743	8.72853	26.2695	4.62313	12.2233	18.8789	23.8645		1.6833	0.7763	2.4471	1.3929	2.0266	2.3605		0.0006784	0.1874	7.678e-06	0.007245	3.926e-05	3.962e-07		0.002517	0.2352	1.953e-05	0.01219	0.0001095	2.733e-06		0.9189	-0.1106	0.1106	0.0013	0.7944	0.7944					43.38	AT4G10570, AT1G32850, AT4G10590	BRADI3G20790	OS10G0160000	GRMZM2G009655
Traes_1AL_4E0FFA904	5.21407	2.82697	5.0227	0	6.6155	1.67347	2.4715	4.7691		-0.8782	-0.0523	-3.5593	-1.8779	-1.3659	-0.3636		0.2055	0.9421	0.02398	0.02815	0.07842	0.5532		0.3026	0.952	0.03571	0.04228	0.1119	0.6435		-0.5846	-0.213	0.213	0.128	0.6125	0.6125					46.45	AT5G56940, AT4G34620	BRADI4G34170	OS09G0498100	GRMZM2G152599
Traes_1AL_4E200FCA0	22.2583	29.5581	24.2177	24.6791	9.96657	30.7415	7.61607	13.4002		0.4311	0.1668	0.1065	1.5759	-0.424	0.4074		0.1698	0.6383	0.7985	1.375e-05	0.3579	0.2654		0.2592	0.6898	0.8282	3.542e-05	0.424	0.3584		-0.0945	0.6412	-0.6412	0.8238	0.0866	0.0866					57.12	AT3G15356, AT3G16530, AT1G53080, AT1G53060, AT5G03350, AT1G53070
Traes_1AL_4E2B761FA	72.4419	59.0414	12.1596	24.2389	66.6068	5.43337	22.1763	38.1767		-0.2926	-2.5608	-1.7089	-3.5317	-1.5675	-0.7886		0.3829	4.563e-09	0.0001408	1.855e-12	3.099e-05	0.02034		0.4949	2.149e-08	0.0003025	1.337e-11	8.794e-05	0.04117		-0.4337	0.204	-0.204	0.283	0.6279	0.6279					44.16	AT2G48070	BRADI2G25800	OS05G0404400
Traes_1AL_4E3F366BB	225.614	192.688	72.3388	80.0728	204.616	107.274	153.972	166.157		-0.2283	-1.6046	-1.4579	-0.9313	-0.4102	-0.3023		0.152	1.276e-16	6.369e-11	1.2e-07	0.0148	0.05817		0.2372	2.012e-15	2.838e-10	4.174e-07	0.02502	0.1014		-0.5547	-0.245	0.245	0.1536	0.5587	0.5587					47.64	AT1G10730, AT1G60780	BRADI2G18010	OS05G0543100
Traes_1AL_4E4321735	140.619	199.263	358.968	297.584	104.542	492.092	299.608	142.37		0.5025	1.3488	1.0685	2.2251	1.5116	0.4444		0.08181	3.244e-06	0.0003319	1.282e-14	1.962e-07	0.127		0.1433	1.003e-05	0.0006762	1.236e-13	8.034e-07	0.1953		0.418	0.0766	-0.0766	0.3028	0.8569	0.8569				Protein of unknown function (DUF1230) [Source:Projected from Arabidopsis thaliana (AT5G11840) TAIR;Acc:AT5G11840]	48.55	AT5G11840	BRADI2G18310	OS05G0539900	GRMZM2G121229, GRMZM2G087081
Traes_1AL_4E924201A	32.9464	7.95493	4.7452	0	680.237	6.40203	13.484	100.243		-1.9637	-2.5946	-5.2914	-6.4819	-5.449	-2.672		0.0201	0.004516	0.000302	1.023e-13	7.821e-11	0.00094		0.04484	0.008131	0.0006188	8.816e-13	5.781e-10	0.00279		-0.466	-0.5623	0.5623	0.2445	0.1468	0.1468					56.43	AT1G30650, AT2G34830	BRADI3G34567	OS03G0855100	GRMZM2G383594
Traes_1AL_4EA807C60	12.2398	9.85253	1.90287	12.432	22.4734	7.36397	8.82407	5.2854		-0.3045	-2.4476	0.1095	-1.557	-1.3098	-2.0871		0.5286	0.001818	0.8518	0.003	0.009597	2.204e-05		0.6305	0.003542	0.875	0.005411	0.01691	9.773e-05		-0.3911	-0.1673	0.1673	0.338	0.6921	0.6921					59.75	AT1G04000, AT5G44060, AT3G23440		OS10G0472501
Traes_1AL_4EB5B61EB	0.557467	7.36137	3.89457	6.34713	3.6193	7.43323	4.4029	1.31657		3.5272	2.4602	3.4308	0.9656	0.207	-1.3913		0.001187	0.03704	0.003763	0.244	0.8118	0.1286		0.004067	0.05475	0.00651	0.2975	0.8472	0.1974		0.1875	-0.0089	0.0089	0.6565	0.9833	0.9833					49.4
Traes_1AL_4F0745006	835.86	391.924	220.683	225.57	168.533	62.5237	36.7467	37.501		-1.0722	-1.8809	-1.8547	-1.402	-2.1507	-2.1227		0.07393	0.001811	0.002248	0.02183	0.0005018	0.0005017		0.132	0.003529	0.004032	0.03352	0.001149	0.001597		-0.6325	0.8339	-0.8339	0.0924	0.0101	0.0101					63.73	AT1G73190, AT1G17810, AT1G73190, AT1G17810, AT1G73190, AT1G17810	BRADI3G29780	OS10G0492600	GRMZM2G305446, GRMZM2G103983, GRMZM2G037327
Traes_1AL_4F2D556AA	18.2172	3.1896	12.3327	4.55773	52.4836	8.00803	4.28547	11.5894		-2.4363	-0.5084	-1.7751	-2.6397	-3.4689	-2.1583		0.002324	0.5062	0.05645	0.0005604	1.806e-05	0.002881		0.007203	0.5652	0.07775	0.001138	5.334e-05	0.0075		-0.5509	-0.2702	0.2702	0.1571	0.5176	0.5176					58.05
Traes_1AL_4F352D481	0	0	0.9634	0	0	0	0	0		-0.006	2.8698	0.1681	0.0858	0.0826	-0.0104		0.9975	0.1269	0.9287	0.9636	0.965	0.9956		NA	NA	NA	NA	NA	NA		0	0.378	-0.378	1	0.3559	0.3559					37.01	AT2G25970			GRMZM5G854199
Traes_1AL_4F38F3938	25.9287	115.228	19.7754	10.2234	13.8414	34.3964	30.5968	87.0602		2.118	-0.4178	-1.3782	1.2968	1.1294	2.6289		7.259e-06	0.4237	0.03425	0.01035	0.02623	6.392e-08		5.238e-05	0.4838	0.04937	0.01693	0.0419	5.362e-07		0.0558	-0.1145	0.1145	0.8955	0.7872	0.7872				Minichromosome maintenance (MCM2/3/5) family protein [Source:Projected from Arabidopsis thaliana (AT5G46280) TAIR;Acc:AT5G46280]	39.44	AT5G46280	BRADI2G22360	OS05G0476200	GRMZM2G100639, GRMZM2G162445
Traes_1AL_4F48CF05E	47.9693	17.0676	10.3355	2.6841	39.0899	5.79267	11.4097	18.0284		-1.4959	-2.1261	-3.7674	-2.6911	-1.749	-1.0764		3.771e-07	6.546e-08	1.431e-06	1.741e-09	1.37e-06	0.0001606		4.377e-06	2.613e-07	3.994e-06	8.035e-09	4.887e-06	0.0005788		-0.7298	-0.0862	0.0862	0.0399	0.8392	0.8392					43.67	AT3G53470	BRADI1G65850	OS03G0285100	GRMZM5G898006, GRMZM2G023059, GRMZM2G030880, GRMZM2G144982, GRMZM2G472547
Traes_1AL_4F69555EE	98.2141	77.4739	26.998	73.8662	164.826	113.176	193.145	120.898		-0.3332	-1.8181	-0.4274	-0.5448	0.2274	-0.4443		0.1945	7.038e-09	0.1545	0.03231	0.3588	0.07151		0.2895	3.232e-08	0.1933	0.04794	0.425	0.1206		-0.0406	-0.7402	0.7402	0.9239	0.0358	0.0358				complex 1 family protein / LVR family protein [Source:Projected from Arabidopsis thaliana (AT3G62810) TAIR;Acc:AT3G62810]	43.52	AT3G62810	BRADI2G27840	OS05G0363600	GRMZM2G145573
Traes_1AL_4F90FEB36	4.1637	13.5511	2.38457	0.8947	19.4396	2.47943	7.5869	15.7584		1.6679	-0.6472	-1.575	-2.8683	-1.3687	-0.2439		0.0007423	0.3924	0.1756	1.022e-05	0.003919	0.5155		0.002722	0.452	0.2171	2.685e-05	0.007513	0.6092		-0.2999	-0.4692	0.4692	0.4705	0.2409	0.2409					38.95	AT1G65480, AT4G20370, AT1G65480, AT4G20370	BRADI2G19670	OS05G0518000	GRMZM2G141756, GRMZM2G179264
Traes_1AL_4FBAF0AAA	1.18577	0.505033	0.687367	0	22.5896	0	0	9.42373		-1.1931	-0.9752	-1.9051	-6.8383	-6.8626	-1.2282		0.3182	0.4777	0.2684	1.47e-05	1.331e-05	0.05622		0.4278	0.537	0.318	3.77e-05	4.02e-05	0.09845		-0.2685	-0.4234	0.4234	0.5203	0.296	0.296					53.05
Traes_1AL_4FF72C4BD	0.210067	1.51513	11.9384	22.0861	0	10.9697	3.3857	0.5473		2.1423	5.0812	5.9378	6.3624	4.6948	1.9189		0.1135	7.281e-05	3.838e-06	4.155e-05	0.003274	0.2637		0.1872	0.0001811	1.016e-05	0.0001001	0.006379	0.3566		0.5426	0.2683	-0.2683	0.1647	0.5205	0.5205					70.39	AT3G52525, AT2G36026, AT3G52525, AT2G36026	BRADI4G42080	OS12G0158400, OS11G0156401	AC187891.3_FG006
Traes_1AL_501B5BEAE	4.07113	9.10847	11.9863	5.45243	4.40097	32.945	5.15577	3.48447		1.1601	1.5579	0.5761	2.8071	0.196	-0.2805		0.1587	0.06456	0.5525	0.0004059	0.8212	0.7395		0.2455	0.09045	0.603	0.0008436	0.8533	0.8083		-0.051	-0.0325	0.0325	0.9045	0.939	0.939					53.69	AT1G68200, AT1G66810, AT1G68200, AT1G66810	BRADI2G15670	OS05G0576300	AC198494.3_FG002, GRMZM2G149347
Traes_1AL_502E34D07	16.3876	11.9067	20.6695	36.5771	7.66523	1.23973	1.20443	2.86993		-0.4593	0.3715	1.086	-2.416	-2.4524	-1.6806		0.3901	0.4942	0.05032	0.006742	0.00595	0.01067		0.5022	0.5532	0.07009	0.01141	0.01096	0.02358		-0.1533	0.8764	-0.8764	0.7171	0.0043	0.0043					54.32	AT2G45920, AT3G61390, AT3G61410, AT2G45920, AT3G61390, AT3G61410	BRADI3G32787	OS10G0552400, OS10G0548850	GRMZM2G373329
Traes_1AL_504484416	71.7817	293.793	336.739	651.75	36.5638	650.715	68.9677	59.5084		2.0096	2.2026	3.1407	4.0869	0.8979	0.6887		0.0001468	3.332e-05	3.341e-09	1.862e-14	0.09835	0.2015		0.0006757	8.749e-05	1.252e-08	1.763e-13	0.1367	0.2866		0.3028	0.4447	-0.4447	0.466	0.2696	0.2696					59.05	AT2G15220, AT2G15130, AT2G15170	BRADI3G29720
Traes_1AL_504CDB1731	36.647	75.6646	192.485	686.598	56.3317	373.091	371.977	130.306		1.0547	2.3803	4.2209	2.7165	2.712	1.1993		0.000963	7.629e-14	4.673e-41	3.103e-19	3.472e-19	8.42e-05		0.003397	7.722e-13	6.09e-39	4.852e-18	9.573e-18	0.0003252		0.788	-0.1314	0.1314	0.0202	0.7564	0.7564					57.76		BRADI2G21470	OS05G0491000	GRMZM2G355525, GRMZM2G069454, GRMZM2G005557
Traes_1AL_512775DAB	108.408	70.8329	22.5611	16.7206	83.0681	15.2508	31.0336	52.0933		-0.6099	-2.1666	-2.7958	-2.4151	-1.4137	-0.665		0.06889	2.281e-08	1.362e-08	1.921e-09	0.0001089	0.04975		0.1246	9.719e-08	4.791e-08	8.815e-09	0.0002814	0.08873		-0.65	0.0627	-0.0627	0.081	0.8827	0.8827					45	AT4G17950, AT5G46640, AT4G17950, AT5G46640	BRADI3G34030	OS10G0572900	GRMZM2G072117, AC225193.3_FG003
Traes_1AL_5184A1376	3.06627	0.728167	1.8789	122.029	8.96097	5.15637	1.29623	1.50003		-1.8923	-0.5421	5.1796	-0.7873	-2.6738	-2.2822		0.07556	0.6005	1.981e-10	0.345	0.009107	0.008382		0.1344	0.6548	8.388e-10	0.4031	0.01614	0.01913		0.2809	0.1899	-0.1899	0.5004	0.6524	0.6524					62.12		BRADI3G30320	OS10G0505900	GRMZM2G376743
Traes_1AL_51CED3DBF	92.2262	406.486	246.114	768.164	89.9988	296.654	435.943	658.204		2.1204	1.403	3.0271	1.7037	2.2526	2.84		1.175e-06	0.001428	5.001e-12	9.903e-05	2.466e-07	6.713e-11		1.13e-05	0.002838	2.479e-11	0.000226	9.94e-07	1.131e-09		0.9102	-0.0128	0.0128	0.0017	0.976	0.976					49.94		BRADI2G23250	OS05G0460000	GRMZM5G802801
Traes_1AL_51E5359BA	56.5589	29.8375	17.0386	8.59093	46.8466	5.99607	12.0413	34.2496		-0.9149	-1.7133	-2.6962	-2.9252	-1.9695	-0.4533		0.01229	5.183e-05	5.999e-06	7.191e-09	5.572e-06	0.2102		0.02961	0.0001321	1.547e-05	3.021e-08	1.796e-05	0.2968		-0.5831	0.1195	-0.1195	0.1293	0.778	0.778					39.62	AT1G03160	BRADI2G26650	OS05G0390100	GRMZM2G319109, AC210303.3_FG001
Traes_1AL_51E6DEAC8	0.675367	1.67947	4.92833	40.3591	3.00313	2.18163	2.04913	2.10493		1.0728	2.5169	5.5537	-0.435	-0.4879	-0.4813		0.3199	0.01731	1.692e-08	0.6429	0.6038	0.5693		0.4296	0.02754	5.892e-08	0.6976	0.6657	0.658		0.5512	0.3029	-0.3029	0.1567	0.4658	0.4658					57.25	AT1G44414	BRADI2G24230	OS05G0435400	GRMZM2G055652
Traes_1AL_5219963C8	12.2869	4.31023	16.912	2.70517	18.9723	15.9357	10.5099	13.0438		-1.4865	0.3464	-1.8635	-0.2431	-0.8537	-0.5315		0.007096	0.5003	0.0322	0.6143	0.09311	0.2487		0.0186	0.5593	0.0467	0.6709	0.1303	0.3402		-0.3641	-0.5401	0.5401	0.3753	0.167	0.167					51.72		BRADI1G50432
Traes_1AL_52462CEAD	176.794	179.374	53.0975	58.6164	560.231	112.393	91.6521	168.296		0.0237	-1.7162	-1.5474	-2.303	-2.5955	-1.7262		0.9444	2.622e-06	6.437e-05	2.336e-11	7.165e-14	3.091e-07		0.9712	8.227e-06	0.0001445	1.438e-10	9.125e-13	2.192e-06		-0.6251	-0.405	0.405	0.0975	0.3196	0.3196					61.86
Traes_1AL_5262C43AF	8.7923	5.39503	8.06923	6.8437	9.05473	10.0816	5.01247	3.44717		-0.6856	-0.0017	-0.4362	0.1696	-0.8407	-1.3671		0.1926	0.9975	0.5394	0.7408	0.1502	0.01157		0.2872	0.998	0.5904	0.7875	0.1986	0.02529		-0.6085	0.1718	-0.1718	0.1094	0.6841	0.6841					44.05	AT2G45490	BRADI1G07590	OS03G0765000	GRMZM2G337109, GRMZM2G107689, GRMZM2G174638, GRMZM2G107645, GRMZM2G037617
Traes_1AL_529A94293	886.202	722.431	297.491	454.783	1352.07	511.917	660.862	790.086		-0.2926	-1.5574	-0.9527	-1.3918	-1.026	-0.7703		0.4077	1.324e-05	0.008028	8.601e-05	0.003736	0.02903		0.5194	3.715e-05	0.0131	0.000198	0.007194	0.05593		-0.4845	-0.4155	0.4155	0.2237	0.306	0.306					44.12	AT5G02560	BRADI2G23090	OS05G0461400	GRMZM2G130746
Traes_1AL_52C5531A4	198.905	128.302	47.6029	77.6156	280.615	86.9113	91.9491	110.729		-0.6269	-2.027	-1.2888	-1.6804	-1.6029	-1.34		0.007797	9.569e-14	4.591e-06	9.109e-12	5.886e-11	1.034e-08		0.02016	9.533e-13	1.202e-05	5.947e-11	4.45e-10	1.057e-07		-0.6546	-0.2322	0.2322	0.0782	0.58	0.58					50.76	AT3G21320, AT2G25930, AT3G21320, AT2G25930, AT3G21320, AT2G25930	BRADI2G14290	OS06G0142600, OS01G0566100, OS01G0566050	AC233870.1_FG003
Traes_1AL_52DCB8DFD	694.138	435.033	564.491	358.671	231.507	479.792	254.39	264.78		-0.6695	-0.2917	-0.9444	1.0442	0.1348	0.1898		0.05711	0.4087	0.008572	0.003233	0.7055	0.5924		0.1066	0.4685	0.01391	0.005797	0.7568	0.6788		-0.3521	0.6979	-0.6979	0.3924	0.0543	0.0543					51.52	AT5G08380	BRADI3G29797	OS10G0492900	GRMZM2G095126
Traes_1AL_539801B8A	12.6261	16.4847	9.92013	9.98223	15.2992	15.7937	16.2752	18.7742		0.4207	-0.4461	-0.5183	0.0495	0.0892	0.3167		0.202	0.3132	0.3596	0.8875	0.7967	0.29		0.2985	0.3701	0.4125	0.9068	0.8349	0.3853		-0.0228	-0.7121	0.7121	0.9572	0.0475	0.0475					48.68	AT5G60335			GRMZM2G365736, GRMZM2G085320
Traes_1AL_53A23A5D8	115.115	303.105	124.102	94.2799	147.379	320.597	265.918	240.344		1.3976	0.0931	-0.2215	1.1166	0.8459	0.7061		1.902e-09	0.7074	0.4194	1.485e-06	0.0002836	0.002162		5.127e-08	0.7526	0.473	4.395e-06	0.0006803	0.005824		0.0829	-0.5529	0.5529	0.8453	0.1552	0.1552				lysophosphatidyl acyltransferase 5 [Source:Projected from Arabidopsis thaliana (AT3G18850) TAIR;Acc:AT3G18850]	45.52	AT3G18850	BRADI2G20650	OS05G0502200	GRMZM2G014981
Traes_1AL_53A2BAC63	11.1205	13.1587	15.1219	83.7057	13.4474	21.9449	17.781	3.18047		0.2371	0.362	2.7916	0.6862	0.3914	-1.9853		0.7843	0.6825	0.001203	0.4256	0.651	0.02823		0.8494	0.73	0.00225	0.486	0.7084	0.05461		0.1815	0.3539	-0.3539	0.6671	0.3898	0.3898					51.55
Traes_1AL_53C9AADB4	1648.24	419.799	589.224	231.126	972.907	193.794	183.026	332.435		-1.9635	-1.4718	-2.8152	-2.3154	-2.3965	-1.5414		1.147e-10	1.48e-06	9.473e-19	8.453e-14	1.172e-14	4.415e-07		4.8e-09	4.822e-06	9.217e-18	7.361e-13	1.691e-13	3.008e-06		-0.7773	0.3553	-0.3553	0.0232	0.3878	0.3878					47.14
Traes_1AL_53EE5E7E2	19.0337	38.3775	5.03823	11.275	33.825	19.7907	30.7437	49.4337		1.0089	-1.9374	-0.6953	-0.7852	-0.1408	0.5222		0.003596	0.0005584	0.1938	0.03421	0.6857	0.1034		0.01048	0.001194	0.2373	0.05052	0.7394	0.1644		-0.0582	-0.5735	0.5735	0.8912	0.1372	0.1372					43.2	AT1G64650, AT4G27720, AT3G49310	BRADI3G31140	OS10G0519600	GRMZM2G067638
Traes_1AL_5450D9C86	228.527	400.27	41.2858	37.624	741.7	69.6636	147.144	375.742		0.8004	-2.4377	-2.5227	-3.3744	-2.3096	-0.9715		0.06655	1.413e-07	3.253e-07	4.236e-14	1.475e-07	0.02533		0.1211	5.365e-07	9.816e-07	3.831e-13	6.168e-07	0.04976		-0.4776	-0.3594	0.3594	0.2313	0.3819	0.3819					40.2			OS10G0478500
Traes_1AL_5471AB509	9.86057	9.53097	11.6623	20.6248	5.00313	9.39763	10.2971	22.1115		-0.0752	0.2629	1.0034	0.9141	1.0558	2.0821		0.8522	0.5567	0.03181	0.06285	0.02804	4.569e-07		0.9025	0.6137	0.04619	0.08787	0.0445	3.097e-06		0.8544	0.202	-0.202	0.0069	0.6314	0.6314					46.22	AT3G60840, AT5G62250, AT5G51600	BRADI2G17300	OS05G0552900
Traes_1AL_549195044	32.8101	16.9458	14.4273	11.097	65.2141	20.2661	20.7994	23.6872		-0.9253	-1.2261	-1.5915	-1.6858	-1.6261	-1.4127		0.007849	0.002871	0.002957	2.175e-06	3.855e-06	9.328e-06		0.02027	0.005382	0.005203	6.275e-06	1.277e-05	4.545e-05		-0.6534	-0.4859	0.4859	0.0789	0.2222	0.2222					46.48		BRADI3G44280		GRMZM2G142357
Traes_1AL_54F531A7F	111.064	98.5018	55.3567	62.7997	138.132	52.1423	80.3194	99.2416		-0.1688	-0.9848	-0.8179	-1.3934	-0.7716	-0.4695		0.6559	0.01319	0.04976	0.0003782	0.04463	0.2124		0.7439	0.02157	0.06939	0.0007897	0.06756	0.2993		-0.5093	-0.157	0.157	0.1974	0.7105	0.7105					49.49	AT5G52780	BRADI3G31960	OS10G0533100	GRMZM5G889520
Traes_1AL_5500BC7BA	20.2548	13.855	5.26637	5.43137	21.7793	8.92233	21.9488	17.5654		-0.5385	-1.9142	-1.6489	-1.2166	0.0196	-0.2857		0.1393	0.0003877	0.01039	0.004721	0.9568	0.404		0.221	0.0008526	0.01659	0.008218	0.9655	0.5042		-0.3843	-0.4933	0.4933	0.3473	0.2142	0.2142					43.75	AT4G02990, AT2G44020, AT4G02990, AT2G44020, AT4G02990, AT2G44020, AT4G02990, AT2G44020, AT4G02990, AT2G44020, AT4G02990, AT2G44020, AT4G02990, AT2G44020, AT4G02990, AT2G44020	BRADI2G25830, BRADI3G60150	OS02G0783100, OS05G0404000, OS02G0783100, OS05G0404000	GRMZM2G000610, GRMZM2G029933, GRMZM2G000610, GRMZM2G029933, GRMZM2G000610, GRMZM2G029933, GRMZM2G000610, GRMZM2G029933
Traes_1AL_5531E82A4	18.3611	10.1604	4.67333	2.5061	8.65373	2.96083	9.4009	12.0207		-0.8587	-1.8339	-2.9433	-1.4742	0.1465	0.4728		0.0373	0.001202	0.001704	0.02206	0.7627	0.2693		0.07496	0.002423	0.003116	0.03383	0.8069	0.3628		-0.4294	-0.0416	0.0416	0.2884	0.9221	0.9221					40.28		BRADI3G25585
Traes_1AL_5555CDBAC	17.2647	47.123	97.7563	65.1252	19.0788	323.453	75.5486	43.1017		1.4317	2.4845	1.8965	4.0306	1.9576	1.1586		0.004881	1.073e-06	0.0003575	3.997e-16	0.0001013	0.02125		0.01356	3.576e-06	0.0007248	4.579e-15	0.0002633	0.04276		0.447	-0.1953	0.1953	0.2668	0.643	0.643					65.57
Traes_1AL_5558B7A4C	146.319	72.2535	18.1583	12.9496	133.12	6.75443	20.5863	51.9266		-1.0046	-2.9512	-3.4536	-4.2136	-2.6655	-1.3426		0.02718	5.728e-09	8.143e-09	7.694e-14	5.285e-08	0.003295		0.05765	2.662e-08	2.928e-08	6.728e-13	2.381e-07	0.008446		-0.6386	0.109	-0.109	0.0883	0.7973	0.7973					40.11	AT5G53490	BRADI3G30150	OS10G0502000	GRMZM2G436710
Traes_1AL_557C15278	34.532	33.9628	7.97633	6.82263	58.9893	22.7785	36.1123	35.1973		-0.0222	-2.0967	-2.3574	-1.3657	-0.7135	-0.6964		0.9375	2.25e-06	0.0001078	1.054e-05	0.01256	0.008536		0.9664	7.127e-06	0.0002351	2.764e-05	0.02157	0.01945		-0.4877	-0.5682	0.5682	0.2203	0.1417	0.1417					43.79	AT1G64650, AT4G27720, AT3G49310	BRADI3G31140	OS10G0519600	GRMZM2G067638
Traes_1AL_55948FAB9	2.95427	3.40673	39.9661	16.9897	0	39.752	5.98933	1.74223		0.259	3.7697	2.6347	7.8898	5.1625	3.5588		0.7116	1.005e-09	0.0001267	1.121e-08	0.0002772	0.01343		0.7904	5.202e-09	0.0002739	4.576e-08	0.0006664	0.02877		0.3705	0.2825	-0.2825	0.3663	0.4979	0.4979					50.85		BRADI2G22220	OS05G0479900	GRMZM2G429840
Traes_1AL_55E4D53AF	94.2844	480.101	3804.08	3319.25	32.753	2054.6	752.73	169		2.3216	5.2777	5.0824	5.9055	4.4715	2.3367		1.936e-07	2.025e-32	3.962e-30	1.183e-38	8.473e-23	3.106e-07		2.508e-06	1.841e-30	1.593e-28	7.251e-37	3.526e-21	2.202e-06		0.5542	0.3219	-0.3219	0.1541	0.4368	0.4368					47.9	AT5G46910	BRADI3G34240	OS10G0577600	GRMZM2G057466, GRMZM2G180086
Traes_1AL_5738CCBF8	120.323	75.4137	1085.34	621.163	90.9006	584.797	1002	605.278		-0.674	3.1546	2.3573	2.6694	3.4425	2.7176		0.03774	1.705e-23	1.757e-13	4.36e-17	1.579e-27	9.054e-18		0.07572	6.195e-22	9.92e-13	5.541e-16	1.043e-25	5.006e-16		0.7768	-0.2003	0.2003	0.0233	0.6343	0.6343					40.48	AT4G15530	BRADI2G25745	OS05G0405000	GRMZM2G097457, GRMZM2G306345
Traes_1AL_5761F7A23	5.4436	16.5895	23.0544	31.0473	5.43413	15.1028	20.9024	20.9123		1.5653	1.9699	2.4554	1.4126	1.9063	1.8806		6.215e-05	2.059e-06	2.436e-08	0.0006168	1.049e-06	2.348e-07		0.0003243	6.565e-06	8.333e-08	0.001244	3.81e-06	1.714e-06		0.8741	0.1258	-0.1258	0.0045	0.7667	0.7667					42.93
Traes_1AL_5787B4774	16.7446	5.63797	1.65077	4.53667	2.72023	14.5192	31.3392	7.89403		-1.5197	-3.2076	-1.6675	2.3547	3.445	1.4746		0.0253	0.0007004	0.05473	0.001639	2.145e-06	0.04792		0.05428	0.001472	0.07561	0.003089	7.416e-06	0.08592		0.1054	-0.3585	0.3585	0.8039	0.3832	0.3832					48.93		BRADI2G15750	OS05G0574100	GRMZM5G804759, GRMZM5G818106, GRMZM5G847377
Traes_1AL_579194637	159.072	129.769	0	4.5156	58.0462	0.474433	0.422367	0		-0.2869	-8.7863	-4.8594	-6.3868	-6.4293	-8.4335		0.6723	3.235e-09	9.292e-08	9.239e-08	7.816e-08	1.789e-09		0.7575	1.557e-08	2.988e-07	3.27e-07	3.42e-07	2.183e-08		-0.769	0.4063	-0.4063	0.0257	0.3179	0.3179					54.42		BRADI3G33140		GRMZM2G176595, GRMZM2G094990
Traes_1AL_582AD085A	149.11	129.383	260.405	455.257	159.703	131.427	116.669	128.344		-0.2078	0.806	1.5889	-0.2848	-0.4543	-0.3162		0.4108	0.001466	4.69e-10	0.2676	0.0785	0.2075		0.5223	0.002907	1.914e-09	0.3219	0.112	0.2937		0.3224	0.5663	-0.5663	0.4361	0.1434	0.1434					41.58	AT1G08860	BRADI2G27267	OS05G0373300	GRMZM2G176995
Traes_1AL_589900728	17.9698	12.4893	9.27773	4.97007	8.30763	12.6501	6.88553	4.9931		-0.518	-0.9286	-2.0123	0.5831	-0.3002	-0.7692		0.1731	0.04667	0.006762	0.1929	0.5518	0.09632		0.2635	0.06757	0.0112	0.2419	0.6167	0.155		-0.8071	0.312	-0.312	0.0155	0.4519	0.4519					62.3
Traes_1AL_596C0AD5A	194.306	348.464	781.05	880.419	101.959	861.928	421.239	190.051		0.8401	1.9975	2.1708	3.0669	2.0378	0.8905		0.001701	8.601e-14	8.946e-16	7.816e-30	7.056e-14	0.001105		0.005517	8.635e-13	6.282e-15	2.716e-28	8.995e-13	0.003219		0.4915	0.3125	-0.3125	0.2161	0.4511	0.4511					41.53	AT5G16440, AT3G02780, AT5G16440, AT3G02780	BRADI2G25360	OS05G0413400	GRMZM2G133082, GRMZM2G145029
Traes_1AL_59724705F	886.135	777.865	396.422	289.103	596.141	377.308	511.311	810.45		-0.1881	-1.1506	-1.5948	-0.6579	-0.2206	0.4422		0.4407	3.576e-06	6.526e-10	0.007906	0.3705	0.07014		0.5505	1.099e-05	2.626e-09	0.0132	0.4371	0.1187		-0.4456	-0.0539	0.0539	0.2686	0.8992	0.8992					39.2	AT1G71220	BRADI3G28605	OS02G0664200, OS02G0664100	GRMZM5G846198, GRMZM2G370162, GRMZM5G846198, GRMZM2G370162
Traes_1AL_59800A13E	50.2115	106.262	74.0739	71.9104	14.3229	15.1355	5.2476	2.0229		1.0564	0.555	0.4916	0.076	-1.4068	-2.716		0.1344	0.4359	0.497	0.9195	0.08132	0.001025		0.2146	0.4958	0.5497	0.9345	0.1156	0.003011		-0.3692	0.9024	-0.9024	0.368	0.0022	0.0022					58.32		BRADI2G24240	OS05G0433800, OS05G0433900	GRMZM2G135165
Traes_1AL_59865C6CB	13.5154	34.0553	24.4811	45.9269	14.1217	43.3087	51.11	57.4431		1.3368	0.8725	1.6907	1.5988	1.8309	1.9908		0.000167	0.02685	2.677e-05	6.402e-06	1.612e-07	3.356e-09		0.0007545	0.04098	6.333e-05	1.732e-05	6.695e-07	3.848e-08		0.8863	-0.2954	0.2954	0.0034	0.4776	0.4776					62.84
Traes_1AL_59BBE38D2	186.846	171.19	29.488	8.3919	135.723	9.349	24.6143	67.1643		-0.122	-2.553	-4.3376	-3.7057	-2.377	-0.983		0.8755	0.001371	1.624e-06	7.079e-06	0.002848	0.2086		0.9205	0.002733	4.503e-06	1.902e-05	0.005617	0.2949		-0.6815	0.1454	-0.1454	0.0627	0.7312	0.7312					40.36	AT2G46820	BRADI3G32100	OS10G0536500	GRMZM2G028302
Traes_1AL_59DAF08E2	952.878	575.38	101.914	115.619	993.917	309.287	473.642	654.904		-0.7199	-3.1762	-3.01	-1.6658	-1.058	-0.5954		0.1085	4.487e-12	1.293e-10	0.0002179	0.01857	0.1841		0.1803	3.372e-11	5.588e-10	0.0004724	0.03071	0.266		-0.5296	-0.4068	0.4068	0.177	0.3172	0.3172					47.01	AT4G27270, AT5G54500, AT5G58800	BRADI2G20710	OS05G0501300	GRMZM2G082792
Traes_1AL_59F1198AB	207.787	111.701	53.9197	34.1858	163.856	8.52317	40.9961	60.2423		-0.8889	-1.8979	-2.6201	-4.2085	-1.9805	-1.4251		0.008252	1.188e-07	3.29e-10	1.778e-20	3.775e-08	3.007e-05		0.02114	4.56e-07	1.363e-09	3.095e-19	1.742e-07	0.0001292		-0.591	0.3288	-0.3288	0.1229	0.4266	0.4266					39.74	AT4G15545	BRADI2G25640	OS05G0406000	GRMZM2G086464
Traes_1AL_5A3A261DB	50.3508	36.67	11.3834	8.83213	33.1048	7.79157	21.0346	36.1424		-0.4549	-2.0165	-2.378	-2.075	-0.6404	0.15		0.0864	9.377e-08	5.337e-06	4.994e-07	0.04359	0.5774		0.1497	3.656e-07	1.386e-05	1.581e-06	0.06615	0.6654		-0.4768	-0.008	0.008	0.2322	0.985	0.985					43.38	AT4G33500	BRADI3G25590	OS10G0370000	GRMZM2G071087
Traes_1AL_5A4E3C4FC	209.605	92.3995	9.29883	42.9969	295.896	47.8576	58.314	44.3539		-1.1615	-4.3142	-2.2527	-2.5846	-2.3022	-2.6947		0.03633	1e-11	0.0001482	4.768e-06	4.188e-05	1.395e-06		0.07334	7.075e-11	0.0003174	1.313e-05	0.0001163	8.332e-06		-0.6284	-0.1895	0.1895	0.0952	0.653	0.653					56.69	AT4G17870, AT5G46790, AT4G17870, AT5G46790	BRADI3G34070	OS10G0573400	GRMZM2G134731, AC194914.3_FG002
Traes_1AL_5A506D144	171.641	129.756	80.4591	75.5429	357.992	95.6208	112.48	186.517		-0.4045	-1.1079	-1.1161	-1.899	-1.6624	-0.9255		0.01667	1.61e-08	1.133e-06	3.358e-26	1.957e-21	6.218e-09		0.03832	7.013e-08	3.204e-06	9.124e-25	7.046e-20	6.698e-08		-0.5323	-0.4314	0.4314	0.1745	0.2859	0.2859					43.22	AT5G19420, AT5G12350, AT5G19420, AT5G12350	BRADI2G26807	OS05G0384800	GRMZM2G319130, GRMZM2G125642
Traes_1AL_5A569D967	4.1851	3.73753	2.2902	3.4008	9.1116	1.66653	6.07357	3.42893		-0.1514	-0.8988	-0.348	-2.3469	-0.5675	-1.5579		0.8227	0.3045	0.7155	0.004893	0.3638	0.01229		0.8797	0.361	0.7539	0.008493	0.4301	0.02663		-0.3377	-0.2777	0.2777	0.4133	0.5054	0.5054				Pentatricopeptide repeat (PPR) superfamily protein [Source:Projected from Arabidopsis thaliana (AT5G08305) TAIR;Acc:AT5G08305]	57.83	AT5G08305	BRADI3G27630	OS10G0442700	GRMZM2G046919
Traes_1AL_5A7D44280	17.9106	5.9787	16.6201	5.2323	3.21067	8.5162	15.0633	2.90727		-1.5308	-0.0726	-1.7067	1.3335	2.1366	-0.2562		0.04737	0.9242	0.06795	0.1134	0.008998	0.768		0.09142	0.937	0.09204	0.1495	0.01596	0.8322		-0.216	0.3693	-0.3693	0.6074	0.3679	0.3679					67.37
Traes_1AL_5A7E85C4E	1299.9	2341.77	6609.49	11240.4	1978.93	29504.7	12456.9	8102.67		0.8426	2.3277	3.0881	3.8679	2.6334	2.0177		0.02864	1.482e-09	1.053e-15	8.524e-24	7.562e-12	1.555e-07		0.06021	7.482e-09	7.349e-15	1.943e-22	6.723e-11	1.189e-06		0.7332	-0.4072	0.4072	0.0385	0.3167	0.3167				sulfite reductase [Source:Projected from Arabidopsis thaliana (AT5G04590) TAIR;Acc:AT5G04590]	45.97	AT5G04590	BRADI2G20550	OS05G0503300	GRMZM2G090338
Traes_1AL_5A84AD858	108.513	48.1673	61.5061	24.1615	83.0496	48.9801	48.8948	37.6339		-1.1627	-0.7816	-2.1428	-0.7579	-0.7457	-1.0869		1.953e-08	0.0004695	7.183e-10	0.000813	0.0009209	2.443e-07		3.628e-07	0.001018	2.877e-09	0.00161	0.002005	1.777e-06		-0.8823	0.0132	-0.0132	0.0037	0.9752	0.9752					41.64
Traes_1AL_5ABFDA8AC	124.916	77.8567	59.9398	65.6666	141.625	34.0113	67.6679	100.937		-0.6761	-1.0374	-0.9537	-2.0386	-1.0571	-0.4872		0.06553	0.006698	0.01815	1.83e-07	0.004733	0.1802		0.1196	0.01165	0.02769	6.194e-07	0.008919	0.2613		-0.4134	0.0427	-0.0427	0.3086	0.92	0.92					39.6	AT3G14830, AT1G53450	BRADI2G18990	OS05G0530300	GRMZM2G105473
Traes_1AL_5AD4E3431	9.45603	6.45183	3.686	3.4008	7.40983	2.49337	2.8312	1.18323		-0.5342	-1.2102	-1.4963	-1.4878	-1.3166	-2.5459		0.4546	0.1423	0.1327	0.08369	0.1162	0.003003		0.5631	0.1838	0.1686	0.114	0.1585	0.007784		-0.8754	0.4842	-0.4842	0.0044	0.2241	0.2241					49.43			OS01G0264100, OS09G0553200	GRMZM6G729818, GRMZM2G032003, GRMZM6G729818, GRMZM2G032003
Traes_1AL_5B2443934	10.9579	238.553	3.3015	18.7886	4.9323	0	0.4627	0.146167		3.9924	-1.5213	0.6916	-3.8654	-2.6594	-3.5801		0.008821	0.3359	0.6556	0.03347	0.1165	0.03397		0.02238	0.3939	0.6986	0.04951	0.1588	0.06401		-0.3585	0.7367	-0.7367	0.3831	0.0371	0.0371					54.83	AT3G43740, AT5G21090	BRADI2G20480	OS05G0491400	GRMZM2G088861
Traes_1AL_5B8FF7FE2	280.341	170.702	133.873	109.652	230.816	90.3694	106.663	139.268		-0.7147	-1.0421	-1.3733	-1.3452	-1.1076	-0.7227		0.001028	5.521e-06	7.512e-08	7.829e-09	1.381e-06	0.00096		0.003593	1.643e-05	2.442e-07	3.27e-08	4.925e-06	0.002841		-0.762	0.2783	-0.2783	0.028	0.5045	0.5045					39.21		BRADI2G31070		GRMZM2G015906
Traes_1AL_5C32D55AE	14.1679	7.8154	5.03533	1.59033	16.6594	0	3.3162	7.16097		-0.8173	-1.3664	-3.1833	-5.7717	-2.2136	-1.1656		0.3903	0.1764	0.01809	0.0001894	0.03049	0.2186		0.5024	0.223	0.0276	0.0004142	0.04798	0.3064		-0.5447	0.1709	-0.1709	0.1628	0.6857	0.6857					45
Traes_1AL_5C8689E82	540.041	596.488	795.914	354.164	462.95	1632.23	538.373	249.599		0.1422	0.5568	-0.603	1.8081	0.2155	-0.8887		0.6475	0.07416	0.05936	5.77e-09	0.4901	0.004476		0.7367	0.1024	0.08139	2.459e-08	0.5572	0.01105		-0.3485	-0.0271	0.0271	0.3976	0.9492	0.9492					45.03		BRADI2G15490	OS05G0584600	GRMZM2G128748, GRMZM2G013115
Traes_1AL_5CBC378D9	452.362	397.209	183.039	134.138	430.006	138.551	366.069	511.07		-0.1879	-1.286	-1.7115	-1.6318	-0.2321	0.2491		0.393	2.409e-08	1.095e-11	1.659e-12	0.2964	0.2555		0.5051	1.023e-07	5.257e-11	1.203e-11	0.3598	0.3477		-0.3459	-0.2221	0.2221	0.4012	0.597	0.597					42.5	AT4G14570	BRADI3G26780	OS10G0415600	GRMZM2G040326, GRMZM2G071268
Traes_1AL_5D28B9642	137.407	204.937	442.971	683.845	156.979	369.854	330.33	214.068		0.5712	1.6707	2.2928	1.2339	1.0719	0.4523		0.002654	1.662e-18	1.131e-32	4.865e-11	1.241e-08	0.01559		0.008075	3.415e-17	6.034e-31	2.856e-10	6.223e-08	0.03272		0.6966	0.1779	-0.1779	0.0549	0.6734	0.6734					42.47	AT2G20120, AT2G20130, AT2G20120, AT2G20130	BRADI2G19060	OS05G0529000	GRMZM2G052200, GRMZM2G101533
Traes_1AL_5D6F2EDEF	12.0251	27.4862	12.3935	8.61203	2.63977	10.8883	13.2201	25.7623		1.2106	-0.0567	-0.4482	1.9603	2.2543	3.2133		0.00901	0.9162	0.497	0.001676	0.0002252	2.051e-08		0.02279	0.9302	0.5497	0.003153	0.0005504	1.946e-07		0.3742	0.2224	-0.2224	0.3611	0.5965	0.5965					49.46		BRADI3G33390	OS10G0561300	GRMZM2G034061
Traes_1AL_5D7BD417F	90.8977	145.944	54.43	167.418	79.4647	335.843	166.301	119.284		0.6877	-0.7296	0.8791	2.0696	1.0591	0.5726		0.02371	0.02716	0.006074	8.151e-12	0.0005584	0.06038		0.05145	0.0414	0.01015	5.361e-11	0.001269	0.1046		0.3463	-0.3547	0.3547	0.4007	0.3886	0.3886					62.8		BRADI2G19160, BRADI2G19147	OS05G0527800, OS05G0527600, OS05G0527800, OS05G0527600	GRMZM2G060993, GRMZM2G096412, GRMZM2G095807, GRMZM2G060993, GRMZM2G096412, GRMZM2G095807, GRMZM2G060993, GRMZM2G096412, GRMZM2G095807, GRMZM2G060993, GRMZM2G096412, GRMZM2G095807
Traes_1AL_5E28F07C7	208.682	206.239	106.708	132.656	200.41	50.1537	86.8704	194.239		-0.0177	-0.9603	-0.6268	-1.978	-1.2018	-0.0419		0.9436	0.0002943	0.0237	1.059e-12	5.324e-06	0.8667		0.9707	0.0006604	0.03533	7.896e-12	1.722e-05	0.9113		-0.3155	0.3284	-0.3284	0.4466	0.427	0.427				transducin family protein / WD-40 repeat family protein [Source:Projected from Arabidopsis thaliana (AT4G03020) TAIR;Acc:AT4G03020]	38.96	AT4G03020	BRADI2G25610	OS05G0407200	GRMZM2G100116, GRMZM2G100152
Traes_1AL_5E2C30B46	3.07013	55.0472	0.457767	1.59033	3.5089	9.51967	2.5118	5.3099		4.1305	-2.0602	-1.1736	1.3856	-0.48	0.6008		4.027e-12	0.08628	0.3404	0.02813	0.5398	0.3324		2.701e-10	0.1172	0.393	0.04224	0.6053	0.4306		-0.2428	-0.0242	0.0242	0.5623	0.9547	0.9547					54.17		BRADI2G27710, BRADI2G27760		GRMZM2G119071, GRMZM2G046841, GRMZM2G119071, GRMZM2G046841
Traes_1AL_5E42B088F	2.46367	12.5563	0.4817	0.8947	3.4367	3.03523	0.741733	5.56487		2.2808	-1.8378	-0.9916	-0.172	-1.8494	0.6944		0.0009838	0.1407	0.4407	0.8299	0.07964	0.3016		0.003461	0.182	0.4943	0.8571	0.1135	0.398		-0.2952	-0.0787	0.0787	0.4778	0.853	0.853				N-acetyltransferases;N-acetyltransferases [Source:Projected from Arabidopsis thaliana (AT2G41450) TAIR;Acc:AT2G41450]	38.71	AT2G41450	BRADI2G27097	OS05G0376600	GRMZM2G062657
Traes_1AL_5E4EECFBC	368.593	341.484	123.123	118.625	395.51	128.285	354.151	613.649		-0.1093	-1.5565	-1.6375	-1.6109	-0.1579	0.6297		0.7756	7.344e-05	5.369e-05	3.568e-05	0.681	0.09925		0.8425	0.0001825	0.0001218	8.676e-05	0.735	0.1589		-0.1874	-0.3734	0.3734	0.6567	0.3622	0.3622				aldehyde dehydrogenase 12A1 [Source:Projected from Arabidopsis thaliana (AT5G62530) TAIR;Acc:AT5G62530]	41.46	AT5G62530	BRADI2G18550	OS05G0536400	GRMZM2G090087
Traes_1AL_5E56C5F69	1.02273	1.9026	23.2177	29.2579	0.666667	40.8707	8.32863	4.99223		0.8513	4.3655	4.6693	5.6883	3.4115	2.7893		0.3395	2.323e-08	5.372e-09	6.625e-12	9.424e-05	0.001188		0.4501	9.885e-08	1.968e-08	4.418e-11	0.0002462	0.00343		0.6429	0.0103	-0.0103	0.0855	0.9806	0.9806					45.84
Traes_1AL_5E61A1E3F	74.4864	62.3447	8.02133	0.915767	87.3848	22.7288	23.5644	54.0031		-0.2557	-3.0669	-5.4005	-1.9132	-1.8666	-0.688		0.5952	1.526e-07	7.332e-07	0.0001702	0.0002309	0.1518		0.6908	5.762e-07	2.12e-06	0.0003747	0.0005634	0.2267		-0.6311	-0.362	0.362	0.0934	0.3782	0.3782					50.15	AT1G02110, AT3G60320, AT1G02110, AT3G60320	BRADI3G33490	OS10G0562700	GRMZM2G163189, GRMZM2G125513
Traes_1AL_5E8074568	75.137	58.2497	7.01003	7.65413	116.829	9.74203	18.8497	34.3146		-0.3598	-3.2538	-3.2445	-3.5272	-2.6053	-1.7577		0.4397	2.547e-08	2.106e-06	5.611e-11	1.804e-07	0.000171		0.5496	1.078e-07	5.762e-06	3.257e-10	7.432e-07	0.0006122		-0.6691	-0.1333	0.1333	0.0696	0.753	0.753					60.15	AT2G32180, AT2G32650	BRADI3G21670	OS02G0784900	GRMZM2G306104
Traes_1AL_5E9E6239D	116.962	29.0367	10.2622	6.14807	94.5774	8.6313	7.3741	21.0287		-1.9567	-3.356	-4.0517	-3.3523	-3.5593	-2.0968		0.006196	1.155e-05	4.381e-06	1.151e-05	3.936e-06	0.003498		0.01661	3.27e-05	1.151e-05	3.003e-05	1.302e-05	0.008901		-0.7986	0.0633	-0.0633	0.0175	0.8817	0.8817				starch synthase 4 [Source:Projected from Arabidopsis thaliana (AT4G18240) TAIR;Acc:AT4G18240]	40.46	AT4G18240	BRADI2G18810	OS05G0533600	GRMZM2G044744
Traes_1AL_5ED15E311	80.8016	66.4191	59.0033	50.2598	52.0189	46.1949	44.8481	57.7362		-0.2786	-0.4522	-0.6764	-0.1754	-0.1931	0.1485		0.07166	0.01543	0.005584	0.3685	0.3203	0.3588		0.1286	0.02483	0.00939	0.4276	0.3851	0.4583		-0.514	0.6381	-0.6381	0.1925	0.0887	0.0887					43.51	AT5G07950	BRADI1G70090	OS03G0213200	GRMZM5G800925, GRMZM5G896916
Traes_1AL_5EE5C4D0C	753.18	725.942	320.879	249.091	569.663	350.363	413.991	949.002		-0.0532	-1.2217	-1.5699	-0.6969	-0.4582	0.732		0.8761	0.000399	8.71e-06	0.0427	0.1819	0.0318		0.9209	0.0008754	2.2e-05	0.06182	0.2351	0.06049		-0.329	-0.1645	0.1645	0.4262	0.6971	0.6971					38.68	AT1G48090	BRADI3G43350, BRADI3G43340	OS02G0470600, OS02G0470400, OS02G0470600, OS02G0470400
Traes_1AL_5EE9A39A2	151.543	193.254	314.513	473.529	129.207	270.216	254.739	198.922		0.344	1.0425	1.6116	1.0579	0.974	0.6075		0.03116	1.431e-10	4.214e-22	6.814e-11	2.038e-09	0.0001347		0.06454	8.403e-10	6.375e-21	3.903e-10	1.176e-08	0.0004945		0.7311	0.2898	-0.2898	0.0393	0.4864	0.4864					42.61	AT5G05987, AT3G11397, AT5G05987, AT3G11397	BRADI2G23500	OS05G0455600	GRMZM2G086943, GRMZM2G053610
Traes_1AL_5F0F4FAFB	17.7733	25.9541	65.9928	161.593	17.0003	65.528	34.6511	25.6398		0.5417	1.8467	3.143	1.9209	1.0101	0.5689		0.2277	3.596e-05	1.454e-12	1.275e-05	0.02557	0.201		0.3283	9.39e-05	7.572e-12	3.3e-05	0.04095	0.2859		0.6314	0.2778	-0.2778	0.0931	0.5054	0.5054					40.44
Traes_1AL_5F5A87122	10.9322	39.978	1.90287	1.59033	1.0753	0.474433	0	0.693467		1.8016	-2.328	-3.0059	-0.9933	-2.4165	-0.7364		0.05184	0.03835	0.03088	0.4923	0.1538	0.5573		0.0985	0.05649	0.04495	0.553	0.2027	0.6473		-0.5147	0.7064	-0.7064	0.1919	0.0502	0.0502				K-box region and MADS-box transcription factor family protein [Source:Projected from Arabidopsis thaliana (AT4G09960) TAIR;Acc:AT4G09960]	45.53	AT4G09960	BRADI2G25090	OS01G0886200	GRMZM2G018589
Traes_1AL_5F65C4004	638.354	323.615	64.789	35.0874	778.594	54.47	139.911	318.859		-0.9613	-3.22	-4.0658	-3.7585	-2.4277	-1.263		0.1148	2.154e-07	4.872e-10	1.356e-09	7.458e-05	0.0382		0.189	7.952e-07	1.985e-09	6.37e-09	0.0001983	0.07075		-0.6407	-0.158	0.158	0.087	0.7087	0.7087					42.11	AT5G04560	BRADI4G16620, BRADI2G23797	OS05G0445900, OS05G0446000, OS05G0446550, OS05G0445900, OS05G0446000, OS05G0446550	GRMZM2G131756, GRMZM2G020977, GRMZM2G131756, GRMZM2G020977, GRMZM2G131756, GRMZM2G020977, GRMZM2G131756, GRMZM2G020977, GRMZM2G131756, GRMZM2G020977, GRMZM2G131756, GRMZM2G020977
Traes_1AL_5FD3B3577	78.2668	28.3015	10.5298	6.75943	164.353	15.2369	32.8803	69.2444		-1.4485	-2.7821	-3.4933	-3.3832	-2.2937	-1.2334		0.002331	4.113e-07	8.072e-07	3.3e-11	1.804e-06	0.007427		0.007221	1.455e-06	2.324e-06	1.984e-10	6.312e-06	0.01721		-0.5295	-0.4378	0.4378	0.1772	0.278	0.278					44.02	AT2G18590, AT4G36790	BRADI1G54190	OS07G0208900	GRMZM2G462325
Traes_1AL_5FFFBAB47	54.0976	11.7523	9.76787	56.4194	38.2291	1.75483	2.2731	0.852467		-2.1357	-2.3606	0.0493	-4.213	-3.9301	-5.2411		0.007759	0.00485	0.951	1.956e-05	3.636e-05	9.483e-08		0.02007	0.008679	0.9591	4.927e-05	0.000102	7.639e-07		-0.4734	0.6248	-0.6248	0.2361	0.0977	0.0977					45.75			OS05G0433100	GRMZM2G063961
Traes_1AL_60485360E	41.9993	47.8703	18.1202	15.8749	57.3324	42.0263	28.5261	33.4889		0.1917	-1.166	-1.3126	-0.4449	-1.0068	-0.7901		0.5919	0.005311	0.007903	0.224	0.007728	0.02644		0.6877	0.009426	0.01291	0.2765	0.0139	0.05166		-0.6884	-0.4	0.4	0.0591	0.3262	0.3262					65.99	AT5G05480	BRADI2G26240, BRADI3G37520	OS05G0395000	GRMZM2G042797
Traes_1AL_6050EBC61	54.5185	62.4063	115.08	188.034	46.7712	74.1524	72.1557	70.1493		0.1834	1.0675	1.7266	0.6579	0.6197	0.578		0.4388	8.863e-06	2.307e-12	0.007403	0.01165	0.01359		0.5487	2.552e-05	1.179e-11	0.01243	0.02015	0.02906		0.6867	0.4312	-0.4312	0.06	0.2862	0.2862					39.59	AT5G58440, AT5G07120	BRADI2G30170	OS05G0346100	GRMZM2G141760
Traes_1AL_60AFF4D47	124.207	50.0451	66.2849	21.2362	78.6135	8.3396	27.1261	29.4624		-1.3007	-0.8804	-2.566	-3.1662	-1.5155	-1.3864		0.002611	0.04515	1.234e-06	1.605e-09	0.0009196	0.001626		0.007962	0.06557	3.474e-06	7.45e-09	0.002002	0.004523		-0.6451	0.4388	-0.4388	0.0841	0.2768	0.2768					43.87		BRADI3G29210	OS10G0484700	GRMZM2G174145
Traes_1AL_60B9E2627	39.1941	15.4367	2.06063	2.5061	17.9722	5.14243	6.2392	8.1778		-1.3179	-4.0927	-3.9835	-1.7909	-1.5163	-1.0766		0.001293	5.463e-08	2.239e-05	0.00129	0.004107	0.01542		0.004373	2.207e-07	5.351e-05	0.002472	0.007843	0.03239		-0.7255	-0.0134	0.0134	0.0416	0.9749	0.9749					46.84	AT3G08680, AT5G05160, AT5G58300	BRADI2G22180	OS05G0480400	AC214817.3_FG004
Traes_1AL_60E2BFEA71	33.7823	18.769	27.7517	8.61203	27.6572	18.7744	15.5774	18.5512		-0.8549	-0.3193	-1.9597	-0.5486	-0.8026	-0.5513		0.005905	0.3356	0.0004297	0.1097	0.02325	0.07228		0.01594	0.3936	0.0008614	0.1451	0.0376	0.1217		-0.7796	0.0114	-0.0114	0.0225	0.9787	0.9787					42.51
Traes_1AL_61464BAA6	411.871	1013.09	292.319	643.108	227.137	968.484	785.652	738.242		1.2902	-0.4876	0.637	2.0753	1.7747	1.6861		0.0005665	0.1978	0.09228	3.349e-08	2.365e-06	7.098e-06		0.002157	0.2466	0.1216	1.271e-07	8.116e-06	3.563e-05		0.4765	-0.1163	0.1163	0.2326	0.7839	0.7839					54.96			OS01G0132000, OS01G0131900	GRMZM2G156632
Traes_1AL_6163070BD	2.44193	3.6249	26.7445	12.0549	0.899733	22.3733	1.1126	0.998633		0.6411	3.5194	2.2893	4.506	0.4584	0.0808		0.3524	1.371e-08	0.001621	6.564e-09	0.6649	0.9329		0.4635	6.032e-08	0.002974	2.775e-08	0.721	0.9609		0.1579	0.409	-0.409	0.7087	0.3144	0.3144					63.26	AT1G68570	BRADI2G25430	OS05G0410800	GRMZM2G322220
Traes_1AL_6241C7A36	146.435	32.9166	31.3543	8.8532	150.906	36.1178	21.5563	38.8938		-2.1185	-2.1537	-3.8746	-2.0274	-2.769	-1.9202		9.036e-05	0.0001126	2.793e-08	0.0002197	8.228e-07	0.0003568		0.0004473	0.0002712	9.494e-08	0.0004759	3.037e-06	0.001178		-0.828	-0.1693	0.1693	0.0111	0.6886	0.6886					68.1
Traes_1AL_6275047AA	45.5432	91.5983	255.963	228.453	29.9362	120.503	182.764	124.809		0.9988	2.4593	2.3139	1.9931	2.593	2.0381		0.0008579	1.509e-16	4.942e-14	1.117e-10	1.772e-17	1.789e-11		0.003076	2.352e-15	2.938e-13	6.2e-10	3.841e-16	3.412e-10		0.7944	0.1914	-0.1914	0.0185	0.6499	0.6499					40.42	AT5G58450	BRADI2G29750	OS05G0345400	GRMZM2G442057, GRMZM2G115255, GRMZM6G157558, GRMZM2G020929
Traes_1AL_629CB7F80	558.218	496.614	73.1303	107.312	774.692	117.895	270.704	619.978		-0.1665	-2.8818	-2.3469	-2.6804	-1.4975	-0.3173		0.7328	8.793e-09	3.676e-06	5.595e-08	0.002214	0.5148		0.8081	3.978e-08	9.75e-06	2.048e-07	0.004466	0.6085		-0.421	-0.2829	0.2829	0.2989	0.4972	0.4972					47.94	AT3G51490	BRADI3G32210	OS10G0539900	GRMZM2G083173
Traes_1AL_6359D57C3	92.4781	74.4854	22.9598	26.5317	62.7263	9.80357	19.4885	36.6818		-0.3085	-1.9329	-1.8462	-2.6512	-1.6751	-0.7607		0.2179	1.141e-09	8.407e-07	3.055e-12	1.381e-07	0.003953		0.317	5.854e-09	2.416e-06	2.135e-11	5.799e-07	0.009914		-0.5812	0.3941	-0.3941	0.1308	0.334	0.334					40.1	AT3G27925	BRADI2G15980	OS05G0568900	GRMZM2G157156, GRMZM2G488101, GRMZM2G348873
Traes_1AL_638691536	6.84907	57.7119	5.5044	9.54883	4.2886	6.84887	2.8535	5.97773		2.9638	-0.2705	0.4484	0.667	-0.5234	0.4633		0.0006191	0.776	0.6442	0.4754	0.6004	0.6113		0.002326	0.8118	0.688	0.5364	0.6626	0.6953		-0.1707	0.5426	-0.5426	0.6861	0.1647	0.1647					53.18		BRADI1G08860
Traes_1AL_63A09CA16	207.318	100.456	83.0407	86.6026	186.295	52.0211	52.714	73.749		-1.0398	-1.3127	-1.2542	-1.8368	-1.8057	-1.3186		4.347e-05	1.174e-06	1.8e-05	3.164e-11	5.41e-11	2.743e-07		0.0002389	3.885e-06	4.357e-05	1.907e-10	4.119e-10	1.969e-06		-0.7337	0.3563	-0.3563	0.0383	0.3863	0.3863				guanylyl cyclase 1 [Source:Projected from Arabidopsis thaliana (AT5G05930) TAIR;Acc:AT5G05930]	39.11	AT5G05930	BRADI2G23570	OS05G0453500	GRMZM2G076768, GRMZM2G094404, GRMZM2G077180, GRMZM2G178797, GRMZM2G300828
Traes_1AL_63C423E13	24.8928	32.9746	14.4766	6.10593	45.3882	28.3625	17.4102	33.0227		0.4216	-0.8498	-1.8879	-0.6814	-1.3728	-0.4647		0.2295	0.049	0.003406	0.05683	0.0003195	0.1627		0.3303	0.07061	0.005933	0.0802	0.0007579	0.2401		-0.5742	-0.491	0.491	0.1366	0.2167	0.2167				Tetratricopeptide repeat (TPR)-like superfamily protein [Source:Projected from Arabidopsis thaliana (AT3G25060) TAIR;Acc:AT3G25060]	57.26	AT3G25060	BRADI3G32220	OS10G0540100	GRMZM2G383854
Traes_1AL_64366944B	1094.62	698.257	619.857	226.416	739.234	203.029	385.607	402.272		-0.6442	-0.8119	-2.2496	-1.8497	-0.9324	-0.8714		0.07891	0.0274	2.922e-09	6.447e-07	0.01148	0.01772		0.1392	0.04173	1.102e-08	2.009e-06	0.0199	0.03657		-0.7469	0.3449	-0.3449	0.0332	0.4027	0.4027					41.34
Traes_1AL_6456AAD54	17.671	11.6347	6.91713	5.90687	25.5053	13.1714	7.53543	9.29063		-0.5715	-1.3231	-1.6552	-0.9469	-1.7559	-1.3527		0.08638	0.004925	0.01248	0.006819	1.847e-05	1.509e-05		0.1497	0.008798	0.01962	0.01152	5.447e-05	6.974e-05		-0.8303	-0.2737	0.2737	0.0107	0.5119	0.5119					45.18		BRADI1G55357		GRMZM2G369284, GRMZM2G171713
Traes_1AL_64A1C4410	13.1135	3.4744	8.165	2.48503	9.07003	2.9132	20.6526	10.2967		-1.8455	-0.6186	-2.4028	-1.5433	1.1667	0.1917		0.009962	0.3844	0.0218	0.05568	0.07764	0.7722		0.02479	0.4439	0.03274	0.07873	0.1109	0.8356		-0.1339	-0.3171	0.3171	0.752	0.4441	0.4441					38.68	AT5G64910, AT5G10010, AT5G64910, AT5G10010, AT5G64910, AT5G10010, AT5G64910, AT5G10010, AT5G64910, AT5G10010, AT5G64910, AT5G10010, AT5G64910, AT5G10010, AT5G64910, AT5G10010	BRADI5G24900	OS02G0519300, OS04G0661300	GRMZM2G081931, GRMZM2G175313, GRMZM2G021219, GRMZM2G368195, GRMZM2G081931, GRMZM2G175313, GRMZM2G021219, GRMZM2G368195
Traes_1AL_657856E06	762.296	4658.8	6827.2	32084.2	120.365	34128.3	14962.9	5371.99		2.5763	3.1203	5.3231	8.0321	6.8582	5.4		3.425e-07	6.649e-10	5.96e-26	2.656e-56	1.595e-41	2.212e-26		4.043e-06	3.527e-09	1.504e-24	5.179e-54	3.806e-39	3.59e-24		0.753	0.0592	-0.0592	0.031	0.8893	0.8893					62.27		BRADI3G31880	OS10G0530900, OS10G0531400	GRMZM2G044383, GRMZM2G161905, GRMZM2G044383, GRMZM2G161905
Traes_1AL_65B4AE424	28.795	35.253	232.168	845.851	47.5365	673.225	254.039	34.1581		0.2966	2.9949	4.8388	3.7905	2.3975	-0.4804		0.5077	7.835e-12	1.112e-28	4.132e-19	1.923e-08	0.2727		0.6114	5.651e-11	3.847e-27	6.394e-18	9.34e-08	0.3665		0.5134	-0.0307	0.0307	0.1931	0.9425	0.9425					58.69	AT1G28480, AT1G03850, AT1G28480, AT1G03850	BRADI2G16550	OS01G0667900	GRMZM2G318180, GRMZM2G311898
Traes_1AL_65C9051D9	31.1099	31.7075	12.6173	6.08487	32.6795	3.99103	21.189	33.9435		0.0069	-1.3154	-2.2591	-3.0088	-0.6167	0.0632		0.9845	0.002864	0.0004944	8.39e-08	0.1089	0.8561		0.9923	0.005369	0.0009822	2.991e-07	0.1496	0.9032		-0.3858	-0.0437	0.0437	0.3453	0.9182	0.9182					37.25	AT3G04820			GRMZM2G173137, GRMZM2G096553
Traes_1AL_65E83FAC2	397.563	556.173	13467.2	9611.15	184.255	5497.48	1726.96	772.899		0.4814	5.0576	4.5727	4.8742	3.2117	2.057		0.1139	1.783e-62	2.583e-51	2.078e-57	8.296e-26	1.775e-11		0.1878	2.801e-59	9.733e-49	4.392e-55	4.624e-24	3.39e-10		0.5835	0.2577	-0.2577	0.1289	0.5378	0.5378					44.17	AT4G19210	BRADI3G33470	OS11G0546000	GRMZM2G109121, GRMZM2G006178
Traes_1AL_660708662	4.45043	2.97147	1.37327	0	129.043	0	0	0		-0.5857	-1.5148	-3.6657	-9.1316	-9.1551	-9.8766		0.5713	0.2114	0.03375	3.183e-08	2.816e-08	4.325e-10		0.6694	0.2615	0.04873	1.212e-07	1.33e-07	6.106e-09		-0.7738	-0.0743	0.0743	0.0243	0.8611	0.8611					59.42	AT3G56620, AT2G40900	BRADI2G25490	OS05G0409500	GRMZM2G136567
Traes_1AL_6662B1FF0	38.9921	61.4242	86.1316	139.774	35.9271	133.712	84.3856	53.7556		0.6491	1.096	1.8149	1.8865	1.229	0.5936		0.03678	0.0005875	2.118e-08	8.508e-10	8.699e-05	0.05577		0.0741	0.001251	7.295e-08	4.124e-09	0.0002287	0.0978		0.6366	0.0726	-0.0726	0.0896	0.8644	0.8644					41.6	AT4G39235, AT3G05570	BRADI3G33210	OS10G0557800	AC206840.3_FG002
Traes_1AL_66905FFA1	100.955	17.0464	8.5679	4.2955	107.253	10.5897	6.17657	23.2954		-2.5308	-3.5243	-4.4175	-3.2922	-4.0433	-2.144		2.003e-07	7.919e-10	2.464e-08	7.575e-10	2.807e-12	6.714e-06		2.582e-06	4.159e-09	8.424e-08	3.696e-09	2.696e-11	3.389e-05		-0.7634	-0.0994	0.0994	0.0275	0.8149	0.8149					43.02		BRADI1G61700	OS03G0363950	GRMZM2G108265
Traes_1AL_66973B295	257.419	245.829	904.15	897.573	218.324	833.919	548.347	385.911		-0.0673	1.8079	1.7923	1.9278	1.3242	0.815		0.7219	4.337e-22	5.5e-21	5.809e-25	1.978e-12	1.345e-05		0.7989	1.365e-20	7.131e-20	1.438e-23	1.951e-11	6.295e-05		0.6482	0.0631	-0.0631	0.0821	0.882	0.882					46.02	AT5G42880, AT4G33390, AT1G45545, AT2G26570, AT5G42880, AT4G33390, AT1G45545, AT2G26570	BRADI1G60510	OS03G0395300	GRMZM2G150242, GRMZM2G077897
Traes_1AL_66AC2A55A	96.4839	62.9538	21.947	10.9191	63.2186	10.1758	28.4818	67.9177		-0.6122	-2.0467	-3.2488	-2.6006	-1.1334	0.1127		0.06274	9.154e-08	4.65e-09	1.42e-09	0.001782	0.7326		0.1154	3.574e-07	1.715e-08	6.649e-09	0.003662	0.8026		-0.5144	0.025	-0.025	0.1921	0.9532	0.9532					42.25	AT3G53880, AT2G37760, AT2G37790, AT2G37770, AT3G53880, AT2G37760, AT2G37790, AT2G37770	BRADI2G23460	OS05G0456200	GRMZM2G059285, GRMZM2G087206
Traes_1AL_66D7371D4	10.0488	2.70937	6.9875	19.7512	68.5199	6.60643	18.6736	19.8153		-1.7728	-0.4586	0.9237	-3.3671	-1.8749	-1.7609		0.002856	0.4279	0.09419	1.633e-10	2.105e-05	2.061e-05		0.008602	0.488	0.1239	8.829e-10	6.152e-05	9.207e-05		0.052	-0.5217	0.5217	0.9028	0.1848	0.1848					50.2		BRADI4G11640	OS03G0430500	GRMZM2G059165
Traes_1AL_67047CC5B	141.774	70.6941	15.875	7.9585	258.547	16.5639	32.2829	116.212		-0.9785	-3.0282	-3.9318	-3.8539	-2.9226	-1.1231		0.1579	3.33e-05	2.191e-06	8.631e-08	3.311e-05	0.1034		0.2446	8.744e-05	5.981e-06	3.07e-07	9.35e-05	0.1645		-0.587	-0.2723	0.2723	0.1261	0.5141	0.5141					43.09	AT1G57870, AT1G09840	BRADI1G02160	OS03G0841800	GRMZM2G138676
Traes_1AL_672A850FF	104.119	63.1809	59.3004	27.8456	76.8345	24.7774	23.0948	37.9622		-0.7267	-0.799	-1.8723	-1.6247	-1.7163	-1.0117		0.0006943	0.0007529	2.965e-08	2.534e-09	4.41e-10	6.704e-06		0.002568	0.001574	1.005e-07	1.14e-08	2.858e-09	3.384e-05		-0.7973	0.442	-0.442	0.0178	0.2729	0.2729					41.3		BRADI3G27600	OS10G0442100	GRMZM2G003724
Traes_1AL_67881C38D	116.167	19.0846	32.0276	7.8532	64.7963	16.2395	14.2956	16.7086		-2.5642	-1.7989	-3.7173	-1.9546	-2.1495	-1.8856		3.442e-06	0.001293	2.179e-07	0.0007112	0.0002236	0.0006808		2.796e-05	0.002592	6.712e-07	0.001421	0.0005467	0.002094		-0.849	0.1273	-0.1273	0.0077	0.7638	0.7638					57.36
Traes_1AL_67A867940	6.9437	4.9367	0.9155	0	6.93407	0.772233	1.25593	3.59217		-0.4969	-2.5955	-4.0109	-2.829	-2.3465	-0.8595		0.507	0.01832	0.01269	0.00938	0.01851	0.2542		0.6107	0.029	0.01993	0.01545	0.03061	0.3462		-0.7098	-0.0819	0.0819	0.0486	0.8471	0.8471					38.4
Traes_1AL_68303A2FC	13.8885	9.3376	5.4945	4.31653	20.5277	2.95387	8.78017	12.4251		-0.555	-1.2526	-1.6448	-2.7186	-1.2195	-0.8473		0.182	0.02235	0.02928	8.583e-06	0.006593	0.02519		0.2744	0.03475	0.04284	2.279e-05	0.01203	0.04952		-0.4811	-0.1753	0.1753	0.2275	0.678	0.678					40.13	AT4G01220, AT1G56550, AT4G01750, AT4G01770, AT4G01220, AT1G56550, AT4G01750, AT4G01770	BRADI2G26850	OS05G0386900	GRMZM2G128616, GRMZM2G085042
Traes_1AL_685F7409E	21.5056	23.5762	4.88043	2.48503	34.3404	2.94693	11.9789	15.3057		0.1203	-2.1576	-3.1275	-3.4553	-1.4726	-1.095		0.7188	9.179e-05	0.0006306	4.455e-09	0.0001343	0.0008107		0.7963	0.0002244	0.001233	1.928e-08	0.0003413	0.002445		-0.5977	-0.1451	0.1451	0.1176	0.7318	0.7318					47.52	AT5G01260	BRADI2G23780	OS05G0446900	GRMZM2G161534
Traes_1AL_68A9B5A25	155.79	418.718	1517.82	2515.39	149.956	821.99	184.196	133.796		1.4147	3.2588	3.9824	2.4366	0.2938	-0.1639		0.0001154	5.79e-19	1.717e-27	2.922e-11	0.4286	0.6574		0.0005501	1.262e-17	5.195e-26	1.77e-10	0.4961	0.7366		0.3486	0.51	-0.51	0.3974	0.1966	0.1966				alpha/beta-Hydrolases superfamily protein [Source:Projected from Arabidopsis thaliana (AT5G53050) TAIR;Acc:AT5G53050]	43.12	AT5G53050	BRADI2G18130	OS05G0542200	GRMZM2G093441, GRMZM2G079938
Traes_1AL_68FA687CC	20.2544	263.795	1328.31	3313.17	4.60457	538.608	219.824	72.7011		3.6444	5.942	7.2424	6.6821	5.4084	3.8318		4.064e-11	4.216e-27	1.857e-39	1.865e-28	4.289e-19	2.864e-10		1.979e-09	2.274e-25	2.003e-37	5.863e-27	1.169e-17	4.197e-09		0.6351	0.3934	-0.3934	0.0906	0.335	0.335					43.74	AT5G51460, AT4G22590, AT4G12430	BRADI3G32970	OS10G0553300	GRMZM2G178546
Traes_1AL_69445B187	12.7755	10.4731	6.96213	9.9612	14.3765	2.90623	1.90583	8.06357		-0.2619	-0.7418	-0.5432	-2.2112	-2.7054	-0.7948		0.5898	0.1947	0.4056	0.0009348	0.0002253	0.09968		0.6858	0.2433	0.459	0.001832	0.0005505	0.1595		-0.4306	0.4844	-0.4844	0.2868	0.2238	0.2238				2Fe-2S ferredoxin-like superfamily protein [Source:Projected from Arabidopsis thaliana (AT4G32590) TAIR;Acc:AT4G32590]	56.2	AT4G32590	BRADI2G17200	OS05G0555300	GRMZM2G470653, GRMZM2G481261
Traes_1AL_695C34A5A	32.315	20.9146	71.3035	164.392	48.4385	244.333	85.7168	24.7071		-0.6134	1.1648	2.3257	2.3237	0.8211	-1.0171		0.09489	0.001062	5.213e-11	1.694e-12	0.01536	0.003762		0.1617	0.002161	2.344e-10	1.227e-11	0.02588	0.009486		0.3355	-0.1739	0.1739	0.4165	0.6805	0.6805					59.23		BRADI2G26795	OS05G0383200	GRMZM2G132431
Traes_1AL_696AA6F43	34.9594	47.6095	22.6727	26.4237	27.5615	6.57187	29.6826	28.7937		0.4256	-0.6137	-0.3763	-1.9473	0.1012	0.065		0.6226	0.4872	0.6761	0.03395	0.9079	0.9403		0.7149	0.5464	0.7178	0.05017	0.9256	0.9666		-0.1498	0.4279	-0.4279	0.7233	0.2902	0.2902					37.16	AT3G04560	BRADI3G55690	OS02G0820600	GRMZM2G087924
Traes_1AL_6997FB707	57.6651	20.0918	16.5624	6.36817	66.3405	33.5908	17.5312	18.4914		-1.502	-1.7083	-2.9251	-0.9637	-1.9018	-1.8566		0.001036	0.0005785	1.516e-05	0.03499	7.522e-05	4.622e-05		0.003619	0.001233	3.708e-05	0.05157	0.0001999	0.0001899		-0.8383	-0.3087	0.3087	0.0093	0.4569	0.4569					45.94	AT3G09910, AT5G03530, AT3G09910, AT5G03530	BRADI3G27890	OS10G0456600	GRMZM2G075051, GRMZM5G809265
Traes_1AL_699B447C5	132.34	39.7201	68.837	11.076	95.485	19.2478	12.7171	26.5059		-1.7083	-0.9144	-3.5304	-2.2698	-2.8468	-1.8118		0.001881	0.09802	2.79e-07	8.493e-05	1.64e-06	0.001083		0.006019	0.1315	8.483e-07	0.0001957	5.778e-06	0.003162		-0.832	0.2713	-0.2713	0.0104	0.5157	0.5157				Tetratricopeptide repeat (TPR)-like superfamily protein [Source:Projected from Arabidopsis thaliana (AT3G05625) TAIR;Acc:AT3G05625]	42.49	AT3G05625	BRADI2G12600	OS01G0343500	GRMZM2G371670
Traes_1AL_69C261072	45.1402	42.0202	88.8354	175.658	68.8111	62.3575	69.5042	51.4246		-0.0958	0.9722	1.9285	-0.1449	0.0201	-0.4042		0.741	0.0008364	4.219e-11	0.6119	0.9434	0.143		0.8146	0.001734	1.913e-10	0.6687	0.9546	0.2157		0.5152	0.1945	-0.1945	0.1914	0.6445	0.6445					40.54	AT2G46340, AT4G11110, AT2G46340, AT4G11110	BRADI2G15900	OS05G0571000	GRMZM2G145556, GRMZM2G020291
Traes_1AL_6A73311C8	179.934	123.874	26.4415	29.4122	139.611	106.979	18.449	54.5339		-0.5243	-2.6627	-2.5078	-0.3748	-2.8328	-1.3207		0.4571	0.0002538	0.0008077	0.5966	0.0001064	0.06222		0.5654	0.0005758	0.001553	0.6541	0.0002756	0.1073		-0.7581	0.0218	-0.0218	0.0293	0.9592	0.9592					56.7
Traes_1AL_6B86597E7	20.0798	15.9818	5.81847	4.5156	35.2579	14.6343	10.9427	22.1143		-0.3206	-1.6664	-1.8754	-1.256	-1.6515	-0.6789		0.5689	0.01281	0.01974	0.02918	0.005086	0.2111		0.6673	0.021	0.02991	0.04369	0.009518	0.2978		-0.5573	-0.5212	0.5212	0.1513	0.1853	0.1853					56.72		BRADI3G33880	OS10G0568900	GRMZM2G086869
Traes_1AL_6B871A8AF	12.4164	6.21067	0	4.27443	318.272	9.72917	42.1818	75.0232		-0.9545	-4.8558	-1.4429	-4.949	-2.8729	-2.0471		0.1245	0.0003816	0.09153	1.475e-16	1.232e-07	0.0001142		0.2018	0.0008402	0.1207	1.769e-15	5.224e-07	0.0004268		-0.1478	-0.752	0.752	0.727	0.0314	0.0314					46.21		BRADI3G29130	OS10G0483500	GRMZM2G404443
Traes_1AL_6B8FC4A0A	229.713	251.593	274.367	201.927	115.628	675.467	1020.98	504.024		0.1309	0.2569	-0.1621	2.5383	3.1329	2.1183		0.5623	0.2649	0.5084	9.388e-29	2.776e-43	1.181e-20		0.6614	0.319	0.5608	3.012e-27	7.654e-41	9.666e-19		0.5113	-0.4757	0.4757	0.1953	0.2334	0.2334					48		BRADI3G34524	OS10G0578900	GRMZM2G132898
Traes_1AL_6BB0848B9	325.684	457.849	656.857	186.044	161.916	833.711	284.916	252.043		0.4907	1.0108	-0.7917	2.3555	0.8113	0.6376		0.0609	0.0001211	0.005001	4.699e-19	0.002445	0.01637		0.1126	0.0002905	0.008481	7.235e-18	0.00489	0.03413		-0.1088	0.145	-0.145	0.7976	0.732	0.732					49.23	AT4G04570, AT4G38830, AT4G04490, AT4G21230, AT4G21410, AT4G04540, AT4G04510, AT4G04500, AT4G04570, AT4G38830, AT4G04490, AT4G21230, AT4G21410, AT4G04540, AT4G04510, AT4G04500, AT4G04570, AT4G38830, AT4G04490, AT4G21230, AT4G21410, AT4G04540, AT4G04510, AT4G04500		OS07G0537900, OS07G0539700, OS07G0538700	GRMZM2G413635
Traes_1AL_6C5C28AA8	0	0.239067	3.5776	15.4346	0.699233	16.4586	2.55217	0.865267		1.3198	4.6734	6.6486	4.3211	1.7186	0.21		0.4795	0.005594	5.888e-05	0.0002354	0.1752	0.8724		0.5857	0.009882	0.0001329	0.0005075	0.2274	0.9155		0.5494	-0.0899	0.0899	0.1584	0.8324	0.8324					56.6	AT1G12100	BRADI3G32940	OS10G0552700, OS10G0552800, OS10G0552600	GRMZM2G037255
Traes_1AL_6CD69EE7E	26.1681	13.611	10.8411	14.3198	18.7825	6.90427	13.2827	15.3847		-0.9472	-1.2074	-1.0331	-1.4459	-0.5027	-0.2889		0.005244	0.00363	0.03626	0.001499	0.1902	0.3864		0.01441	0.006663	0.05201	0.002842	0.2447	0.4865		-0.3825	0.2513	-0.2513	0.3498	0.5483	0.5483				cobalt ion transmembrane transporters [Source:Projected from Arabidopsis thaliana (AT3G21580) TAIR;Acc:AT3G21580]	40.68	AT3G21580	BRADI2G25950	OS05G0400600	GRMZM2G084192
Traes_1AL_6CFD61F68	95.0286	32.7703	47.9648	27.8809	69.8564	11.3828	23.568	25.1734		-1.5306	-0.9599	-1.8761	-2.5866	-1.5425	-1.4789		2.88e-09	0.0004065	3.33e-07	4.016e-13	2.007e-07	2.105e-08		7.238e-08	0.0008904	1.004e-06	3.174e-12	8.206e-07	1.991e-07		-0.6463	0.431	-0.431	0.0833	0.2863	0.2863					40.04		BRADI2G27340	OS05G0372400
Traes_1AL_6D1C60CD2	156.514	15.8829	2.97617	0	3751.61	5.73117	32.1518	134.914		-3.1153	-5.2547	-7.1404	-8.8219	-6.5188	-4.5662		0.002168	2.164e-06	1.508e-06	5.736e-17	1.251e-10	5.452e-06		0.006787	6.875e-06	4.195e-06	7.183e-16	8.919e-10	2.816e-05		-0.5556	-0.4812	0.4812	0.1528	0.2274	0.2274					47.63	AT1G32980		OS01G0795100, OS01G0795000, OS01G0794800	GRMZM2G306143, GRMZM2G008109, GRMZM2G306143, GRMZM2G008109, GRMZM2G306143, GRMZM2G008109
Traes_1AL_6E1D671CC1	128.45	545.046	69.8524	233.991	828.52	139.715	105.686	262.795		2.0541	-0.8871	0.8495	-2.5287	-2.9239	-1.6302		0.0001394	0.1082	0.1205	2.935e-06	7.029e-08	0.002397		0.0006457	0.1438	0.1545	8.323e-06	3.099e-07	0.006375		-0.2909	-0.164	0.164	0.4845	0.698	0.698					58.04
Traes_1AL_6E1FCE258	2.20847	4.06227	0	0	18.0227	0.8536	2.14093	3.45997		0.793	-3.2027	-2.5424	-4.2508	-3.086	-2.3733		0.2486	0.04239	0.1178	1.172e-05	2.34e-05	5.977e-06		0.3514	0.06188	0.1513	3.053e-05	6.784e-05	3.057e-05		-0.5283	-0.474	0.474	0.1783	0.2354	0.2354					51.46	AT4G18570	BRADI2G15767	OS05G0573900	GRMZM5G811731
Traes_1AL_6E5BA9C6F	30.9171	46.5153	0	2.70517	112.255	0.4268	4.5937	85.8055		0.5801	-6.1119	-3.1041	-7.1385	-4.4184	-0.3745		0.417	1.404e-05	0.002028	7.776e-10	3.419e-08	0.5943		0.5283	3.924e-05	0.003664	3.789e-09	1.59e-07	0.6805		-0.3324	-0.1884	0.1884	0.4211	0.655	0.655					52.98	AT1G29930, AT2G34420, AT1G29910, AT1G29920, AT2G34430, AT1G29930, AT2G34420, AT1G29910, AT1G29920, AT2G34430, AT1G29930, AT2G34420, AT1G29910, AT1G29920, AT2G34430, AT1G29930, AT2G34420, AT1G29910, AT1G29920, AT2G34430, AT1G29930, AT2G34420, AT1G29910, AT1G29920, AT2G34430, AT1G29930, AT2G34420, AT1G29910, AT1G29920, AT2G34430, AT1G29930, AT2G34420, AT1G29910, AT1G29920, AT2G34430, AT1G29930, AT2…		OS09G0346500, OS01G0600900, OS01G0720500	GRMZM2G104549, AC208915.3_FG010, GRMZM2G155216, GRMZM2G120619, AC207722.2_FG009, GRMZM2G351977, GRMZM2G104549, AC208915.3_FG010, GRMZM2G155216, GRMZM2G120619, AC207722.2_FG009, GRMZM2G351977, GRMZM2G104549, AC208915.3_FG010, GRMZM2G155216, GRMZM2G120619, AC207722.2_FG009, GRMZM2G351977
Traes_1AL_6EDAE7905	243.534	244.648	431.946	564.771	241.324	763.946	554.057	466.564		0.0066	0.798	1.1713	1.6049	1.1572	0.9176		0.9935	0.3207	0.1454	0.04559	0.1496	0.253		0.9956	0.3779	0.1831	0.06563	0.1979	0.3449		0.7561	-0.3529	0.3529	0.03	0.3913	0.3913					46.49	AT1G41880, AT1G07070, AT3G55750, AT1G74270, AT1G41880, AT1G07070, AT3G55750, AT1G74270	BRADI2G17180	OS05G0556900, OS05G0555800
Traes_1AL_6EE1EF2C1	0	1.0101	15.6766	44.1328	0	96.1315	573.132	202.444		2.3941	6.193	7.6909	8.9385	11.4971	10.0065		0.09995	4.065e-06	8.929e-09	1.035e-11	1.842e-18	2.38e-14		0.1687	1.237e-05	3.199e-08	6.704e-11	4.621e-17	7.841e-13		0.8587	-0.4808	0.4808	0.0063	0.2278	0.2278					65.04		BRADI4G09417		GRMZM2G328171
Traes_1AL_6EE3AB1BA	31.7064	21.7493	12.6751	4.5156	41.9903	18.4567	15.7722	25.4275		-0.5231	-1.3004	-2.4977	-1.1818	-1.3995	-0.7092		0.08798	0.0009779	0.00016	0.0004379	5.055e-05	0.0136		0.152	0.002003	0.0003411	0.0009054	0.0001383	0.02908		-0.6874	-0.4024	0.4024	0.0596	0.323	0.323					48.79		BRADI3G10422	OS02G0284500
Traes_1AL_6EF583CEF	73.3129	34.8026	41.8139	19.0698	142.22	37.0673	59.3317	89.4655		-1.0751	-0.7629	-2.1434	-1.9299	-1.2517	-0.6469		0.0001217	0.01066	1.06e-06	2.572e-11	4.567e-06	0.01131		0.0005753	0.01776	3.006e-06	1.572e-10	1.494e-05	0.0248		-0.4361	-0.5567	0.5567	0.2801	0.1518	0.1518				Protein-tyrosine phosphatase-like, PTPLA [Source:Projected from Arabidopsis thaliana (AT5G59770) TAIR;Acc:AT5G59770]	46.4	AT5G59770	BRADI2G23200	OS05G0460800	GRMZM2G035202
Traes_1AL_6F08804D5	89.8169	115.329	541.47	280.638	14.8873	287.118	90.9417	53.0979		0.3583	2.5826	1.6319	4.2294	2.5762	1.8003		0.2143	1.162e-19	3.259e-08	1.635e-38	1.595e-14	7.135e-08		0.3129	2.772e-18	1.1e-07	9.96e-37	2.251e-13	5.923e-07		0.3591	0.5125	-0.5125	0.3823	0.194	0.194					47.01			OS07G0301500
Traes_1AL_6F1332D75	13.4454	3.6787	0.9634	4.99113	2.36843	4.33647	1.21557	2.1434		-1.8715	-3.5429	-1.659	0.797	-0.8935	-0.1897		0.004017	0.0005967	0.05572	0.3132	0.3685	0.8086		0.0115	0.001269	0.07685	0.3696	0.435	0.8655		-0.37	0.3877	-0.3877	0.367	0.3426	0.3426					64.22		BRADI3G33230	OS09G0353400, OS03G0439500, OS09G0354100, OS09G0354300, OS09G0353700	GRMZM5G826389
Traes_1AL_6F1907FF4	510.984	267.347	406.742	177.948	331.994	155.013	222.789	265.461		-0.9339	-0.3304	-1.5008	-1.0996	-0.5694	-0.3237		7.853e-07	0.08424	3.231e-12	3.775e-08	0.003538	0.088		8.051e-06	0.1147	1.629e-11	1.42e-07	0.006845	0.1437		-0.6059	0.391	-0.391	0.1114	0.3382	0.3382				nuclear RNA polymerase A2 [Source:Projected from Arabidopsis thaliana (AT1G29940) TAIR;Acc:AT1G29940]	38.89	AT1G29940	BRADI3G29917	OS10G0495600	GRMZM2G388892
Traes_1AL_6F271A0E5	6.3251	14.349	2.38457	6.8437	3.09063	22.1542	7.61607	8.40207		1.1465	-1.2394	0.0151	2.7777	1.2433	1.4127		0.05706	0.1341	0.9849	2.095e-05	0.077	0.03272		0.1066	0.1744	0.9875	5.254e-05	0.1101	0.06197		0.1733	-0.2005	0.2005	0.6816	0.634	0.634					47.62	AT4G02330, AT2G47550, AT1G02810	BRADI2G27930	OS05G0361500	GRMZM2G128682
Traes_1AL_6F6838FF8	107.811	45.583	28.1754	5.90687	75.037	6.15797	10.1538	22.6513		-1.2295	-1.8687	-4.2144	-3.5169	-2.8364	-1.6896		0.001246	6.267e-06	1.372e-09	8.548e-12	9.781e-10	1.744e-05		0.004235	1.85e-05	5.352e-09	5.604e-11	5.962e-09	7.939e-05		-0.789	0.2502	-0.2502	0.0199	0.55	0.55				nuclear shuttle interacting [Source:Projected from Arabidopsis thaliana (AT1G32070) TAIR;Acc:AT1G32070]	44.68	AT1G32070	BRADI2G22150	OS05G0481000
Traes_1AL_6F76874F5	3.07013	6.11823	14.547	13.3056	4.96797	17.9355	19.217	13.5604		0.9786	2.1679	2.1997	1.7842	1.883	1.396		0.1088	0.0003629	0.0009331	0.0005987	0.0002608	0.005571		0.1808	0.0008017	0.001778	0.00121	0.0006304	0.0134		0.7987	-0.3682	0.3682	0.0174	0.3695	0.3695					40.15
Traes_1AL_6F9D822D0	10.5826	12.9218	7.582	4.97007	19.107	8.15007	12.1187	9.33743		0.3044	-0.5708	-1.2192	-1.1617	-0.6494	-1.0746		0.4455	0.2727	0.1048	0.008895	0.1105	0.004343		0.5546	0.3272	0.1362	0.01471	0.1515	0.01076		-0.6653	-0.4061	0.4061	0.0718	0.3181	0.3181					46.39	AT1G62120, AT1G61990, AT1G62150, AT1G61970, AT1G21150, AT1G62490, AT1G62110, AT5G07900, AT1G61980, AT5G23930, AT1G61960, AT1G62085, AT1G56380, AT3G46950, AT1G62010	BRADI1G16160	OS07G0423000
Traes_1AL_6FDBD1964	583.598	301.667	267.546	78.5314	320.944	123.89	135.835	170.778		-0.9493	-1.1108	-2.824	-1.368	-1.2383	-0.8989		0.0001803	1.702e-05	4.312e-21	2.432e-07	2.614e-06	0.00046		0.0008043	4.689e-05	5.678e-20	8.072e-07	8.903e-06	0.001479		-0.8416	0.2897	-0.2897	0.0088	0.4865	0.4865					42.79
Traes_1AL_7041CB930	653.33	166.1	122.471	33.4902	497.43	20.9413	62.1963	120.75		-1.9497	-2.372	-4.2302	-4.4931	-2.9581	-2.0124		9.668e-05	2.735e-06	3.117e-14	4.413e-17	6.761e-09	5.909e-05		0.0004738	8.553e-06	1.888e-13	5.605e-16	3.548e-08	0.000237		-0.7261	0.1926	-0.1926	0.0414	0.6478	0.6478					46.1
Traes_1AL_70C368B2E	10.2827	5.89297	2.06063	4.09643	21.428	4.24817	1.7186	3.4161		-0.7781	-2.1872	-1.5358	-2.2747	-3.5138	-2.6948		0.2994	0.02093	0.1251	0.004484	0.0001465	0.0004087		0.4072	0.03273	0.1598	0.007838	0.00037	0.001332		-0.7403	-0.0294	0.0294	0.0357	0.9449	0.9449					66.94
Traes_1AL_70C6B29A7	129.942	50.9721	28.088	13.9802	111.016	19.4782	15.9483	42.4784		-1.3362	-2.1316	-3.1096	-2.4793	-2.7585	-1.3753		0.001592	2.648e-06	2.476e-08	7.731e-08	4.323e-09	0.001201		0.005222	8.302e-06	8.461e-08	2.772e-07	2.349e-08	0.003463		-0.7919	0.0909	-0.0909	0.0192	0.8306	0.8306					52.05	AT3G03690	BRADI3G27240	OS10G0437000	GRMZM2G038898
Traes_1AL_70FECD929	0.2552	0.4891	32.7023	207.009	0.8748	122.773	43.1072	6.10057		0.5889	6.2598	8.8504	6.8459	5.3638	2.5466		0.6677	3.89e-08	4.83e-15	1.623e-15	5.939e-10	0.00441		0.7537	1.606e-07	3.156e-14	1.742e-14	3.756e-09	0.01091		0.7069	-0.1117	0.1117	0.0499	0.7924	0.7924					71.16	AT3G29380, AT4G10680	BRADI2G17730	OS05G0548200	GRMZM2G361986
Traes_1AL_7102952DA	32.7904	100.057	1054.16	1244.89	6.60717	378.813	204.891	76.6337		1.5974	4.9713	5.2063	5.7572	4.8772	3.4652		7.013e-05	5.561e-36	4.198e-39	1.41e-36	1.666e-26	4.812e-14		0.0003593	7.125e-34	4.358e-37	7.554e-35	9.89e-25	1.513e-12		0.6475	0.3536	-0.3536	0.0826	0.3902	0.3902					57.04
Traes_1AL_712AAC3AE	0.885433	1.33873	2.61417	0	1.51653	2.94693	0	1.818		0.4955	1.311	-1.6646	0.8445	-3.0619	0.3127		0.7414	0.3883	0.3834	0.5592	0.09732	0.8267		NA	0.4479	0.4367	0.6185	0.1354	0.8798		-0.3207	-0.1433	0.1433	0.4387	0.7349	0.7349					54.89	AT3G10020	BRADI4G42710	OS12G0147200	GRMZM2G473485, GRMZM2G031033
Traes_1AL_71B35E1B3	9.4739	5.2934	2.31273	0.915767	7.0318	0.812933	1.38807	2.1306		-0.842	-1.872	-2.9504	-2.8647	-2.3721	-1.699		0.1584	0.01978	0.01723	0.004876	0.009213	0.01217		0.2452	0.03111	0.02642	0.008467	0.0163	0.02642		-0.8326	0.269	-0.269	0.0103	0.5195	0.5195					58.9
Traes_1AL_71C1631A01	41.0091	43.5427	11.9003	16.2309	20.5009	19.3302	8.5818	7.53763		0.0905	-1.709	-1.1688	-0.0849	-1.2555	-1.463		0.8395	0.00108	0.03474	0.8629	0.02049	0.003722		0.8929	0.002194	0.05003	0.8851	0.03355	0.009399		-0.7493	0.5338	-0.5338	0.0324	0.173	0.173					64.83	AT4G23610, AT2G46150	BRADI2G15420	OS05G0584300	GRMZM2G458448
Traes_1AL_7227291BB	13.6485	96.4161	191.904	350.426	82.6216	449.542	191.702	93.4433		2.8072	3.7788	4.6436	2.4198	1.2024	0.1784		3.586e-09	2.139e-15	2.226e-22	3.314e-08	0.006383	0.686		8.703e-08	2.797e-14	3.504e-21	1.259e-07	0.01168	0.762		0.6073	-0.245	0.245	0.1103	0.5586	0.5586					52.73
Traes_1AL_7242F453D	227.229	97.4206	79.3007	39.376	152.658	13.482	57.9728	91.3554		-1.2122	-1.4851	-2.532	-3.451	-1.3839	-0.7309		0.001213	0.0001182	7.157e-09	8.23e-15	0.0003608	0.05162		0.004142	0.000284	2.588e-08	8.125e-14	0.000848	0.09152		-0.5255	0.283	-0.283	0.1811	0.497	0.497				DNA mismatch repair protein MutS, type 2 [Source:Projected from Arabidopsis thaliana (AT5G54090) TAIR;Acc:AT5G54090]	41.24	AT5G54090	BRADI3G30757	OS10G0509000	GRMZM2G060349
Traes_1AL_727215425	19.3294	40.1481	83.1932	69.0083	8.8536	85.89	23.7668	18.4605		1.0636	2.0942	1.8549	3.2342	1.3899	1.0687		0.01102	6.039e-07	2.651e-05	2.736e-13	0.003117	0.01937		0.027	2.086e-06	6.275e-05	2.218e-12	0.006099	0.03946		0.3709	0.4149	-0.4149	0.3657	0.3068	0.3068					44.44
Traes_1AL_729BF3204	184.778	88.6812	54.8635	18.6738	136.506	29.9718	39.4767	81.8694		-1.0556	-1.7136	-3.1355	-2.1586	-1.775	-0.7306		0.000154	1.511e-08	6.534e-14	1.202e-11	7.299e-09	0.009048		0.0007039	6.61e-08	3.837e-13	7.713e-11	3.81e-08	0.02045		-0.738	0.0436	-0.0436	0.0366	0.9183	0.9183					46.44	AT3G01180	BRADI3G27260	OS10G0437600	GRMZM2G126988
Traes_1AL_72B74D033	88.9101	38.2907	14.4778	24.529	140.548	18.145	8.3913	22.9776		-1.1873	-2.5065	-1.7989	-2.8915	-3.9668	-2.5565		0.06686	0.0002723	0.01026	1.612e-05	1.74e-08	8.601e-05		0.1215	0.0006145	0.01641	4.109e-05	8.52e-08	0.0003313		-0.7378	0.1221	-0.1221	0.0367	0.7733	0.7733					66.4
Traes_1AL_72D386699	21.8179	6.79857	1.37327	0	2.46417	0	0	0.388333		-1.6912	-3.7882	-5.9727	-3.6722	-3.697	-3.1598		0.0009085	2.022e-05	0.0001906	0.02053	0.01951	0.008386		0.003234	5.503e-05	0.0004019	0.03169	0.03212	0.01914		-0.7901	0.5232	-0.5232	0.0196	0.1834	0.1834					41.04		BRADI2G23860, BRADI2G23850	OS05G0444300	GRMZM2G000816
Traes_1AL_738358449	34.186	156.705	4.8565	10.6426	30.7658	18.841	8.23683	17.5122		2.1789	-2.7651	-1.5541	-0.6908	-1.8627	-0.8324		1.498e-06	1.422e-05	0.01194	0.1639	0.0006531	0.08061		1.386e-05	3.971e-05	0.01884	0.2086	0.001464	0.1334		-0.5394	0.1658	-0.1658	0.1677	0.6948	0.6948					57.77		BRADI1G08860
Traes_1AL_73C8CD119	0	0.223133	11.8989	35.179	0.9074	6.50423	3.95497	0.292333		1.3169	6.3939	7.8312	2.6804	2.0159	-1.1294		0.4812	9.445e-05	1.605e-06	0.01966	0.08653	0.4103		0.5873	0.0002305	4.453e-06	0.03047	0.1221	0.5106		0.5348	0.1882	-0.1882	0.172	0.6553	0.6553					58.25	AT2G40170, AT3G51810, AT2G40170, AT3G51810		OS05G0349800	GRMZM2G162659, AC233879.1_FG002
Traes_1AL_74A3AF73C	18.6293	1.1475	1.16907	0	0.481467	0.4268	0	0		-3.3714	-3.4142	-5.1414	-0.0575	-1.4612	-1.9533		0.06385	0.06728	0.0107	0.9767	0.4756	0.3331		0.1171	0.09384	0.01705	0.9811	0.5429	0.4312		-0.6751	0.5084	-0.5084	0.0662	0.1982	0.1982					53.19		BRADI2G27890	OS05G0362600	GRMZM2G450501
Traes_1AL_74B11DABD	2.60293	14.189	131.651	159.082	1.04273	117.355	89.6854	14.4129		2.376	5.5471	5.8131	6.4795	6.1007	3.497		0.0005303	9.36e-17	5.012e-18	3.458e-17	2.298e-15	7.961e-06		0.002037	1.501e-15	4.474e-17	4.449e-16	3.699e-14	3.942e-05		0.6949	0.096	-0.096	0.0557	0.8212	0.8212					43.01	AT2G37950, AT5G05830, AT2G37950, AT5G05830, AT2G37950, AT5G05830	BRADI2G23610	OS05G0452800	GRMZM2G066225, GRMZM2G058681, GRMZM2G175349
Traes_1AL_74EC6A79D	8.76663	14.688	61.9072	176.826	4.70297	254.949	83.6133	21.675		0.7178	2.7242	4.1764	5.528	3.9744	2.0977		0.4094	0.001591	1.215e-06	2.258e-10	5.571e-06	0.01718		0.5211	0.003133	3.423e-06	1.195e-09	1.796e-05	0.0356		0.6598	-0.0474	0.0474	0.075	0.9112	0.9112					59.67
Traes_1AL_75166A6E7	445.349	559.403	1520.88	1823.67	447.877	1174.15	655.646	512.054		0.3279	1.7661	2.0268	1.3865	0.5484	0.1922		0.1205	5.39e-17	1.223e-21	4.506e-11	0.009629	0.3622		0.1964	8.954e-16	1.738e-20	2.659e-10	0.01696	0.4617		0.5075	0.3201	-0.3201	0.1992	0.4396	0.4396					44.49	AT4G30490, AT4G28070, AT4G30490, AT4G28070	BRADI3G19280	OS08G0265500	GRMZM2G164649, GRMZM2G062412
Traes_1AL_751745AD9	128.745	48.8796	18.5146	9.72683	89.955	11.4701	17.3364	36.5608		-1.3886	-2.6969	-3.5698	-2.949	-2.3589	-1.3147		5.967e-11	2.03e-19	1.072e-13	7.87e-19	5.079e-16	1.852e-09		2.739e-09	4.701e-18	6.17e-13	1.187e-17	9.079e-15	2.249e-08		-0.7519	0.0801	-0.0801	0.0314	0.8505	0.8505					54.75	AT2G31840	BRADI2G25250	OS05G0417200	GRMZM6G785877
Traes_1AL_7531AC097	83.3756	129.137	275.687	210.288	38.2508	316.995	263.654	206.238		0.6299	1.7267	1.3447	3.0344	2.7692	2.4141		0.02529	9.051e-10	4.647e-06	1.087e-25	1.49e-21	6.164e-17		0.05425	4.709e-09	1.216e-05	2.837e-24	5.448e-20	3.019e-15		0.7301	-0.012	0.012	0.0398	0.9775	0.9775					39.94	AT4G24040	BRADI3G31410	OS10G0521000	GRMZM2G162690
Traes_1AL_758414040	6.74487	9.00397	72.7812	29.6771	3.2662	37.1852	42.3331	27.8697		0.4417	3.4633	2.1911	3.4234	3.6077	3.0325		0.298	2.472e-20	8.115e-07	3.104e-14	7.054e-16	6.487e-12		0.4057	6.403e-19	2.336e-06	2.859e-13	1.233e-14	1.355e-10		0.7275	-0.0204	0.0204	0.0408	0.9618	0.9618					46.51	AT5G23870	BRADI3G32865	OS10G0550500	GRMZM2G117999
Traes_1AL_762DB7548	5.2806	3.60297	10.1299	23.686	3.203	15.9952	70.6055	51.0467		-0.5226	0.971	2.1523	2.2265	4.3299	3.8587		0.4675	0.1662	0.001957	0.001339	7.504e-11	5.867e-09		0.5749	0.2113	0.003543	0.00256	5.564e-10	6.357e-08		0.8702	-0.436	0.436	0.005	0.2802	0.2802					57.23	AT2G16060	BRADI2G19690	OS05G0517600	GRMZM2G168898
Traes_1AL_764D4F4C2	29.2727	43.7496	560.732	743.027	14.086	853.917	309.192	178.064		0.5733	4.2077	4.6088	5.8411	4.3929	3.6022		0.2508	9.311e-18	6.716e-21	3.479e-31	3.157e-18	9.293e-13		0.3539	1.726e-16	8.603e-20	1.319e-29	7.647e-17	2.311e-11		0.7558	-0.0201	0.0201	0.03	0.9624	0.9624					46.03	AT2G41540	BRADI2G21150	OS05G0495700	GRMZM2G173195
Traes_1AL_765B8D887	17.3278	5.14287	0.9155	0	9.55153	0.386133	0	0.158967		-1.7157	-3.9476	-5.5646	-4.1196	-5.5749	-5.0984		0.003103	0.0001164	0.000518	0.000639	0.0003052	1.211e-05		0.009242	0.0002798	0.001026	0.001286	0.000727	5.733e-05		-0.9242	0.2926	-0.2926	0.001	0.4818	0.4818					44.77	AT4G23420, AT4G11410, AT4G23430, AT4G23420, AT4G11410, AT4G23430, AT4G23420, AT4G11410, AT4G23430, AT4G23420, AT4G11410, AT4G23430	BRADI3G32760	OS10G0548000, OS10G0547900	GRMZM2G128577, GRMZM2G464885, GRMZM2G128577, GRMZM2G464885
Traes_1AL_765E08D12	11.978	27.0548	8.59327	10.6426	10.2016	22.691	11.1598	18.7584		1.2151	-0.5204	-0.005	1.1179	0.1102	0.8127		0.0007605	0.2907	0.9926	0.003881	0.7984	0.02689		0.002779	0.3462	0.9939	0.00686	0.8363	0.05239		0.0185	-0.1522	0.1522	0.9654	0.719	0.719					43.39	AT1G74260		OS05G0104650, OS01G0888500	GRMZM2G045049, GRMZM2G000622, GRMZM2G045049, GRMZM2G000622
Traes_1AL_772113B31	1.62923	1.48323	0.9155	2.7262	1.47633	8.21243	6.95177	2.4101		-0.0738	-0.471	0.9496	2.3321	2.1151	0.6419		0.9383	0.6868	0.3875	0.005108	0.01188	0.4582		0.967	0.734	0.4409	0.008838	0.02052	0.5569		0.3897	-0.6042	0.6042	0.34	0.1127	0.1127					57.28		BRADI2G27940	OS05G0360400	GRMZM2G340444, GRMZM2G302912
Traes_1AL_7742956F5	13.007	13.0043	10.5821	16.8259	70.224	8.91623	20.3994	24.2206		0.0111	-0.3298	0.2554	-2.9361	-1.7575	-1.4947		0.9817	0.5461	0.6583	7.321e-09	0.0001043	0.000468		0.9923	0.6036	0.7012	3.072e-08	0.0002706	0.001502		-0.1679	-0.4826	0.4826	0.691	0.2258	0.2258					43.54
Traes_1AL_77ADA5710	27.9181	10.783	14.7074	9.9612	21.5763	22.1559	11.0165	7.847		-1.3445	-0.8498	-1.6097	0.0379	-0.9365	-1.3898		0.01532	0.1402	0.02133	0.9452	0.1078	0.01373		0.03567	0.1814	0.0321	0.9559	0.1482	0.02931		-0.7948	0.017	-0.017	0.0184	0.9682	0.9682					60.75	AT1G12840	BRADI2G14400	OS05G0593100	GRMZM2G177912, GRMZM2G128995, GRMZM2G144372
Traes_1AL_78178EEB7	88.3113	57.1622	17.0709	19.2546	101.611	17.6826	29.7117	41.8908		-0.6309	-2.3152	-2.1365	-2.4967	-1.7621	-1.2483		0.002076	3.985e-14	1.132e-08	1.467e-18	8.153e-13	1.167e-09		0.006542	4.224e-13	4.015e-08	2.153e-17	8.626e-12	1.488e-08		-0.683	-0.0543	0.0543	0.0619	0.8983	0.8983					41.06	AT2G32340, AT1G05270	BRADI2G20810	OS05G0499500	GRMZM2G089962
Traes_1AL_782F09647	71.0427	36.3354	5.33677	6.127	95.1808	12.1947	11.1231	23.7993		-0.9668	-3.5904	-3.4162	-2.9334	-3.0362	-1.9964		0.002486	3.156e-12	5.654e-08	1.027e-13	2.539e-14	6.606e-10		0.007635	2.433e-11	1.862e-07	8.854e-13	3.47e-13	8.921e-09		-0.7377	-0.1497	0.1497	0.0367	0.7235	0.7235					43.36	AT5G23720	BRADI2G11830	OS01G0311500	GRMZM2G139892
Traes_1AL_783DB203B	22.1312	9.2052	7.34807	0	42.724	5.04027	3.68707	10.7021		-1.2385	-1.467	-5.2005	-3.007	-3.4377	-1.9316		0.05614	0.03774	0.0005607	2.702e-05	4.359e-06	0.002163		0.1051	0.05569	0.001105	6.677e-05	1.431e-05	0.005827		-0.7673	-0.2368	0.2368	0.0262	0.5723	0.5723					60.45
Traes_1AL_78829C302	28.2218	20.3777	39.9591	38.1322	14.9135	44.5551	20.1974	14.1003		-0.4888	0.4605	0.4076	1.546	0.4051	-0.0863		0.1636	0.1955	0.3032	1.874e-05	0.3002	0.8181		0.2516	0.2441	0.3545	4.734e-05	0.3638	0.8729		0.0966	0.4505	-0.4505	0.8199	0.2626	0.2626					42.49			OS01G0540800
Traes_1AL_789B53D8F	33.941	1.26013	9.62563	0.915767	3.04337	4.49837	0.833567	2.82403		-4.3797	-1.7008	-4.4388	0.5341	-1.5611	-0.1057		0.0004931	0.1537	0.003108	0.6697	0.264	0.9321		0.001914	0.197	0.00545	0.7222	0.3255	0.9604		-0.5456	0.3117	-0.3117	0.1619	0.4524	0.4524					54.33		BRADI2G18997	OS05G0529900	GRMZM2G029716
Traes_1AL_78C449772	13.1463	19.6084	5.727	2.70517	20.8483	15.353	12.8896	15.3047		0.6186	-1.3896	-1.9002	-0.4389	-0.6899	-0.5146		0.06435	0.01092	0.01827	0.2157	0.0601	0.09983		0.1179	0.01815	0.02786	0.2675	0.08817	0.1597		-0.5356	-0.5291	0.5291	0.1713	0.1775	0.1775					54		BRADI3G26750	OS04G0110500	GRMZM2G049888
Traes_1AL_78CB13657	78.5562	119.818	181.255	290.928	121.772	183.246	182.455	135.975		0.6042	1.1801	1.8648	0.5872	0.5811	0.1637		0.007851	3.513e-07	2.36e-15	0.008287	0.008917	0.4551		0.02028	1.256e-06	1.591e-14	0.01378	0.01583	0.554		0.7412	-0.0363	0.0363	0.0354	0.932	0.932					40.52	AT2G35210, AT5G46750, AT4G17890, AT2G35210, AT5G46750, AT4G17890	BRADI3G34180	OS10G0574800	GRMZM2G094390, GRMZM2G134045
Traes_1AL_78DBF781B	226.949	81.1175	48.9591	26.4122	203.148	15.1288	52.4469	81.2045		-1.4729	-2.1613	-3.0039	-3.6991	-1.9377	-1.3152		5.515e-05	2.129e-08	3.116e-11	4.823e-18	3.092e-07	0.00031		0.0002926	9.105e-08	1.43e-10	6.742e-17	1.225e-06	0.001041		-0.6354	0.0841	-0.0841	0.0904	0.8431	0.8431				GTP-binding family protein [Source:Projected from Arabidopsis thaliana (AT4G02790) TAIR;Acc:AT4G02790]	44.1	AT4G02790	BRADI2G24370	OS05G0430400	GRMZM2G077662
Traes_1AL_790B6206A	9.5583	1.16343	3.70993	0.8947	15.3388	2.52707	1.20443	1.01143		-2.9364	-1.2338	-2.9702	-2.5675	-3.5356	-3.9098		6.844e-05	0.05982	0.01418	0.0001893	3.407e-05	5.791e-08		0.0003519	0.08453	0.02207	0.0004142	9.605e-05	4.916e-07		-0.825	-0.0367	0.0367	0.0117	0.9312	0.9312					57.67		BRADI4G11640	OS03G0430500	GRMZM2G059165
Traes_1AL_791D3B325	133.208	422.972	1679.46	2041.51	194.432	2717.12	942.378	239.441		1.6587	3.6357	3.915	3.7814	2.2629	0.2964		1.264e-06	1.879e-26	2.722e-30	6.44e-29	2.714e-11	0.3851		1.2e-05	9.413e-25	1.11e-28	2.088e-27	2.183e-10	0.4852		0.5095	0.0554	-0.0554	0.1972	0.8963	0.8963					58		BRADI3G34160	OS10G0574700	GRMZM2G093270, GRMZM2G094168
Traes_1AL_792843F86	227.682	206.891	53.8479	49.9133	214.526	43.8664	153.017	264.6		-0.1356	-2.0239	-2.143	-2.242	-0.4785	0.2972		0.822	0.001018	0.0007306	0.0002703	0.429	0.6215		0.8791	0.002078	0.001415	0.0005774	0.4964	0.7045		-0.3374	-0.1914	0.1914	0.4137	0.6497	0.6497					41	AT3G06860	BRADI2G43020	OS05G0362100	GRMZM2G117357
Traes_1AL_792E76B4D	13.7298	10.1175	0.457767	0	29.9905	3.84123	0.4627	4.4959		-0.4319	-4.2518	-4.8538	-2.9375	-5.642	-2.6602		0.3834	0.0002259	0.001627	2.572e-06	5.727e-07	2.165e-07		0.4954	0.000517	0.002983	7.345e-06	2.168e-06	1.598e-06		-0.7812	-0.1747	0.1747	0.0221	0.6791	0.6791					55.24	AT4G22200			AC234152.1_FG007
Traes_1AL_79934C316	252.564	186.921	156.809	140.716	163.524	65.5553	79.4268	97.5963		-0.433	-0.6738	-0.8379	-1.305	-1.0365	-0.7377		0.0924	0.01118	0.002975	2.79e-06	0.0001545	0.004975		0.1581	0.01855	0.005232	7.931e-06	0.0003885	0.01212		-0.5972	0.7398	-0.7398	0.118	0.0359	0.0359				RING/U-box superfamily protein [Source:Projected from Arabidopsis thaliana (AT2G45530) TAIR;Acc:AT2G45530]	45.44	AT2G45530	BRADI3G29017	OS10G0481450	GRMZM2G079343, GRMZM2G131723
Traes_1AL_79B0A3D17	311.472	129.774	171.187	54.6395	196.008	88.4975	68.9119	86.5862		-1.2594	-0.8438	-2.4948	-1.138	-1.4991	-1.1558		3.442e-07	0.0008189	1.271e-15	1.235e-05	1.552e-08	4.196e-06		4.06e-06	0.001701	8.796e-15	3.204e-05	7.656e-08	2.232e-05		-0.873	0.296	-0.296	0.0046	0.4765	0.4765					43.64
Traes_1AL_79B8C6F15	50.4321	20.8855	7.05937	2.70517	56.8937	8.02787	5.81683	17.0255		-1.2523	-2.756	-3.8399	-2.7902	-3.2532	-1.7331		0.0006664	4.503e-08	2.472e-06	1.648e-09	7.082e-11	2.445e-06		0.00248	1.843e-07	6.707e-06	7.633e-09	5.273e-10	1.376e-05		-0.7956	-0.0882	0.0882	0.0182	0.8355	0.8355					54.82	AT5G08070, AT5G60970, AT5G08070, AT5G60970	BRADI2G20060	OS05G0513100	GRMZM2G120151, GRMZM2G035944
Traes_1AL_7A43105B0	331.136	149.149	72.7991	41.2286	165.642	35.0597	61.4254	123.838		-1.1421	-2.1441	-2.9925	-2.2103	-1.417	-0.4171		0.003712	1.45e-07	3.737e-11	1.482e-07	0.0005137	0.2918		0.01077	5.495e-07	1.702e-10	5.087e-07	0.001174	0.3872		-0.6575	0.212	-0.212	0.0764	0.6142	0.6142				beta-galactosidase 17 [Source:Projected from Arabidopsis thaliana (AT1G72990) TAIR;Acc:AT1G72990]	39.91	AT1G72990	BRADI2G18440	OS05G0539400	GRMZM2G164676
Traes_1AL_7A4E7326F	67.2862	137.324	426.429	482.484	14.8401	711.927	342.641	227.139		1.0243	2.6504	2.8212	5.5278	4.48	3.8869		0.008576	8.875e-12	5.54e-13	1.168e-40	4.225e-27	7.581e-21		0.02185	6.339e-11	2.996e-12	8.291e-39	2.673e-25	6.357e-19		0.7225	0.0843	-0.0843	0.0429	0.8426	0.8426					50.87	AT2G24190, AT3G61220, AT1G01800		OS02G0640800	GRMZM2G170017
Traes_1AL_7A7AF6EBA	693.37	2.29713	555.923	0.915767	512.687	296.201	0.793233	0		-6.2159	-0.2713	-6.6977	-0.6659	-6.5626	-7.5997		NA	NA	NA	NA	NA	NA		NA	NA	NA	NA	NA	NA		-0.7348	0.097	-0.097	0.0378	0.8193	0.8193					52.38		BRADI1G37440	OS03G0627900
Traes_1AL_7AD0B75D0	6.58223	21.6856	26.5192	22.6554	4.72023	5.80737	11.6113	9.8582		1.675	1.9584	1.7599	0.254	1.286	1.0601		0.0001396	2.078e-05	0.0006288	0.6622	0.0119	0.02767		0.0006464	5.643e-05	0.00123	0.7153	0.02055	0.05367		0.4313	0.6631	-0.6631	0.286	0.0731	0.0731					39.21	AT5G10240, AT5G65010	BRADI2G21050	OS06G0265000	GRMZM2G074589
Traes_1AL_7AE810D24	5.72447	17.2876	31.142	96.7281	11.4315	15.0621	19.51	13.284		1.527	2.3076	3.9431	0.4044	0.7994	0.2941		0.0003396	1.156e-07	7.797e-21	0.3219	0.04026	0.431		0.001387	4.444e-07	9.898e-20	0.379	0.06161	0.5307		0.6512	0.3209	-0.3209	0.0803	0.4383	0.4383					41.61
Traes_1AL_7B0AEEF9C	10.7805	155.461	1330.59	3643	5.3639	3170.34	956.742	198.61		3.7779	6.8214	8.2487	8.9962	7.2975	5.0666		9.841e-10	1.804e-28	7.25e-41	5.676e-45	3.892e-30	2.659e-15		2.95e-08	1.137e-26	9.202e-39	5.251e-43	3.314e-28	1.027e-13		0.7405	0.0463	-0.0463	0.0356	0.9133	0.9133					61.27		BRADI2G24140	OS05G0437401
Traes_1AL_7B3F238C6	21.7647	24.8554	6.73687	8.37087	21.7058	6.6731	15.3535	31.3251		0.1774	-1.7398	-1.4973	-1.6622	-0.4869	0.5363		0.6535	0.00137	0.01817	0.001029	0.2608	0.163		0.7418	0.002731	0.02772	0.002003	0.3222	0.2405		-0.236	-0.1783	0.1783	0.5736	0.6726	0.6726					41.27	AT5G46570	BRADI3G33950	OS10G0571300	GRMZM2G169080, GRMZM2G054634
Traes_1AL_7B4EC1E3C	44.6793	29.9703	14.8456	7.2418	28.7377	20.93	20.5899	35.6024		-0.58	-1.5977	-2.3705	-0.4756	-0.4665	0.2539		0.01631	2.311e-06	8.396e-06	0.11	0.1142	0.2947		0.03763	7.308e-06	2.126e-05	0.1454	0.1561	0.3904		-0.5569	-0.2543	0.2543	0.1516	0.5434	0.5434					42.75	AT4G17540	BRADI3G33530	OS10G0563400	GRMZM2G040991
Traes_1AL_7B509569F	8.47647	36.4774	1.60287	5.01217	3.18833	5.18313	1.1126	0.9154		2.0748	-2.3019	-0.9435	0.6821	-1.2523	-1.4428		0.0005794	0.0148	0.2883	0.3719	0.2023	0.09278		0.002197	0.02392	0.3389	0.4311	0.2584	0.1501		-0.4892	0.5446	-0.5446	0.2186	0.1628	0.1628					45.85	AT5G65350			GRMZM2G451254
Traes_1AL_7BE5906B2	30.7733	131.203	562.298	842.173	47.9733	314.053	33.5198	16.7502		2.0588	4.1311	4.7066	2.6779	-0.5045	-1.4754		4.838e-05	2.819e-16	1.324e-20	7.991e-08	0.3319	0.004618		0.0002615	4.226e-15	1.623e-19	2.859e-07	0.3971	0.01135		0.195	0.4915	-0.4915	0.6436	0.2161	0.2161					65.52	AT3G23230
Traes_1AL_7C15494B7	4636.85	1981.85	92.8492	214.29	1828.66	167.153	37.905	191.229		-1.1854	-5.439	-4.2819	-3.3289	-5.3803	-3.1415		0.1434	2.638e-11	1.522e-07	4.207e-05	5.63e-11	0.0001079		0.2264	1.74e-10	4.77e-07	0.0001013	4.273e-10	0.0004058		-0.7671	0.3466	-0.3466	0.0263	0.4002	0.4002					50.58	AT5G12250	BRADI2G25370	OS05G0413200	GRMZM2G334899
Traes_1AL_7C2C5EF89	148.889	50.9928	22.5851	19.866	105.282	7.8245	22.0957	31.3879		-1.5275	-2.632	-2.8599	-3.6626	-2.2223	-1.7389		0.000424	2.537e-08	7.924e-08	4.938e-12	1.771e-06	7.693e-05		0.001681	1.074e-07	2.569e-07	3.356e-11	6.204e-06	0.0003		-0.6861	0.2451	-0.2451	0.0603	0.5585	0.5585					46.99	AT2G21350, AT4G39040	BRADI3G30600	OS10G0512500	GRMZM2G161506
Traes_1AL_7C3E4A07E	18.2292	11.9316	44.1029	62.3989	10.0873	27.8344	15.1738	10.1067		-0.6235	1.2468	1.7495	1.435	0.5584	-0.044		0.1066	0.0006315	4.031e-06	0.0002779	0.1885	0.9142		0.1778	0.001337	1.064e-05	0.0005923	0.2428	0.9467		0.3539	0.5111	-0.5111	0.3898	0.1955	0.1955					44.2	AT5G07920		OS03G0425300
Traes_1AL_7C783DF2D	62.7728	27.1571	7.85513	26.042	21.0807	19.1613	17.4609	7.76587		-1.1968	-2.8953	-1.1519	-0.1509	-0.2585	-1.4609		0.00266	1.956e-08	0.01364	0.7351	0.5645	0.001372		0.008092	8.415e-08	0.02129	0.7824	0.6288	0.003893		-0.5508	0.3704	-0.3704	0.1571	0.3665	0.3665					53.16	AT3G23410, AT4G28570, AT1G03990			GRMZM2G380286
Traes_1AL_7C91EF27D	565.957	867.948	65.7276	54.4989	538.348	51.1986	142.888	367.204		0.611	-3.0757	-3.3012	-3.3535	-1.8927	-0.5456		0.1665	2.047e-11	7.976e-12	2.756e-13	2.332e-05	0.2174		0.2552	1.377e-10	3.883e-11	2.233e-12	6.762e-05	0.305		-0.5554	0.0233	-0.0233	0.153	0.9564	0.9564				Phosphoglycerate kinase, chloroplastic [Source:UniProtKB/Swiss-Prot;Acc:P12782]	42.85		BRADI2G21120	OS05G0496200	GRMZM2G083016, GRMZM2G089136
Traes_1AL_7CA10952F	50.0221	32.838	4.6015	5.43137	116.674	65.4824	18.6077	19.7225		-0.5959	-3.2251	-2.9201	-0.8258	-2.6134	-2.542		0.2342	8.118e-07	7.276e-05	0.09393	5.909e-07	4.165e-07		0.3354	2.755e-06	0.0001622	0.1264	2.233e-06	2.855e-06		-0.6749	-0.488	0.488	0.0663	0.2199	0.2199					63.97	AT5G59050, AT3G54000, AT5G59050, AT3G54000	BRADI2G23580	OS05G0453300	GRMZM5G821139, GRMZM2G067156
Traes_1AL_7CCE9A0AF	63.0934	39.9291	0.457767	0	142.165	27.0921	13.5395	19.6703		-0.6385	-6.0535	-6.3238	-2.3244	-3.2907	-2.7702		0.3981	3.915e-07	1.672e-05	0.002359	2.544e-05	0.0002624		0.51	1.39e-06	4.065e-05	0.004334	7.33e-05	0.000896		-0.6735	-0.4396	0.4396	0.0671	0.2758	0.2758					65.69		BRADI2G08310	OS07G0510400, OS07G0510500	GRMZM2G039129, GRMZM2G113794, GRMZM2G039129, GRMZM2G113794
Traes_1AL_7CED5DF52	70.8718	115.103	228.529	449.403	86.6837	179.465	166.613	107.362		0.6931	1.6653	2.6307	1.0408	0.9346	0.2989		0.09518	6.261e-05	2.658e-10	0.01186	0.02395	0.4692		0.162	0.0001574	1.112e-09	0.01918	0.03861	0.5672		0.6735	0.2489	-0.2489	0.0671	0.5522	0.5522					45.69	AT1G06410	BRADI2G19710	OS05G0517200
Traes_1AL_7CF571E9F	12.3215	8.31653	3.8297	0	33.2121	8.19163	4.28187	6.72133		-0.5257	-1.5285	-4.4906	-2.0078	-2.9388	-2.25		0.3622	0.03349	0.003148	0.0006945	8.42e-06	5.144e-05		0.4737	0.04998	0.005514	0.00139	2.628e-05	0.0002091		-0.7722	-0.4067	0.4067	0.0247	0.3173	0.3173					51.73	AT1G53240, AT3G15020, AT1G53240, AT3G15020, AT1G53240, AT3G15020, AT1G53240, AT3G15020	BRADI2G15740	OS05G0574400, OS01G0649100	GRMZM2G466833, GRMZM2G154595, GRMZM2G466833, GRMZM2G154595
Traes_1AL_7D0F5FDAD	88.0455	78.003	35.8307	16.5073	134.16	38.9789	59.3983	95.9164		-0.1746	-1.2583	-2.3576	-1.7828	-1.1785	-0.4849		0.4214	2.092e-06	6.797e-09	4.939e-13	2.909e-07	0.01939		0.5323	6.662e-06	2.464e-08	3.854e-12	1.158e-06	0.0395		-0.5662	-0.3939	0.3939	0.1435	0.3342	0.3342					38.3		BRADI3G27990	OS10G0458700	GRMZM2G124301
Traes_1AL_7D7864504	428.851	204.368	83.167	40.2423	326.05	232.976	148.572	200.502		-1.0552	-2.322	-3.2964	-0.4788	-1.1185	-0.6921		0.03578	5.919e-06	1.812e-09	0.3422	0.02706	0.1686		0.07241	1.754e-05	6.984e-09	0.4002	0.0431	0.2472		-0.7065	-0.3581	0.3581	0.0501	0.3838	0.3838					44.15	AT3G53880, AT2G37760, AT2G37790, AT2G37770		OS05G0456300	GRMZM2G059314
Traes_1AL_7D7FC9503	204.144	103.938	78.9596	19.3905	91.5516	7.9872	17.3914	54.2195		-0.9533	-1.3307	-3.2608	-3.4059	-2.3301	-0.7363		0.1336	0.03822	3.909e-06	1.311e-06	0.0004814	0.2499		0.2136	0.05633	1.033e-05	3.909e-06	0.001106	0.3415		-0.6201	0.469	-0.469	0.101	0.241	0.241				DHBP synthase RibB-like alpha/beta domain;GTP cyclohydrolase II [Source:Projected from Arabidopsis thaliana (AT5G59750) TAIR;Acc:AT5G59750]	49.89	AT5G59750	BRADI2G23220	OS05G0460600	GRMZM2G336908
Traes_1AL_7D8C62AA4	335.922	102.24	52.7028	25.7587	80.0612	7.20207	2.79087	13.094		-1.7011	-2.6212	-3.5868	-3.4112	-4.6503	-2.5682		2.766e-05	6.483e-10	2.084e-13	8.701e-11	5.283e-13	6.718e-09		0.0001624	3.444e-09	1.17e-12	4.903e-10	5.786e-12	7.169e-08		-0.7194	0.659	-0.659	0.0443	0.0755	0.0755					50.07	AT2G45190, AT4G00180, AT2G45190, AT4G00180	BRADI3G30410	OS10G0508300	GRMZM2G167824, GRMZM2G074543
Traes_1AL_7DDB6D362	1.325	38.1935	339.816	218.521	1.82243	921.569	167.228	41.2133		4.6439	7.7495	7.1168	8.7577	6.3292	4.3391		1.47e-09	2.679e-24	1.635e-20	1.559e-36	1.033e-19	5.932e-10		4.142e-08	1.063e-22	1.982e-19	8.322e-35	3.035e-18	8.104e-09		0.6507	-0.061	0.061	0.0806	0.8859	0.8859					49.26	AT4G05340		OS07G0517800	GRMZM2G106807
Traes_1AL_7E05D3432	155.747	117.101	19.923	20.6038	265.89	24.89	11.997	34.823		-0.4031	-2.8586	-2.8634	-3.3387	-4.3559	-2.8636		0.5066	8.715e-06	2.611e-05	1.087e-07	2.495e-11	2.941e-06		0.6105	2.513e-05	6.184e-05	3.806e-07	2.019e-10	1.625e-05		-0.8162	0.1149	-0.1149	0.0135	0.7865	0.7865					58.57		BRADI2G21910	OS05G0487100, OS05G0487300	GRMZM2G162127, GRMZM2G129166, GRMZM2G162868, GRMZM2G162127, GRMZM2G129166, GRMZM2G162868
Traes_1AL_7E3623F89	566.339	1109.04	10555.6	8827.17	245.922	5688.83	1931.92	635.794		0.9644	4.1988	3.9416	4.5083	2.9581	1.362		0.001942	1.257e-41	7.851e-37	2.927e-47	3.072e-21	1.365e-05		0.006188	2.983e-39	6.557e-35	3.121e-45	1.08e-19	6.376e-05		0.5078	0.3382	-0.3382	0.1989	0.4126	0.4126					42.72	AT3G56050, AT2G40270	BRADI2G22610	OS05G0471000	GRMZM2G095588
Traes_1AL_7F4B707C7	11.582	20.6756	209.498	98.5074	12.72	221.619	66.2237	35.4106		0.8272	4.1601	3.0841	4.1006	2.3605	1.4439		0.0233	9.018e-35	1.949e-17	7.722e-37	2.485e-12	1.791e-05		0.05071	1.034e-32	1.626e-16	4.227e-35	2.408e-11	8.124e-05		0.5601	-0.0313	0.0313	0.1488	0.9413	0.9413					48.79
Traes_1AL_7FEC8D7C5	126.294	66.3885	41.7533	7.91637	53.4472	44.4779	19.8413	25.1466		-0.9235	-1.5536	-3.8346	-0.2607	-1.416	-1.0831		0.001519	1.262e-06	7.582e-12	0.4128	5.827e-05	0.0005828		0.005019	4.158e-06	3.698e-11	0.4731	0.0001578	0.001825		-0.8777	0.1464	-0.1464	0.0042	0.7293	0.7293					42.54		BRADI2G23860, BRADI2G23850	OS05G0444300	GRMZM2G000816
Traes_1AL_8009A9B5F	59.8925	24.6989	22.2485	2.48503	43.6319	8.22453	13.1575	29.0847		-1.2839	-1.3632	-4.5211	-2.3528	-1.7159	-0.5944		8.019e-05	0.0001776	4.156e-07	5.75e-08	1.013e-05	0.06404		0.0004035	0.0004144	1.239e-06	2.101e-07	3.122e-05	0.11		-0.6893	-0.0472	0.0472	0.0586	0.9117	0.9117					43.27
Traes_1AL_80931BE4C	33.8687	67.8706	205.609	1807.33	271.696	964.816	598.449	150.221		0.9908	2.5731	5.6877	1.8147	1.131	-0.8471		0.01512	2.235e-10	9.37e-46	2.189e-06	0.003219	0.02822		0.03527	1.273e-09	2.059e-43	6.313e-06	0.006281	0.05459		0.5961	-0.3304	0.3304	0.1188	0.4242	0.4242					53.26		BRADI2G27050	OS05G0380900	GRMZM2G474755, GRMZM2G340807
Traes_1AL_80ED6E4E9	10.5098	20.2453	79.2621	236.365	37.3908	500.5	109.861	30.015		0.9564	2.8946	4.4732	3.7164	1.5417	-0.3613		0.03452	5.342e-11	1.178e-24	2.455e-22	7.736e-05	0.3659		0.07026	3.358e-10	2.523e-23	4.982e-21	0.0002051	0.4654		0.5114	-0.2797	0.2797	0.1952	0.5023	0.5023					55.55
Traes_1AL_816D5E159	0.465267	4.3949	57.4819	173.259	7.13787	237.077	35.6978	1.77533		2.7098	6.276	7.8061	4.8824	2.2438	-2.038		0.0199	2.937e-08	4.844e-12	1.938e-08	0.01075	0.03739		0.04447	1.232e-07	2.403e-11	7.625e-08	0.01874	0.06951		0.4345	-0.0626	0.0626	0.282	0.8829	0.8829					61.54
Traes_1AL_8264ECC42	286.081	179.73	114.488	82.3002	372.452	103.958	241.289	302.663		-0.6713	-1.3058	-1.8297	-1.8325	-0.6247	-0.2975		0.0005111	4.966e-10	2.132e-13	5.604e-19	0.001259	0.1142		0.001974	2.684e-09	1.195e-12	8.561e-18	0.002666	0.1788		-0.4138	-0.4195	0.4195	0.3081	0.3008	0.3008					43.75	AT5G35910, AT1G54440	BRADI3G27252	OS10G0437200	GRMZM2G118917
Traes_1AL_82AAF3E95	43.3257	167.206	316.988	1637	166.615	953.668	424.918	531.947		1.9361	2.8449	5.1881	2.4891	1.3355	1.6564		4.43e-05	2.052e-09	4.822e-28	7.391e-08	0.003974	0.0003416		0.0002428	1.014e-08	1.557e-26	2.657e-07	0.00761	0.001134		0.825	-0.2644	0.2644	0.0117	0.5268	0.5268					54.29	AT2G15220, AT2G15130, AT2G15170, AT2G15220, AT2G15130, AT2G15170, AT2G15220, AT2G15130, AT2G15170		OS10G0490900, OS10G0491000, OS10G0490800
Traes_1AL_82B241CB7	65.1884	38.9541	19.9738	18.3389	58.3464	17.0056	45.5827	37.8687		-0.7275	-1.6153	-1.7627	-1.7632	-0.3528	-0.5763		0.004956	6.491e-07	1.597e-05	5.294e-08	0.1916	0.02432		0.01373	2.233e-06	3.893e-05	1.945e-07	0.2463	0.04802		-0.5465	-0.1533	0.1533	0.1611	0.717	0.717					46.37		BRADI3G33650	OS10G0564400
Traes_1AL_8302FC776	2.6263	4.624	50.3935	257.231	0.7069	156.604	373.84	140.95		0.8297	4.1396	6.4347	7.3093	8.5308	7.1612		0.3526	1.237e-06	2.989e-14	7.346e-14	2.214e-18	2.167e-13		0.4638	4.08e-06	1.814e-13	6.443e-13	5.484e-17	6.07e-12		0.9051	-0.2497	0.2497	0.002	0.5508	0.5508					64.67	AT5G61320, AT1G64950, AT1G64900, AT2G12190, AT1G64930, AT3G03470, AT1G64940, AT5G61320, AT1G64950, AT1G64900, AT2G12190, AT1G64930, AT3G03470, AT1G64940	BRADI3G10960	OS10G0514700, OS10G0514901
Traes_1AL_8328B19F6	0	0	99.6352	91.3015	0	40.8447	9.62843	4.86513		-0.0387	9.0996	8.9432	7.956	5.9325	5.0001		0.984	9.445e-10	2.029e-09	7.72e-08	7.595e-05	0.0008526		0.9923	4.904e-09	7.775e-09	2.768e-07	0.0002016	0.002557		0.6629	0.0845	-0.0845	0.0732	0.8424	0.8424					65.15
Traes_1AL_834747574	31.1051	45.2105	44.3213	116.215	66.7377	51.2201	26.1201	35.5256		0.5309	0.4878	1.835	-0.3778	-1.3288	-0.8933		0.2776	0.3318	0.0002307	0.4364	0.007906	0.06339		0.3831	0.3897	0.0004809	0.497	0.01419	0.109		0.1587	0.2348	-0.2348	0.7074	0.5757	0.5757					48.77	AT1G64355	BRADI2G15870		GRMZM5G846343, GRMZM2G107417
Traes_1AL_836FE7352	18.4349	13.2681	0.4817	0	5.60463	0	0	0		-0.4573	-4.8598	-5.798	-4.9168	-4.9409	-5.6898		0.4447	0.0001056	0.0003957	0.002104	0.00197	0.000181		0.5539	0.0002555	0.0007969	0.003896	0.004015	0.0006444		-0.8496	0.4256	-0.4256	0.0076	0.2931	0.2931					49.35	AT2G14095		OS10G0377000	GRMZM2G167584
Traes_1AL_8446A8622	2120.16	655.372	55.7014	23.1799	1246.49	196.085	125.652	390.852		-1.6589	-5.1216	-6.296	-2.6119	-3.2397	-1.6383		0.008354	1.531e-15	6.598e-20	3.563e-05	3.148e-07	0.009246		0.02136	2.039e-14	7.421e-19	8.665e-05	1.246e-06	0.02084		-0.7504	-0.1617	0.1617	0.032	0.702	0.702					56.25			OS01G0106400, OS05G0272300, OS01G0106300	AC226235.2_FG001
Traes_1AL_8469289D7	50.8845	41.8285	3.686	7.71733	21.7914	0.8536	0.833567	8.7123		-0.2749	-3.5716	-2.7367	-4.3271	-4.3619	-1.2743		0.4945	1.099e-08	2.48e-05	2.609e-06	2.138e-06	0.005186		0.5992	4.901e-08	5.892e-05	7.445e-06	7.392e-06	0.01257		-0.5781	0.4933	-0.4933	0.1334	0.2142	0.2142					46.9
Traes_1AL_84E91C69D	25.5199	12.9866	13.6722	4.2955	21.1133	19.6747	8.17413	13.1014		-0.9789	-0.8064	-2.4963	-0.0932	-1.3398	-0.6924		0.02027	0.0807	0.001013	0.8285	0.006343	0.0973		0.04512	0.1104	0.001921	0.8559	0.01161	0.1563		-0.7785	-0.1847	0.1847	0.0229	0.6614	0.6614					47.87	AT4G30900		OS05G0279600	GRMZM2G351514
Traes_1AL_84EC3F1F6	2.46757	4.0871	6.7608	20.6038	2.55167	7.23763	4.82523	1.06157		0.6934	1.3381	2.9463	1.3806	0.8081	-0.9825		0.3584	0.08768	8.764e-05	0.06184	0.2958	0.241		0.4698	0.1189	0.0001933	0.08658	0.3591	0.3317		0.3398	0.4012	-0.4012	0.4102	0.3246	0.3246					48		BRADI3G15370	OS08G0180400	GRMZM2G070639
Traes_1AL_856C748AD	128.656	64.6701	79.4658	44.5941	76.1378	36.7548	35.8743	58.9761		-0.995	-0.6732	-1.4815	-1.0377	-1.0952	-0.3338		8.855e-07	0.001867	1.859e-07	1.94e-05	6.945e-06	0.1058		8.894e-06	0.003626	5.773e-07	4.891e-05	2.201e-05	0.1677		-0.6621	0.4946	-0.4946	0.0737	0.2128	0.2128					39.33		BRADI3G29861	OS10G0494800	GRMZM2G558078
Traes_1AL_85A22F85F	56.4385	57.884	24.3345	27.0351	42.155	40.5744	11.3067	35.1243		0.0388	-1.1656	-1.033	-0.0507	-1.8544	-0.2807		0.9258	0.01063	0.03663	0.9069	0.000144	0.508		0.9579	0.01771	0.05249	0.9236	0.0003641	0.6023		-0.5841	0.2879	-0.2879	0.1284	0.4893	0.4893					60.99
Traes_1AL_85A5BDE5F	14.6778	7.9422	12.1201	3.42183	19.644	7.91977	10.4293	15.981		-0.899	-0.2447	-2.0827	-1.2668	-0.9005	-0.2674		0.05763	0.6233	0.01379	0.01231	0.06096	0.5263		0.1075	0.676	0.02152	0.01986	0.08929	0.6192		-0.4913	-0.4076	0.4076	0.2163	0.3162	0.3162					45.54	AT4G19400	BRADI2G31680	OS05G0241400	GRMZM2G147271, GRMZM2G176665
Traes_1AL_86584D71E	2.25553	4.93883	4.6523	10.2234	3.66213	6.9112	0.8447	2.21917		1.0864	0.8991	2.0329	0.9053	-1.9287	-0.5612		0.1117	0.2479	0.008048	0.1531	0.05675	0.3958		0.1848	0.3006	0.01313	0.196	0.08378	0.4959		0.0884	0.4044	-0.4044	0.835	0.3203	0.3203					39.15				GRMZM2G473925
Traes_1AL_86739A2DD	3.5825	28.3087	4.19163	60.9071	23.8102	83.7391	20.5863	5.03783		2.8671	0.3167	3.9233	1.7595	-0.2031	-2.1886		0.0008137	0.7405	6.123e-06	0.02608	0.8015	0.008546		0.002942	0.7818	1.578e-05	0.03943	0.8387	0.01947		0.1638	-0.2189	0.2189	0.6983	0.6025	0.6025					70.2
Traes_1AL_86EFC2804	33.112	16.0143	2.33667	0	53.6058	2.56777	5.343	9.0622		-1.016	-3.5729	-5.7456	-4.2923	-3.2773	-2.5221		0.02845	1.309e-06	8.236e-05	5.281e-10	1.008e-08	9.89e-08		0.05989	4.3e-06	0.0001823	2.639e-09	5.137e-08	7.929e-07		-0.7715	-0.1883	0.1883	0.025	0.6552	0.6552				Domain of unknown function (DUF1995) [Source:Projected from Arabidopsis thaliana (AT3G20680) TAIR;Acc:AT3G20680]	62.92	AT3G20680	BRADI2G20790	OS05G0500400	GRMZM2G014099
Traes_1AL_8714A6D32	4.95657	31.1159	175.944	181.379	1.08297	108.78	21.8354	9.56257		2.6135	5.0812	5.1145	6.3571	4.0733	2.823		3.051e-05	2.357e-16	2.647e-16	3.258e-16	3.229e-07	0.0004366		0.0001763	3.58e-15	1.961e-15	3.763e-15	1.275e-06	0.001412		0.5281	0.3833	-0.3833	0.1785	0.3485	0.3485					65.19
Traes_1AL_874CFE869	41.4678	25.857	2.97617	2.74727	20.1644	0	2.08947	11.3112		-0.6697	-3.6475	-3.5983	-5.9987	-3.1595	-0.7646		0.183	6.607e-07	5.33e-05	1.596e-05	3.841e-05	0.1489		0.2755	2.271e-06	0.000121	4.07e-05	0.0001073	0.2231		-0.5589	0.3156	-0.3156	0.1498	0.4464	0.4464					43.84	AT1G57770	BRADI1G02150	OS03G0841900	GRMZM2G144273
Traes_1AL_881882915	266.13	76.7319	10.1454	11.7574	569.764	50.4939	23.5896	81.7537		-1.7644	-4.5883	-4.2581	-3.4382	-4.5049	-2.7557		0.001765	6.291e-13	4.027e-10	1.877e-09	1.646e-14	9.686e-07		0.005694	5.436e-12	1.654e-09	8.627e-09	2.314e-13	6.024e-06		-0.7112	-0.2892	0.2892	0.0479	0.4872	0.4872					48.67	AT5G41140, AT5G52280, AT1G63300	BRADI3G30277	OS10G0504600	GRMZM2G086237
Traes_1AL_8819E4FBC	0.2552	2.94453	75.3065	14.739	0.481467	610.19	19.0805	2.1935		2.7482	7.1753	4.9214	9.5593	4.7815	1.9145		0.04221	4.495e-08	0.0002772	2.823e-15	9.515e-05	0.1306		0.08316	1.84e-07	0.000571	2.946e-14	0.0002484	0.1999		0.3444	-0.1432	0.1432	0.4035	0.7352	0.7352					49.7	AT4G05340		OS07G0517800	GRMZM2G106807
Traes_1AL_881A0ECDC	10.2197	189.332	838.768	571.646	6.55033	2549.5	447.047	150.469		4.1431	6.2653	5.7184	8.4822	5.9972	4.4412		4.274e-16	6.652e-35	4.503e-29	5.464e-59	3.375e-30	3.22e-17		1.022e-13	7.79e-33	1.623e-27	1.278e-56	2.889e-28	1.632e-15		0.6403	-0.0157	0.0157	0.0872	0.9705	0.9705					59.07		BRADI2G14590	OS05G0588900	AC233854.1_FG002, GRMZM6G704070, GRMZM2G175593, GRMZM2G408881
Traes_1AL_8877426FB	16.686	42.1717	3.93957	0	15.1262	3.7807	4.63043	5.57773		1.3294	-1.9708	-4.8285	-1.9577	-1.7076	-1.4418		0.0007654	0.001505	0.0009739	0.001043	0.002518	0.001957		0.002793	0.002978	0.001851	0.002029	0.005024	0.005337		-0.7557	0.033	-0.033	0.0301	0.9383	0.9383					45.64	AT1G53300, AT3G58620, AT2G42580, AT3G14950, AT1G53300, AT3G58620, AT2G42580, AT3G14950, AT1G53300, AT3G58620, AT2G42580, AT3G14950	BRADI2G14690, BRADI2G14700, BRADI2G14710	OS05G0587300	GRMZM5G822426
Traes_1AL_88C4E33E6	76.5003	47.878	18.5907	9.01013	7.0484	2.47943	2.52297	4.64207		-0.667	-1.9847	-2.8797	-1.3866	-1.4052	-0.5472		0.2132	0.0005753	3.116e-05	0.07783	0.07313	0.3951		0.3117	0.001227	7.299e-05	0.1068	0.1051	0.4952		-0.5688	0.826	-0.826	0.1412	0.0115	0.0115					43.37
Traes_1AL_890B2C9EB	27.0585	12.9345	4.34943	0.8947	26.4836	4.18667	7.52427	18.099		-1.0344	-2.491	-4.1712	-2.6	-1.8076	-0.5055		0.003929	7.187e-06	0.0001522	1.024e-06	5.335e-05	0.1316		0.01129	2.102e-05	0.0003254	3.103e-06	0.0001455	0.2012		-0.6242	-0.2504	0.2504	0.0981	0.5498	0.5498					56.45		BRADI2G16447, BRADI2G16467, BRADI2G16460	OS01G0530500
Traes_1AL_8955C1103	197.94	667.632	3357.91	2722.21	53.6713	5638.07	1730.22	948.406		1.7424	4.0557	3.755	6.6559	4.9642	4.1023		4.66e-06	1.342e-26	5.889e-23	2.852e-66	1.425e-37	3.437e-26		3.613e-05	6.826e-25	9.987e-22	1.147e-63	2.332e-35	5.482e-24		0.6808	0.0752	-0.0752	0.0631	0.8595	0.8595					55.02	AT1G27130, AT1G10360, AT1G69920, AT1G59670, AT1G10370, AT1G27140, AT1G59700, AT1G69930	BRADI3G31860	OS10G0530400	GRMZM2G363540
Traes_1AL_89A7AB84E	7.9349	5.2884	30.3545	2.70517	16.4869	16.3356	1.6268	4.31243		-0.6179	1.8667	-1.2968	-0.0276	-3.204	-1.954		0.1635	6.793e-07	0.1172	0.9376	7.067e-06	1.346e-06		0.2515	2.331e-06	0.1507	0.9497	2.237e-05	8.066e-06		-0.5228	0.0678	-0.0678	0.1837	0.8733	0.8733					37.96	AT1G08640		OS10G0478100
Traes_1AL_89D46AA8D	6.217	12.4783	0.9155	3.42183	22.3073	142.831	142.506	53.5956		0.9873	-2.2349	-0.8227	2.6452	2.6431	1.2446		0.06466	0.02004	0.3514	1.953e-09	1.983e-09	0.005006		0.1183	0.03148	0.4043	8.949e-09	1.146e-08	0.01219		0.1726	-0.8695	0.8695	0.6827	0.005	0.005					52.81
Traes_1AL_89DDB4243	205.954	261.958	662.852	600.57	158.834	566.376	396.036	245.333		0.345	1.677	1.5336	1.8301	1.3166	0.6271		0.08661	6.724e-17	1.008e-13	1.011e-19	8.658e-11	0.001929		0.15	1.1e-15	5.814e-13	1.649e-18	6.346e-10	0.005267		0.5623	0.2216	-0.2216	0.1469	0.5979	0.5979					42.88	AT4G11330, AT2G46070, AT4G01370, AT1G01560	BRADI3G32000	OS10G0533600	GRMZM2G127141
Traes_1AL_8A2F48E0A	22.0431	20.5321	14.8485	11.5373	33.6182	18.1501	24.4829	24.272		-0.1033	-0.6615	-0.7979	-0.8739	-0.4541	-0.4975		0.7354	0.08364	0.1009	0.007599	0.1393	0.07409		0.8103	0.114	0.1317	0.01273	0.1859	0.1242		-0.4786	-0.627	0.627	0.2303	0.0962	0.0962					44.95	AT5G04620	BRADI3G33370	OS01G0736400, OS10G0560900	GRMZM2G169200, GRMZM2G110932, GRMZM2G169200, GRMZM2G110932
Traes_1AL_8A3703A44	35.098	157.376	97.006	526.832	146.815	303.395	76.7268	67.1547		2.149	1.4592	3.8708	1.0368	-0.9273	-1.1219		2.545e-06	0.001718	2.959e-17	0.01952	0.0406	0.01233		2.164e-05	0.003363	2.417e-16	0.03027	0.06206	0.02672		0.3227	0.0336	-0.0336	0.4356	0.937	0.937					63.87	AT1G68620, AT5G16080, AT1G68620, AT5G16080, AT1G68620, AT5G16080	BRADI2G25470	OS05G0410200	GRMZM2G363116, GRMZM2G082959, AC209636.2_FG003
Traes_1AL_8A5C5F2EA	60.5651	32.0988	22.8865	51.6932	71.5218	14.4111	32.3899	40.2884		-0.9121	-1.3139	-0.2546	-2.2881	-1.1448	-0.8034		0.001399	7.68e-05	0.4417	7.454e-11	0.0001412	0.003331		0.004677	0.0001901	0.4953	4.242e-10	0.0003574	0.008526		-0.2491	0.1332	-0.1332	0.5519	0.7531	0.7531					48.99	AT5G18900, AT3G06300	BRADI2G21837	OS05G0489100	GRMZM2G459063
Traes_1AL_8ACE80573	14.6541	7.94007	2.54233	2.70517	15.9007	3.9027	7.23763	8.3869		-0.8676	-2.4088	-2.1233	-2.0182	-1.0908	-0.8006		0.02504	0.0003583	0.009344	0.0002126	0.01334	0.02462		0.05381	0.0007922	0.01506	0.0004615	0.02278	0.04855		-0.6136	-0.2778	0.2778	0.1057	0.5053	0.5053					41.56	AT3G44160, AT3G48620	BRADI2G20290	OS05G0510200	GRMZM2G138076
Traes_1AL_8B97DE3B4	5.4689	1.24417	9.61013	12.7085	2.59953	38.0595	17.7587	1.4371		-2.0234	0.8356	1.1118	3.7287	2.6603	-0.7736		0.04012	0.3366	0.2207	1.47e-05	0.00233	0.4277		0.07974	0.3946	0.2666	3.769e-05	0.004678	0.5275		0.2479	-0.1455	0.1455	0.5539	0.731	0.731					76.73	AT2G42650, AT3G58660, AT1G06380, AT2G42650, AT3G58660, AT1G06380	BRADI2G16930	OS05G0558000	AC195860.3_FG006, GRMZM2G083738
Traes_1AL_8BA01E8D3	35.3611	19.7419	3.93957	3.59987	21.4365	11.1455	8.83167	8.63117		-0.8264	-3.029	-2.9989	-0.9327	-1.2658	-1.3172		0.1336	2.34e-05	0.0004091	0.1203	0.03931	0.02295		0.2137	6.304e-05	0.0008223	0.1577	0.06031	0.04569		-0.8037	-0.0751	0.0751	0.0162	0.8598	0.8598					56.9	AT3G23410, AT4G28570, AT1G03990	BRADI3G28657
Traes_1AL_8BC6D02D3	355.953	178.678	63.3339	24.4027	211.109	22.0717	45.139	102.215		-0.9662	-2.4084	-3.7235	-3.1536	-2.1586	-1.0155		0.1881	0.001185	2.027e-06	2.995e-05	0.003717	0.1674		0.2817	0.00239	5.557e-06	7.359e-05	0.007161	0.2458		-0.7151	0.1995	-0.1995	0.0461	0.6358	0.6358					59.41	AT3G55250	BRADI2G19260	OS05G0526200	GRMZM2G051403
Traes_1AL_8C2592FD6	70.0428	58.0557	12.8764	8.34977	64.1751	12.3713	21.512	37.7266		-0.2732	-2.3248	-3.1672	-2.3556	-1.5471	-0.7547		0.2927	2.633e-10	2.656e-08	4.589e-11	7.247e-07	0.00441		0.3997	1.484e-09	9.047e-08	2.704e-10	2.701e-06	0.01091		-0.6711	-0.0554	0.0554	0.0684	0.8964	0.8964					42.78	AT3G47560, AT3G47590, AT2G19550, AT1G29840	BRADI2G18430	OS05G0539500	GRMZM2G016503
Traes_1AL_8C2CB0DE9	121.787	199.262	40.4476	103.677	138.711	63.0272	43.5191	52.693		0.7009	-1.5412	-0.2476	-1.1197	-1.6457	-1.3772		0.1699	0.003808	0.6398	0.03137	0.001732	0.007553		0.2593	0.006961	0.6839	0.04668	0.003568	0.01746		-0.5705	0.3682	-0.3682	0.1397	0.3694	0.3694				Histone H4 variant TH011 [Source:UniProtKB/Swiss-Prot;Acc:P62785]	59.08
Traes_1AL_8C60887D9	38.2511	56.0533	8.52697	0.915767	21.9134	26.0091	6.18013	13.3094		0.5418	-2.0446	-4.5242	0.2396	-1.7313	-0.6932		0.4099	0.005134	0.0001357	0.7244	0.01944	0.3077		0.5215	0.00914	0.0002923	0.7727	0.03201	0.4043		-0.7443	-0.0545	0.0545	0.0342	0.8981	0.8981					66.08	AT3G58100	BRADI3G15940, BRADI4G03190		GRMZM2G431039, GRMZM5G846916, GRMZM2G114140, GRMZM2G454550, GRMZM2G431039, GRMZM5G846916, GRMZM2G114140, GRMZM2G454550
Traes_1AL_8C8E43898	13.8161	13.2284	16.6385	7.6752	14.9378	8.48943	18.5847	17.7351		-0.0719	0.2635	-0.8792	-0.8012	0.3353	0.3127		0.8421	0.5063	0.146	0.06388	0.3556	0.3452		0.895	0.5653	0.1838	0.08918	0.4217	0.4441		-0.1253	-0.2385	0.2385	0.7675	0.5695	0.5695					46.64
Traes_1AL_8D58E2A6A	52.114	20.741	30.8389	17.4863	46.6294	20.5492	13.1978	21.6707		-1.3155	-0.7089	-1.5396	-1.1659	-1.8041	-1.1396		6.582e-05	0.03996	0.0006667	0.001062	2.785e-06	0.0004523		0.0003404	0.05865	0.001299	0.002063	9.442e-06	0.001457		-0.7777	0.2093	-0.2093	0.0231	0.6189	0.6189					42.33	AT2G31530	BRADI2G26310	OS05G0397700	GRMZM5G866861
Traes_1AL_8DAD49AC3	4.5878	9.05283	0	3.37973	14.6594	2.52013	0.793233	4.71783		0.9346	-4.0006	-0.5322	-2.4725	-3.9088	-1.5108		0.1141	0.007766	0.5701	0.000682	6.528e-05	0.005959		0.188	0.01332	0.6192	0.001367	0.0001753	0.01422		-0.4259	-0.1257	0.1257	0.2928	0.7668	0.7668					42.92	AT3G56590, AT3G10810	BRADI2G27250	OS05G0373500
Traes_1AL_8DF03B2E0	6.01853	8.90233	2.54233	4.97007	14.1038	12.9739	9.9734	10.1089		0.5817	-1.1139	-0.4126	-0.1057	-0.4912	-0.3861		0.3291	0.1692	0.6304	0.8506	0.3943	0.4736		0.4393	0.2147	0.6751	0.8744	0.4615	0.5715		-0.1532	-0.7874	0.7874	0.7172	0.0204	0.0204					40.15	AT2G01480, AT1G14970, AT2G01480, AT1G14970, AT2G01480, AT1G14970, AT2G01480, AT1G14970, AT2G01480, AT1G14970	BRADI2G23277		GRMZM2G382792, GRMZM2G148619, AC213621.5_FG002, GRMZM2G419739, GRMZM2G306043
Traes_1AL_8E1027E44	257.528	192.842	307.988	126.566	217.84	203.039	207.217	261.515		-0.4181	0.2391	-0.9494	-0.1004	-0.0731	0.2593		0.007057	0.1315	1.193e-06	0.533	0.6486	0.08961		0.01852	0.1713	3.365e-06	0.5933	0.7062	0.1459		-0.3283	-0.1066	0.1066	0.4273	0.8016	0.8016				periodic tryptophan protein 2 [Source:Projected from Arabidopsis thaliana (AT1G15440) TAIR;Acc:AT1G15440]	44.8	AT1G15440	BRADI2G19560	OS05G0519500	GRMZM2G060817
Traes_1AL_8E8E7401B	20.0646	47.6807	0.457767	0.8947	23.0539	2.09333	0.422367	4.6677		1.2325	-4.7449	-3.8862	-3.353	-5.2171	-2.2209		0.01076	3.634e-05	0.001066	9.992e-06	4.075e-06	5.316e-05		0.02647	9.482e-05	0.002012	2.628e-05	1.344e-05	0.0002155		-0.715	0.1482	-0.1482	0.0462	0.7263	0.7263					43.39	AT1G65590	BRADI2G25310, BRADI3G44607	OS05G0415700	GRMZM2G121514
Traes_1AL_8E9187BA2	18.6921	11.2412	0.9634	1.59033	17.4249	33.1309	135.323	45.3		-0.7177	-3.8206	-3.5687	0.9044	2.9103	1.3411		0.2017	9.341e-05	0.001895	0.09753	3.47e-08	0.01159		0.2981	0.0002281	0.003441	0.1307	1.611e-07	0.02533		0.0123	-0.7599	0.7599	0.977	0.0287	0.0287					56	AT4G35840, AT5G66070, AT2G17730	BRADI3G32470	OS10G0544600	GRMZM2G052344
Traes_1AL_8E93B1B19	20.2444	13.5989	2.8423	6.08487	30.334	26.6872	18.5447	8.21713		-0.5514	-2.6065	-1.6256	-0.1858	-0.7205	-1.8749		0.3157	0.0005379	0.03206	0.7294	0.1895	0.0007329		0.4251	0.001153	0.04652	0.7772	0.244	0.002237		-0.5325	-0.5357	0.5357	0.1742	0.1712	0.1712					71.46
Traes_1AL_8EA518264	128.629	190.54	918.558	1333.71	171.456	1742.98	831.478	503.545		0.5616	2.8071	3.3402	3.3144	2.2565	1.539		0.1908	5.265e-11	6.266e-15	6.562e-15	1.171e-07	0.0003012		0.2849	3.312e-10	4.05e-14	6.551e-14	4.982e-07	0.001015		0.7359	-0.1896	0.1896	0.0374	0.6529	0.6529					42.68	AT2G03820	BRADI3G34097	OS10G0573900	GRMZM2G169931, GRMZM2G134844
Traes_1AL_8F917ED50	42.2738	120.033	3.4339	28.0657	51.5814	30.6307	42.5866	44.5836		1.4934	-3.4165	-0.5407	-0.7403	-0.2773	-0.2095		0.0006541	2.854e-07	0.2913	0.1081	0.5395	0.6349		0.00244	1.035e-06	0.342	0.1432	0.605	0.7163		-0.1994	-0.2259	0.2259	0.636	0.5907	0.5907				Histone H4 variant TH011 [Source:UniProtKB/Swiss-Prot;Acc:P62785]	51.81		BRADI2G23010		GRMZM2G421279
Traes_1AL_8FA3E9154	229.521	164.891	11.5876	40.1417	191.896	14.9996	5.01247	13.7435		-0.4648	-4.1303	-2.4433	-3.5768	-5.0774	-3.6651		0.4981	2.338e-08	0.0006971	6.95e-07	7.177e-11	1.999e-07		0.6025	9.94e-08	0.001354	2.155e-06	5.338e-10	1.488e-06		-0.7415	0.4	-0.4	0.0353	0.3262	0.3262					56.07	AT5G38160, AT3G57310, AT5G38170, AT5G38195, AT1G48750, AT1G43666, AT3G18280, AT5G38197, AT1G43667, AT2G14846, AT1G43665, AT4G12825, AT5G38180, AT1G07747, AT1G66850, AT5G38160, AT3G57310, AT5G38170, AT5G38195, AT1G48750, AT1G43666, AT3G18280, AT5G38197, AT1G43667, AT2G14846, AT1G43665, AT4G12825, AT5G38180, AT1G07747, AT1G66850, AT5G38160, AT3G57310, AT5G38170, AT5G38195, AT1G48750, AT1G43666, AT3…	BRADI3G30300, BRADI3G30310	OS10G0504900, OS10G0505000, OS10G0504650, OS10G0505700, OS10G0505500, OS10G0504900, OS10G0505000, OS10G0504650, OS10G0505700, OS10G0505500	GRMZM2G387360, GRMZM2G406552, GRMZM2G387360, GRMZM2G406552, GRMZM2G387360, GRMZM2G406552, GRMZM2G387360, GRMZM2G406552, GRMZM2G387360, GRMZM2G406552, GRMZM2G387360, GRMZM2G406552, GRMZM2G387360, GRMZM2G406552, GRMZM2G387360, GRMZM2G406552, GRMZM2G387360, GRMZM2G406552, GRMZM2G387360, GRMZM2G406552
Traes_1AL_9022E66BC	632.332	183.489	156.59	151.094	216.338	82.5791	27.6406	30.2762		-1.7566	-1.9763	-2.0221	-1.3676	-2.9059	-2.7982		0.001399	0.000357	0.000309	0.0142	4.111e-07	6.239e-07		0.004678	0.0007896	0.0006322	0.02261	1.595e-06	4.081e-06		-0.7432	0.6679	-0.6679	0.0346	0.0703	0.0703					47.36		BRADI3G21730	OS08G0364900	GRMZM2G101116
Traes_1AL_904F85D72	28.951	74.5775	124.91	168.893	35.3857	82.3906	36.6523	44.8323		1.3585	2.0833	2.5214	1.2071	0.0519	0.3368		2.987e-05	2.395e-10	6.114e-14	0.0001945	0.8796	0.2971		0.0001733	1.358e-09	3.603e-13	0.0004246	0.9017	0.3931		0.4562	0.4703	-0.4703	0.2559	0.2395	0.2395				Transducin/WD40 repeat-like superfamily protein [Source:Projected from Arabidopsis thaliana (AT5G07590) TAIR;Acc:AT5G07590]	43.64	AT5G07590	BRADI3G33520	OS10G0563300	GRMZM2G374969
Traes_1AL_9097027B6	81.9949	28.1761	24.6457	9.30767	63.216	27.6622	21.4569	28.6322		-1.5227	-1.6614	-3.1807	-1.1707	-1.5427	-1.1351		0.0002896	0.0002105	3.459e-07	0.007373	0.0005413	0.006777		0.00121	0.0004844	1.04e-06	0.01238	0.001232	0.0159		-0.833	-0.1356	0.1356	0.0102	0.7489	0.7489				Protein of unknown function (DUF2930) [Source:Projected from Arabidopsis thaliana (AT5G52110) TAIR;Acc:AT5G52110]	47.51	AT5G52110	BRADI3G31527	OS10G0522500	GRMZM2G087063
Traes_1AL_90BF0232D	5.17863	38.3959	10.1552	15.2567	1.15577	4.3702	3.03713	4.8854		2.7807	0.9329	1.4219	1.7882	1.284	1.9313		0.001275	0.3054	0.1277	0.09024	0.2363	0.05653		0.004322	0.3619	0.1628	0.122	0.2959	0.09891		0.1651	0.7554	-0.7554	0.696	0.0302	0.0302				end binding protein 1C [Source:Projected from Arabidopsis thaliana (AT5G67270) TAIR;Acc:AT5G67270]	49.17	AT5G67270	BRADI3G30010	OS10G0498900	GRMZM2G163409, GRMZM2G045808
Traes_1AL_91299CB97	19.0786	11.5338	6.37203	6.97957	1.89523	6.61253	3.21323	1.2653		-0.6855	-1.4768	-1.3516	1.7078	0.747	-0.4734		0.4801	0.1482	0.2088	0.1144	0.5061	0.6776		0.5863	0.1907	0.2537	0.1507	0.5728	0.7544		-0.4176	0.7778	-0.7778	0.3032	0.0231	0.0231					60.15	AT3G01530, AT3G27810, AT5G40350
Traes_1AL_9142E30E21	19.2769	16.7996	17.2062	349.643	52.9696	35.0901	21.2434	30.3979		-0.1862	-0.1464	4.1489	-0.595	-1.2913	-0.8206		0.6741	0.7594	2.644e-23	0.1538	0.002911	0.04297		0.759	0.7981	4.715e-22	0.1968	0.005729	0.07818		0.4348	0.071	-0.071	0.2817	0.8673	0.8673					57.27	AT2G38640	BRADI2G22030	OS05G0484800	GRMZM2G440009, GRMZM2G145655
Traes_1AL_914726769	29.031	14.8669	33.0911	42.91	18.6185	5.97623	4.65273	1.29093		-0.9525	0.1918	0.5528	-1.6019	-1.9587	-3.6612		0.1052	0.7443	0.3601	0.01741	0.004951	1.394e-06		0.1759	0.7851	0.413	0.02727	0.009289	8.328e-06		-0.3959	0.7799	-0.7799	0.3315	0.0224	0.0224					50.9	AT4G00050	BRADI3G33170	OS10G0556200
Traes_1AL_91970EBB9	163.121	490.987	1283.49	1750.68	95.6974	2110.35	994.019	405.671		1.5796	2.9557	3.402	4.4286	3.3499	2.0651		1.629e-05	7.044e-16	1.82e-20	2.13e-33	9.527e-20	2.139e-08		0.0001035	9.926e-15	2.192e-19	9.281e-32	2.811e-18	2.02e-07		0.6617	0.0941	-0.0941	0.0739	0.8246	0.8246					45.64	AT2G38060	BRADI2G23690	OS05G0451100	AC235543.1_FG002, GRMZM2G142919
Traes_1AL_91AA77622	41.4596	12.2503	8.31287	5.1902	35.4758	19.6557	3.71623	16.9038		-1.742	-2.2216	-2.8971	-0.851	-3.1854	-1.0564		2.167e-05	8.066e-06	3.625e-05	0.04071	4.222e-08	0.007204		0.0001319	2.339e-05	8.414e-05	0.05919	1.935e-07	0.01676		-0.7116	-0.114	0.114	0.0477	0.7881	0.7881					53.27	AT2G33350, AT1G04500, AT2G33350, AT1G04500	BRADI3G28290	OS10G0466500	GRMZM2G133555, GRMZM2G123550
Traes_1AL_92611AACA	199.995	131.941	1361.02	502.549	120.177	1227.46	202.933	65.349		-0.5896	2.7215	1.3043	3.2969	0.7432	-0.8608		0.3003	1.572e-06	0.02211	6.327e-09	0.1927	0.133		0.4082	5.101e-06	0.03318	2.681e-08	0.2476	0.203		0.0853	0.2666	-0.2666	0.8408	0.5233	0.5233					53.55	AT4G00070, AT1G36950, AT1G73760, AT1G17970	BRADI2G17590	OS05G0550000	GRMZM2G061663
Traes_1AL_928B9DEB9	8.79033	6.3711	4.4452	4.2955	10.9896	8.35433	8.08233	9.41747		-0.4173	-0.867	-0.9841	-0.4174	-0.4136	-0.167		0.4112	0.17	0.2158	0.4212	0.4231	0.7149		0.5226	0.2157	0.2614	0.4816	0.4905	0.7874		-0.3864	-0.7255	0.7255	0.3444	0.0416	0.0416					51.26	AT4G14050	BRADI2G25180	OS11G0661000, OS05G0418500	GRMZM2G447535
Traes_1AL_929323C381	0.604533	47.3012	77.4512	157.642	1.83773	117.801	114.492	40.1068		5.9578	6.6375	7.6636	5.8447	5.8036	4.3106		8.039e-11	5.015e-13	7.415e-17	1.485e-17	2.495e-17	3.745e-10		3.549e-09	4.415e-12	5.818e-16	1.982e-16	5.309e-16	5.363e-09		0.7781	-0.0384	0.0384	0.023	0.9282	0.9282					43.66
Traes_1AL_92C17ACCD	152.153	68.8953	50.2491	21.9598	128.518	27.2509	36.0496	50.4649		-1.1244	-1.5531	-2.6984	-2.1985	-1.8031	-1.3215		0.04352	0.006351	1.741e-05	0.0001408	0.001583	0.01803		0.0853	0.01109	4.221e-05	0.0003139	0.003288	0.03712		-0.8254	0.1165	-0.1165	0.0116	0.7835	0.7835					41.62	AT3G04710	BRADI4G10100, BRADI3G43670, BRADI4G10090, BRADI4G13440	OS02G0493050
Traes_1AL_92E664DDF	10.2375	4.4069	1.37327	0	7.59373	2.134	0	1.98443		-1.2215	-2.683	-4.7954	-1.7944	-5.2161	-1.9269		0.0639	0.004978	0.002985	0.03244	0.0007881	0.008415		0.1171	0.008884	0.005249	0.04812	0.00174	0.0192		-0.8585	0.0871	-0.0871	0.0064	0.8375	0.8375				NAD+ ADP-ribosyltransferases;NAD+ ADP-ribosyltransferases [Source:Projected from Arabidopsis thaliana (AT5G22470) TAIR;Acc:AT5G22470]	48.45	AT5G22470	BRADI3G44840	OS02G0530600	GRMZM2G038536
Traes_1AL_931BB17DA	17.6515	11.0011	171.41	180.071	16.7289	76.443	200.875	98.0696		-0.6572	3.2606	3.3122	2.1617	3.5466	2.5086		0.1552	9.289e-15	1.048e-14	3.427e-07	1.405e-17	1.66e-09		0.2412	1.095e-13	6.635e-14	1.112e-06	3.091e-16	2.043e-08		0.824	-0.1565	0.1565	0.0119	0.7114	0.7114					43.13	AT4G15530	BRADI2G25745	OS05G0405000	GRMZM2G097457, GRMZM2G306345
Traes_1AL_93733EE4C	577.546	226.386	138.181	273.411	209.434	58.0017	59.1264	51.8008		-1.3422	-2.0356	-1.0736	-1.8377	-1.8115	-1.9887		0.0001005	8.245e-09	0.00242	4.688e-07	6.413e-07	2.345e-08		0.0004899	3.748e-08	0.004317	1.491e-06	2.412e-06	2.191e-07		-0.5737	0.7467	-0.7467	0.137	0.0333	0.0333					51.43	AT3G61260, AT4G00670, AT2G45820	BRADI3G30260	OS10G0503800
Traes_1AL_9375790BA	96.0056	107.474	345.601	383.717	64.4324	166.765	121.394	83.4134		0.1584	1.841	1.9644	1.3679	0.9115	0.3698		0.5465	1.404e-12	1.344e-13	3.013e-07	0.0007471	0.1667		0.6469	1.147e-11	7.673e-13	9.855e-07	0.001657	0.2449		0.4664	0.5197	-0.5197	0.2441	0.1868	0.1868					40.19	AT3G09560	BRADI2G23040	OS01G0637100	GRMZM2G099481
Traes_1AL_93E07A334	8.49823	6.15897	5.66073	0.8947	12.7239	5.53553	7.2564	10.9646		-0.4673	-0.4747	-2.621	-1.1897	-0.8375	-0.2042		0.3001	0.3809	0.02133	0.01845	0.07393	0.5854		0.408	0.4403	0.03209	0.02874	0.1062	0.6726		-0.4937	-0.5152	0.5152	0.2138	0.1913	0.1913					43.93	AT5G58920			GRMZM2G136237
Traes_1AL_93E3B67231	12.4005	4.52733	2.79443	7.91637	22.5909	7.7509	6.1877	5.66633		-1.4139	-1.9457	-0.5697	-1.5393	-1.8448	-1.9414		0.01488	0.008421	0.4115	0.006653	0.001644	0.00027		0.03482	0.01434	0.465	0.01127	0.003402	0.0009189		-0.4923	-0.3292	0.3292	0.2152	0.4258	0.4258					55.05			OS05G0532800	GRMZM2G396835, GRMZM2G044771
Traes_1AL_93E51B797	9.04837	4.896	0	0	40.1284	0	0	0		-0.8332	-4.9317	-4.3275	-7.1219	-7.145	-7.8381		0.5052	0.004616	0.01517	3.314e-05	3.06e-05	2.233e-06		0.6091	0.008294	0.02348	8.097e-05	8.692e-05	1.27e-05		-0.8502	0.0337	-0.0337	0.0075	0.9369	0.9369					44.66		BRADI2G16120	OS05G0567600	GRMZM2G117497, GRMZM2G158117
Traes_1AL_93EDB94DF	9.0732	3.31607	11.0947	0	1.78987	0.901233	0.793233	0.317967		-1.4181	0.3151	-4.6022	-0.9588	-1.0019	-2.0158		0.01762	0.5711	0.003884	0.3765	0.3559	0.05875		0.04016	0.6274	0.006701	0.436	0.422	0.1022		-0.6788	0.5436	-0.5436	0.0642	0.1637	0.1637					41.81	AT3G11964	BRADI4G23560	OS07G0203300, OS07G0203275	GRMZM2G039746
Traes_1AL_9486BAD8C	37.3879	15.4388	14.1539	3.37973	25.8834	1.32803	6.73463	15.9021		-1.2662	-1.3265	-3.4035	-4.0895	-1.8746	-0.7213		0.01015	0.01257	8.591e-05	1.497e-06	0.001129	0.1436		0.0252	0.02064	0.0001897	4.427e-06	0.002416	0.2165		-0.5718	0.2325	-0.2325	0.1387	0.5795	0.5795					44.53			OS02G0494400, OS02G0494000
Traes_1AL_94AA8CF36	48.9889	34.0287	46.9817	11.3172	24.6068	11.606	7.9063	18.5908		-0.5369	-0.0375	-2.0648	-1.0856	-1.6229	-0.408		0.06697	0.9028	3.778e-05	0.005614	0.0001535	0.2022		0.1217	0.9189	8.746e-05	0.009636	0.0003862	0.2874		-0.6407	0.5943	-0.5943	0.087	0.1202	0.1202					36.41	AT3G24180	BRADI1G28847	OS07G0444000	GRMZM2G105922
Traes_1AL_94C6222E8	55.5726	25.2414	9.45657	4.3376	43.2375	2.52013	7.8548	19.9188		-1.1259	-2.4323	-3.6017	-3.9709	-2.4307	-1.1154		0.002749	2.975e-07	1.373e-06	9.445e-10	3.425e-07	0.003434		0.008325	1.076e-06	3.84e-06	4.545e-09	1.347e-06	0.008753		-0.654	0.1417	-0.1417	0.0785	0.7378	0.7378				NAD(P)-linked oxidoreductase superfamily protein [Source:Projected from Arabidopsis thaliana (AT5G53580) TAIR;Acc:AT5G53580]	45.74	AT5G53580	BRADI3G30847	OS10G0517400	GRMZM2G022130
Traes_1AL_94EA49C55	4.1637	6.2337	22.3826	35.8746	1.5817	14.8794	7.66	1.70493		0.5557	2.3212	2.9359	3.1317	2.2221	-0.005		0.3822	0.0001608	2.983e-06	1.564e-05	0.003309	0.9952		0.4943	0.000378	8.01e-06	3.994e-05	0.006442	0.9973		0.3866	0.4845	-0.4845	0.3441	0.2238	0.2238					56.34		BRADI3G10230	OS02G0275200	GRMZM2G118312
Traes_1AL_9506A982D	6.91373	1.90753	0.4817	0	51.5731	5.60303	5.39447	11.6697		-1.77	-3.1896	-3.7342	-3.1713	-3.2169	-2.1082		0.01817	0.007151	0.01578	9.168e-07	6.56e-07	0.0001416		0.0412	0.01236	0.02435	2.795e-06	2.464e-06	0.0005172		-0.4401	-0.7155	0.7155	0.2752	0.046	0.046					60.97	AT3G52525, AT2G36026, AT3G52525, AT2G36026	BRADI3G31940	OS10G0532600	GRMZM2G137869, GRMZM2G039312
Traes_1AL_950BFB736	13.6885	12.9675	15.3103	106.806	11.9921	11.2616	15.4125	7.59943		-0.0796	0.1961	2.8945	-0.1015	0.3533	-0.6322		0.8748	0.7134	3.466e-09	0.8514	0.4984	0.2259		0.92	0.7579	1.295e-08	0.8752	0.5652	0.3146		0.386	0.4837	-0.4837	0.3449	0.2246	0.2246					47.29	AT3G56420, AT2G40790, AT3G08710	BRADI2G34450	OS05G0480200	GRMZM2G701204
Traes_1AL_95111FAAC	83.9845	68.8369	145.632	221.203	102.339	92.9952	124.26	115.429		-0.2914	0.7774	1.3623	-0.1398	0.283	0.1648		0.2205	0.001128	2.548e-08	0.5587	0.2257	0.4684		0.3201	0.002284	8.698e-08	0.618	0.2845	0.5666		0.6854	0.1166	-0.1166	0.0606	0.7834	0.7834					41.23	AT2G38880	BRADI2G22940	OS05G0463800	GRMZM2G064426
Traes_1AL_95C7D27A7	0.210067	0	0	0	24.9198	0	0.422367	5.05377		-1.4628	-0.7657	-0.1679	-7.1333	-5.5561	-2.1862		0.4382	0.6916	0.9314	1.81e-05	3.613e-05	0.009795		0.5481	0.7384	0.943	4.584e-05	0.0001014	0.0219		-0.2181	-0.581	0.581	0.6039	0.131	0.131					45.89	AT5G41610	BRADI2G26740	OS05G0382200	GRMZM2G047835, GRMZM2G047875, GRMZM2G439306
Traes_1AL_95C9E80C7	153.093	188.216	47.7987	26.6534	97.0283	96.9795	61.8482	199.481		0.2934	-1.6554	-2.4045	-0.0017	-0.6478	1.0295		0.4492	5.958e-05	3.528e-07	0.9965	0.1082	0.008143		0.5581	0.0001504	1.06e-06	0.997	0.1487	0.01865		-0.3976	-0.2157	0.2157	0.3293	0.608	0.608					40.35	AT1G71220	BRADI3G28605	OS02G0664200, OS02G0664100	GRMZM5G846198, GRMZM2G370162, GRMZM5G846198, GRMZM2G370162
Traes_1AL_95E05F3D5	38.3328	78.8801	214.954	376.145	63.9618	124.16	79.7138	46.6589		1.0298	2.4641	3.2544	0.9509	0.3161	-0.4582		0.0005283	7.073e-17	6.089e-28	0.0009474	0.2822	0.1167		0.00203	1.154e-15	1.94e-26	0.001855	0.3448	0.1819		0.4553	0.3669	-0.3669	0.2569	0.3712	0.3712				RNI-like superfamily protein [Source:Projected from Arabidopsis thaliana (AT3G48880) TAIR;Acc:AT3G48880]	41.8	AT3G48880, AT4G11580	BRADI3G30187	OS10G0502900	GRMZM5G868683
Traes_1AL_9635FFF35	0	0	29.219	4.09643	0.240733	12.135	2.88267	0.680667		-0.0339	7.7548	4.7078	5.1679	3.1734	1.1079		0.987	4.063e-06	0.009215	0.0002772	0.03216	0.4759		0.9923	1.237e-05	0.01487	0.0005909	0.05034	0.5735		0.3663	0.0389	-0.0389	0.3722	0.9271	0.9271					67.2
Traes_1AL_968B97E50	285.361	347.238	888.697	1466.46	491.885	1157.86	1541.12	939.417		0.2819	1.6301	2.3509	1.2309	1.6427	0.9295		0.2317	4.295e-12	2.275e-23	1.174e-07	1.405e-12	6.063e-05		0.3327	3.239e-11	4.096e-22	4.09e-07	1.426e-11	0.0002424		0.8327	-0.3821	0.3821	0.0103	0.3502	0.3502					41.56	AT2G29080, AT1G07510	BRADI2G23357	OS05G0458400	GRMZM2G038401
Traes_1AL_9692F605A	92.9763	94.0585	24.3909	35.0805	214.464	51.5919	90.0025	115.151		0.0172	-1.9352	-1.4446	-2.037	-1.2406	-0.874		0.9258	9.06e-13	2.064e-06	3.89e-23	3.086e-11	3.186e-07		0.9579	7.634e-12	5.654e-06	8.409e-22	2.462e-10	2.254e-06		-0.4154	-0.5235	0.5235	0.306	0.183	0.183					43.96	AT3G63030, AT4G00416, AT4G22745, AT3G63030, AT4G00416, AT4G22745, AT3G63030, AT4G00416, AT4G22745	BRADI2G25777	OS05G0404600	GRMZM5G847045, GRMZM2G040131, GRMZM2G069254
Traes_1AL_96D184BF0	110.925	109.33	72.3816	64.9425	182.625	105.854	142.368	144.673		-0.0134	-0.6508	-0.7068	-0.7752	-0.3571	-0.335		0.9499	0.006067	0.009071	0.0003359	0.09046	0.1006		0.9753	0.01064	0.01466	0.000707	0.127	0.1607		-0.3246	-0.7444	0.7444	0.4328	0.0342	0.0342					51.47		BRADI2G37210		GRMZM2G022616, GRMZM2G101036, GRMZM2G110330, GRMZM2G434518, GRMZM2G135002, GRMZM2G038839, GRMZM2G101060, GRMZM2G134550, GRMZM2G083000, GRMZM2G152290, GRMZM2G054628, GRMZM2G042752, GRMZM2G168957, GRMZM2G082964
Traes_1AL_97333ABA1	449.464	626.166	892.923	636.001	456.152	1424.27	466.29	308.752		0.4774	0.99	0.4926	1.6368	0.0311	-0.5616		0.06083	0.0001067	0.05831	1.158e-10	0.9033	0.02808		0.1125	0.0002581	0.08007	6.415e-10	0.9219	0.05436		-0.0715	0.1508	-0.1508	0.8664	0.7215	0.7215					48.67	AT3G62860, AT2G47630, AT3G62860, AT2G47630	BRADI2G11950	OS01G0315700, OS01G0315600	GRMZM2G080320
Traes_1AL_979039A13	120.373	60.3546	16.275	8.76897	41.4456	19.518	16.9363	41.4479		-0.9804	-2.7785	-3.6007	-1.0573	-1.2649	-0.0099		0.06716	1.838e-06	2.518e-07	0.06456	0.02825	0.9855		0.122	5.903e-06	7.697e-07	0.09003	0.0448	0.9907		-0.6837	0.1046	-0.1046	0.0616	0.8053	0.8053					45.2	AT2G17480, AT2G33670, AT1G42560, AT2G17430, AT5G65970	BRADI3G32230	OS10G0541000	GRMZM2G040441
Traes_1AL_97A25D0F6	172.317	102.012	72.5318	28.2858	152.673	66.0203	68.5968	91.241		-0.7536	-1.2185	-2.4865	-1.215	-1.1485	-0.7462		7.223e-09	1.01e-13	5.238e-18	2.785e-14	2.379e-13	8.287e-09		1.566e-07	1.002e-12	4.664e-17	2.579e-13	2.769e-12	8.656e-08		-0.798	-0.1306	0.1306	0.0176	0.7579	0.7579					47.08
Traes_1AL_9873095B9	163.118	97.8665	73.4783	69.5565	203.695	59.9093	45.9654	55.9711		-0.7289	-1.1248	-1.2081	-1.7557	-2.1386	-1.8369		0.01773	0.000492	0.0005196	4.513e-08	6.196e-11	3.361e-09		0.04037	0.001062	0.001029	1.676e-07	4.669e-10	3.853e-08		-0.8527	0.2405	-0.2405	0.0071	0.5661	0.5661				Mitochondrial substrate carrier family protein [Source:Projected from Arabidopsis thaliana (AT5G56450) TAIR;Acc:AT5G56450]	47.1	AT5G56450	BRADI2G18347	OS05G0539600	GRMZM2G111017
Traes_1AL_98C3B8096	834.748	1596.33	1788.93	2709.88	1265.24	2448.43	1626.16	1333.08		0.934	1.0956	1.6929	0.9504	0.3614	0.0748		4.232e-06	7.668e-08	1.212e-16	2.7e-06	0.07495	0.7118		3.33e-05	3.029e-07	9.3e-16	7.69e-06	0.1074	0.7846		0.5891	-0.0138	0.0138	0.1244	0.9742	0.9742				Bax inhibitor-1 family protein [Source:Projected from Arabidopsis thaliana (AT4G15470) TAIR;Acc:AT4G15470]	46.46	AT4G15470	BRADI2G25870	OS05G0402300	GRMZM2G479608
Traes_1AL_9907E1500	92.7289	41.6971	15.2061	7.87427	65.0226	2.99457	18.405	41.8171		-1.1388	-2.5592	-3.4087	-4.3269	-1.8102	-0.6321		0.002573	9.853e-09	2.072e-08	3.692e-12	1.772e-05	0.09484		0.007867	4.426e-08	7.144e-08	2.554e-11	5.239e-05	0.153		-0.5325	0.1211	-0.1211	0.1743	0.7752	0.7752				16S rRNA processing protein RimM family [Source:Projected from Arabidopsis thaliana (AT5G46420) TAIR;Acc:AT5G46420]	42.74	AT5G46420	BRADI2G16350	OS05G0566300	GRMZM2G165694
Traes_1AL_990EAAEC8	8.76893	4.369	3.09587	3.6209	6.93603	0.4268	0.885067	2.0602		-1.0031	-1.4661	-1.0773	-3.5667	-2.8695	-1.5929		0.04577	0.03094	0.1707	0.001716	0.002655	0.004705		0.08891	0.04653	0.2115	0.003223	0.00527	0.01154		-0.5981	0.5486	-0.5486	0.1173	0.1591	0.1591					43.32	AT4G34880	BRADI3G20890	OS10G0155400
Traes_1AL_9912FD7F9	19.0769	40.4749	38.3477	27.0072	2.2311	10.2572	1.75893	0.769267		1.0669	0.9926	0.4219	2.1249	-0.3332	-1.1694		0.07019	0.09955	0.5146	0.004851	0.7236	0.2004		0.1265	0.1333	0.5668	0.008428	0.7727	0.2853		-0.2272	0.8967	-0.8967	0.5885	0.0025	0.0025					51.8
Traes_1AL_996BDEFEC	3.4709	1.21727	2.54377	0.915767	2.67237	10.279	11.0241	11.5258		-1.4872	-0.6681	-1.4763	1.886	1.9795	2.0463		0.09385	0.4718	0.2473	0.01123	0.007408	0.004154		0.1602	0.5313	0.2956	0.01825	0.01337	0.01035		0.2858	-0.7925	0.7925	0.4925	0.019	0.019					46.01	AT1G17770, AT2G05900, AT1G73100, AT5G04940, AT2G24740, AT1G17770, AT2G05900, AT1G73100, AT5G04940, AT2G24740	BRADI4G25940	OS05G0490700	GRMZM2G140577, GRMZM2G117458
Traes_1AL_99AD2C964	13.9729	4.67073	2.97617	2.6841	10.6664	0.812933	3.3162	2.65883		-1.53	-2.1242	-2.1228	-3.4111	-1.6485	-1.9468		0.0244	0.009658	0.02935	0.001065	0.03341	0.006605		0.05269	0.01624	0.04294	0.002067	0.05212	0.01555		-0.7077	0.2586	-0.2586	0.0495	0.5363	0.5363					40.17
Traes_1AL_99C0FB6F6	1604.6	2959.05	2161.56	1285.07	263.119	2064.46	1495.3	1041.2		0.8805	0.4287	-0.313	2.9603	2.4962	1.9751		0.0001789	0.06897	0.1893	2.292e-35	1.444e-25	1.25e-16		0.0007995	0.09598	0.2324	1.14e-33	7.849e-24	5.822e-15		0.196	0.4981	-0.4981	0.6417	0.209	0.209				glutamate-ammonia ligases;catalytics;glutamate-ammonia ligases [Source:Projected from Arabidopsis thaliana (AT3G53180) TAIR;Acc:AT3G53180]	40.7	AT3G53180	BRADI3G27877	OS10G0456500	GRMZM2G115646
Traes_1AL_99E2A853D	94.6371	39.6036	24.8274	87.7432	46.6889	7.74393	12.4636	18.5703		-1.2436	-1.8625	-0.1261	-2.5535	-1.9014	-1.3153		0.004079	6.299e-05	0.7786	1.763e-06	0.0001256	0.003502		0.01165	0.0001583	0.8103	5.161e-06	0.0003208	0.008908		-0.3145	0.6831	-0.6831	0.4481	0.0619	0.0619					55.88	AT3G15670, AT1G52690	BRADI2G18090	OS05G0542500	GRMZM2G096475
Traes_1AL_99F5BB0D8	391.723	772.233	1161.13	1412.89	294.581	1270.71	663.087	480.147		0.9784	1.5616	1.8471	2.1044	1.1682	0.7024		2.824e-07	3.342e-16	1.138e-21	3.694e-28	1.379e-09	0.000254		3.438e-06	4.949e-15	1.621e-20	1.14e-26	8.182e-09	0.0008704		0.5217	0.3293	-0.3293	0.1848	0.4258	0.4258				S-adenosyl-L-methionine-dependent methyltransferases superfamily protein [Source:Projected from Arabidopsis thaliana (AT4G18030) TAIR;Acc:AT4G18030]	45.19	AT4G18030	BRADI3G33900	OS10G0569300	AC211390.3_FG001
Traes_1AL_9A161C892	16.5109	52.1582	44.2483	88.7622	30.5991	53.8972	81.0493	72.8394		1.6648	1.3578	2.4219	0.8082	1.3947	1.2461		6.264e-07	0.0001473	1.183e-11	0.01132	6.873e-06	3.933e-05		6.681e-06	0.0003483	5.662e-11	0.01837	2.181e-05	0.0001643		0.8839	-0.251	0.251	0.0036	0.5487	0.5487					46.02	AT4G19006, AT5G45620, AT4G19006, AT5G45620, AT4G19006, AT5G45620, AT4G19006, AT5G45620	BRADI3G34500	OS01G0511300, OS03G0214600	GRMZM2G083076, GRMZM5G868757, GRMZM2G083076, GRMZM5G868757
Traes_1AL_9A27D1D13	64.1763	58.496	12.8075	19.7091	110.621	19.4444	25.8857	50.0632		-0.13	-2.2797	-1.7373	-2.487	-2.0759	-1.1182		0.5322	2.143e-11	5.657e-06	1.312e-19	1.806e-16	1.783e-08		0.6338	1.436e-10	1.464e-05	2.122e-18	3.422e-15	1.716e-07		-0.5753	-0.1927	0.1927	0.1357	0.6475	0.6475					47.4	AT1G11690	BRADI2G20897		GRMZM2G075132
Traes_1AL_9A3C64935	128.617	75.6354	16.1891	8.79	171.215	11.4701	17.0206	61.4604		-0.7544	-2.8749	-3.6948	-3.8355	-3.2733	-1.4599		0.1232	1.138e-07	2.791e-08	3.179e-12	5.756e-10	0.002838		0.2001	4.38e-07	9.487e-08	2.217e-11	3.649e-09	0.007401		-0.6869	-0.044	0.044	0.0598	0.9177	0.9177				alpha/beta-Hydrolases superfamily protein [Source:Projected from Arabidopsis thaliana (AT5G38520) TAIR;Acc:AT5G38520]	53.48	AT5G38520	BRADI2G25130	OS05G0419000	GRMZM5G815808
Traes_1AL_9A4220109	1.23477	4.9707	4.4452	2.7262	0.802	2.78423	8.02043	4.49167		1.8766	1.7696	1.2205	1.6125	3.0218	2.1469		0.05119	0.08331	0.302	0.1346	0.00256	0.03172		0.09751	0.1136	0.3532	0.1745	0.005099	0.06035		0.6127	-0.0555	0.0555	0.1063	0.8962	0.8962					63.41
Traes_1AL_9A8ECD9A1	9.39723	16.8017	6.9425	9.48563	22.5929	10.3326	18.666	21.4405		0.8113	-0.5629	0.0115	-1.1253	-0.2657	-0.0759		0.01779	0.261	0.9835	0.002482	0.3999	0.78		0.04048	0.3148	0.9865	0.004542	0.4673	0.8422		0.0036	-0.6567	0.6567	0.9933	0.0769	0.0769					51.4	AT3G60050, AT1G55630	BRADI3G30330	OS10G0506000	GRMZM2G056594
Traes_1AL_9AA8C261F	56.6942	66.7564	7.67343	29.4291	155.008	10.2026	6.86677	18.0901		0.2279	-2.7249	-0.9496	-3.7865	-4.3193	-2.9889		0.7698	0.001259	0.2459	3.516e-06	2.23e-07	0.0001407		0.8381	0.002529	0.294	9.861e-06	9.054e-07	0.0005143		-0.6277	0.1688	-0.1688	0.0957	0.6894	0.6894					63.39
Traes_1AL_9ABFCBB57	46.368	23.6318	17.7724	16.7275	41.9756	6.2463	25.9372	32.2064		-0.9704	-1.3515	-1.3804	-2.6825	-0.6826	-0.374		0.000582	8.199e-05	0.001093	7.499e-10	0.02381	0.1635		0.002206	0.000202	0.002059	3.662e-09	0.03842	0.241		-0.3561	0.0742	-0.0742	0.3867	0.8615	0.8615					40.05	AT3G04820			GRMZM2G173137, GRMZM2G096553
Traes_1AL_9ADA7A031	84.5148	507.405	179.662	251.806	145.153	1539.25	289.453	211.388		2.566	1.0833	1.5768	3.3736	0.9856	0.5382		3.601e-09	0.01393	0.0003809	4.955e-15	0.02304	0.2137		8.724e-08	0.02266	0.0007689	5.029e-14	0.0373	0.3008		0.2398	-0.297	0.297	0.5673	0.475	0.475					62.74	AT5G64810	BRADI2G18530	OS05G0537100	GRMZM2G137802, GRMZM5G863420
Traes_1AL_9BF6FCCBD	222.577	841.051	2541	5387.58	147.531	7109.24	2260.86	785.798		1.9122	3.5008	4.5792	5.5646	3.919	2.4004		1.068e-10	2.676e-32	4.973e-54	1.59e-78	9.571e-40	6.971e-16		4.53e-09	2.396e-30	2.637e-51	1.865e-75	1.911e-37	2.942e-14		0.6762	0.03	-0.03	0.0656	0.9437	0.9437					51.91	AT4G27460, AT5G53750, AT4G27460, AT5G53750	BRADI3G30017	OS10G0499400	GRMZM2G032648, GRMZM2G350225
Traes_1AL_9C4533AF7	51.0336	19.3747	14.9835	14.9381	37.9898	26.0371	20.7263	23.7948		-1.3906	-1.6667	-1.6936	-0.5358	-0.8663	-0.6943		0.00145	0.0005402	0.002018	0.2311	0.05724	0.1077		0.004822	0.001158	0.003646	0.2841	0.08442	0.1702		-0.6886	-0.2393	0.2393	0.059	0.5681	0.5681					64.76	AT2G20330	BRADI3G28150	OS10G0464100	GRMZM2G058345
Traes_1AL_9C46DE741	6.4465	11.021	27.5434	33.2701	8.22523	27.8265	18.126	9.49527		0.7836	2.0219	2.3145	1.7297	1.1129	0.1895		0.1583	0.000256	5.983e-05	0.0009135	0.03784	0.7231		0.245	0.0005804	0.0001349	0.001794	0.05827	0.7944		0.5696	0.112	-0.112	0.1405	0.7917	0.7917					43.16	AT1G16830		OS10G0578500	GRMZM2G025157
Traes_1AL_9C50173F6	20.4747	12.5829	2.81837	6.14807	12.5579	2.9132	7.02127	9.7941		-0.6868	-2.656	-1.6754	-2.0241	-0.8231	-0.3412		0.06356	3.462e-05	0.009578	0.001004	0.08418	0.3809		0.1166	9.066e-05	0.0154	0.001959	0.1191	0.4808		-0.4636	0.1201	-0.1201	0.2473	0.7769	0.7769					42.51	AT3G01060	BRADI2G20110	OS05G0512200	GRMZM2G388855
Traes_1AL_9C65B349F	39.5524	18.1464	15.5765	7.8953	27.6694	6.38913	9.58457	18.5353		-1.1335	-1.274	-2.2156	-2.0886	-1.5212	-0.6154		0.0003976	0.0006775	8.625e-05	5.236e-06	0.0001889	0.05454		0.001592	0.001428	0.0001904	1.433e-05	0.0004679	0.09591		-0.6703	0.2198	-0.2198	0.0689	0.6009	0.6009					39.32	AT4G31210	BRADI1G43607	OS06G0281400	GRMZM2G443881, GRMZM5G894110, GRMZM2G172787
Traes_1AL_9C9EE44BB	9.8076	43.9584	2.31417	2.70517	4.82367	3.9365	4.60127	13.939		2.1223	-2.1002	-1.5729	-0.282	-0.0512	1.5463		0.0001079	0.01243	0.08864	0.6995	0.9423	0.009968		0.0005204	0.02043	0.1172	0.7499	0.9537	0.02224		-0.2399	0.1396	-0.1396	0.5672	0.7416	0.7416					38	AT5G48600	BRADI2G21080	OS05G0497150	GRMZM2G383623
Traes_1AL_9CA532244	41.4189	16.3044	27.2882	5.43137	21.6191	19.9397	14.0871	17.7863		-1.342	-0.5715	-2.6613	-0.0979	-0.5966	-0.3621		2.791e-06	0.05759	1.045e-05	0.7618	0.08584	0.2168		2.339e-05	0.08169	2.613e-05	0.8064	0.1212	0.3042		-0.7	-0.0013	0.0013	0.0532	0.9976	0.9976					42.68	AT5G46600, AT4G17970, AT5G46610, AT4G17585	BRADI3G33980	OS10G0572100	GRMZM2G446218
Traes_1AL_9D3A2CA99	139.919	270.006	2713.92	4685.55	85.0129	1049.9	503.42	243.99		0.9275	4.1872	4.9586	3.5486	2.5106	1.4873		0.1447	4.226e-11	5.708e-15	2.445e-08	8.086e-05	0.01956		0.2279	2.7e-10	3.707e-14	9.469e-08	0.0002136	0.03979		0.6126	0.3566	-0.3566	0.1064	0.386	0.386					46.57	AT4G10960, AT1G64440, AT4G23920	BRADI2G14250		GRMZM2G038598
Traes_1AL_9D6B86169	5.13897	6.56343	20.7878	13.1908	1.26817	102.728	22.1137	1.78067		0.3769	2.036	1.3764	6.0862	3.915	0.4626		0.614	0.005515	0.08621	2.032e-13	3.626e-06	0.6197		0.7075	0.009755	0.1143	1.678e-12	1.207e-05	0.7029		0.2277	-0.0055	0.0055	0.5877	0.9896	0.9896					47.75		BRADI3G11430	OS02G0306401	GRMZM2G412604, GRMZM2G096958
Traes_1AL_9E31A97A4	50.7687	28.8367	30.1065	14.9381	52.6714	23.5446	24.677	34.0062		-0.8136	-0.7046	-1.6723	-1.1665	-1.0839	-0.6293		0.0002276	0.006214	3.989e-05	6.923e-06	1.935e-05	0.002242		0.0009854	0.01087	9.208e-05	1.863e-05	5.687e-05	0.006015		-0.751	-0.1461	0.1461	0.0317	0.73	0.73					42.15	AT2G37020	BRADI3G27660	OS10G0443200	GRMZM2G134862
Traes_1AL_9E391FBD5	38.1461	131.568	12.6456	60.5138	188.103	38.8767	167.963	247.942		1.7812	-1.732	0.6768	-2.2693	-0.1628	0.4004		5.026e-15	3.909e-06	0.0196	1.253e-20	0.4269	0.04185		8.327e-13	1.193e-05	0.02972	2.21e-19	0.4944	0.07646		0.1508	-0.5717	0.5717	0.7215	0.1387	0.1387					48.14	AT5G08290	BRADI2G61080, BRADI5G26987, BRADI2G52022, BRADI5G26970, BRADI2G62110, BRADI2G20240	OS10G0486600, OS07G0202300, OS10G0486600, OS07G0202300, OS10G0486600, OS07G0202300, OS10G0486600, OS07G0202300, OS10G0486600, OS07G0202300, OS10G0486600, OS07G0202300	GRMZM2G108277
Traes_1AL_9E5CDB92F	7.0156	6.7876	4.541	1.81047	13.3062	1.75483	1.38807	1.6975		-0.0302	-0.5619	-1.6086	-2.7725	-3.1307	-2.6773		0.9734	0.5657	0.186	0.008249	0.00404	0.004949		0.9916	0.6222	0.2287	0.01372	0.007725	0.01207		-0.8824	0.2686	-0.2686	0.0037	0.5201	0.5201					48.87	AT5G64790	BRADI2G18700	OS05G0535100	GRMZM2G310739
Traes_1AL_9E7395A93	40.2217	69.2131	43.5029	93.4537	29.8545	53.0386	99.9534	60.5477		0.8072	0.1166	1.1695	0.8219	1.7379	1.0168		0.001059	0.6783	3.027e-05	0.002254	7.477e-12	5.233e-05		0.003688	0.7263	7.104e-05	0.004154	6.657e-11	0.0002123		0.7398	0.0524	-0.0524	0.0359	0.9019	0.9019					40.09	AT3G18290	BRADI2G17507	OS05G0551000	GRMZM2G320399
Traes_1AL_9EC1E6F0C	508.187	1352.13	3398.76	2544.18	180.172	7440.97	1863.26	852.315		1.4052	2.7287	2.3126	5.34	3.352	2.2279		5.164e-06	8.524e-19	7.437e-14	2.293e-66	4.14e-27	7.859e-13		3.941e-05	1.819e-17	4.345e-13	9.315e-64	2.622e-25	1.985e-11		0.5086	0.1175	-0.1175	0.1981	0.7817	0.7817					57.29	AT3G18180, AT3G18170	BRADI2G25450	OS03G0567600	GRMZM6G474234
Traes_1AL_9F291F5EE	32.1208	21.0988	25.4191	21.5827	27.0359	72.4725	37.24	39.8965		-0.5875	-0.2971	-0.5749	1.412	0.4426	0.5469		0.09091	0.4258	0.1966	2.096e-05	0.2034	0.09817		0.1561	0.4858	0.2403	5.255e-05	0.2596	0.1575		0.1214	-0.677	0.677	0.7746	0.0652	0.0652					47.09		BRADI4G31390	OS05G0506450
Traes_1AL_9F4E20C52	3.7086	9.21117	3.30007	2.48503	9.77567	2.134	3.85953	13.9165		1.1913	-0.1329	-0.7345	-2.1064	-1.3355	0.4786		0.09009	0.8746	0.4973	0.01231	0.07646	0.4485		0.1549	0.8949	0.5499	0.01986	0.1094	0.5475		-0.1059	-0.28	0.28	0.8029	0.5018	0.5018					52.52	AT3G50290, AT5G38130, AT3G50300, AT5G67160, AT3G50280, AT5G67150, AT3G50270, AT3G50290, AT5G38130, AT3G50300, AT5G67160, AT3G50280, AT5G67150, AT3G50270	BRADI2G10330	OS08G0111500, OS08G0111300	GRMZM2G064969
Traes_1AL_9F55E5AF3	13.1245	10.6087	41.311	118.439	10.9411	116.538	78.5793	13.047		-0.2852	1.6555	3.1258	3.3412	2.7825	0.2068		0.6539	0.007743	3.995e-07	3.968e-08	5.256e-06	0.7424		0.7421	0.01329	1.194e-06	1.487e-07	1.701e-05	0.8107		0.5546	-0.0814	0.0814	0.1537	0.848	0.848					67.78
Traes_1AL_9F7BACB04	12.0471	5.24167	4.33533	0	8.05797	3.46207	0.370867	2.16903		-1.1461	-1.3586	-4.556	-1.1551	-3.6595	-1.7876		0.2662	0.2111	0.006492	0.2906	0.007861	0.09598		0.3705	0.2611	0.01079	0.346	0.01412	0.1546		-0.8815	0.1368	-0.1368	0.0038	0.7466	0.7466					46.53		BRADI2G14560	OS11G0618500, OS11G0618700, OS11G0618850, OS11G0619500
Traes_1AL_9FF8D3F8A	686.794	875.931	893.863	504.581	643.817	1816.44	446.024	362.98		0.3511	0.3813	-0.4468	1.4925	-0.529	-0.8263		0.1063	0.08161	0.04845	6.214e-12	0.01639	0.0001607		0.1774	0.1115	0.06774	4.169e-11	0.02744	0.0005792		-0.4321	0.0955	-0.0955	0.2851	0.8221	0.8221					46.42			OS01G0837300
Traes_1AL_A01FE66D3	127.09	153.238	154.595	45.0111	332.168	230.684	57.2757	88.0519		0.2653	0.2816	-1.4951	-0.5164	-2.4881	-1.8788		0.6507	0.6326	0.01632	0.3766	2.706e-05	0.001327		0.7395	0.6845	0.02513	0.4361	7.757e-05	0.00378		-0.754	-0.208	0.208	0.0307	0.621	0.621				early-responsive to dehydration stress protein (ERD4) [Source:Projected from Arabidopsis thaliana (AT1G32090) TAIR;Acc:AT1G32090]	43.44	AT1G32090	BRADI3G34540	OS10G0579100	GRMZM2G128641
Traes_1AL_A090775E5	23.8292	7.80653	7.87763	1.7894	18.7819	3.37377	5.06397	6.50057		-1.5755	-1.4633	-3.3057	-2.418	-1.8844	-1.568		0.001695	0.008935	0.0006964	0.0002152	0.001519	0.002064		0.005501	0.01514	0.001353	0.0004669	0.003167	0.005592		-0.8224	0.0589	-0.0589	0.0122	0.8899	0.8899					46.75
Traes_1AL_A0A8AEF1E	34.1317	14.4656	15.0723	22.2152	31.1725	6.51117	8.6592	13.0322		-1.2205	-1.1288	-0.6838	-2.258	-1.8269	-1.272		9.36e-05	0.001945	0.09276	3.13e-07	4.642e-06	3.922e-05		0.0004607	0.003766	0.1222	1.021e-06	1.517e-05	0.0001639		-0.4852	0.4483	-0.4483	0.223	0.2652	0.2652				Plastid-lipid associated protein PAP / fibrillin family protein [Source:Projected from Arabidopsis thaliana (AT2G46910) TAIR;Acc:AT2G46910]	41.91	AT2G46910	BRADI3G30740	OS10G0509200	GRMZM2G026800
Traes_1AL_A0B81FF76	658.556	904.347	532.97	514.675	779.273	2692.71	3602.09	2093.69		0.4562	-0.301	-0.3463	1.7801	2.198	1.4182		0.127	0.3179	0.2567	2.377e-09	1.646e-13	1.947e-06		0.2051	0.3751	0.3055	1.075e-08	1.967e-12	1.125e-05		0.332	-0.7946	0.7946	0.4217	0.0185	0.0185					43.21	AT2G40890	BRADI2G21300	OS05G0494000	GRMZM2G140817
Traes_1AL_A16202A31	0	1.91253	13.1328	21.7186	0.233067	53.2504	1.5753	0.476933		3.6153	6.2323	6.918	7.0529	2.2693	0.8909		0.02732	0.0001007	1.703e-05	1.609e-07	0.1232	0.5533		0.0579	0.0002445	4.135e-05	5.491e-07	0.1668	0.6436		0.3846	0.1158	-0.1158	0.3469	0.7848	0.7848					69.3
Traes_1AL_A19964E5C	5.53187	13.9775	32.9984	68.547	5.45207	21.7411	6.3602	7.5066		1.3169	2.5036	3.5847	1.9785	0.2159	0.3557		0.01294	2.212e-06	1.146e-11	0.0001724	0.7212	0.5141		0.03094	7.018e-06	5.495e-11	0.0003792	0.7706	0.6079		0.4629	0.4898	-0.4898	0.2481	0.2179	0.2179					44.22	AT5G47400		OS10G0560500
Traes_1AL_A19D9321E	153.229	70.9208	77.912	68.2522	102.346	34.9137	45.2712	57.4651		-1.1049	-0.9477	-1.1569	-1.5349	-1.1656	-0.835		0.0009153	0.005789	0.001749	2.045e-05	0.0009247	0.01305		0.003254	0.0102	0.003192	5.137e-05	0.002012	0.02805		-0.625	0.5298	-0.5298	0.0975	0.1769	0.1769				electron-transfer flavoprotein:ubiquinone oxidoreductase [Source:Projected from Arabidopsis thaliana (AT2G43400) TAIR;Acc:AT2G43400]	39.62	AT2G43400	BRADI3G30480	OS10G0516300	GRMZM2G032222
Traes_1AL_A1B2A8EB0	70.582	150.337	163.292	66.0762	12.1493	25.1852	8.53387	8.64513		1.0825	1.2077	-0.1248	1.035	-0.4693	-0.5597		0.001443	0.0004606	0.7445	0.01369	0.3339	0.2016		0.0048	0.0009998	0.7797	0.02188	0.3992	0.2866		-0.2642	0.9286	-0.9286	0.5272	0.0009	0.0009					48.82	AT2G21590, AT1G27680, AT4G39210	BRADI2G14970	OS05G0580000	GRMZM2G027955
Traes_1AL_A1B30A10E	65.6393	69.1333	14.4553	20.0793	104.833	20.3318	66.5221	93.5384		0.0741	-2.0813	-1.8133	-2.3428	-0.6477	-0.1557		0.8087	1.318e-07	5.333e-05	3.632e-11	0.03648	0.5998		0.869	5.028e-07	0.0001211	2.173e-10	0.0564	0.6855		-0.3	-0.3942	0.3942	0.4704	0.3339	0.3339					41.44	AT5G48530, AT3G07440	BRADI3G43470	OS02G0478500	GRMZM2G078272
Traes_1AL_A22448033	1247.22	1285.84	525.923	76.2638	1865.75	849.081	802.556	1860.42		0.0433	-1.2209	-3.9177	-1.1148	-1.1945	-0.0039		0.9417	0.03948	1.659e-10	0.05966	0.04359	0.9947		0.9694	0.05801	7.078e-10	0.08382	0.06615	0.997		-0.5201	-0.4638	0.4638	0.1864	0.247	0.247					57.28	AT3G58100		OS07G0539900, OS07G0539100, OS08G0244500, OS07G0539300, OS07G0538000, OS07G0539400	GRMZM2G431039, GRMZM5G846916, GRMZM2G114140, GRMZM2G454550, GRMZM2G431039, GRMZM5G846916, GRMZM2G114140, GRMZM2G454550, GRMZM2G431039, GRMZM5G846916, GRMZM2G114140, GRMZM2G454550, GRMZM2G431039, GRMZM5G846916, GRMZM2G114140, GRMZM2G454550, GRMZM2G431039, GRMZM5G846916, GRMZM2G114140, GRMZM2G454550, GRMZM2G431039, GRMZM5G846916, GRMZM2G114140, GRMZM2G454550
Traes_1AL_A23894122	79.1352	34.3949	18.5287	21.3694	26.3833	1.80247	7.9502	20.1911		-1.1883	-2.0144	-1.7842	-3.7657	-1.6676	-0.3558		0.0001599	7.435e-08	2.563e-05	1.287e-07	0.0001648	0.2972		0.0007263	2.943e-07	6.076e-05	4.456e-07	0.0004123	0.3932		-0.3995	0.5999	-0.5999	0.3268	0.1159	0.1159				ribosomal protein L11 methyltransferase-related [Source:Projected from Arabidopsis thaliana (AT5G53920) TAIR;Acc:AT5G53920]	49.8	AT5G53920	BRADI2G21030	OS05G0497675	GRMZM2G388371
Traes_1AL_A270BED6E	715.609	1494.66	16621.4	12589	91.5013	9446.03	3517.57	1196.74		1.0555	4.5073	4.1088	6.6403	5.2249	3.6794		0.003554	1.224e-35	7.08e-30	5.248e-73	7.681e-46	1.479e-23		0.01038	1.521e-33	2.779e-28	3.414e-70	2.528e-43	1.767e-21		0.5984	0.315	-0.315	0.1171	0.4473	0.4473					50.27	AT1G79620	BRADI2G21990	OS05G0486100	GRMZM2G429714
Traes_1AL_A2BFF08CD	137.591	111.131	44.1646	45.5451	154.1	43.3257	72.1413	83.3661		-0.3055	-1.5958	-1.6041	-1.8128	-1.0883	-0.8822		0.3528	7.911e-06	3.972e-05	2.291e-07	0.001307	0.007369		0.464	2.297e-05	9.173e-05	7.631e-07	0.002759	0.01709		-0.667	-0.0683	0.0683	0.0708	0.8723	0.8723					47.18	AT5G56850	BRADI2G14390	OS05G0232200	GRMZM2G128981
Traes_1AL_A2DA8A6AE	6.59433	4.78837	3.2043	1.81047	34.1416	2.52707	2.79087	5.0187		-0.4908	-0.915	-1.5576	-3.6507	-3.4931	-2.752		0.4729	0.2539	0.1428	2.906e-06	4.005e-06	1.211e-05		0.5796	0.3072	0.1801	8.244e-06	1.323e-05	5.731e-05		-0.6695	-0.2865	0.2865	0.0694	0.4914	0.4914					45.01	AT3G63440, AT2G41510	BRADI2G27170	OS05G0374200
Traes_1AL_A30B15F4A	0	1.27607	11.0427	20.4047	0.433567	11.9247	10.6388	4.82873		2.9163	5.8644	6.7749	4.3991	4.2451	2.9954		0.05567	5.292e-05	3.149e-06	1.523e-05	3.151e-05	0.003542		0.1044	0.0001346	8.425e-06	3.896e-05	8.93e-05	0.008998		0.8189	-0.0886	0.0886	0.0129	0.8347	0.8347					56.17
Traes_1AL_A3336F633	30.7336	26.0663	8.0158	6.32603	37.6411	8.29893	12.8013	19.8475		-0.2282	-2.015	-2.032	-2.1317	-1.5117	-0.8879		0.501	3.215e-05	0.0008528	1.122e-06	0.0001264	0.00823		0.6051	8.463e-05	0.001634	3.382e-06	0.0003228	0.01883		-0.6773	-0.126	0.126	0.065	0.7663	0.7663				Pentatricopeptide repeat (PPR) superfamily protein [Source:Projected from Arabidopsis thaliana (AT3G02330) TAIR;Acc:AT3G02330]	48.14	AT3G02330	BRADI3G32282	OS10G0558600	GRMZM2G304965
Traes_1AL_A382ADCCC	105.879	139.494	154.721	331.999	64.4765	137.49	206.382	150.557		0.3963	0.5303	1.6323	1.0914	1.6739	1.2139		0.1203	0.04308	4.435e-10	3.751e-05	1.315e-10	2.638e-06		0.1962	0.06279	1.814e-09	9.094e-05	9.34e-10	1.473e-05		0.8211	0.2852	-0.2852	0.0125	0.4936	0.4936				Auxin-responsive GH3 family protein [Source:Projected from Arabidopsis thaliana (AT2G46370) TAIR;Acc:AT2G46370]	47.02	AT2G46370	BRADI2G14830	OS05G0586200	GRMZM2G162413
Traes_1AL_A3A29B974	84.3609	625.427	1911.22	3490.59	37.9054	3485.93	1926.61	770.833		2.8449	4.4318	5.2866	6.4172	5.5749	4.2736		2.513e-07	9.305e-16	9.323e-22	8.165e-31	1.202e-23	1.569e-14		3.117e-06	1.285e-14	1.346e-20	3.027e-29	5.391e-22	5.347e-13		0.7655	0.0451	-0.0451	0.0268	0.9156	0.9156				ammonium transporter 2 [Source:Projected from Arabidopsis thaliana (AT2G38290) TAIR;Acc:AT2G38290]	60.01	AT2G38290	BRADI2G22670	OS05G0468700	GRMZM2G080045
Traes_1AL_A3A71720B	70.5149	16.5473	7.39737	7.0638	54.3776	5.99607	3.66477	12.6692		-2.0548	-3.15	-3.2018	-3.1252	-3.7819	-2.0904		9.269e-05	3.171e-07	8.326e-06	4.461e-07	1.882e-08	8.52e-05		0.000457	1.142e-06	2.109e-05	1.424e-06	9.157e-08	0.0003286		-0.7649	0.167	-0.167	0.027	0.6927	0.6927					41.1
Traes_1AL_A3AAE83D6	5.06463	3.78323	2.13247	0	1.99037	5.04723	11.1159	6.26493		-0.3937	-1.1942	-3.3938	1.2907	2.3818	1.5954		0.609	0.2071	0.03303	0.1326	0.003199	0.04703		0.7032	0.2568	0.04779	0.1722	0.006245	0.08453		-0.1068	-0.5094	0.5094	0.8013	0.1972	0.1972					52.24		BRADI2G15750	OS05G0574100	GRMZM5G804759, GRMZM5G818106, GRMZM5G847377
Traes_1AL_A40D123CB	49.5567	54.6737	7.67633	19.9713	94.163	2.6154	18.1115	46.9412		0.1537	-2.7001	-1.2882	-5.0693	-2.3612	-0.9983		0.5789	2.889e-09	0.002037	2.243e-17	7.311e-13	0.0001875		0.676	1.402e-08	0.003677	2.939e-16	7.802e-12	0.0006652		-0.3434	0.0595	-0.0595	0.4049	0.8887	0.8887					45.26
Traes_1AL_A456409C8	27.0604	5.87207	0	0.8947	69.8135	67.8775	47.8855	16.8283		-2.1531	-6.1074	-4.136	-0.042	-0.5315	-2.0261		4.516e-06	7.183e-06	0.0001944	0.9109	0.1632	2.294e-07		3.52e-05	2.101e-05	0.0004095	0.9271	0.2136	1.68e-06		-0.3368	-0.7645	0.7645	0.4146	0.0271	0.0271					52.39	AT1G07090	BRADI2G29110	OS05G0347400	GRMZM2G413687, GRMZM2G030116
Traes_1AL_A45E11097	7.0709	5.2994	0	0	21.831	0	0.793233	3.92293		-0.4052	-4.8406	-4.1828	-6.676	-4.5669	-2.3589		0.4696	0.001718	0.008631	9.76e-06	2.897e-06	5.06e-06		0.5767	0.003362	0.014	2.57e-05	9.798e-06	2.637e-05		-0.6416	-0.1559	0.1559	0.0864	0.7124	0.7124					52.7	AT2G30940, AT1G01540, AT4G01330, AT2G30940, AT1G01540, AT4G01330	BRADI3G31967	OS10G0533150	GRMZM2G418289, GRMZM2G453438
Traes_1AL_A47B8A0A3	105.863	262.891	702.937	528.075	37.5791	590.719	257.989	129.807		1.3067	2.7173	2.3068	3.9427	2.7547	1.7712		0.0001018	5.849e-16	1.149e-11	4.384e-30	2.731e-15	3.855e-07		0.0004952	8.336e-15	5.507e-11	1.551e-28	4.351e-14	2.666e-06		0.5022	0.3495	-0.3495	0.2048	0.3961	0.3961					42.44	AT3G49200, AT2G38995, AT5G22490, AT5G12420, AT5G16350, AT5G37300, AT2G43255, AT3G49210, AT5G53380, AT5G53390, AT1G72110, AT3G49190	BRADI2G17077	OS05G0556300	GRMZM6G743306
Traes_1AL_A47D32D30	539.964	758.654	137.158	137.937	735.972	335.513	631.457	879.723		0.4895	-1.9749	-1.9238	-1.1291	-0.2199	0.2564		0.05804	3.974e-13	1.801e-11	1.558e-05	0.3957	0.319		0.1081	3.56e-12	8.469e-11	3.979e-05	0.4629	0.4165		-0.3017	-0.509	0.509	0.4677	0.1977	0.1977					40.42	AT1G53240, AT3G15020, AT1G53240, AT3G15020, AT1G53240, AT3G15020, AT1G53240, AT3G15020	BRADI2G15740	OS05G0574400, OS01G0649100	GRMZM2G466833, GRMZM2G154595, GRMZM2G466833, GRMZM2G154595
Traes_1AL_A48A8840C	247.143	556.137	11.0341	39.9257	445.754	36.5456	32.4464	176.253		1.1183	-4.2031	-2.4728	-3.4379	-3.5941	-1.2765		0.2299	1.413e-05	0.009587	0.0002575	0.000135	0.1707		0.3308	3.948e-05	0.01541	0.0005519	0.000343	0.2498		-0.5251	-0.0361	0.0361	0.1814	0.9324	0.9324					42.53			OS09G0537700
Traes_1AL_A4933B641	1.11687	13.0114	130.849	144.302	0.6015	364.342	64.8432	10.9944		3.4178	6.6995	6.8423	8.6963	6.2437	3.766		6.301e-05	1.309e-15	4.561e-16	1.99e-22	3.649e-12	3.622e-05		0.0003279	1.767e-14	3.302e-15	4.067e-21	3.433e-11	0.0001526		0.6198	0.0137	-0.0137	0.1012	0.9743	0.9743					62.9	AT2G30230, AT1G06980	BRADI2G22450	OS05G0474700	GRMZM2G169953
Traes_1AL_A49BE4BBE	1112.67	787.498	845.444	1543.66	1606.35	768.692	638.881	504.624		-0.4966	-0.3935	0.4656	-1.0608	-1.3268	-1.6673		0.02505	0.07786	0.03732	1.839e-06	2.61e-09	5.755e-14		0.05383	0.1069	0.05341	5.367e-06	1.477e-08	1.777e-12		-0.4074	0.3448	-0.3448	0.3164	0.4029	0.4029					44.89		BRADI2G16670	OS05G0562200	GRMZM2G038284
Traes_1AL_A4AD064F9	12.3301	33.6571	0	0.915767	48.2247	3.88887	3.48113	12.7238		1.4169	-5.1181	-3.0886	-3.5525	-3.6428	-1.8595		0.02929	0.0004529	0.01158	2.938e-06	1.897e-06	0.003728		0.06133	0.0009841	0.01832	8.33e-06	6.614e-06	0.009412		-0.5556	-0.2768	0.2768	0.1528	0.5069	0.5069					57.45			OS06G0168901
Traes_1AL_A4B5C1474	60.9339	33.2992	25.912	37.9473	38.8346	20.0462	15.3535	66.6356		-0.8668	-1.1777	-0.7789	-0.9174	-1.3037	0.7839		0.01407	0.002354	0.05997	0.01983	0.001398	0.0236		0.03323	0.004492	0.08216	0.03071	0.002931	0.04682		-0.1104	0.2379	-0.2379	0.7947	0.5704	0.5704					47.95		BRADI3G26920	OS10G0419300	GRMZM2G010871
Traes_1AL_A4F7B7F01	25.188	15.4927	28.036	4.53667	21.0469	14.973	11.5091	11.0147		-0.7026	0.1895	-2.2001	-0.4644	-0.8898	-0.8895		0.03349	0.5763	0.0009946	0.2073	0.02289	0.008816		0.06852	0.6323	0.001888	0.2581	0.03708	0.01999		-0.7727	0.0684	-0.0684	0.0246	0.8721	0.8721					43.13	AT4G19440	BRADI3G19897	OS08G0290000	GRMZM2G094090
Traes_1AL_A5860C535	0.2552	22.0546	1.9268	0	0	0	0	0		5.5916	2.409	-0.6454	0.4698	0.4512	-0.0272		0.003545	0.225	0.762	0.8301	0.8367	0.99		0.01036	0.2762	0.7954	0.8572	0.8657	0.9937		-0.2889	0.5355	-0.5355	0.4877	0.1713	0.1713					58.49			OS03G0653900
Traes_1AL_A5D20159F	13.9986	22.0043	1.60287	0	17.2014	4.70873	8.22563	15.5222		0.6453	-2.9869	-4.5695	-1.8597	-1.0627	-0.1269		0.1445	0.0004058	0.00187	0.001383	0.03816	0.7711		0.2277	0.0008893	0.003398	0.002637	0.05872	0.8347		-0.5296	-0.3495	0.3495	0.177	0.3961	0.3961					46.36	AT5G25510	BRADI2G17210	OS05G0555100	GRMZM2G013465, GRMZM2G181104
Traes_1AL_A5FB19E3C	4.48737	8.4791	8.7271	21.1704	3.17107	6.3822	14.6193	10.6851		0.9265	0.8873	2.2943	1.0028	2.1732	1.7326		0.08741	0.1415	7.426e-05	0.1083	0.0001136	0.001541		0.1512	0.183	0.0001654	0.1435	0.0002927	0.004315		0.8809	0.1706	-0.1706	0.0039	0.6862	0.6862					47.52	AT2G38760	BRADI2G26770	OS05G0382900	GRMZM2G034229, GRMZM2G132442
Traes_1AL_A63F923C4	139.415	96.0854	64.1075	34.6893	112.669	25.7878	42.9095	79.3793		-0.5348	-1.0845	-1.9912	-2.1236	-1.3829	-0.5041		0.02112	2.197e-05	2.264e-09	1.609e-13	1.347e-07	0.03107		0.04671	5.945e-05	8.635e-09	1.347e-12	5.668e-07	0.05928		-0.6416	0.2462	-0.2462	0.0864	0.5567	0.5567				phospholipid/glycerol acyltransferase family protein [Source:Projected from Arabidopsis thaliana (AT1G32200) TAIR;Acc:AT1G32200]	39.03	AT1G32200	BRADI3G34260	OS10G0577900	GRMZM2G159890
Traes_1AL_A64ACF983	110.988	57.5702	312.11	265.755	57.9019	264.823	134.371	82.1436		-0.9475	1.4881	1.2424	2.184	1.2081	0.4942		0.0007865	5.061e-08	1.079e-05	4.433e-15	2.089e-05	0.08029		0.002858	2.055e-07	2.694e-05	4.524e-14	6.111e-05	0.1329		0.4244	0.2213	-0.2213	0.2946	0.5984	0.5984					37.58	AT1G18410, AT1G73860, AT1G63640, AT5G41310, AT1G18410, AT1G73860, AT1G63640, AT5G41310	BRADI2G19450	OS05G0521300	GRMZM2G173700, GRMZM5G845682
Traes_1AL_A66077D07	106.116	66.0726	69.0417	63.5444	89.5757	99.8065	105.246	105.375		-0.662	-0.6018	-0.7102	0.1502	0.2244	0.2264		0.3889	0.4364	0.3653	0.8452	0.7704	0.7677		0.501	0.4963	0.4183	0.8699	0.8131	0.832		-0.0922	-0.6901	0.6901	0.8281	0.0582	0.0582					42.12		BRADI3G32270
Traes_1AL_A66798759	91.4738	271.005	2366.88	5287.61	11.5323	1325.35	973.381	381.681		1.5451	4.6257	5.768	6.7068	6.268	4.9361		0.004098	7.128e-18	6.591e-27	1.374e-32	1.17e-28	2.296e-18		0.0117	1.342e-16	1.872e-25	5.669e-31	8.584e-27	1.375e-16		0.7463	0.2713	-0.2713	0.0334	0.5156	0.5156					56.94	AT4G15610, AT3G06390, AT4G15610, AT3G06390	BRADI1G29070	OS07G0442900	GRMZM2G002396, GRMZM5G863076
Traes_1AL_A670FC1B3	69.0338	58.8738	9.07067	11.2961	114.821	41.5925	164.431	113.709		-0.2255	-2.7864	-2.523	-1.4548	0.5131	-0.0257		0.5131	2.13e-09	2.439e-06	4.695e-05	0.1255	0.9386		0.6164	1.051e-08	6.622e-06	0.0001123	0.1695	0.9653		-0.2133	-0.6694	0.6694	0.6121	0.0694	0.0694					47.35	AT1G11360	BRADI2G20680	OS05G0501700	GRMZM2G701221
Traes_1AL_A6E2CB1DF	5.4848	32.2604	207.28	1415.06	3.597	39.603	11.3359	8.70177		2.5003	5.1536	7.8959	3.3849	1.6293	1.2213		7.068e-06	5.179e-21	1.237e-47	8.403e-09	0.009435	0.04522		5.118e-05	1.449e-19	3.376e-45	3.492e-08	0.01666	0.08171		0.5156	0.5456	-0.5456	0.191	0.1619	0.1619				breast cancer susceptibility1 [Source:Projected from Arabidopsis thaliana (AT4G21070) TAIR;Acc:AT4G21070]	43.47	AT4G21070	BRADI2G20260	OS05G0512000	GRMZM2G080314
Traes_1AL_A70A41E49	17.2216	7.5944	6.32557	2.7262	20.8853	1.7211	7.0436	6.11133		-1.1476	-1.4214	-2.3465	-3.4777	-1.5449	-1.6682		0.01597	0.01296	0.006174	5.173e-06	0.003054	0.0003676		0.03694	0.02122	0.0103	1.417e-05	0.005986	0.001211		-0.6954	0.0432	-0.0432	0.0555	0.9192	0.9192					52.52		BRADI2G16447, BRADI2G16467, BRADI2G16460	OS01G0530500
Traes_1AL_A7100841D	185.686	101.98	25.6583	1.81047	76.7396	3.33303	12.3898	9.25307		-0.8331	-2.7277	-5.9661	-4.2679	-2.5293	-2.9261		0.3289	0.001761	2.207e-07	8.421e-06	0.004291	0.000839		0.4391	0.00344	6.795e-07	2.238e-05	0.008161	0.002522		-0.846	0.3013	-0.3013	0.0081	0.4684	0.4684					46.01	AT2G20830	BRADI1G15507	OS03G0582000	GRMZM2G124863
Traes_1AL_A7173BBAE	79.2767	160.483	460.017	377.921	71.8241	391.021	125.492	69.9406		1.0085	2.519	2.2327	2.4247	0.795	-0.052		0.002458	3.261e-14	3.708e-11	2.559e-13	0.01874	0.8778		0.007559	3.508e-13	1.69e-10	2.082e-12	0.03096	0.9196		0.313	0.3645	-0.3645	0.4503	0.3746	0.3746					42.14	AT2G42880	BRADI2G15317		GRMZM2G063144, GRMZM2G163861
Traes_1AL_A717981EE	171.121	470.731	601.479	669.848	190.752	628.956	1077.19	707.437		1.4529	1.7981	1.9564	1.7113	2.4838	1.8803		6.256e-06	2.556e-08	1.811e-09	9.889e-08	8.731e-15	4.216e-09		4.621e-05	1.081e-07	6.98e-09	3.483e-07	1.286e-13	4.728e-08		0.8473	-0.2132	0.2132	0.0079	0.6121	0.6121					46.77	AT3G46040, AT5G59850, AT1G07770, AT3G46040, AT5G59850, AT1G07770, AT3G46040, AT5G59850, AT1G07770, AT3G46040, AT5G59850, AT1G07770, AT3G46040, AT5G59850, AT1G07770			GRMZM2G177720, GRMZM2G012117, GRMZM2G018228, GRMZM2G328578, GRMZM2G083497
Traes_1AL_A77C27C53	44.3945	13.35	16.0568	8.8532	38.2848	18.5364	16.2572	25.1982		-1.7115	-1.3792	-2.2056	-1.0223	-1.2291	-0.595		0.0001319	0.003805	0.000354	0.02574	0.008149	0.1633		0.0006162	0.006956	0.0007181	0.03896	0.01459	0.2408		-0.6396	-0.3006	0.3006	0.0877	0.4693	0.4693					53.63
Traes_1AL_A785A010E	406.386	356.109	8.79457	0.915767	31.868	0.901233	0	11.3355		-0.1817	-5.2331	-7.6411	-4.5904	-6.2334	-1.4017		0.8508	2.455e-07	8.537e-09	0.0001303	2.008e-05	0.1559		0.9015	8.988e-07	3.064e-08	0.0002919	5.889e-05	0.2317		-0.7132	0.4711	-0.4711	0.047	0.2387	0.2387					51.12			OS09G0538000	GRMZM2G158394
Traes_1AL_A7EE33067	12.6086	10.5368	43.9495	86.6331	13.9678	27.7263	14.4245	11.8832		-0.2353	1.7672	2.7567	0.9796	0.0551	-0.2837		0.6362	0.0002113	8.075e-09	0.03912	0.9125	0.5556		0.7269	0.0004862	2.904e-08	0.05711	0.9294	0.6458		0.4553	0.3638	-0.3638	0.257	0.3756	0.3756					47.44	AT2G23910, AT4G30470, AT2G23910, AT4G30470	BRADI3G34280	OS10G0576900	GRMZM2G410150, GRMZM2G068917
Traes_1AL_A7FBB0439	0.210067	49.5151	98.1772	68.1979	0.714533	116.633	14.9344	10.923		6.7271	7.6888	7.1864	7.043	4.1257	3.6424		6.159e-10	1.588e-12	5.822e-11	9.414e-16	4.828e-06	4.672e-05		1.981e-08	1.285e-11	2.606e-10	1.039e-14	1.572e-05	0.0001918		0.5399	0.1792	-0.1792	0.1672	0.6712	0.6712					56.3	AT4G27970, AT5G24030, AT4G27970, AT5G24030, AT4G27970, AT5G24030	BRADI2G15500		GRMZM2G080887, GRMZM2G331393, GRMZM2G518198
Traes_1AL_A8190CDDF	3.02113	36.236	71.4481	259.418	1.3084	241.406	57.3193	11.0349		3.4826	4.4229	6.2896	7.2596	5.2113	2.8658		4.173e-08	3.763e-12	2.333e-23	5.522e-24	7.193e-13	0.000113		6.92e-07	2.865e-11	4.195e-22	1.271e-22	7.684e-12	0.000423		0.6116	0.1497	-0.1497	0.1071	0.7235	0.7235					59.73
Traes_1AL_A8C52986E	2.25943	27.6807	2.5184	1.8315	1.11553	7.69633	1.1126	1.77533		3.501	0.1962	-0.063	2.6325	0.1423	0.3952		3.94e-05	0.8484	0.9584	0.00654	0.9024	0.7014		0.0002197	0.8725	0.9653	0.01109	0.9211	0.7755		-0.2341	0.3225	-0.3225	0.5769	0.436	0.436					45.78	AT3G29000, AT5G39670, AT3G29000, AT5G39670	BRADI1G53830	OS03G0812800, OS03G0812400	GRMZM2G423139
Traes_1AL_A8F13C0C8	102.064	57.4248	18.8188	13.8022	184.848	21.3679	24.1232	57.096		-0.8145	-2.3587	-2.8159	-3.0561	-2.8859	-1.6643		0.1567	0.0001179	3.766e-05	3.275e-07	1.194e-06	0.00365		0.2431	0.0002831	8.719e-05	1.065e-06	4.296e-06	0.00924		-0.7059	-0.1853	0.1853	0.0504	0.6604	0.6604					40.79	AT4G03175, AT2G40120, AT4G03175, AT2G40120	BRADI2G22760	OS05G0466900	GRMZM2G088409, GRMZM2G068192
Traes_1AL_A94F1853B	481.705	300.459	106.076	72.1326	239.885	79.4938	62.4229	108.972		-0.6777	-2.1549	-2.6849	-1.5832	-1.9312	-1.1218		0.01457	1.719e-13	1.258e-16	8.104e-08	1.139e-10	7.559e-05		0.03422	1.641e-12	9.632e-16	2.896e-07	8.179e-10	0.0002955		-0.8237	0.3816	-0.3816	0.0119	0.351	0.351				Plastid-lipid associated protein PAP / fibrillin family protein [Source:Projected from Arabidopsis thaliana (AT2G35490) TAIR;Acc:AT2G35490]	45.2	AT2G35490	BRADI3G34400	OS10G0575700	GRMZM2G003318
Traes_1AL_A970EBB27	85.8483	39.9676	70.2486	81.1428	239.369	97.9033	169.889	126.117		-1.0935	-0.2809	-0.0584	-1.2769	-0.4901	-0.9137		0.02027	0.5537	0.9045	0.005849	0.2858	0.04593		0.04512	0.6109	0.9201	0.01	0.3488	0.08282		0.007	-0.7865	0.7865	0.9869	0.0206	0.0206				MATE efflux family protein [Source:Projected from Arabidopsis thaliana (AT1G51340) TAIR;Acc:AT1G51340]	39.66	AT1G51340	BRADI3G23150	OS10G0206800	GRMZM5G870170
Traes_1AL_A982D9220	3.74353	6.86237	20.4866	4.31653	1.3333	5.56927	1.34773	0.935667		0.8487	2.3837	0.1499	1.9836	-0.0529	-1.0531		0.145	2.674e-05	0.8613	0.01002	0.9577	0.2829		0.2283	7.135e-05	0.8832	0.01643	0.9661	0.3777		-0.1511	0.6891	-0.6891	0.7209	0.0587	0.0587					56.55			OS03G0368900	GRMZM2G040638
Traes_1AL_A9D90A3D3	86.2253	30.3815	23.5274	9.24447	65.9866	13.0692	13.1686	28.9747		-1.4905	-1.7965	-3.295	-2.3107	-2.3024	-1.1737		6.914e-10	8.8e-10	4.964e-10	2.385e-12	1.791e-12	1.053e-06		2.187e-08	4.587e-09	2.02e-09	1.696e-11	1.78e-11	6.486e-06		-0.7858	0.0954	-0.0954	0.0208	0.8222	0.8222					42.41		BRADI4G21860		GRMZM2G160391, GRMZM2G154014
Traes_1AL_A9E395016	3.69843	15.2458	0.457767	0.915767	2.09573	0.4268	1.29623	0.146167		2.0128	-2.5685	-1.7303	-1.9534	-0.6752	-2.9421		0.0005489	0.03979	0.1807	0.1226	0.4921	0.01652		0.002098	0.05842	0.2227	0.1605	0.5592	0.0344		-0.5926	0.4507	-0.4507	0.1216	0.2624	0.2624					49.04		BRADI4G02287, BRADI4G02240	OS12G0608500, OS12G0608900, OS12G0608500, OS12G0608900	GRMZM2G332821
Traes_1AL_A9E8A8D57	17.7324	10.773	0.687367	0	16.1587	1.7072	2.14093	6.51763		-0.7214	-4.5823	-5.1177	-3.1542	-2.8934	-1.2111		0.04099	2.942e-05	0.0006103	1.31e-05	1.496e-05	0.001067		0.08118	7.797e-05	0.001196	3.384e-05	4.48e-05	0.003121		-0.7129	-0.1309	0.1309	0.0472	0.7573	0.7573					41.02
Traes_1AL_A9F5C7665	28.0866	17.1052	9.83273	3.6209	35.0084	8.61843	15.7945	17.35		-0.6813	-1.5259	-2.6234	-2.0105	-1.1368	-0.9908		0.04336	0.0005613	0.000307	2.048e-06	0.001834	0.00213		0.08505	0.0012	0.0006283	5.932e-06	0.003758	0.005748		-0.6964	-0.2863	0.2863	0.055	0.4919	0.4919					41.92	AT2G02955	BRADI1G56620	OS05G0352700	GRMZM2G307720
Traes_1AL_A9FB6BF52	392.879	846.742	1533.71	3641.55	429.253	1934.43	919.537	717.357		1.1035	1.9541	3.1974	2.1623	1.0943	0.7368		0.0001559	2.215e-11	6.392e-28	1.111e-13	0.0001782	0.01148		0.0007106	1.48e-10	2.032e-26	9.526e-13	0.0004435	0.02512		0.6537	0.2154	-0.2154	0.0787	0.6084	0.6084					46.73		BRADI2G29960		GRMZM2G006745
Traes_1AL_AA9FEE472	10.2628	15.5823	7.2636	18.559	18.4646	25.4423	17.7004	14.6058		0.6004	-0.4004	0.9213	0.4401	-0.0669	-0.4148		0.1856	0.4709	0.08398	0.3045	0.8801	0.3288		0.2788	0.5305	0.1116	0.3604	0.9021	0.4269		0.1925	-0.5925	0.5925	0.6478	0.1217	0.1217					48.87	AT1G15130	BRADI3G29880	OS10G0495300	GRMZM2G082529, GRMZM2G168855
Traes_1AL_AAB83FA9B	497.534	1159.32	7259.29	5988.01	68.3759	2568.49	994	657.605		1.2145	3.8493	3.5725	5.1993	3.8362	3.2409		3.899e-05	5.745e-39	1.027e-33	1.981e-65	3.12e-36	2.233e-26		0.0002176	1.024e-36	6.253e-32	7.236e-63	4.549e-34	3.617e-24		0.5547	0.4797	-0.4797	0.1536	0.2291	0.2291					43.72	AT5G61690, AT5G61730, AT3G47730	BRADI3G35400	OS08G0398000	GRMZM2G142249
Traes_1AL_AAF8D8497	71.0192	15.142	2.3606	0.8947	10.5298	2.8795	3.80803	0.769267		-2.2032	-4.6787	-5.6226	-1.7937	-1.461	-3.3633		5.511e-05	3.432e-09	2.064e-06	0.01686	0.04012	3.244e-05		0.0002925	1.643e-08	5.655e-06	0.02648	0.06141	0.0001383		-0.8718	0.3172	-0.3172	0.0048	0.4439	0.4439					46.11
Traes_1AL_AB3B8B93E	8.8301	33.7717	860.757	1932.34	28.3114	511.935	165.232	48.6851		1.8502	6.3904	7.5246	4.0584	2.472	0.7547		0.01647	5.937e-17	6.732e-23	4.367e-08	0.0008823	0.3116		0.03793	9.793e-16	1.133e-21	1.626e-07	0.001929	0.4086		0.6296	0.1091	-0.1091	0.0944	0.797	0.797					58.85		BRADI2G27680
Traes_1AL_AB89C36F8	761.963	942.74	662.839	391.772	197.928	593.162	233.667	271.58		0.3062	-0.2001	-0.9425	1.5747	0.2343	0.4513		0.2619	0.4669	0.0008467	1.41e-08	0.4053	0.1046		0.3661	0.5264	0.001623	5.671e-08	0.4726	0.166		-0.3171	0.7312	-0.7312	0.444	0.0393	0.0393					50.82	AT2G28315	BRADI3G28920	OS10G0479700	GRMZM2G048434, GRMZM2G462081
Traes_1AL_AC276011F	26.3482	79.7053	98.9445	63.1388	33.4406	138.051	96.1637	69.6827		1.5823	1.8713	1.3281	2.0295	1.5082	1.0349		6.688e-07	9.694e-09	0.0002112	5.195e-11	1.47e-06	0.0008275		7.057e-06	4.36e-08	0.0004425	3.032e-10	5.218e-06	0.00249		0.5396	-0.2051	0.2051	0.1675	0.626	0.626					41.18	AT4G28600	BRADI3G28490	OS10G0471400	GRMZM2G117763
Traes_1AL_ACD6F45B9	71.1745	47.9453	9.00023	23.3932	289.089	26.6248	34.0966	62.2084		-0.5683	-2.8883	-1.6017	-3.407	-3.0802	-2.1935		0.004083	1.104e-14	4.136e-06	1.452e-47	9.149e-45	7.643e-37		0.01166	1.288e-13	1.09e-05	1.583e-45	2.822e-42	3.904e-34		-0.5033	-0.4118	0.4118	0.2036	0.3108	0.3108				Major facilitator superfamily protein [Source:Projected from Arabidopsis thaliana (AT1G64890) TAIR;Acc:AT1G64890]	47.46	AT1G64890	BRADI2G26710	OS05G0389400	GRMZM2G053921
Traes_1AL_AD08011AD	790.672	133.196	130.698	28.0657	254.737	220.915	34.7361	47.7075		-2.5221	-2.5416	-4.6852	-0.2023	-2.8181	-2.3654		2.327e-05	2.263e-05	5.819e-13	0.7349	4.249e-06	8.434e-05		0.0001402	6.11e-05	3.14e-12	0.7822	1.397e-05	0.0003257		-0.8927	0.1684	-0.1684	0.0028	0.6901	0.6901					58.17	AT4G25190	BRADI3G33070	OS10G0554900	GRMZM2G097404
Traes_1AL_AD33CD5F6	36.0636	17.0046	4.83113	5.1902	37.1181	4.53213	16.2641	22.2106		-1.0705	-2.7606	-2.7127	-2.948	-1.1876	-0.7623		0.0008713	1.098e-07	4.538e-05	3.647e-09	0.0007797	0.01221		0.003119	4.233e-07	0.000104	1.599e-08	0.001723	0.02649		-0.5072	-0.207	0.207	0.1995	0.6229	0.6229					42.18		BRADI2G19830
Traes_1AL_AD351F492	4.65233	3.7623	10.0679	0	6.63207	2.52013	0	0.146167		-0.2739	1.0917	-3.5675	-1.3318	-4.9099	-4.455		0.7931	0.2925	0.03787	0.2282	0.002927	0.001136		0.8566	0.3483	0.05412	0.2811	0.005758	0.003298		-0.8125	0.3137	-0.3137	0.0143	0.4492	0.4492					59.15		BRADI3G32130	OS10G0536700	GRMZM2G085198
Traes_1AL_AD4385E2E	337.318	513.455	4445.78	4086.19	253.016	1925.86	918.846	329.137		0.6016	3.6952	3.5733	2.9087	1.8484	0.3755		0.09348	5.052e-25	1.892e-23	4.733e-16	2.614e-07	0.2965		0.1597	2.151e-23	3.445e-22	5.386e-15	1.049e-06	0.3924		0.4707	0.3546	-0.3546	0.2392	0.3888	0.3888					45.97	AT3G54100, AT5G01100, AT2G37980, AT3G54100, AT5G01100, AT2G37980	BRADI2G23650	OS05G0451900	GRMZM2G020856, GRMZM2G399362
Traes_1AL_ADC801BEB	59.4082	185.109	12.1864	8.3919	33.0691	32.5647	3.8484	15.472		1.6273	-2.3177	-2.875	-0.0295	-3.0336	-1.1507		0.000384	2.051e-05	2.316e-05	0.9519	2.197e-06	0.01922		0.001545	5.576e-05	5.523e-05	0.9614	7.58e-06	0.03921		-0.685	0.3172	-0.3172	0.0609	0.4439	0.4439					53.31		BRADI3G36540		GRMZM2G414278
Traes_1AL_AE0622D50	1021.32	791.783	1342.91	1614.04	1365.69	5185.72	9553.64	4527.23		-0.3663	0.3941	0.657	1.9202	2.7998	1.7247		0.08108	0.06113	0.001933	3.233e-20	3.397e-41	1.241e-16		0.1423	0.08616	0.003502	5.501e-19	7.835e-39	5.785e-15		0.5773	-0.7706	0.7706	0.134	0.0252	0.0252					43.33		BRADI2G19326	OS05G0524400	GRMZM2G004932
Traes_1AL_AE0660A78	2487.78	3959.52	1446.61	2381.9	1438.17	2001.32	933.828	522.692		0.657	-0.7658	-0.0609	0.4671	-0.6102	-1.4305		0.2895	0.2173	0.9219	0.4516	0.3258	0.02124		0.3962	0.2678	0.9349	0.5125	0.3907	0.04274		-0.5021	0.6746	-0.6746	0.2049	0.0665	0.0665					50.04	AT3G57260, AT3G57270, AT3G57240, AT4G16260, AT3G57260, AT3G57270, AT3G57240, AT4G16260	BRADI2G27140	OS05G0375400	GRMZM2G137535, GRMZM2G014723
Traes_1AL_AE441D736	237.466	130.442	235.383	82.1597	132.428	233.468	78.7211	80.5572		-0.8624	0.0015	-1.5213	0.8144	-0.7497	-0.7187		0.000741	0.9954	3.198e-07	0.001595	0.005733	0.006018		0.002718	0.9963	9.657e-07	0.00301	0.0106	0.01434		-0.6479	0.2999	-0.2999	0.0824	0.4705	0.4705					48.64
Traes_1AL_AE70DFDF3	90.589	52.0649	24.2119	28.5201	105.686	21.4909	42.0727	51.4083		-0.7906	-1.8211	-1.6511	-2.2817	-1.3128	-1.0211		0.03027	7.788e-06	0.0002177	1.474e-08	0.0005018	0.004807		0.06301	2.264e-05	0.0004555	5.91e-08	0.001149	0.01176		-0.6061	-0.0942	0.0942	0.1112	0.8243	0.8243				CONTAINS InterPro DOMAIN/s: Sgf11, transcriptional regulation (InterPro:IPR013246); Has 30201 Blast hits to 17322 proteins in 780 species: Archae - 12; Bacteria - 1396; Metazoa - 17338; Fungi - 3422; Plants - 5037; Viruses - 0; Other Eukaryotes - 29 /.../urce: NCBI BLink). [Source:Projected from Arabidopsis thaliana (AT5G58575) TAIR;Acc:AT5G58575]	45.45	AT5G58575	BRADI2G29550	OS05G0351500	GRMZM2G093325
Traes_1AL_AEBCF33491	0	1.4723	106.19	401.166	0.233067	65.8075	47.9813	13.3587		2.8771	8.8639	10.7365	7.3027	6.8588	5.0249		0.0466	6.718e-11	2.483e-15	6.071e-11	8.556e-10	7.909e-06		0.09022	4.156e-10	1.67e-14	3.503e-10	5.264e-09	3.92e-05		0.7919	0.0364	-0.0364	0.0192	0.9318	0.9318					70.72
Traes_1AL_AEC103E02	0.2552	0	0	0	0	0	0	0		-1.0273	-0.7503	-0.4987	0.2268	0.2179	-0.0139		0.5873	0.6918	0.7922	0.9039	0.9077	0.9941		NA	NA	NA	NA	NA	NA		-0.504	0.378	-0.378	0.2029	0.3559	0.3559					60.57		BRADI3G29580	OS10G0490100	GRMZM2G073114, GRMZM2G418833
Traes_1AL_AF222553D	123.715	56.2498	29.0909	10.4014	112.095	12.7773	32.0698	54.0833		-1.1294	-2.0184	-3.4891	-3.0967	-1.7924	-1.0383		0.002496	7.421e-07	7.707e-10	2.788e-12	6.015e-06	0.005358		0.007663	2.532e-06	3.077e-09	1.961e-11	1.927e-05	0.01295		-0.6848	-0.0223	0.0223	0.0609	0.9581	0.9581				RAC-like 3 [Source:Projected from Arabidopsis thaliana (AT4G35020) TAIR;Acc:AT4G35020]	44.3	AT4G35020, AT4G35950, AT2G17800, AT3G51300	BRADI3G60900	OS02G0834000	GRMZM2G375002
Traes_1AL_AF30A192F	26.7013	39.4175	87.8951	181.274	19.4856	141.325	41.9806	21.1416		0.5555	1.6791	2.7261	2.8198	1.0899	0.1059		0.2581	0.0006348	2.929e-08	7.993e-09	0.0301	0.8334		0.3618	0.001344	9.936e-08	3.333e-08	0.04744	0.8851		0.4215	0.2979	-0.2979	0.2984	0.4737	0.4737					56.79				GRMZM5G825834
Traes_1AL_B01B26670	533.344	163.015	69.0693	21.0651	465.116	31.2877	50.3016	110.556		-1.6882	-2.8892	-4.5424	-3.8383	-3.1661	-2.0458		0.0005481	7.941e-09	2.749e-15	6.515e-14	2.816e-10	2.94e-05		0.002096	3.621e-08	1.841e-14	5.753e-13	1.891e-09	0.0001266		-0.7923	0.0518	-0.0518	0.0191	0.9031	0.9031					41.14	AT3G63490	BRADI2G26940	OS05G0388500	GRMZM2G005973
Traes_1AL_B060AC908	7.913	11.5533	0	0	0.401	0	0	0		0.5124	-5.2541	-4.686	-1.5942	-1.6149	-2.2452		0.6751	0.003545	0.009897	0.4074	0.401	0.2295		0.7598	0.006522	0.01587	0.4675	0.4683	0.3187		-0.6275	0.5439	-0.5439	0.0958	0.1634	0.1634				purine permease 4 [Source:Projected from Arabidopsis thaliana (AT1G30840) TAIR;Acc:AT1G30840]	59.85	AT1G30840	BRADI2G17050	OS05G0556800	GRMZM2G069016
Traes_1AL_B07DFAE2B	1.44093	1.24917	0	0	0.2005	0.4268	0	0.146167		-0.2585	-3.2953	-2.7074	0.7691	-1.0574	-0.1928		0.821	0.06351	0.1274	0.6572	0.5905	0.9101		NA	NA	NA	NA	NA	NA		-0.659	0.3779	-0.3779	0.0755	0.3561	0.3561					61.45			OS10G0559400
Traes_1AL_B084BAB71	114.455	41.4375	45.828	19.866	66.1637	12.2961	22.5951	30.1411		-1.4552	-1.2757	-2.4928	-2.3679	-1.5411	-1.1259		1.268e-05	0.0002659	3.875e-08	8.499e-09	3.563e-05	0.0009638		8.382e-05	0.0006011	1.298e-07	3.53e-08	0.0001001	0.002851		-0.7162	0.385	-0.385	0.0457	0.3463	0.3463					43.61				GRMZM2G113579
Traes_1AL_B14164599	112.028	57.0304	13.9497	25.6159	215.115	102.516	46.575	57.8206		-0.9593	-2.8951	-2.1439	-1.0583	-2.1908	-1.8836		0.01328	3.418e-10	6.928e-06	0.005855	3.241e-08	8.908e-07		0.03164	1.898e-09	1.772e-05	0.01001	1.514e-07	5.583e-06		-0.6009	-0.503	0.503	0.1152	0.2038	0.2038					65.92
Traes_1AL_B142A2977	1.11493	118.639	1042.5	2971.05	0.947633	767.221	413.631	75.7077		6.4316	9.5122	10.9971	9.2521	8.3765	5.9682		6.005e-15	6.102e-31	8.507e-41	2.471e-29	2.602e-24	4.888e-13		9.764e-13	4.919e-29	1.075e-38	8.273e-28	1.243e-22	1.286e-11		0.7443	0.1355	-0.1355	0.0342	0.749	0.749					55.69
Traes_1AL_B14FE48AF	15.717	7.19597	5.51993	0	12.517	2.86557	4.05793	6.39287		-1.1315	-1.562	-4.8843	-2.0391	-1.5801	-1.0146		0.04067	0.01722	0.001234	0.004271	0.01657	0.06863		0.08065	0.02742	0.002305	0.007494	0.02771	0.1165		-0.7504	-0.1203	0.1203	0.032	0.7766	0.7766					46.25	AT2G33860	BRADI2G19867	OS05G0515400	GRMZM2G441325
Traes_1AL_B1670498C	4.2855	5.21267	10.1497	6.127	6.4143	9.0184	7.86597	6.05467		0.2492	1.0572	0.5046	0.469	0.2844	-0.081		0.668	0.07801	0.5024	0.3911	0.609	0.8765		0.7538	0.1071	0.5549	0.451	0.6704	0.9186		0.3074	-0.3114	0.3114	0.4589	0.4528	0.4528					45.13		BRADI2G34102	OS02G0321000	GRMZM2G151975
Traes_1AL_B16F830DB	720.568	275.014	304.548	129.886	508.936	200.766	132.491	203.593		-1.3856	-1.2276	-2.4726	-1.3352	-1.9347	-1.3143		2.09e-08	9.905e-07	4.414e-19	1.268e-07	4.942e-14	1.238e-07		3.835e-07	3.319e-06	4.468e-18	4.395e-07	6.455e-13	9.693e-07		-0.8787	0.2301	-0.2301	0.0041	0.5835	0.5835					43.85
Traes_1AL_B17E6CD28	41.4297	12.518	0.457767	0.8947	226.24	13.5763	3.6759	22.6627		-1.6504	-5.4753	-4.6318	-3.9018	-5.6683	-3.189		0.0662	1.708e-05	0.0003899	1.626e-05	5.259e-09	0.0003103		0.1206	4.703e-05	0.000786	4.141e-05	2.814e-08	0.001042		-0.6302	-0.436	0.436	0.0939	0.2802	0.2802				TRICHOME BIREFRINGENCE-LIKE 33 [Source:Projected from Arabidopsis thaliana (AT2G40320) TAIR;Acc:AT2G40320]	54.52	AT2G40320, AT3G11030	BRADI2G28100	OS05G0356700
Traes_1AL_B1B5EA42D	108.484	440.634	169.87	218.905	145.056	1024.08	592.852	579.191		2.0216	0.6372	1.0395	2.8093	2.0227	1.9887		5.118e-16	0.01425	9.847e-05	2.416e-30	2.363e-16	5.194e-16		1.193e-13	0.02312	0.0002159	8.718e-29	4.408e-15	2.221e-14		0.4948	-0.5582	0.5582	0.2125	0.1505	0.1505				Mitochondrial substrate carrier family protein [Source:Projected from Arabidopsis thaliana (AT5G46800) TAIR;Acc:AT5G46800]	48.19	AT5G46800	BRADI3G34090	OS10G0573800	GRMZM2G024823
Traes_1AL_B1D1B1328	21.3503	3.77827	2.97617	2.48503	8.17163	2.60843	1.58643	7.01597		-2.4584	-2.7362	-3.2036	-1.6383	-2.2216	-0.2712		5.106e-07	3.12e-05	0.0007585	0.01533	0.003731	0.5506		5.646e-06	8.23e-05	0.001465	0.02427	0.007186	0.6411		-0.5842	0.1464	-0.1464	0.1284	0.7293	0.7293					38.37	AT5G18870, AT5G18860, AT5G18890
Traes_1AL_B1DD25728	6.23487	3.5661	1.60287	0	7.03117	2.18163	2.75053	4.2868		-0.8189	-1.9504	-3.8961	-1.6976	-1.2858	-0.7406		0.1527	0.02638	0.01278	0.02208	0.05701	0.1578		0.2381	0.04034	0.02006	0.03387	0.08411	0.234		-0.6709	-0.3577	0.3577	0.0686	0.3844	0.3844					39.91	AT1G17450, AT1G58766, AT1G59077, AT1G59453		OS02G0316900
Traes_1AL_B23CA03E6	1.74123	4.90097	2.54233	3.37973	0.641733	11.6139	15.482	9.744		1.4148	0.5558	0.843	3.8916	4.305	3.643		0.06245	0.5442	0.41	1.573e-05	1.338e-06	3.863e-05		0.1149	0.6019	0.4635	4.017e-05	4.783e-06	0.0001617		0.6331	-0.4452	0.4452	0.092	0.269	0.269					41.79	AT3G27930	BRADI2G15550	OS05G0577800	GRMZM2G063025
Traes_1AL_B2719B0C3	43.6935	68.8671	137.997	231.869	40.6008	168.593	82.3056	46.1625		0.6524	1.6302	2.3804	2.0399	1.0071	0.1982		0.03802	2.467e-07	8.31e-14	4.89e-11	0.001569	0.5322		0.07618	9.029e-07	4.835e-13	2.869e-10	0.00326	0.6243		0.5036	0.2622	-0.2622	0.2032	0.5305	0.5305					45.41	AT5G08200, AT5G23130, AT5G08200, AT5G23130	BRADI3G29280	OS10G0485500	GRMZM2G048559, GRMZM2G113781
Traes_1AL_B31DC4745	46.2747	26.5175	1.83103	2.5061	57.8962	9.57237	7.16457	14.0553		-0.789	-4.3198	-4.1695	-2.5511	-2.9894	-2.0223		0.08411	3.539e-08	1.212e-05	1.072e-06	4.975e-08	1.473e-05		0.1465	1.469e-07	3.001e-05	3.239e-06	2.251e-07	6.829e-05		-0.7255	-0.2118	0.2118	0.0416	0.6147	0.6147					67.6	AT4G12700, AT2G04280, AT4G12700, AT2G04280	BRADI3G27870	OS10G0456400	GRMZM6G866436, GRMZM2G118433
Traes_1AL_B331E8B19	95.2556	68.4242	10.5777	3.42183	4.87983	1.24667	0.8447	2.0548		-0.4692	-3.0693	-4.716	-1.771	-2.2506	-1.3757		0.4214	2.638e-06	3.963e-07	0.06388	0.02939	0.07778		0.5323	8.274e-06	1.185e-06	0.08918	0.04644	0.1294		-0.6517	0.7428	-0.7428	0.0799	0.0348	0.0348					45.31	AT2G37700, AT1G02205, AT1G02190	BRADI3G28450	OS10G0471100	GRMZM2G066578
Traes_1AL_B33A889C4	72.5881	46.2287	952.776	620.321	25.1381	154.618	102.281	42.4992		-0.6443	3.6914	3.071	2.6073	2.0185	0.7591		0.07075	5.389e-27	8.43e-19	8.883e-13	4.286e-08	0.04101		0.1273	2.88e-25	8.244e-18	6.691e-12	1.961e-07	0.07514		0.4208	0.4915	-0.4915	0.2992	0.2161	0.2161					42.54	AT5G04980	BRADI2G21850	OS05G0489000	GRMZM2G157267
Traes_1AL_B3737F042	122.352	245.327	224.35	200.379	37.4507	145.986	114.738	90.9413		1.0024	0.86	0.7098	1.9401	1.5964	1.2612		1.192e-06	5.593e-05	0.001831	9.297e-17	1.457e-11	4.805e-08		1.143e-05	0.0001418	0.003332	1.139e-15	1.231e-10	4.169e-07		0.2912	0.6952	-0.6952	0.484	0.0556	0.0556					49.61
Traes_1AL_B39515B38	108.442	42.5939	65.5525	57.5648	90.2462	212.528	70.0226	35.9246		-1.3345	-0.6904	-0.8887	1.2288	-0.3631	-1.3335		0.0002841	0.06501	0.02712	0.0005968	0.325	0.0003083		0.001191	0.09102	0.03995	0.001207	0.3899	0.001036		-0.4134	-0.2437	0.2437	0.3087	0.5608	0.5608					45.72	AT4G28580, AT3G58970, AT4G28580, AT3G58970	BRADI3G32490	OS03G0137700	GRMZM2G145794, GRMZM2G453832
Traes_1AL_B3C4E79BC	186.022	108.978	63.5371	44.929	147.222	36.5991	49.6964	87.7831		-0.7687	-1.5158	-1.9621	-1.9884	-1.5575	-0.7475		0.001631	1.562e-08	6.94e-10	1.491e-12	7.2e-09	0.002377		0.005328	6.819e-08	2.785e-09	1.089e-11	3.763e-08	0.006329		-0.7092	0.2051	-0.2051	0.0488	0.6262	0.6262				Tetrapyrrole (Corrin/Porphyrin) Methylases [Source:Projected from Arabidopsis thaliana (AT1G45110) TAIR;Acc:AT1G45110]	42.69	AT1G45110	BRADI3G26680	OS10G0414500	GRMZM2G035594
Traes_1AL_B3C5E0C2E	113.283	208.459	386.716	613.303	109.464	375.969	318.708	236.886		0.8806	1.7649	2.4188	1.776	1.539	1.1122		5.088e-05	6.562e-16	5.554e-28	2.185e-16	1.348e-12	2.421e-07		0.0002729	9.294e-15	1.779e-26	2.571e-15	1.373e-11	1.764e-06		0.7869	0.1304	-0.1304	0.0205	0.7582	0.7582					40.98	AT3G14595	BRADI2G16440	OS05G0564800	GRMZM2G022453, GRMZM2G021877
Traes_1AL_B3E4C9B23	28.4632	14.0324	48.2689	60.6728	27.739	114.498	44.4341	13.7692		-0.9826	0.7535	1.0577	1.9842	0.6587	-0.9802		0.2089	0.3311	0.1776	0.009536	0.3937	0.2088		0.3067	0.389	0.2192	0.01569	0.4609	0.2952		0.1589	-0.0959	0.0959	0.707	0.8212	0.8212					60.9
Traes_1AL_B421C28B8	93.8306	32.3907	94.3396	41.2707	33.1859	31.6298	18.7982	21.0465		-1.5297	0.0045	-1.2155	-0.0816	-0.8191	-0.6904		1.662e-07	0.9873	0.0005702	0.8022	0.01974	0.02858		2.209e-06	0.9894	0.001122	0.8399	0.03246	0.05519		-0.4541	0.7377	-0.7377	0.2584	0.0367	0.0367					43.54	AT1G13570	BRADI2G25340		GRMZM2G133021
Traes_1AL_B427A0153	3.2744	87.3764	837.895	1174.24	64.535	1076.9	290.483	77.1745		4.537	7.7207	8.1954	3.9659	2.1193	0.2517		2.295e-09	1.924e-24	2.644e-27	4.232e-09	0.001732	0.7107		5.978e-08	7.721e-23	7.85e-26	1.838e-08	0.003569	0.7837		0.5966	-0.1025	0.1025	0.1185	0.8091	0.8091					55.06
Traes_1AL_B45E02BBA	323.409	143.694	86.877	61.6565	194.96	81.3371	93.8135	140.186		-1.1541	-1.8594	-2.3265	-1.2418	-1.0404	-0.4681		0.02776	0.0004815	2.592e-05	0.0195	0.04973	0.3726		0.05867	0.001041	6.141e-05	0.03024	0.07441	0.4722		-0.728	0.0449	-0.0449	0.0406	0.9159	0.9159					43.82
Traes_1AL_B4CB8A79C	281.005	139.396	65.6852	72.6414	195.783	60.6992	29.3812	24.7842		-1.0037	-2.0781	-1.9298	-1.6799	-2.7152	-2.9499		0.002373	2.702e-09	1.662e-07	1.278e-06	1.326e-13	4.771e-17		0.007332	1.316e-08	5.189e-07	3.818e-06	1.613e-12	2.369e-15		-0.8694	0.4753	-0.4753	0.005	0.234	0.234					46.72	AT3G18660, AT1G77130	BRADI2G24737	OS05G0426400	GRMZM2G058472
Traes_1AL_B4D55A0CE	68.7735	79.0483	114.108	217.228	94.9695	114.666	105.726	70.4082		0.2006	0.7089	1.6425	0.2637	0.1539	-0.4176		0.3874	0.003073	9.473e-12	0.2497	0.5036	0.06468		0.4996	0.005723	4.578e-11	0.3035	0.5703	0.1109		0.4794	0.184	-0.184	0.2293	0.6627	0.6627					45.78	AT5G17910, AT2G29620, AT1G07330, AT5G58880	BRADI2G21737	OS05G0490400	GRMZM2G117344
Traes_1AL_B4E25B4C7	1.88247	2.95553	6.78333	4.53667	4.49547	5.56927	0.833567	1.07437		0.6741	1.858	1.4441	0.3283	-2.1967	-1.7059		0.4106	0.02282	0.1281	0.6447	0.03517	0.03233		0.5221	0.0354	0.1632	0.6992	0.05459	0.06136		-0.2328	0.3154	-0.3154	0.579	0.4467	0.4467					51.4
Traes_1AL_B55CC2568	271.803	140.158	42.1631	43.8563	193.741	25.9	86.5726	154.82		-0.9434	-2.6269	-2.5649	-2.859	-1.1477	-0.3189		0.05014	1.765e-07	1.07e-06	2.17e-08	0.01877	0.5078		0.0959	6.603e-07	3.035e-06	8.47e-08	0.03101	0.6021		-0.4874	0.0068	-0.0068	0.2206	0.9873	0.9873				Cytochrome P450 superfamily protein [Source:Projected from Arabidopsis thaliana (AT3G53130) TAIR;Acc:AT3G53130]	41.54	AT3G53130	BRADI3G32690	OS10G0546600	GRMZM2G143202
Traes_1AL_B5662F912	69.7382	71.8731	22.0134	22.2152	108.22	20.4885	51.1686	94.1324		0.037	-1.6345	-1.7092	-2.3899	-1.07	-0.2095		0.8477	5.046e-09	2.312e-06	1.367e-19	3.171e-07	0.2404		0.8992	2.364e-08	6.294e-06	2.206e-18	1.254e-06	0.331		-0.3748	-0.2856	0.2856	0.3603	0.4929	0.4929					48.98	AT1G07210	BRADI3G30060, BRADI2G58736	OS10G0500500	GRMZM2G135095, GRMZM2G096424, GRMZM2G135095, GRMZM2G096424
Traes_1AL_B5C73E7E6	212.043	179.736	681.731	669.163	142.427	662.685	398.561	233.346		-0.2419	1.6744	1.6478	2.2095	1.4787	0.7079		0.2704	1.159e-14	8.978e-14	3.734e-24	1.737e-11	0.001256		0.3751	1.345e-13	5.205e-13	8.706e-23	1.448e-10	0.0036		0.5611	0.141	-0.141	0.1479	0.7391	0.7391					44.03	AT3G51470	BRADI3G32240	OS10G0541200	GRMZM2G057768, GRMZM2G009163
Traes_1AL_B5CB664F1	41.7479	34.5946	4.12123	1.8315	46.272	2.52707	7.44363	17.5973		-0.2592	-3.2402	-4.0252	-4.0569	-2.5955	-1.3791		0.5777	8.76e-07	2.689e-05	7.465e-09	2.909e-06	0.00365		0.6749	2.96e-06	6.358e-05	3.129e-08	9.833e-06	0.00924		-0.6754	-0.0198	0.0198	0.0661	0.9628	0.9628					55.56	AT2G30570	BRADI2G20380	OS01G0773700	AC190623.3_FG001
Traes_1AL_B5E708C85	5.88943	7.96203	2.2888	0	14.5093	1.32803	0.741733	3.0332		0.4001	-1.214	-3.7833	-3.3519	-3.9157	-2.1648		0.5859	0.1878	0.01905	0.0006211	0.0002698	0.003678		0.6822	0.2357	0.02895	0.001252	0.0006503	0.009301		-0.8073	-0.0329	0.0329	0.0154	0.9384	0.9384					44.1	AT2G45010, AT5G51400	BRADI3G33330	OS10G0560200
Traes_1AL_B67A26E2B	0.2552	0.4891	9.42143	13.8232	0	3.6188	1.7186	0.158967		0.7147	4.7922	5.3022	4.914	3.8813	1.2031		0.6311	0.0001622	3.858e-05	0.002273	0.01996	0.5125		0.7224	0.000381	8.923e-05	0.004187	0.03278	0.6065		0.4978	0.3822	-0.3822	0.2094	0.3501	0.3501					43.54	AT4G36210, AT2G18100	BRADI3G30610	OS10G0512100	GRMZM5G886799
Traes_1AL_B685D719F	266.16	233.365	153.233	176.994	241.758	161.091	132.457	215.668		-0.1928	-0.7951	-0.5457	-0.5826	-0.8667	-0.1694		0.2549	1.487e-05	0.005629	0.001114	1.813e-06	0.3164		0.3582	4.14e-05	0.009461	0.002156	6.341e-06	0.4137		-0.5742	0.2217	-0.2217	0.1366	0.5977	0.5977					40.67	AT4G33210	BRADI3G26160	OS10G0396400, OS10G0396666	GRMZM2G040182, GRMZM2G150169, GRMZM2G040182, GRMZM2G150169
Traes_1AL_B68AA4C68	1012.65	1375.84	1381.07	1202.93	298.156	918.357	646.376	518.863		0.441	0.4476	0.2487	1.6165	1.1107	0.7945		0.05385	0.05133	0.2839	3.395e-12	1.876e-06	0.0006201		0.1016	0.07363	0.3342	2.359e-11	6.545e-06	0.001928		0.115	0.8003	-0.8003	0.7862	0.017	0.017					43.22	AT2G34890, AT4G20320, AT3G12670, AT1G30820, AT2G34890, AT4G20320, AT3G12670, AT1G30820	BRADI2G15810	OS05G0573300	GRMZM5G855337, AC234185.1_FG004
Traes_1AL_B691CBF6F	146.708	169.343	1468.62	959.131	290.86	954.002	752.224	417.797		0.2059	3.3164	2.6922	1.7107	1.3687	0.5209		0.3529	6.514e-53	2.666e-34	7.921e-16	1.284e-10	0.01439		0.4641	4.597e-50	1.727e-32	8.816e-15	9.139e-10	0.03054		0.6191	-0.1415	0.1415	0.1017	0.7383	0.7383					46.45	AT4G03420, AT1G03610, AT4G28150, AT1G73210, AT1G17830, AT4G03420, AT1G03610, AT4G28150, AT1G73210, AT1G17830	BRADI3G29840	OS10G0494000	GRMZM2G020098, GRMZM2G057451
Traes_1AL_B6931117F	36.4918	24.2615	7.58753	4.99113	30.8558	8.5023	3.21323	14.5695		-0.5859	-2.145	-2.9702	-1.8288	-3.1439	-1.0557		0.2229	0.0002227	0.0001903	0.001002	2.206e-06	0.0316		0.3228	0.0005104	0.0004014	0.001956	7.61e-06	0.06015		-0.7626	0.1491	-0.1491	0.0278	0.7246	0.7246					42.72			OS08G0205100, OS08G0205150, OS08G0202400	GRMZM5G880361
Traes_1AL_B69FCAA8E	128.617	254.881	1575.56	2608.94	14.5003	1722.6	796.871	236.626		0.9755	3.5703	4.2877	6.7866	5.6886	3.9571		0.05192	9.981e-13	1.125e-17	3.02e-38	2.537e-27	5.465e-14		0.09862	8.35e-12	9.623e-17	1.799e-36	1.645e-25	1.695e-12		0.659	0.2584	-0.2584	0.0755	0.5367	0.5367					49.72		BRADI2G22050	OS05G0482400	GRMZM2G167673
Traes_1AL_B6D253895	359.64	1408.41	1010.77	1032.6	181.755	923.926	285.548	235.524		1.9612	1.4851	1.5149	2.3335	0.6483	0.3718		4.041e-10	2.398e-06	1.718e-06	1.615e-13	0.04244	0.2423		1.385e-08	7.572e-06	4.748e-06	1.351e-12	0.0646	0.3331		0.115	0.6437	-0.6437	0.7862	0.085	0.085					50.55	AT1G14870, AT1G14880, AT5G35525	BRADI3G46930	OS02G0579800	GRMZM2G151230
Traes_1AL_B6D67577D	23.798	26.463	424.178	576.91	19.6983	974.84	272.904	104.327		0.15	4.0946	4.5272	5.5509	3.7394	2.3663		0.7864	3.355e-14	6.009e-17	8.049e-25	5.043e-12	1.303e-05		0.8512	3.601e-13	4.756e-16	1.971e-23	4.621e-11	6.12e-05		0.681	-0.1075	0.1075	0.063	0.7999	0.7999					59.34	AT5G64250	BRADI3G38730	OS08G0485400	GRMZM2G048616
Traes_1AL_B6F713FA8	6.50167	25.9523	6.80727	27.5459	0.666667	3.0898	3.48867	2.04733		1.9346	0.0549	1.9385	1.9745	2.1324	1.5078		0.01589	0.9501	0.02118	0.07917	0.05515	0.1673		0.03678	0.9586	0.0319	0.1085	0.08169	0.2457		0.1854	0.8239	-0.8239	0.6602	0.0119	0.0119				P-loop containing nucleoside triphosphate hydrolases superfamily protein [Source:Projected from Arabidopsis thaliana (AT5G27550) TAIR;Acc:AT5G27550]	44.19	AT5G27550	BRADI2G26100	OS05G0397900	GRMZM2G113652, GRMZM5G817395
Traes_1AL_B74AE3E94	298.963	156.964	93.4209	90.3946	249.996	81.0409	128.16	149.927		-0.9276	-1.6301	-1.7362	-1.6206	-0.9583	-0.7365		1.197e-05	1.531e-12	1.733e-11	1.637e-12	1.351e-05	0.0005075		7.993e-05	1.242e-11	8.156e-11	1.188e-11	4.077e-05	0.001613		-0.6765	0.0052	-0.0052	0.0654	0.9902	0.9902					42.24	AT2G19860, AT4G37840, AT4G29130	BRADI2G18877	OS05G0532600
Traes_1AL_B77238310	27.4646	16.2378	4.35087	9.74787	39.5861	10.4677	19.1107	19.3973		-0.7433	-2.6328	-1.3566	-1.8853	-1.0441	-1.0037		0.02332	2.523e-06	0.009744	1.176e-06	0.001976	0.0008954		0.05076	7.938e-06	0.01564	3.533e-06	0.004026	0.002671		-0.4483	-0.4056	0.4056	0.2653	0.3188	0.3188					42.02	AT3G51010	BRADI2G38140	OS05G0126200	GRMZM2G097736, GRMZM2G453078, GRMZM2G130477
Traes_1AL_B7757AFDC	175.201	84.8037	23.6949	4.99113	338.584	17.4721	22.2383	67.7511		-1.0198	-2.7787	-5	-4.1586	-3.8194	-2.2604		0.1453	0.0001267	4.784e-08	1.033e-08	1.104e-07	0.00124		0.2287	0.0003027	1.587e-07	4.238e-08	4.714e-07	0.003562		-0.7604	-0.1519	0.1519	0.0285	0.7196	0.7196					56.82	AT4G22200	BRADI2G24450	OS05G0428700	GRMZM2G020859, AC234152.1_FG002
Traes_1AL_B77FFBAFC	64.7188	61.5871	1.14513	0	143.211	0.4268	0.4627	30.8348		-0.0668	-5.4758	-6.4576	-7.5138	-7.5322	-2.1514		0.9231	1.564e-07	1.129e-05	9.33e-11	7.262e-11	0.001909		0.9559	5.897e-07	2.81e-05	5.235e-10	5.395e-10	0.00522		-0.6462	-0.0053	0.0053	0.0834	0.9901	0.9901					54.71	AT1G29930, AT2G34420, AT1G29910, AT1G29920, AT2G34430, AT1G29930, AT2G34420, AT1G29910, AT1G29920, AT2G34430, AT1G29930, AT2G34420, AT1G29910, AT1G29920, AT2G34430, AT1G29930, AT2G34420, AT1G29910, AT1G29920, AT2G34430, AT1G29930, AT2G34420, AT1G29910, AT1G29920, AT2G34430, AT1G29930, AT2G34420, AT1G29910, AT1G29920, AT2G34430, AT1G29930, AT2G34420, AT1G29910, AT1G29920, AT2G34430, AT1G29930, AT2…	BRADI1G12130	OS09G0346500, OS01G0600900, OS01G0720500	GRMZM2G104549, AC208915.3_FG010, GRMZM2G155216, GRMZM2G120619, AC207722.2_FG009, GRMZM2G351977, GRMZM2G104549, AC208915.3_FG010, GRMZM2G155216, GRMZM2G120619, AC207722.2_FG009, GRMZM2G351977, GRMZM2G104549, AC208915.3_FG010, GRMZM2G155216, GRMZM2G120619, AC207722.2_FG009, GRMZM2G351977
Traes_1AL_B7AFED84A	2.46757	1.48323	7.72137	10.7058	1.31603	4.80393	1.67827	1.97163		-0.7274	1.644	2.1016	1.7519	0.3169	0.4987		0.4171	0.04007	0.01206	0.04866	0.7563	0.5801		0.5284	0.0588	0.01903	0.06963	0.8013	0.6679		0.4331	0.455	-0.455	0.2837	0.2573	0.2573					59.41
Traes_1AL_B82F1573F	6.81373	3.4754	1.3972	0.915767	11.2898	3.0491	1.99767	0.4513		-0.9205	-2.048	-2.4403	-1.8788	-2.3988	-4.1234		0.1821	0.03199	0.05261	0.01335	0.003486	8.072e-06		0.2744	0.04795	0.07295	0.02137	0.006755	3.993e-05		-0.9316	-0.0557	0.0557	0.0008	0.8957	0.8957					60.13	AT2G38310, AT2G40330, AT5G05440	BRADI2G22510	OS05G0473000	GRMZM2G047677
Traes_1AL_B85068B07	15.8199	128.72	11.5919	24.6791	13.1116	17.5087	9.72027	11.2377		2.9928	-0.4329	0.595	0.3976	-0.4081	-0.2027		1.302e-08	0.4719	0.3231	0.4843	0.4943	0.7168		2.57e-07	0.5314	0.3752	0.545	0.5614	0.7891		-0.2133	0.5008	-0.5008	0.6121	0.2062	0.2062				Histone H4 variant TH011 [Source:UniProtKB/Swiss-Prot;Acc:P62785]	56.07	AT5G59690
Traes_1AL_B889C5671	150.807	72.7455	61.5695	51.5247	120.792	47.0181	75.1201	71.3756		-1.0474	-1.2713	-1.5593	-1.3455	-0.6817	-0.7628		4.069e-05	3.93e-06	9.885e-07	1.272e-06	0.01002	0.002784		0.0002258	1.199e-05	2.815e-06	3.802e-06	0.01758	0.007281		-0.7074	0.045	-0.045	0.0497	0.9158	0.9158					40.11	AT3G49410, AT5G24450, AT3G49410, AT5G24450	BRADI5G04847, BRADI5G04840	OS01G0528000	GRMZM2G053008
Traes_1AL_B8FB4A274	209.803	131.252	61.4466	39.9073	269.11	30.9352	97.597	215.363		-0.6684	-1.7268	-2.3136	-3.0791	-1.4446	-0.3177		0.1684	0.0005365	1.399e-05	1.338e-09	0.003163	0.5107		0.2576	0.00115	3.438e-05	6.291e-09	0.006181	0.6048		-0.4447	-0.1577	0.1577	0.2696	0.7093	0.7093					40.78	AT3G23640	BRADI1G52510	OS07G0420700	GRMZM2G311969, AC203753.4_FG006
Traes_1AL_B90648BAE	2.09257	540.98	5941.45	3120.94	0.681967	5928.19	683.841	182.715		7.7856	11.1996	10.2819	12.4691	9.392	7.5111		1.112e-31	8.774e-64	5.589e-54	4.191e-54	2.133e-31	1.242e-20		9.703e-28	1.588e-60	2.927e-51	7.209e-52	2.034e-29	1.014e-18		0.65	0.1334	-0.1334	0.081	0.7528	0.7528					41.33	AT5G38830, AT3G56300	BRADI3G28090	OS10G0463100
Traes_1AL_B9A38E127	39.7951	28.9652	6.6016	9.01013	15.5316	3.71917	4.4803	10.8941		-0.4601	-2.5279	-1.9153	-1.9804	-1.7402	-0.4766		0.06719	1.464e-08	0.0001126	0.0001635	0.0003812	0.1297		0.122	6.417e-08	0.0002452	0.0003609	0.0008921	0.1988		-0.5969	0.5036	-0.5036	0.1182	0.2032	0.2032					42.73
Traes_1AL_B9D6B88FB	96.1215	91.591	12.8709	5.38923	213.105	17.9943	41.7386	79.5041		-0.0626	-2.8968	-3.8222	-3.5303	-2.3405	-1.4139		0.8036	1.322e-14	2.133e-10	2.368e-28	1.363e-17	8.852e-09		0.865	1.519e-13	9.009e-10	7.403e-27	3.005e-16	9.175e-08		-0.6151	-0.3235	0.3235	0.1045	0.4344	0.4344					45.16		BRADI2G19660	OS05G0518200	GRMZM2G479987
Traes_1AL_BA0213DE3	25.2861	136.468	8474.79	4972.99	43.3031	5360.79	755.9	160.709		2.4084	8.3304	7.5652	6.9081	4.0987	1.8791		7.483e-11	3.709e-115	4.438e-95	8.759e-86	4.066e-31	1.278e-07		3.338e-09	3.088e-110	1.232e-90	1.658e-82	3.791e-29	9.959e-07		0.576	0.0968	-0.0968	0.1351	0.8196	0.8196					43.39	AT5G46020	BRADI2G19810	OS05G0515900	AC209819.3_FG003
Traes_1AL_BA559DE2A	8.45117	6.4469	8.66223	2.7262	11.3491	8.69977	9.2652	7.69663		-0.4021	0.0375	-1.3743	-0.3909	-0.2952	-0.5934		0.4228	0.9451	0.1132	0.4411	0.5541	0.1998		0.5338	0.9545	0.1461	0.5017	0.6189	0.2845		-0.5514	-0.5312	0.5312	0.1566	0.1755	0.1755					54.47	AT5G39680	BRADI2G15830	OS05G0572900	GRMZM2G163359
Traes_1AL_BA83A9010	16.1677	13.6637	0.4817	4.07537	5.459	1.32803	0	0		-0.2372	-4.5271	-2.2737	-1.9951	-4.6182	-5.4094		0.7055	0.0002187	0.01824	0.04062	0.002661	0.0002307		0.7853	0.0005019	0.02782	0.05907	0.005281	0.0007987		-0.6906	0.5658	-0.5658	0.0579	0.1438	0.1438					61.89	AT4G18425, AT5G46090, AT4G28485	BRADI2G16640	OS05G0562800	GRMZM2G070013
Traes_1AL_BAAF4391C	1.7432	79.3946	6.00303	11.5583	2.69723	6.97787	3.5326	4.80847		5.4113	1.5654	2.7404	1.383	0.4533	0.7695		4.305e-18	0.03846	0.0002303	0.02832	0.5191	0.2035		1.837e-15	0.05663	0.0004802	0.04251	0.5854	0.2889		0.0909	0.4097	-0.4097	0.8306	0.3134	0.3134				Histone H3.2 [Source:UniProtKB/Swiss-Prot;Acc:P68428]	45.07		BRADI3G45290, BRADI1G48660, BRADI2G18410, BRADI4G07840		GRMZM2G451254
Traes_1AL_BAB3D977B	1.11493	42.0137	1.60287	5.6657	2.16793	3.05607	1.99767	2.41547		5.0877	0.5695	2	0.4375	-0.0834	0.2804		1.366e-07	0.633	0.08075	0.6566	0.9354	0.7628		1.869e-06	0.6849	0.1077	0.7103	0.9482	0.8277		-0.0201	0.3449	-0.3449	0.9623	0.4028	0.4028					49.74				GRMZM2G141432
Traes_1AL_BAB8043EB1	76.7732	50.9366	46.6311	36.3665	65.6259	34.0668	26.7963	33.9523		-0.5898	-0.7286	-1.1648	-0.9411	-1.2944	-0.8858		0.00495	0.002445	0.0001978	0.0001262	5.211e-07	4.078e-05		0.01372	0.004646	0.0004161	0.0002833	1.986e-06	0.0001697		-0.8546	0.4371	-0.4371	0.0069	0.2789	0.2789					39.71
Traes_1AL_BAF886F30	48.1535	72.705	102.915	142.472	108.847	284.725	119.546	104.692		0.6053	1.0897	1.5767	1.3798	0.1348	-0.0574		0.07738	0.001766	9.306e-06	2.498e-05	0.686	0.8617		0.1369	0.00345	2.342e-05	6.2e-05	0.7397	0.9074		0.4487	-0.527	0.527	0.2647	0.1796	0.1796					53.5	AT1G72750, AT1G17530	BRADI3G31150	OS10G0519700	GRMZM2G368041
Traes_1AL_BB3D071F8	1172.43	499.459	72.0608	37.3665	1755.67	69.7517	348.582	914.151		-1.1877	-3.8668	-4.785	-4.4824	-2.2506	-0.909		0.1462	2.728e-06	1.56e-08	5.136e-08	0.005935	0.2658		0.2298	8.533e-06	5.454e-08	1.891e-07	0.01093	0.3589		-0.5206	-0.2924	0.2924	0.1859	0.4822	0.4822					61.26	AT4G27440, AT5G54190, AT4G27440, AT5G54190	BRADI3G57380		GRMZM2G073351, GRMZM2G036455
Traes_1AL_BB4202556	13.2458	25.7058	38.8986	217.982	2.2381	72.1029	31.0602	30.2113		0.9687	1.5407	4.0037	4.7919	3.5933	3.5336		0.09127	0.008056	1.602e-12	9.364e-13	1.365e-07	1.545e-07		0.1565	0.01378	8.305e-12	7.039e-12	5.74e-07	1.182e-06		0.7457	0.2903	-0.2903	0.0337	0.4856	0.4856					58.2		BRADI1G38270
Traes_1AL_BB9F29953	88.105	62.2593	10.0721	7.6752	175.871	8.59063	17.9683	77.7842		-0.497	-3.0118	-3.4544	-4.2838	-3.2388	-1.1572		0.3155	1.81e-07	8.308e-07	7.503e-14	8.738e-10	0.01818		0.4248	6.761e-07	2.389e-06	6.571e-13	5.37e-09	0.03739		-0.5633	-0.1744	0.1744	0.146	0.6796	0.6796					39.05	AT5G23480, AT5G08430, AT5G63700	BRADI2G25017	OS01G0884500	GRMZM2G408096
Traes_1AL_BBB7C1CEE	116.945	131.543	622.356	809.114	17.5647	342.889	183	243.711		0.1693	2.3927	2.774	4.2355	3.3379	3.7442		0.6504	1.12e-10	9.416e-14	2.294e-26	8.896e-17	4.925e-21		0.7392	6.699e-10	5.449e-13	6.3e-25	1.762e-15	4.219e-19		0.7073	0.3763	-0.3763	0.0497	0.3582	0.3582					44.88		BRADI5G14330	OS04G0349700	GRMZM2G062576
Traes_1AL_BBDA0E877	139.484	272.493	935.711	961.853	69.4227	848.581	335.299	192.74		0.9621	2.7342	2.7736	3.5933	2.2595	1.4617		0.0005512	6.322e-23	3.36e-23	3.726e-37	2.136e-15	2.798e-07		0.002105	2.176e-21	5.892e-22	2.079e-35	3.459e-14	2.004e-06		0.5594	0.3015	-0.3015	0.1494	0.468	0.468					47.3	AT3G09830, AT2G39110, AT5G03320	BRADI3G27640	OS10G0442800	GRMZM2G152901
Traes_1AL_BBEDA2EB5	122.918	55.6831	24.84	4.55773	101.724	19.892	33.4139	56.9247		-1.1331	-2.2241	-4.4151	-2.327	-1.5986	-0.8227		0.005599	6.4e-07	6.076e-10	2.141e-07	0.0001932	0.04393		0.01524	2.203e-06	2.451e-09	7.166e-07	0.0004778	0.07968		-0.7029	-0.194	0.194	0.0518	0.6453	0.6453					39.27				AC193754.3_FG008, GRMZM2G392172
Traes_1AL_BBEF919FB	121.341	167.523	242.498	278.137	79.9481	323.109	157.993	108.205		0.4673	1.0014	1.1999	2.0097	0.9813	0.4328		0.008421	3.615e-08	3.626e-10	9.753e-29	1.805e-07	0.01903		0.02151	1.498e-07	1.495e-09	3.125e-27	7.437e-07	0.03888		0.402	0.3093	-0.3093	0.3236	0.4559	0.4559					45.85	AT2G02180, AT1G14530, AT2G02180, AT1G14530, AT2G02180, AT1G14530, AT2G02180, AT1G14530, AT2G02180, AT1G14530	BRADI3G32150	OS10G0537500	GRMZM2G003076, GRMZM2G167101, GRMZM2G174286, GRMZM2G055462, GRMZM2G426306
Traes_1AL_BC49C38C1	21.369	7.7049	6.96213	13.8443	32.4879	35.8382	22.4338	13.8408		-1.418	-1.473	-0.6134	0.1303	-0.53	-1.2384		0.01552	0.02274	0.352	0.8111	0.3413	0.02498		0.03606	0.03529	0.4049	0.8439	0.4069	0.04918		-0.2274	-0.6848	0.6848	0.588	0.0609	0.0609					69.53
Traes_1AL_BC9FE23A9	91.0415	55.0637	17.6132	21.2852	75.8798	60.3842	34.8416	55.9888		-0.7251	-2.2926	-1.9854	-0.3383	-1.1256	-0.4281		0.0275	7.291e-09	6.327e-06	0.3165	0.001386	0.1918		0.05823	3.341e-08	1.628e-05	0.3732	0.002909	0.2751		-0.601	-0.3494	0.3494	0.1151	0.3963	0.3963					44.07	AT1G28240, AT1G53040, AT1G28240, AT1G53040, AT1G28240, AT1G53040, AT1G28240, AT1G53040	BRADI2G19580	OS01G0304300	GRMZM5G891056, AC233864.1_FG014, GRMZM2G115364, GRMZM2G162884
Traes_1AL_BCAF60B2A	9.9053	4.0761	2.5184	3.37973	13.2214	3.98407	3.71623	7.71153		-1.2341	-1.8481	-1.5522	-1.7236	-1.7832	-0.888		0.05594	0.02323	0.09557	0.01399	0.01126	0.131		0.1048	0.03598	0.1255	0.02231	0.01955	0.2004		-0.5163	-0.3304	0.3304	0.1902	0.424	0.424					53.48		BRADI2G16447, BRADI2G16467, BRADI2G16460	OS01G0530500
Traes_1AL_BCD7C5B8B	22.2979	42.432	38.407	22.9529	5.16847	97.4131	66.4368	14.0823		0.9247	0.7585	-0.0214	4.1517	3.6049	1.3963		0.03261	0.09332	0.9674	4.139e-17	4.314e-13	0.006698		0.06702	0.1258	0.9728	5.276e-16	4.793e-12	0.01574		0.2323	0.0666	-0.0666	0.5798	0.8755	0.8755					38.45		BRADI3G11430	OS02G0306401	GRMZM2G412604, GRMZM2G096958
Traes_1AL_BD1DBD0DA	3.98323	4.0811	6.37203	25.8782	4.23177	3.71917	2.04913	1.45737		0.0066	0.6609	2.5719	-0.1413	-0.9634	-1.8075		0.9937	0.4429	0.001747	0.8728	0.3144	0.05371		0.9958	0.5028	0.003188	0.894	0.3787	0.09467		0.1665	0.6115	-0.6115	0.6935	0.1072	0.1072					63.93			OS04G0410200, OS02G0285700	AC213890.4_FG004
Traes_1AL_BE02CD6FA	3.03323	10.9573	14.0244	56.5063	4.36903	32.1152	1.1126	0.693467		1.7037	2.0412	3.9566	2.7526	-1.6661	-2.5249		0.08652	0.043	6.809e-05	0.004282	0.1547	0.02828		0.1499	0.06269	0.0001524	0.007511	0.2038	0.05469		0.0895	0.4408	-0.4408	0.8331	0.2744	0.2744					66.12		BRADI2G27670	OS05G0368100	GRMZM5G898274, GRMZM2G309071
Traes_1AL_BE7D7FE75	61.1338	57.4458	12.4566	4.2955	113.223	9.3559	30.8132	59.045		-0.0874	-2.1958	-3.667	-3.5402	-1.8553	-0.9236		0.8464	2.745e-05	2.393e-06	1.895e-11	6.953e-05	0.03808		0.8981	7.31e-05	6.501e-06	1.181e-10	0.0001858	0.07057		-0.5673	-0.2704	0.2704	0.1425	0.5172	0.5172				nodulin MtN21 /EamA-like transporter family protein [Source:Projected from Arabidopsis thaliana (AT3G02690) TAIR;Acc:AT3G02690]	46.37	AT3G02690	BRADI3G29830	OS10G0493900	GRMZM2G095492
Traes_1AL_BEB451473	12.8012	17.9839	43.4972	13.0128	27.0722	57.2632	7.9063	12.0261		0.4798	1.7336	-0.0022	1.062	-1.7574	-1.1489		0.3175	0.0002871	0.9971	0.01645	0.0009566	0.01344		0.4269	0.0006454	0.9976	0.02589	0.002076	0.02878		-0.3079	-0.0306	0.0306	0.4581	0.9427	0.9427					55.75		BRADI3G31870		GRMZM2G066369
Traes_1AL_BED90CE7C	22.5816	48.919	287.393	402.304	5.56947	819.627	154.063	37.7331		1.113	3.6365	4.1087	7.053	4.673	2.6491		0.03774	6.902e-12	1.125e-14	1.01e-34	5.945e-16	5.554e-06		0.07572	5.027e-11	7.104e-14	4.825e-33	1.052e-14	2.862e-05		0.5679	0.1186	-0.1186	0.142	0.7798	0.7798					64.61
Traes_1AL_BEE495457	265.946	429.55	1047.13	1426.04	222.028	630.534	1002.34	1198.65		0.689	1.9702	2.4162	1.4995	2.167	2.4231		0.003254	3.709e-17	9.12e-25	1.722e-10	1.831e-20	2.19e-25		0.009628	6.302e-16	1.976e-23	9.272e-10	5.901e-19	3.171e-23		0.9507	0.0026	-0.0026	0.0003	0.9951	0.9951					41.53	AT5G48880	BRADI3G27960	OS10G0457600	GRMZM2G110201
Traes_1AL_BF0FB9CCC	21.5584	33.132	104.443	65.0409	32.6463	78.8133	122.197	87.2793		0.6077	2.2269	1.5821	1.265	1.9006	1.4104		0.05957	1.85e-12	6.541e-06	2.634e-05	1.016e-10	1.257e-06		0.1105	1.479e-11	1.679e-05	6.517e-05	7.361e-10	7.589e-06		0.7712	-0.3658	0.3658	0.025	0.3729	0.3729					38.23	AT1G55900	BRADI2G20050	OS05G0513200	GRMZM2G035651, GRMZM2G441091
Traes_1AL_BF82E1ECF	11.7034	8.1313	12.168	27.8598	4.71193	2.40507	8.0017	1.11287		-0.496	0.0915	1.1753	-0.8804	0.7455	-1.7953		0.3857	0.8778	0.04733	0.2625	0.2472	0.0187		0.4977	0.8976	0.06629	0.3166	0.3077	0.03831		-0.0391	0.7751	-0.7751	0.9267	0.0239	0.0239					59.53	AT1G12110	BRADI3G33030, BRADI3G33040	OS10G0554200	GRMZM2G161459, GRMZM2G112154, GRMZM2G161459, GRMZM2G112154
Traes_1AL_BFDD733CB	37.2462	21.3467	15.5344	7.6752	34.3098	20.421	22.6578	26.7834		-0.7633	-1.3031	-2.2583	-0.7415	-0.6054	-0.3752		0.002251	9.699e-05	5.055e-05	0.009379	0.02879	0.1085		0.007007	0.0002362	0.0001151	0.01545	0.04558	0.1712		-0.6445	-0.3993	0.3993	0.0845	0.3271	0.3271					45.34		BRADI3G10422	OS02G0284500
Traes_1AL_BFEAF5CA7	218.585	64.5273	51.9833	114.585	491.251	130.184	245.444	250.537		-1.7472	-2.0446	-0.9569	-1.9029	-0.9943	-0.9696		8.669e-07	4.206e-08	0.01014	6.351e-08	0.004191	0.004942		8.743e-06	1.729e-07	0.01623	2.304e-07	0.007989	0.01205		-0.1551	-0.682	0.682	0.7138	0.0624	0.0624					43.2	AT3G44200	BRADI2G24010
Traes_1AL_C01B13948	14.6939	7.14813	1.8789	3.64197	1.91757	2.44573	0.4627	1.01143		-1.0203	-2.7665	-1.8383	0.3393	-1.7901	-0.9417		0.1616	0.003639	0.05684	0.7258	0.1674	0.3407		0.2491	0.006679	0.07824	0.774	0.2184	0.4393		-0.57	0.708	-0.708	0.1402	0.0494	0.0494					69.51		BRADI2G20430	OS05G0508500	GRMZM2G527250
Traes_1AL_C02321B08	11.1595	11.571	6.5058	6.80157	36.0958	8.78807	15.0229	22.3322		0.0692	-0.6886	-0.7309	-2.0285	-1.2391	-0.6629		0.8994	0.2815	0.3291	0.0003427	0.01915	0.1804		0.9387	0.3365	0.3814	0.0007205	0.03157	0.2616		-0.2549	-0.6612	0.6612	0.5424	0.0742	0.0742					44.99	AT5G18870, AT5G18860, AT5G18890	BRADI2G25630	OS05G0406100	GRMZM2G386229
Traes_1AL_C0FD40AEA	13.7236	33.0356	33.5941	5.45243	7.68883	24.3645	26.4546	23.4303		1.2675	1.2842	-1.0518	1.6615	1.7723	1.6187		3.031e-05	0.0001076	0.09203	5.962e-06	9.92e-07	2.171e-06		0.0001753	0.0002602	0.1213	1.62e-05	3.616e-06	1.24e-05		0.0284	-0.0587	0.0587	0.9468	0.8903	0.8903					43.91	AT1G63520, AT4G11450	BRADI3G32870	OS10G0550750	GRMZM2G053742
Traes_1AL_C14240756	10.3137	11.5968	7.0833	17.7838	4.4316	7.209	4.04317	15.4933		0.1721	-0.4924	0.6911	0.6806	-0.178	1.7432		0.7943	0.5	0.338	0.3598	0.8231	0.01098		0.8574	0.559	0.3904	0.4185	0.8546	0.0242		0.4275	0.4876	-0.4876	0.2907	0.2203	0.2203					55.42		BRADI1G48870	OS06G0157000	GRMZM2G130528, AC231745.1_FG003
Traes_1AL_C176529A3	194.487	113.301	145.931	163.835	189.025	158.922	550.878	444.424		-0.7736	-0.3972	-0.2765	-0.2527	1.5404	1.2315		0.0007691	0.09326	0.2692	0.2759	5.094e-12	2.905e-08		0.002805	0.1257	0.3188	0.3305	4.664e-11	2.652e-07		0.4728	-0.6338	0.6338	0.2367	0.0915	0.0915					46.54	AT5G58787, AT5G01520, AT3G47160	BRADI3G27700	OS10G0445400	GRMZM2G148908
Traes_1AL_C18C8483E	21.7331	15.4108	5.18043	21.044	42.7598	14.3634	17.9355	11.403		-0.4877	-2.0247	0.0051	-1.5528	-1.2484	-1.8709		0.1137	6.662e-05	0.99	3.003e-06	6.658e-05	1.751e-10		0.1875	0.0001667	0.9918	8.503e-06	0.0001785	2.699e-09		-0.3886	-0.2708	0.2708	0.3414	0.5165	0.5165					49.28	AT5G48820, AT2G32710, AT3G24810, AT5G48820, AT2G32710, AT3G24810	BRADI3G28507	OS10G0471700	GRMZM2G116885, GRMZM2G037926
Traes_1AL_C1B6A9D40	37.1485	8.3654	7.1678	4.97007	21.5456	2.56777	6.0923	8.13933		-2.1133	-2.265	-3.0132	-2.9781	-1.8229	-1.3437		0.0003071	0.0004879	0.0003665	0.0001022	0.005268	0.02198		0.001273	0.001054	0.0007419	0.0002326	0.009824	0.04405		-0.6869	0.2145	-0.2145	0.0598	0.6099	0.6099					69.16	AT3G04820	BRADI2G20360	OS05G0509300
Traes_1AL_C1C8FA586	25.3982	47.1912	2.2888	0.915767	79.8861	6.34843	15.8752	25.1553		0.8844	-3.1718	-3.9773	-3.608	-2.3234	-1.6195		0.01695	4.724e-06	0.0002421	2.326e-13	1.083e-08	6.683e-06		0.03886	1.421e-05	0.000503	1.904e-12	5.493e-08	3.375e-05		-0.5848	-0.3577	0.3577	0.1279	0.3843	0.3843					42.75	AT2G45010, AT5G51400	BRADI3G33330	OS10G0560200
Traes_1AL_C1EF04361	13.8991	8.22587	7.33687	5.2323	15.0432	12.3783	15.5739	12.6629		-0.7608	-0.9352	-1.3811	-0.2782	0.0411	-0.2579		0.1107	0.09318	0.05953	0.5642	0.9299	0.5623		0.1834	0.1256	0.08161	0.6233	0.9437	0.6517		-0.3695	-0.7189	0.7189	0.3676	0.0445	0.0445					43.21	AT1G24510	BRADI3G33860	OS06G0562600	GRMZM2G043383, GRMZM2G070542
Traes_1AL_C1F546A56	6.1917	37.5796	39.7648	33.1132	12.9065	137.264	168.54	146.133		2.5132	2.5889	2.2892	3.3831	3.6786	3.4697		1.19e-06	1.082e-06	5.517e-05	4.962e-13	3.253e-15	8.334e-14		1.142e-05	3.601e-06	0.000125	3.871e-12	5.122e-14	2.506e-12		0.7207	-0.5599	0.5599	0.0437	0.1489	0.1489				SPFH/Band 7/PHB domain-containing membrane-associated protein family [Source:Projected from Arabidopsis thaliana (AT3G01290) TAIR;Acc:AT3G01290]	40.47	AT3G01290		OS10G0464000
Traes_1AL_C21696173	52.5927	132.785	63.6741	39.118	37.1014	158.751	108.003	112.958		1.3381	0.2719	-0.3347	2.0836	1.5328	1.5953		5.482e-06	0.3905	0.3639	4.688e-12	5.122e-07	9.455e-08		4.137e-05	0.4501	0.4169	3.197e-11	1.955e-06	7.618e-07		0.224	-0.3348	0.3348	0.5938	0.4175	0.4175					45.34			OS07G0538200, OS07G0538400	GRMZM2G021624, GRMZM2G087625, GRMZM2G140231, GRMZM2G431018, GRMZM2G021624, GRMZM2G087625, GRMZM2G140231, GRMZM2G431018
Traes_1AL_C21956F30	57.6742	1.88063	0.4817	0	0.962933	0.8536	0	0		-4.1787	-5.5519	-6.4022	-0.1124	-2.0985	-2.5706		NA	NA	NA	NA	NA	NA		NA	NA	NA	NA	NA	NA		-0.6928	0.4168	-0.4168	0.0568	0.3043	0.3043					61.83	AT1G55560, AT3G13390, AT1G55570, AT3G13400, AT1G55560, AT3G13390, AT1G55570, AT3G13400	BRADI2G22000	OS05G0485800	GRMZM2G129064, GRMZM2G142584
Traes_1AL_C22E4F573	63.4927	26.8355	28.5261	20.5827	50.1058	10.9758	18.7392	23.283		-1.2367	-1.0927	-1.6424	-2.1561	-1.3885	-1.0773		2.54e-05	0.0007193	8.303e-05	1.702e-08	3.735e-05	0.0002631		0.000151	0.001509	0.0001838	6.754e-08	0.0001046	0.000898		-0.6718	0.341	-0.341	0.0681	0.4085	0.4085					43.46
Traes_1AL_C2313FF27	17.2998	38.8858	99.8427	248.887	14.7546	46.8306	50.6876	36.3282		1.1804	2.5384	3.8292	1.6607	1.7633	1.2981		0.001385	4.525e-12	8.322e-26	1.091e-05	2.628e-06	0.0004381		0.004635	3.398e-11	2.065e-24	2.854e-05	8.946e-06	0.001417		0.7218	0.381	-0.381	0.0432	0.3518	0.3518				2-oxoglutarate (2OG) and Fe(II)-dependent oxygenase superfamily protein [Source:Projected from Arabidopsis thaliana (AT4G13400) TAIR;Acc:AT4G13400]	37.81	AT4G13400	BRADI2G17170	OS05G0556000	GRMZM2G149800, GRMZM2G314692
Traes_1AL_C2668C26D	285.804	167.691	96.8097	40.5846	232.836	68.8492	105.69	164.849		-0.7642	-1.5335	-2.7768	-1.7439	-1.1299	-0.4944		0.0416	7.038e-05	2.015e-10	6.891e-06	0.003091	0.1875		0.08215	0.0001755	8.528e-10	1.855e-05	0.006053	0.27		-0.6947	-0.08	0.08	0.0559	0.8507	0.8507					41.6	AT5G10800, AT5G25060, AT5G10800, AT5G25060, AT5G10800, AT5G25060	BRADI3G31900	OS02G0179900	GRMZM2G174785, GRMZM5G832138, GRMZM2G133308
Traes_1AL_C2F333604	571.234	199.309	243.298	72.2922	382.583	163.575	127.757	169.932		-1.5133	-1.2141	-2.9392	-1.2199	-1.575	-1.1648		1.543e-08	7.616e-06	1.001e-20	8.091e-06	1.119e-08	1.436e-05		2.971e-07	2.217e-05	1.251e-19	2.157e-05	5.657e-08	6.673e-05		-0.864	0.082	-0.082	0.0057	0.847	0.847					43.01		BRADI5G20077	OS03G0423850, OS04G0206200
Traes_1AL_C33421191	17.0352	13.5731	1.85497	1.59033	101.737	12.6007	3.2424	14.7169		-0.3157	-2.8893	-3.4134	-2.9565	-4.8265	-2.7397		0.608	0.0009046	0.003483	1.874e-06	5.943e-11	3.514e-06		0.7023	0.001863	0.006059	5.463e-06	4.49e-10	1.903e-05		-0.6514	-0.4263	0.4263	0.0802	0.2923	0.2923					64.63
Traes_1AL_C340A8E74	8.06987	22.7316	99.0078	86.9701	3.96543	60.2554	29.5134	18.6355		1.5004	3.5994	3.428	3.8559	2.8354	2.1705		0.0008809	2.602e-16	5.462e-14	4.036e-15	1.981e-08	1.421e-05		0.00315	3.922e-15	3.233e-13	4.14e-14	9.601e-08	6.614e-05		0.6301	0.2932	-0.2932	0.094	0.4809	0.4809				AP2/B3-like transcriptional factor family protein [Source:Projected from Arabidopsis thaliana (AT5G58280) TAIR;Acc:AT5G58280]	41.68	AT5G58280	BRADI2G22130	OS05G0481400	GRMZM2G174610
Traes_1AL_C40703A29	258.314	1341.27	12059.5	8353.71	11.6555	11531	4636.23	2515.53		2.3414	5.4637	4.9416	9.7518	8.4563	7.5869		1.004e-05	6.314e-25	1.138e-20	3.799e-68	1.118e-51	6.073e-42		6.882e-05	2.665e-23	1.408e-19	1.728e-65	6.045e-49	5.619e-39		0.7102	0.1717	-0.1717	0.0484	0.6843	0.6843					51.11	AT1G27130, AT1G10360, AT1G69920, AT1G59670, AT1G10370, AT1G27140, AT1G59700, AT1G69930, AT1G27130, AT1G10360, AT1G69920, AT1G59670, AT1G10370, AT1G27140, AT1G59700, AT1G69930	BRADI3G31841, BRADI3G31834	OS10G0530400	GRMZM2G363540
Traes_1AL_C42DE440F	1941.09	740.376	120.521	31.19	2279.64	52.8015	66.0688	387.901		-1.3269	-3.8138	-5.6223	-5.1646	-4.8595	-2.4367		0.1597	5.67e-05	6.962e-09	5.44e-08	3.014e-07	0.009837		0.2467	0.0001436	2.521e-08	1.995e-07	1.196e-06	0.02198		-0.7591	0.0455	-0.0455	0.0289	0.9148	0.9148					63.11	AT1G52230, AT3G16140	BRADI2G16810	OS05G0560000	GRMZM2G451224
Traes_1AL_C4A651390	462.142	1130.55	2847.25	2862.47	429.406	2228.14	740.674	488.049		1.2839	2.6093	2.6167	2.3633	0.7823	0.1839		2.914e-05	1.938e-17	1.85e-17	1.373e-14	0.01114	0.5503		0.0001699	3.43e-16	1.547e-16	1.319e-13	0.01935	0.6409		0.3762	0.4071	-0.4071	0.3584	0.3168	0.3168					40.41	AT1G54710, AT1G03380, AT1G54710, AT1G03380	BRADI2G25677	OS05G0405900	GRMZM2G078468, GRMZM2G546452
Traes_1AL_C4B3AD41D	21.8992	85.7842	109.37	283.929	93.557	662.143	248.492	104.122		1.9742	2.3296	3.6913	2.809	1.4027	0.1411		6.676e-09	1.801e-11	6.92e-27	2.823e-20	5.238e-06	0.6485		1.467e-07	1.223e-10	1.959e-25	4.822e-19	1.695e-05	0.7287		0.5605	-0.4357	0.4357	0.1484	0.2805	0.2805					68.79			OS11G0483000
Traes_1AL_C4B40A214	481.156	1512.63	1102.04	737.623	147.944	4806.08	2127.24	1537.32		1.646	1.1901	0.617	4.9947	3.824	3.3576		2.233e-08	5.622e-05	0.03904	2.691e-63	9.548e-38	1.617e-29		4.05e-07	0.0001425	0.05566	8.893e-61	1.596e-35	3.782e-27		0.5001	-0.1755	0.1755	0.207	0.6777	0.6777					46.51	AT5G28840	BRADI3G26860	OS10G0417600	GRMZM2G124434
Traes_1AL_C4C5018EC	227.261	107.385	67.8371	58.8297	177.088	31.79	46.7074	92.346		-1.0785	-1.7006	-1.9364	-2.4602	-1.9064	-0.9365		0.0001661	2.506e-08	1.109e-08	3.035e-14	7.303e-10	0.001127		0.000751	1.062e-07	3.935e-08	2.798e-13	4.549e-09	0.003274		-0.652	0.2788	-0.2788	0.0798	0.5037	0.5037				transducin family protein / WD-40 repeat family protein [Source:Projected from Arabidopsis thaliana (AT5G43920) TAIR;Acc:AT5G43920]	42.16	AT5G43920	BRADI3G28200	OS10G0465000	GRMZM2G097640
Traes_1AL_C4D2A398B	13.9982	7.80653	2.7705	0.8947	12.6461	1.71417	6.00407	11.5033		-0.792	-2.0937	-3.283	-2.7759	-1.0166	-0.0618		0.0535	0.001273	0.003674	0.0001631	0.03766	0.8689		0.1011	0.002554	0.006366	0.0003601	0.05803	0.9129		-0.513	-0.2092	0.2092	0.1935	0.6191	0.6191					39.5	AT4G32900	BRADI2G19490	OS05G0520200	GRMZM2G127844
Traes_1AL_C4F9F792D	74.7619	104.288	4.83113	9.0312	110.412	6.409	21.0561	41.6675		0.4802	-3.7711	-2.8099	-4.0357	-2.3538	-1.3873		0.2624	4.943e-10	4.506e-06	2.045e-13	3.868e-07	0.001333		0.3665	2.672e-09	1.181e-05	1.687e-12	1.507e-06	0.003796		-0.5563	-0.0565	0.0565	0.1522	0.8943	0.8943				Heavy metal transport/detoxification superfamily protein [Source:Projected from Arabidopsis thaliana (AT5G14910) TAIR;Acc:AT5G14910]	44.74	AT5G14910	BRADI2G30370	OS05G0337400	GRMZM2G088669
Traes_1AL_C4FA8404A	775.595	1083.84	2334.67	3334.66	728.091	2063.66	1810.46	1497.27		0.4808	1.5819	2.0957	1.4975	1.3093	1.0364		0.06401	1.104e-09	7.669e-16	7.814e-09	4.529e-07	6.384e-05		0.1173	5.678e-09	5.421e-15	3.265e-08	1.744e-06	0.0002539		0.8051	0.1176	-0.1176	0.0159	0.7815	0.7815					40.24	AT5G09330, AT5G64060, AT5G09330, AT5G64060	BRADI2G24790	OS05G0426200	GRMZM2G104400, GRMZM2G456568
Traes_1AL_C4FD07F1C	2.46173	60.2898	0.4817	2.7262	1.6392	2.134	0.370867	0.6103		4.4125	-1.8428	0.2483	0.3785	-1.5488	-1.055		8.5e-06	0.1901	0.8409	0.7441	0.2733	0.3777		5.992e-05	0.2382	0.8653	0.7905	0.3354	0.4776		-0.3374	0.4538	-0.4538	0.4137	0.2587	0.2587					56.6		BRADI3G45290, BRADI1G48660, BRADI2G18410, BRADI4G07840		GRMZM2G451254
Traes_1AL_C527C8688	84.6781	61.0492	289.876	412.804	89.432	147.884	93.9392	67.3013		-0.4684	1.7691	2.2612	0.7166	0.0736	-0.4045		0.0557	6.318e-14	3.885e-21	0.002628	0.7634	0.09144		0.1044	6.483e-13	5.149e-20	0.004787	0.8075	0.1483		0.3878	0.3845	-0.3845	0.3425	0.347	0.347					41.68		BRADI2G21290	OS05G0494100	GRMZM2G440949, AC201832.3_FG006
Traes_1AL_C536948FC	96.9886	94.9398	7.82977	3.57877	70.602	31.8714	2.92303	9.0941		-0.0292	-3.4312	-4.3257	-1.1171	-4.36	-2.8482		0.9712	8.658e-05	2.287e-05	0.1751	3.01e-06	0.0006443		0.9899	0.0002126	5.458e-05	0.2215	1.015e-05	0.001994		-0.8722	0.1389	-0.1389	0.0047	0.7429	0.7429				Protein of unknown function, DUF538 [Source:Projected from Arabidopsis thaliana (AT4G24130) TAIR;Acc:AT4G24130]	50.23	AT4G24130	BRADI3G30870		GRMZM6G132224
Traes_1AL_C544E6828	81.604	38.7575	6.4086	0.8947	30.6425	0.474433	1.1126	8.03793		-1.0473	-3.492	-5.6849	-5.3924	-4.3751	-1.8688		0.1281	7.009e-06	3.303e-06	4.436e-06	8.047e-06	0.00957		0.2066	2.054e-05	8.813e-06	1.227e-05	2.521e-05	0.02148		-0.7529	0.3431	-0.3431	0.0311	0.4054	0.4054					57.39	AT1G32080	BRADI3G34517	OS01G0511600	GRMZM5G873519, GRMZM2G478212
Traes_1AL_C5CF9737D	198.636	1069.93	23565.8	8167.57	42.2775	14986.4	2887.68	866.377		2.4128	6.8439	5.3254	8.4043	6.0446	4.319		3.407e-11	4.377e-79	1.606e-48	9.62e-112	1.29e-58	9.973e-31		1.694e-09	2.278e-75	4.809e-46	2.67e-107	1.207e-55	2.705e-28		0.5902	0.1985	-0.1985	0.1235	0.6374	0.6374					42.13	AT1G17960, AT5G26830, AT1G18130		OS08G0295300	GRMZM2G553314
Traes_1AL_C64C85707	195.317	1618.35	3171.32	8901.79	47.1899	6753.26	3890.21	2707.82		3.0133	3.9721	5.4426	7.0619	6.2759	5.7594		6.276e-10	3.642e-16	5.778e-29	2.068e-46	5.232e-37	1.931e-31		2.012e-08	5.359e-15	2.062e-27	2.082e-44	8.158e-35	5.586e-29		0.8103	0.0706	-0.0706	0.0147	0.8681	0.8681					56.69		BRADI3G31727	OS10G0527800, OS10G0528100	GRMZM2G025190
Traes_1AL_C65571370	204.299	101.584	21.409	12.9496	143.926	7.1336	3.6759	20.2204		-0.9887	-3.165	-3.8981	-4.2161	-5.1101	-2.7665		0.1055	8.968e-07	6.965e-08	9.96e-10	8.449e-12	9.398e-06		0.1763	3.025e-06	2.273e-07	4.777e-09	7.448e-11	4.574e-05		-0.7856	0.3859	-0.3859	0.0208	0.3451	0.3451					59.01	AT2G37700, AT1G02205, AT1G02190
Traes_1AL_C67577AB2	81.8317	42.2624	26.9149	16.2662	84.5157	19.3759	44.4858	51.6772		-0.9504	-1.5638	-2.3308	-2.0973	-0.9125	-0.6958		0.008442	8.172e-05	3.101e-06	1.81e-07	0.01356	0.05037		0.02155	0.0002014	8.304e-06	6.132e-07	0.02312	0.08964		-0.6051	-0.1976	0.1976	0.1119	0.6391	0.6391					42.63	AT3G60910	BRADI2G26520	OS05G0392200
Traes_1AL_C6998335E	12.0212	46.351	355.409	416.434	10.9697	204.268	193.89	85.7883		1.9495	4.8617	5.0874	4.1629	4.0892	2.9152		1.613e-05	6.311e-28	4.52e-30	4.841e-21	2.387e-20	4.93e-11		0.0001027	3.716e-26	1.802e-28	8.805e-20	7.582e-19	8.553e-10		0.7828	0.0755	-0.0755	0.0216	0.859	0.859					48.6
Traes_1AL_C6CACDF78	13.9378	4.59213	7.15513	2.7262	13.8465	5.14243	6.3602	10.8142		-1.5601	-0.9214	-2.0502	-1.3833	-1.0981	-0.3664		0.03463	0.2281	0.03957	0.07321	0.1447	0.5986		0.07045	0.2795	0.05634	0.101	0.1921	0.6844		-0.5335	-0.308	0.308	0.1733	0.4579	0.4579					42.74		BRADI3G00847		AC194355.3_FG002
Traes_1AL_C6E83149D	17.0765	11.283	0.687367	1.81047	12.4679	8.7396	2.4715	4.54063		-0.588	-4.4718	-2.8676	-0.49	-2.2731	-1.4399		0.1222	4.32e-05	0.002356	0.2784	0.0004421	0.001109		0.1987	0.0001115	0.004212	0.3332	0.001024	0.003228		-0.707	-0.1371	0.1371	0.0499	0.7461	0.7461					51.94	AT5G61320, AT1G64950, AT1G64900, AT2G12190, AT1G64930, AT3G03470, AT1G64940	BRADI3G30520
Traes_1AL_C707AEFDC	11.1366	7.55153	5.26493	4.09643	12.7431	6.53203	5.90867	6.3171		-0.5461	-0.9914	-1.6472	-0.9551	-1.0915	-1.0488		0.4356	0.2033	0.09087	0.1953	0.142	0.1333		0.5456	0.2526	0.1199	0.2445	0.189	0.2034		-0.8638	-0.1844	0.1844	0.0057	0.662	0.662					42.34	AT2G25970			GRMZM5G854199
Traes_1AL_C72E5F1BD	19.7087	8.9721	2.56627	0	10.0356	4.4577	4.41763	9.13257		-1.1185	-2.8283	-5.1228	-1.1121	-1.1423	-0.1474		0.01841	0.0001077	0.0005606	0.06656	0.05923	0.7614		0.04165	0.0002603	0.001104	0.09257	0.08702	0.8265		-0.6627	-0.2182	0.2182	0.0733	0.6037	0.6037					44.9
Traes_1AL_C74CE5520	28.786	33.0297	17.3005	4.53667	7.66523	6.82983	3.25353	4.71357		0.1932	-0.7041	-2.4068	-0.1779	-1.1814	-0.7754		0.5977	0.09712	0.0006013	0.7377	0.05995	0.1192		0.6929	0.1304	0.00118	0.7847	0.08797	0.1853		-0.6979	0.689	-0.689	0.0543	0.0588	0.0588					47.67	AT5G46880, AT4G17710	BRADI3G34410	OS10G0575600	GRMZM2G123140
Traes_1AL_C755055D2	29.1063	13.9177	0.4817	1.59033	10.2272	3.88887	3.85953	2.15623		-1.048	-5.2693	-4.3895	-1.3915	-1.4237	-2.2369		0.01055	2.174e-06	0.0001294	0.02275	0.01968	0.000121		0.02603	6.904e-06	0.0002796	0.0348	0.03236	0.0004491		-0.7641	0.0959	-0.0959	0.0273	0.8213	0.8213					48.23
Traes_1AL_C759F3DB6	893.554	1431.78	4148.93	5722.6	944.815	4332.05	2542.13	1311.06		0.6778	2.207	2.6689	2.1893	1.423	0.4706		0.008331	8.247e-18	2.924e-25	1.367e-17	2.962e-08	0.06679		0.02131	1.542e-16	6.727e-24	1.832e-16	1.393e-07	0.114		0.6004	0.1459	-0.1459	0.1155	0.7303	0.7303					43.19		BRADI2G22200		GRMZM2G132759
Traes_1AL_C76740616	10.1018	5.9737	6.89173	21.974	1.998	0.901233	2.19243	0		-0.7374	-0.5006	1.0215	-1.0839	0.0693	-4.0019		0.2279	0.451	0.1063	0.3217	0.9387	0.007313		0.3285	0.5107	0.1381	0.3788	0.9508	0.01698		-0.1333	0.8732	-0.8732	0.7529	0.0046	0.0046					54.23
Traes_1AL_C76BCC7EC	2.32403	9.2321	28.1867	23.0677	3.5721	77.2468	23.021	25.3418		2.0365	3.6524	3.305	4.3483	2.6289	2.7427		0.003968	1.607e-07	7.324e-06	6.681e-13	2.601e-05	7.044e-06		0.01139	6.048e-07	1.867e-05	5.117e-12	7.481e-05	3.538e-05		0.7066	-0.2866	0.2866	0.05	0.4913	0.4913					54.59	AT5G22380, AT3G44350, AT5G22380, AT3G44350	BRADI2G23967	OS05G0442700	GRMZM2G465835, GRMZM2G172264
Traes_1AL_C7F9D9C41	14.2359	8.09343	0.457767	3.64197	1.484	1.19903	0.4627	0.5345		-0.7909	-4.3434	-1.7953	-0.2393	-1.4791	-1.6914		0.2667	0.0005424	0.06134	0.8279	0.2624	0.1428		0.3711	0.001162	0.08389	0.8555	0.3238	0.2155		-0.5128	0.6456	-0.6456	0.1937	0.0838	0.0838					66.02
Traes_1AL_C7FD90C13	58.6102	18.1054	7.84107	7.2418	106.947	125.195	11.9127	11.8865		-1.6672	-2.7864	-2.7709	0.2216	-3.1176	-3.1077		0.001016	2.828e-06	5.407e-05	0.6465	8.993e-09	1.261e-09		0.003557	8.823e-06	0.0001227	0.701	4.621e-08	1.595e-08		-0.6845	-0.3949	0.3949	0.0611	0.333	0.333					57.48		BRADI2G17982	OS05G0543600	GRMZM2G119693, GRMZM2G175232
Traes_1AL_C7FFA24C0	0	0.239067	51.2845	74.7025	0	34.1692	16.3526	10.2507		1.1098	8.0132	8.512	7.5615	6.5359	5.8392		0.5262	1.105e-07	1.823e-08	4.747e-07	1.475e-05	0.0001065		0.6284	4.26e-07	6.324e-08	1.508e-06	4.422e-05	0.0004011		0.7836	-0.0245	0.0245	0.0214	0.954	0.954				SGNH hydrolase-type esterase superfamily protein [Source:Projected from Arabidopsis thaliana (AT2G40250) TAIR;Acc:AT2G40250]	66.58	AT2G40250	BRADI2G22690	OS05G0468500	GRMZM2G179728, GRMZM2G389089
Traes_1AL_C84EAD5EB	515.003	62.9333	0.9634	0	581.199	12.8041	0	4.64947		-2.8671	-8.1398	-9.047	-5.1892	-10.1776	-6.5559		0.007495	2.247e-10	1.079e-08	2.075e-06	1.735e-11	2.666e-09		0.01949	1.279e-09	3.834e-08	6.004e-06	1.447e-10	3.125e-08		-0.884	0.0182	-0.0182	0.0036	0.9659	0.9659					56.09	AT3G61750	BRADI2G17067	OS05G0556400
Traes_1AL_C852643EE	27.8213	52.082	7.7862	30.6071	71.7747	19.8305	36.9382	53.6082		0.932	-1.8425	0.0898	-1.8338	-0.9454	-0.4205		0.001628	7.47e-05	0.8184	2.723e-08	0.001475	0.1218		0.00532	0.0001853	0.8455	1.047e-07	0.003081	0.1886		-0.097	-0.4012	0.4012	0.8192	0.3245	0.3245					49.03	AT4G21700	BRADI2G16940	OS05G0557500	GRMZM2G027420
Traes_1AL_C8A2D7C80	194.108	77.558	6.30017	5.2323	89.2681	8.21757	8.6995	14.7924		-1.2975	-4.7627	-5.0162	-3.3414	-3.2805	-2.5427		0.03294	2.474e-11	1.99e-09	8.443e-07	1.133e-06	5.207e-05		0.06758	1.641e-10	7.637e-09	2.587e-06	4.092e-06	0.0002114		-0.8247	0.1686	-0.1686	0.0118	0.6897	0.6897					51.66	AT2G46300, AT1G01453, AT4G01110, AT2G46300, AT1G01453, AT4G01110	BRADI3G09780	OS02G0261000	GRMZM2G147772, GRMZM2G140561
Traes_1AL_C92A0FB3A	24.0785	7.54267	4.19163	0.8947	22.8227	29.8716	5.49747	4.64207		-1.6634	-2.3449	-4.0811	0.3931	-2.0573	-2.2138		0.000172	7.564e-05	0.0003358	0.3237	0.0001026	1.588e-06		0.0007738	0.0001875	0.0006836	0.3808	0.0002663	9.363e-06		-0.7654	-0.3517	0.3517	0.0269	0.3929	0.3929					69.2	AT1G48760
Traes_1AL_C9427641C	17.3901	50.7228	159.518	113.296	4.1231	79.9489	22.6321	28.1587		1.5199	3.1344	2.6494	4.1203	2.3401	2.6382		0.01407	3.769e-07	2.405e-05	8.244e-10	0.0006821	9.227e-05		0.03323	1.342e-06	5.726e-05	4.004e-09	0.001525	0.0003527		0.5047	0.4903	-0.4903	0.2021	0.2174	0.2174					46.59		BRADI2G18840	OS05G0533400, OS05G0533301, OS05G0533450	GRMZM2G101513, GRMZM2G048576, GRMZM2G060714, GRMZM2G070503, GRMZM2G337881, GRMZM2G101527, GRMZM2G081458, GRMZM2G128693, GRMZM2G026083, GRMZM2G403407, GRMZM2G026189, GRMZM2G097813, GRMZM5G827455, GRMZM2G101513, GRMZM2G048576, GRMZM2G060714, GRMZM2G070503, GRMZM2G337881, GRMZM2G101527, GRMZM2G081458, GRMZM2G128693, GRMZM2G026083, GRMZM2G403407, GRMZM2G026189, GRMZM2G097813, GRMZM5G827455, GRMZM2G10…
Traes_1AL_C9A9FA2AB	2.16333	5.9061	1.9268	1.59033	29.1981	0	0.741733	4.9845		1.3633	-0.0958	-0.8062	-6.9128	-4.9013	-2.4283		0.1164	0.9275	0.5515	7.34e-06	8.098e-06	0.00123		0.191	0.9397	0.602	1.968e-05	2.535e-05	0.003537		-0.4317	-0.083	0.083	0.2855	0.8451	0.8451					46.14	AT2G46225	BRADI2G15510	OS05G0585400	GRMZM2G058456
Traes_1AL_C9F9021C3	2.67567	8.67923	2.3606	7.4551	4.96797	2.10723	3.72737	4.64947		1.6361	-0.0571	1.2084	-1.1959	-0.4267	-0.1757		0.007708	0.9451	0.1294	0.1205	0.5226	0.757		0.01997	0.9545	0.1647	0.1579	0.5889	0.8231		0.1782	0.2273	-0.2273	0.6729	0.5882	0.5882					43.56		BRADI2G22710	OS05G0467700	GRMZM2G000269, GRMZM2G078509, GRMZM2G144283
Traes_1AL_CA09A0580	311.241	92.4508	30.3543	15.3925	563.767	54.2448	24.126	77.5369		-1.7093	-3.2513	-4.2241	-3.2952	-4.4258	-2.796		0.01202	3.427e-06	3.258e-08	1.623e-06	2.447e-10	3.972e-05		0.02907	1.057e-05	1.1e-07	4.776e-06	1.661e-09	0.0001658		-0.8104	-0.1539	0.1539	0.0147	0.7159	0.7159					60.43	AT3G48410, AT2G36290, AT1G74290, AT1G74280, AT1G74300, AT3G54240			GRMZM2G074914
Traes_1AL_CA0DC8A16	0.2552	0.983167	1.16907	1.59033	0.441233	13.3809	7.39213	6.34697		1.551	1.6991	1.7643	4.6885	3.83	3.633		0.2345	0.2343	0.268	1.731e-06	0.0001365	0.0002117		0.3357	0.2862	0.3176	5.074e-06	0.0003463	0.0007405		0.6026	-0.6636	0.6636	0.1139	0.0728	0.0728					58.61		BRADI2G44000	OS05G0584400	GRMZM2G128726
Traes_1AL_CA17722B6	349.256	238.495	64.5286	36.8673	3267.87	612.166	143.064	324.984		-0.5413	-2.3823	-3.1582	-2.3786	-4.4414	-3.2761		0.3279	2.529e-05	1.36e-07	1.614e-05	1.278e-15	2.855e-09		0.4379	6.776e-05	4.287e-07	4.113e-05	2.152e-14	3.324e-08		-0.6195	-0.5938	0.5938	0.1014	0.1206	0.1206					49.95		BRADI2G24910	OS05G0424000	GRMZM2G164814
Traes_1AL_CA2AFD745	141.831	355.836	4116.16	5414.42	37.0579	3203.78	655.454	324.482		1.3132	4.8048	5.1953	6.3541	4.0912	3.0876		0.005557	2.705e-24	4.162e-28	7.502e-40	2.097e-17	1.511e-10		0.01514	1.071e-22	1.356e-26	5.046e-38	4.51e-16	2.365e-09		0.6168	0.287	-0.287	0.1033	0.4908	0.4908					54.55		BRADI3G31737, BRADI3G31750	OS10G0527800, OS10G0528100, OS10G0527800, OS10G0528100	GRMZM2G025190
Traes_1AL_CA2CE3A21	86.4327	313.868	147.294	221.725	19.8225	218.652	150.246	212.039		1.812	0.7488	1.3251	3.3486	2.8225	3.306		0.01239	0.3038	0.06952	5.329e-06	0.0001276	6.785e-06		0.02981	0.3603	0.09396	1.458e-05	0.0003256	3.421e-05		0.6033	0.2845	-0.2845	0.1133	0.4946	0.4946					44.25		BRADI5G03127	OS01G0890600
Traes_1AL_CBB9E4CDC	48.4345	36.0684	20.5218	18.0977	41.8958	11.2814	27.4901	24.3958		-0.4174	-1.2396	-1.421	-1.8956	-0.5876	-0.738		0.05151	2.096e-05	0.0002551	1.121e-08	0.01959	0.0008825		0.09801	5.689e-05	0.0005285	4.578e-08	0.03222	0.002639		-0.6228	0.198	-0.198	0.0991	0.6383	0.6383					39.66	AT4G32250	BRADI1G30360	OS06G0639500	GRMZM2G140082
Traes_1AL_CBF8E5E30	106.151	52.6172	52.7412	52.9065	453.081	20.6453	16.9363	44.1191		-1.0047	-1.0053	-1.061	-4.448	-4.7162	-3.3226		2.791e-05	0.0001274	0.000455	9.754e-52	1.405e-53	1.899e-46		0.0001637	0.0003042	0.0009087	1.45e-49	8.667e-51	2.823e-43		-0.6295	0.0984	-0.0984	0.0944	0.8167	0.8167					51	AT3G05640, AT3G16800, AT5G27930, AT3G05640, AT3G16800, AT5G27930	BRADI2G27977, BRADI2G27970	OS05G0358500	GRMZM2G069713
Traes_1AL_CC3EB56C4	10.7478	21.2206	0	0	2.3461	0.474433	0	0		0.8802	-5.4274	-4.9003	-1.9791	-3.656	-4.1803		0.5886	0.005539	0.01252	0.2815	0.06367	0.03047		0.6847	0.009794	0.01968	0.3364	0.09284	0.05831		-0.7461	0.4253	-0.4253	0.0335	0.2935	0.2935					59.93	AT4G02290, AT1G02800	BRADI2G11870	OS01G0312800	GRMZM2G331566
Traes_1AL_CC4463EB5	20.9502	14.0413	4.34943	4.2955	21.7819	1.335	12.1514	14.5439		-0.5504	-2.0955	-2.1355	-3.7017	-0.8005	-0.5535		0.5662	0.04339	0.05724	0.001156	0.4105	0.5628		0.6647	0.06321	0.07874	0.002232	0.4779	0.6521		-0.4094	-0.0247	0.0247	0.3139	0.9536	0.9536					39.08	AT1G28240, AT1G53040, AT1G28240, AT1G53040, AT1G28240, AT1G53040, AT1G28240, AT1G53040	BRADI2G19580	OS01G0304300	GRMZM5G891056, AC233864.1_FG014, GRMZM2G115364, GRMZM2G162884
Traes_1AL_CC4ADB0E4	30.9751	18.8048	11.8299	8.6331	33.3046	8.86163	9.5957	18.3934		-0.716	-1.3568	-1.8371	-1.8745	-1.7754	-0.8466		0.0688	0.003568	0.002472	6.566e-05	0.0001161	0.02861		0.1245	0.006561	0.004404	0.0001538	0.0002985	0.05523		-0.7225	0.0308	-0.0308	0.0429	0.9422	0.9422					56.3		BRADI2G16447, BRADI2G16467, BRADI2G16460	OS01G0530500
Traes_1AL_CC4CF4E71	145.923	4226.84	81278.4	144632	10.7846	51312	23992.5	12919		4.7742	8.9721	9.7908	11.9696	10.89	10.011		6.389e-18	4.146e-59	4.899e-70	4.005e-94	3.105e-78	2.106e-66		2.6e-15	5.312e-56	9.95e-67	1.588e-90	1.521e-74	1.253e-62		0.7942	0.1478	-0.1478	0.0186	0.7269	0.7269					48.55		BRADI3G31777, BRADI3G31787	OS10G0368100, OS10G0365200, OS10G0528300, OS10G0368100, OS10G0365200, OS10G0528300
Traes_1AL_CC827E5C6	174.427	117.086	96.1831	52.9649	121.655	76.2891	72.626	94.4491		-0.5719	-0.8187	-1.6924	-0.6624	-0.7497	-0.3602		0.003589	0.0001231	6.76e-10	0.002141	0.0005412	0.07118		0.01046	0.0002947	2.716e-09	0.00396	0.001232	0.1201		-0.8206	0.1807	-0.1807	0.0126	0.6685	0.6685					42.84	AT1G50370, AT3G19980, AT1G50370, AT3G19980	BRADI2G17570	OS01G0691700	GRMZM2G055905, GRMZM2G119720
Traes_1AL_CCD12AF18	54.6486	28.1353	54.6142	203.47	64.7652	286.496	231.361	70.6008		-0.942	0.0293	1.8756	2.1286	1.8235	0.1117		0.02155	0.9434	3.189e-06	4.528e-08	2.934e-06	0.7766		0.04752	0.953	8.526e-06	1.682e-07	9.913e-06	0.8393		0.5219	-0.458	0.458	0.1846	0.2538	0.2538					54.6		BRADI2G26590	OS05G0391600	GRMZM5G869788, GRMZM2G139574
Traes_1AL_CCD31FBE9	76.8346	101.253	109.007	125.995	56.7281	214.857	127.204	96.0369		0.4044	0.4942	0.737	1.911	1.1615	0.7535		0.07246	0.03676	0.003418	2.896e-17	5.476e-07	0.0009261		0.1298	0.05437	0.005953	3.759e-16	2.08e-06	0.002753		0.5164	-0.1147	0.1147	0.1901	0.7868	0.7868					39.15	AT2G40280, AT3G56080	BRADI2G22550	OS05G0472200
Traes_1AL_CCDAC9481	50.2995	101.97	215.542	563.126	64.3399	186.498	189.391	123.511		1.0097	2.0743	3.4587	1.5329	1.5581	0.9336		1.157e-05	2.622e-19	1.005e-51	6.154e-12	2.503e-12	2.326e-05		7.776e-05	5.978e-18	4.042e-49	4.131e-11	2.424e-11	0.0001027		0.7893	0.1411	-0.1411	0.0198	0.7389	0.7389					39.57	AT3G06140, AT5G19080	BRADI2G26290	OS05G0397650
Traes_1AL_CCFFB549C	1.02077	0	0.4817	0.915767	0.7222	0.4268	1.25593	0.5473		-3.2078	-0.8857	-0.1938	-0.6176	0.6654	-0.4743		0.1071	0.6403	0.9198	0.7445	0.7106	0.7926		NA	NA	NA	NA	NA	NA		0.1732	-0.2119	0.2119	0.6816	0.6144	0.6144					56	AT4G31950, AT2G25160, AT4G31970, AT3G25180, AT4G31940
Traes_1AL_CD341167E	66.1101	84.6783	157.674	554.51	60.4492	410.548	169.132	94.8424		0.3608	1.2579	3.049	2.7474	1.4753	0.6413		0.2902	0.0002431	2.245e-19	2.494e-16	1.392e-05	0.05873		0.397	0.0005534	2.361e-18	2.918e-15	4.193e-05	0.1022		0.6305	0.0336	-0.0336	0.0937	0.937	0.937					47.27	AT3G58630	BRADI2G16780	OS05G0560600	GRMZM2G157219
Traes_1AL_CD4872CA5	6.965	1.13157	5.2748	7.51827	38.2728	1.75483	2.04913	7.0692		-2.3638	-0.3456	-0.0098	-4.1592	-3.9433	-2.2747		0.04454	0.7584	0.9933	0.000425	0.0006652	0.03048		0.08694	0.7973	0.9944	0.000881	0.00149	0.05833		-0.2585	-0.1561	0.1561	0.5365	0.7121	0.7121					41.26		BRADI3G32710	OS10G0547000	GRMZM2G336077, GRMZM2G028033
Traes_1AL_CD627FE88	21.0477	11.2611	20.7766	55.5416	12.7144	17.6299	20.4653	19.7022		-0.8823	0.0207	1.3279	0.4606	0.6744	0.6241		0.07855	0.9675	0.008033	0.3737	0.1865	0.2048		0.1387	0.973	0.01311	0.433	0.2404	0.2905		0.635	0.3136	-0.3136	0.0907	0.4495	0.4495					43.89	AT4G15563	BRADI2G27330	OS05G0372800	GRMZM5G820460, AC233942.1_FG001
Traes_1AL_CD83B0FA4	283.529	300.585	568.343	1998.23	345.52	644.634	577.156	466.873		0.0832	0.995	2.8061	0.8969	0.7376	0.4303		0.7323	4.509e-05	4.985e-31	0.0002053	0.002288	0.07399		0.8077	0.0001161	2.198e-29	0.0004467	0.004603	0.1241		0.7368	0.1027	-0.1027	0.0371	0.8088	0.8088				FUNCTIONS IN: molecular_function unknown; INVOLVED IN: biological_process unknown; LOCATED IN: endoplasmic reticulum, plasma membrane; EXPRESSED IN: 23 plant structures; EXPRESSED DURING: 13 growth stages; CONTAINS InterPro DOMAIN/s: NERD (InterPro: /.../528); Has 69 Blast hits to 69 proteins in 27 species: Archae - 0; Bacteria - 18; Metazoa - 8; Fungi - 0; Plants - 36; Viruses - 0; Other Eukaryo…	43.44	AT1G65020	BRADI3G34290	OS10G0577000	GRMZM2G053079
Traes_1AL_CDAE3B3EB	0.7656	17.6085	53.9314	119.172	0.955267	110.607	9.29437	0.7308		4.1629	5.7175	6.8239	6.5126	3.0626	-0.091		0.0001035	8.991e-08	1.746e-10	1.712e-10	0.003674	0.9377		0.0005024	3.515e-07	7.433e-10	9.22e-10	0.007083	0.9647		0.37	0.2935	-0.2935	0.3669	0.4805	0.4805					58.35			OS05G0516700	GRMZM2G425729
Traes_1AL_CE016CC1D	57.0497	63.2524	27.6389	25.1193	81.5395	24.5601	37.1226	54.2648		0.1609	-1.0264	-1.155	-1.7181	-1.1362	-0.554		0.4597	0.0002483	0.001067	1.276e-10	2.966e-06	0.008207		0.5679	0.0005643	0.002014	7.02e-10	1.001e-05	0.01878		-0.5743	-0.1373	0.1373	0.1366	0.7458	0.7458					40.94	AT4G14342, AT3G23325, AT4G14342, AT3G23325, AT4G14342, AT3G23325, AT4G14342, AT3G23325	BRADI1G71660	OS08G0444100, OS08G0278966	GRMZM2G121942, GRMZM2G106574, GRMZM2G121942, GRMZM2G106574
Traes_1AL_CE21D317D	38.7396	26.2246	4.95087	16.9829	219.982	78.0024	71.3189	123.493		-0.5307	-2.8005	-1.2286	-1.4833	-1.6186	-0.8284		0.09654	8.188e-08	0.007928	2.642e-07	2.267e-08	0.002585		0.164	3.219e-07	0.01295	8.72e-07	1.088e-07	0.006818		-0.1357	-0.8358	0.8358	0.7487	0.0098	0.0098					53.78	AT4G16790, AT3G60380, AT4G16790, AT3G60380	BRADI3G33420	OS10G0562000	GRMZM2G069807, GRMZM2G365134
Traes_1AL_CEE3D37B1	11.5905	8.1292	1.83103	2.48503	6.9111	0.4268	4.4691	4.36793		-0.5098	-2.4262	-2.3033	-3.4446	-0.5988	-0.5415		0.4535	0.008039	0.03152	0.004137	0.4384	0.4491		0.5621	0.01375	0.04581	0.007275	0.506	0.5482		-0.4884	0.2337	-0.2337	0.2195	0.5776	0.5776					40.03		BRADI4G04445, BRADI2G05367, BRADI5G01405, BRADI2G01705, BRADI5G27535, BRADI2G59232, BRADI3G58226	OS10G0571900
Traes_1AL_CF1508399	162.293	110.079	62.2821	47.3135	183.83	44.0722	85.7538	114.126		-0.5582	-1.3404	-1.7912	-2.0409	-1.0924	-0.6785		0.007864	1.803e-08	1.114e-09	3.421e-17	7.731e-07	0.001046		0.02031	7.792e-08	4.381e-09	4.405e-16	2.868e-06	0.003065		-0.6099	-0.1023	0.1023	0.1084	0.8096	0.8096					43.58	AT1G80210, AT3G06820, AT1G80210, AT3G06820	BRADI2G18080	OS05G0542600	GRMZM2G152436, GRMZM2G096491
Traes_1AL_CF6B4931E	112.579	93.552	15.5891	7.71733	84.4519	15.2429	30.7257	57.6969		-0.2602	-2.7371	-3.7362	-2.3974	-1.4192	-0.5352		0.7034	0.0001536	7.817e-06	0.0008219	0.04222	0.4352		0.7836	0.0003622	1.987e-05	0.001626	0.06429	0.5348		-0.6459	-0.0707	0.0707	0.0836	0.8678	0.8678					46.94	AT3G47050, AT3G47040, AT3G47000, AT3G47010, AT3G47050, AT3G47040, AT3G47000, AT3G47010	BRADI2G23720	OS05G0449600	GRMZM2G181259, GRMZM2G115065
Traes_1AL_CF6C67E1B	13.622	11.9893	6.8298	27.6676	9.77763	8.46343	4.14973	8.1052		-0.1849	-0.9253	0.9769	-0.2112	-1.1724	-0.308		0.7989	0.2421	0.194	0.7835	0.1527	0.6776		0.8612	0.2944	0.2375	0.8252	0.2015	0.7544		0.0149	0.5804	-0.5804	0.9721	0.1315	0.1315					53.95	AT3G24420	BRADI2G14500	OS05G0590300	GRMZM2G141999
Traes_1AL_CFB30CB73	69.6772	168.802	172.811	304.967	152.686	248.516	306.166	212.461		1.275	1.2888	2.1125	0.701	1.0005	0.4763		5.019e-05	5.634e-05	5.164e-11	0.02296	0.001122	0.1197		0.0002699	0.0001428	2.322e-10	0.03509	0.002401	0.1859		0.7818	-0.3846	0.3846	0.0219	0.3468	0.3468					40.9
Traes_1AL_CFF403F3E	0.977633	7.41417	322.724	320.301	0.2005	67.1338	32.0252	11.1694		2.6627	8.0227	8.0066	7.2828	6.2366	4.7303		0.001961	2.542e-22	3.989e-22	1.42e-11	8.682e-09	1.41e-05		0.006238	8.207e-21	6.059e-21	9.016e-11	4.473e-08	6.566e-05		0.6806	0.2501	-0.2501	0.0632	0.5503	0.5503					61.19		BRADI3G31800	OS10G0368100, OS10G0365200, OS10G0528300
Traes_1AL_D0514B2B2	13.7865	8.1961	5.1086	5.88583	6.10843	0.4268	2.2216	2.70777		-0.7441	-1.3921	-1.3605	-3.3196	-1.5011	-0.9194		0.1314	0.0242	0.06882	0.00358	0.04812	0.1155		0.2108	0.03733	0.09311	0.006368	0.07224	0.1804		-0.4801	0.7156	-0.7156	0.2286	0.0459	0.0459					39.54			OS05G0498800, OS09G0292300
Traes_1AL_D06B0BF4E	5.45323	5.55833	32.0516	50.9133	0	7.42547	20.2928	14.4149		0.0335	2.4799	3.1095	5.2472	6.6343	6.1424		0.9696	0.003591	0.0002894	0.0002863	3.278e-06	1.584e-05		0.9888	0.006597	0.0005946	0.000609	1.098e-05	7.278e-05		0.7854	0.3559	-0.3559	0.0209	0.3869	0.3869					50.18	AT5G40260, AT3G28007, AT5G62850, AT5G40260, AT3G28007, AT5G62850, AT5G40260, AT3G28007, AT5G62850, AT5G40260, AT3G28007, AT5G62850	BRADI2G42990	OS01G0605700, OS01G0606000	GRMZM2G157675, GRMZM2G416965, GRMZM2G157675, GRMZM2G416965
Traes_1AL_D0C2B93DB	52.9954	32.4782	41.0295	13.1487	34.3806	13.7817	20.8765	32.0794		-0.6985	-0.3793	-1.9401	-1.3162	-0.7177	-0.0977		0.01249	0.2053	3.065e-05	0.0002569	0.02855	0.7302		0.03003	0.2548	7.184e-05	0.0005508	0.04524	0.8005		-0.5952	0.2878	-0.2878	0.1196	0.4895	0.4895					42.75	AT3G55630, AT5G05980	BRADI3G30210	OS10G0503200	GRMZM5G869779
Traes_1AL_D0C56E4A2	2.79553	7.0207	20.874	25.8713	8.4366	36.0408	31.2759	24.8022		1.2148	2.7194	2.9351	2.0458	1.8533	1.4879		0.04632	5.301e-06	3.076e-06	1.209e-05	8.164e-05	0.001254		0.08979	1.582e-05	8.241e-06	3.142e-05	0.0002155	0.003596		0.8031	-0.4591	0.4591	0.0164	0.2525	0.2525					43.47
Traes_1AL_D0CB07C73	23.4473	9.0628	1.83103	2.74727	6.715	0.901233	0.422367	1.75503		-1.3666	-3.4308	-2.861	-2.7685	-3.5175	-1.8256		0.01916	6.126e-05	0.002209	0.006833	0.002918	0.01214		0.04307	0.0001543	0.003966	0.01154	0.005742	0.02635		-0.726	0.535	-0.535	0.0414	0.1719	0.1719					47.79	AT3G61610	BRADI2G15930	OS05G0569400	GRMZM2G011662
Traes_1AL_D10D533C3	211.704	157.819	263.36	889.76	173.146	160.203	244.604	184.393		-0.4226	0.3015	2.0559	-0.1103	0.4982	0.0894		0.06711	0.196	3.487e-19	0.6405	0.03175	0.6974		0.1219	0.2447	3.579e-18	0.6953	0.04976	0.7721		0.5392	0.4317	-0.4317	0.1678	0.2855	0.2855					40.53		BRADI3G33990	OS10G0572300	GRMZM2G160454
Traes_1AL_D125112E6	31.5248	50.2453	13.7948	23.7423	53.5316	14.424	48.8185	69.629		0.6665	-1.1528	-0.5017	-1.8763	-0.1132	0.3809		0.0009526	0.0004022	0.1595	7.268e-11	0.5731	0.02575		0.003367	0.000882	0.199	4.145e-10	0.6371	0.05051		-0.0086	-0.3537	0.3537	0.9838	0.3901	0.3901					42.68	AT1G07210	BRADI3G30060, BRADI2G58736	OS10G0500500	GRMZM2G135095, GRMZM2G096424, GRMZM2G135095, GRMZM2G096424
Traes_1AL_D156CDF9F	8.97903	8.35443	0	0	12.1972	2.5747	0.741733	1.20773		-0.0973	-5.0752	-4.3983	-2.2253	-3.6966	-2.9788		0.8353	0.0007319	0.004794	0.001019	0.0001108	1.845e-06		0.8899	0.001534	0.008153	0.001986	0.000286	1.071e-05		-0.8398	-0.085	0.085	0.0091	0.8415	0.8415					57.84	AT1G70420, AT3G27880, AT1G23710, AT5G62770, AT1G70420, AT3G27880, AT1G23710, AT5G62770, AT1G70420, AT3G27880, AT1G23710, AT5G62770, AT1G70420, AT3G27880, AT1G23710, AT5G62770	BRADI2G16010	OS05G0568600, OS05G0568800	GRMZM2G157153, GRMZM2G348890, GRMZM2G157153, GRMZM2G348890
Traes_1AL_D1AF9EF20	2796	16802.3	13401.6	17591.6	423.454	10792.5	9048.76	4586.39		2.565	2.2415	2.6306	4.6306	4.3785	3.4065		2.378e-10	3.113e-08	8.323e-11	3.978e-30	4.141e-27	4.894e-17		8.859e-09	1.301e-07	3.662e-10	1.41e-28	2.622e-25	2.427e-15		0.5547	0.4325	-0.4325	0.1536	0.2845	0.2845					53.22			OS01G0132000, OS01G0131900	GRMZM2G156632
Traes_1AL_D1D0C2774	18.2743	117.893	47.9749	54.3256	9.84213	64.4113	33.3145	101.237		2.6489	1.3568	1.531	2.6787	1.7397	3.3288		8.661e-08	0.008178	0.003909	2.684e-07	0.001066	8.102e-11		1.278e-06	0.01397	0.006741	8.85e-07	0.002293	1.341e-09		0.5869	0.1504	-0.1504	0.1262	0.7223	0.7223				minichromosome maintenance (MCM2/3/5) family protein [Source:Projected from Arabidopsis thaliana (AT1G44900) TAIR;Acc:AT1G44900]	42.01	AT1G44900	BRADI4G19207	OS11G0484300	GRMZM2G139894
Traes_1AL_D1E192C9C	252.174	370.008	2482.76	1542.51	109.374	1758.71	470.773	171.991		0.5514	3.2872	2.6018	3.9888	2.0954	0.645		0.05578	1.986e-30	1.947e-19	6.48e-43	8.172e-13	0.02836		0.1046	1.521e-28	2.062e-18	5.204e-41	8.642e-12	0.05483		0.3661	0.3607	-0.3607	0.3724	0.38	0.38				Leucine-rich repeat (LRR) family protein [Source:Projected from Arabidopsis thaliana (AT3G05990) TAIR;Acc:AT3G05990]	44.26	AT3G05990	BRADI2G26467	OS05G0393100	GRMZM2G145752
Traes_1AL_D2049E4A2	1653.73	2229.79	385.339	576.839	2420.28	835.912	2705.21	3651.15		0.4275	-2.0811	-1.5035	-1.5203	0.1592	0.5881		0.2927	3.713e-07	0.0002519	0.0001882	0.6952	0.1475		0.3997	1.324e-06	0.0005222	0.0004118	0.7477	0.2213		-0.1196	-0.5258	0.5258	0.7778	0.1808	0.1808					42	AT1G04410, AT5G43330	BRADI3G28820	OS10G0478200	GRMZM2G415359
Traes_1AL_D237080B5	221.851	417.122	132.631	36.7056	356.997	188.739	366.589	691.668		0.8928	-0.7212	-2.4785	-0.8997	0.0379	0.9353		0.1528	0.2521	0.0001918	0.1508	0.9516	0.1335		0.2382	0.3052	0.0004042	0.1933	0.9613	0.2036		-0.2355	-0.5393	0.5393	0.5745	0.1678	0.1678					46.85	AT3G58100		OS07G0539900, OS07G0539100, OS08G0244500, OS07G0539300, OS07G0538000, OS07G0539400	GRMZM2G431039, GRMZM5G846916, GRMZM2G114140, GRMZM2G454550, GRMZM2G431039, GRMZM5G846916, GRMZM2G114140, GRMZM2G454550, GRMZM2G431039, GRMZM5G846916, GRMZM2G114140, GRMZM2G454550, GRMZM2G431039, GRMZM5G846916, GRMZM2G114140, GRMZM2G454550, GRMZM2G431039, GRMZM5G846916, GRMZM2G114140, GRMZM2G454550, GRMZM2G431039, GRMZM5G846916, GRMZM2G114140, GRMZM2G454550
Traes_1AL_D23829A3B	14.6114	9.22887	0.687367	1.8315	31.8144	2.49337	7.40327	11.8862		-0.6269	-3.9709	-2.5427	-3.4351	-2.0013	-1.3546		0.5208	0.002427	0.04118	0.001304	0.04375	0.1588		0.6234	0.004615	0.05841	0.002496	0.06637	0.2352		-0.4926	-0.3761	0.3761	0.2149	0.3585	0.3585					48.81
Traes_1AL_D25D2A8D7	13.8865	27.8577	101.493	162.225	8.04583	232.859	84.9809	35.961		0.9924	2.8552	3.5132	4.8017	3.3592	2.1274		0.02786	1.234e-10	4.113e-15	6.512e-26	3.96e-13	4.903e-06		0.05886	7.332e-10	2.71e-14	1.738e-24	4.431e-12	2.567e-05		0.6697	0.0077	-0.0077	0.0692	0.9855	0.9855					45.46				GRMZM2G065144, GRMZM2G037993, GRMZM2G358619, GRMZM2G441541
Traes_1AL_D2BCFD121	15.5764	15.9906	0.9155	0	86.0649	3.41443	0	1.60887		0.0452	-3.6456	-4.956	-4.5097	-8.2675	-5.4848		0.9558	0.001578	0.002171	7.341e-07	6.322e-08	1.446e-09		0.9795	0.003111	0.003903	2.268e-06	2.808e-07	1.807e-08		-0.8683	-0.0522	0.0522	0.0052	0.9023	0.9023					52.53	AT1G03870, AT2G20520, AT5G44130, AT1G03870, AT2G20520, AT5G44130	BRADI2G16570, BRADI2G16590	OS05G0563550	GRMZM2G025240
Traes_1AL_D2D434A29	573.134	685.548	2589.52	3357.34	490.129	1672.88	437.383	301.583		0.2572	2.1658	2.537	1.7627	-0.1634	-0.6982		0.4009	1.388e-12	1.15e-16	8.268e-09	0.5961	0.02318		0.5127	1.135e-11	8.85e-16	3.439e-08	0.6586	0.0461		0.211	0.516	-0.516	0.6159	0.1905	0.1905					52.84	AT5G18130, AT3G03870, AT5G18130, AT3G03870, AT5G18130, AT3G03870, AT5G18130, AT3G03870, AT5G18130, AT3G03870, AT5G18130, AT3G03870, AT5G18130, AT3G03870	BRADI1G54440	OS07G0204100	GRMZM2G097653, GRMZM2G023631, GRMZM2G111112, GRMZM2G088469, GRMZM2G097659, GRMZM2G057223, GRMZM2G019578
Traes_1AL_D3485D1FF	66.2999	19.5329	21.9133	22.6554	21.4134	136.368	72.7095	34.3711		-1.7408	-1.5541	-1.5008	2.6487	1.7483	0.6378		1.467e-05	0.0002961	0.001727	2.03e-11	1.348e-05	0.1143		9.484e-05	0.0006641	0.003155	1.261e-10	4.068e-05	0.1788		0.0124	-0.4452	0.4452	0.9767	0.2689	0.2689					49.8	AT1G08290	BRADI2G55540	OS01G0859100	GRMZM2G000836, GRMZM2G027960
Traes_1AL_D36224AD9	636.682	165.83	120.741	103.147	1080.72	260.172	177.099	240.952		-1.9227	-2.3622	-2.5847	-2.0352	-2.5864	-2.147		3.163e-06	1.817e-08	2.633e-09	8.107e-07	4.302e-10	1.741e-07		2.598e-05	7.852e-08	9.979e-09	2.49e-06	2.794e-09	1.317e-06		-0.7212	-0.3631	0.3631	0.0435	0.3766	0.3766					51.75	AT5G02030	BRADI2G23530	OS05G0455200	GRMZM2G125976, GRMZM2G074645
Traes_1AL_D436FD4B3	49.479	73.6065	46.9907	439.961	353.562	157.752	148.718	108.46		0.5743	-0.1138	3.1292	-1.1561	-1.2384	-1.6902		0.1843	0.801	3.832e-13	0.005994	0.003257	5.532e-05		0.2771	0.8314	2.101e-12	0.01023	0.006348	0.0002234		0.2889	-0.3959	0.3959	0.4877	0.3316	0.3316					60.76	AT5G16760	BRADI3G43150	OS02G0466400	GRMZM2G084609
Traes_1AL_D4732FEC0	19.2668	27.1823	6.22977	9.74787	23.4018	17.7372	8.16733	15.0912		0.5072	-1.565	-0.853	-0.3997	-1.49	-0.6242		0.2449	0.006705	0.1608	0.3861	0.003686	0.1555		0.3474	0.01166	0.2004	0.4459	0.007104	0.2312		-0.5894	-0.1147	0.1147	0.1241	0.7868	0.7868					66.43			OS04G0691400, OS04G0691366	GRMZM2G011590
Traes_1AL_D4BB66EA8	408.281	798.766	3879.21	3136.49	421.961	3735.71	1287.5	570.67		0.9655	3.2375	2.9307	3.1355	1.604	0.4333		0.0001522	3.872e-37	1.551e-30	4.557e-35	2.987e-10	0.08916		0.0006966	5.656e-35	6.515e-29	2.226e-33	1.996e-09	0.1453		0.4744	0.1699	-0.1699	0.2349	0.6875	0.6875					47.7	AT3G10820, AT5G05140	BRADI2G25350		GRMZM2G087451
Traes_1AL_D51DB1D81	257.598	121.318	86.5969	47.5615	188.169	60.4139	89.1212	91.3275		-1.0829	-1.5381	-2.3592	-1.6239	-1.0763	-1.024		3.448e-07	2.866e-11	5.753e-16	6.463e-12	1.923e-06	1.976e-06		4.065e-06	1.878e-10	4.119e-15	4.318e-11	6.699e-06	1.14e-05		-0.8202	0.08	-0.08	0.0126	0.8506	0.8506					39.24	AT5G57230	BRADI1G45270, BRADI1G41880	OS10G0162834, OS06G0482200, OS10G0162834, OS06G0482200	GRMZM5G812270
Traes_1AL_D52432D7C	75.3561	25.7486	43.8012	15.1792	34.0677	25.2788	22.1324	21.0319		-1.5378	-0.7347	-2.1662	-0.4243	-0.6265	-0.6781		9.618e-07	0.02243	1.957e-06	0.2209	0.07552	0.03754		9.534e-06	0.03486	5.376e-06	0.2732	0.1082	0.06975		-0.7708	0.3177	-0.3177	0.0252	0.4432	0.4432					43.97	AT3G05350	BRADI1G54327	OS07G0205700	GRMZM2G025531
Traes_1AL_D5664FB85	8.604	17.1891	8.41017	2.48503	8.7738	5.86017	2.92303	16.9551		0.9994	-0.0265	-1.8372	-0.547	-1.541	0.9597		0.01347	0.9586	0.05299	0.2916	0.01428	0.0139		0.032	0.9656	0.07342	0.3471	0.02423	0.02963		-0.3414	0.0422	-0.0422	0.4079	0.921	0.921					38.64	AT5G52910	BRADI2G15960	OS05G0210500	GRMZM2G394962
Traes_1AL_D5918162C	17.9838	28.8409	58.8626	47.4915	11.4608	46.3241	58.2454	32.3068		0.6506	1.6778	1.379	1.9926	2.3126	1.415		0.01219	1.545e-10	8.703e-06	1.857e-12	4.593e-17	2.214e-07		0.02941	9.029e-10	2.198e-05	1.338e-11	9.465e-16	1.629e-06		0.715	0.0819	-0.0819	0.0462	0.8471	0.8471					39.85	AT1G74240	BRADI1G70017	OS03G0213800	GRMZM2G094444
Traes_1AL_D610B9661	92.533	49.8348	41.2153	14.9381	73.2355	37.4804	62.641	78.5345		-0.8906	-1.1195	-2.5277	-0.9575	-0.2245	0.0922		1.863e-07	1.193e-07	9.371e-11	4.017e-06	0.2203	0.5627		2.432e-06	4.578e-07	4.102e-10	1.118e-05	0.2785	0.6521		-0.5022	-0.3577	0.3577	0.2048	0.3843	0.3843				RNA helicase family protein [Source:Projected from Arabidopsis thaliana (AT2G35920) TAIR;Acc:AT2G35920]	43.08	AT2G35920	BRADI3G28477	OS10G0471350	GRMZM2G399212
Traes_1AL_D6981F4E9	158.609	212.059	318.89	516.155	171.245	305.356	365.027	307.059		0.4185	0.9922	1.6786	0.8345	1.0907	0.8325		0.008285	9.307e-10	2.771e-24	1.349e-07	3.289e-12	6.265e-08		0.02121	4.836e-09	5.649e-23	4.66e-07	3.122e-11	5.267e-07		0.908	-0.0188	0.0188	0.0018	0.9647	0.9647				zinc knuckle (CCHC-type) family protein [Source:Projected from Arabidopsis thaliana (AT1G75560) TAIR;Acc:AT1G75560]	46.54	AT1G75560	BRADI3G32520	OS10G0545300	GRMZM2G127340, GRMZM2G127168
Traes_1AL_D6B99979E	48.6668	28.8454	13.1074	18.1398	167.948	51.2887	82.2573	74.817		-0.7484	-1.8361	-1.4229	-1.7059	-1.0244	-1.1608		0.01026	1.557e-06	0.0009573	8.227e-10	0.0001142	6.384e-06		0.02542	5.058e-06	0.001821	3.996e-09	0.0002939	3.241e-05		-0.271	-0.8079	0.8079	0.5163	0.0153	0.0153					48.33	AT5G23760	BRADI3G30340	OS10G0506100	GRMZM2G056431
Traes_1AL_D6D6DDE5E	165.891	40.4914	17.73	46.3461	223.033	25.4346	14.8537	28.6695		-1.978	-3.0991	-1.8043	-3.0478	-3.797	-2.8807		0.005576	3.009e-05	0.01439	2.737e-05	2.879e-07	5.654e-05		0.01518	7.959e-05	0.02237	6.759e-05	1.147e-06	0.0002279		-0.6895	0.1086	-0.1086	0.0585	0.7979	0.7979					60.18	AT5G01920	BRADI2G22210	OS05G0480000	GRMZM2G083470
Traes_1AL_D6DDE64A0	2.9523	2.54713	0.457767	0	10.8447	3.37377	0.4627	1.2781		-0.1977	-2.0987	-2.8643	-1.6317	-4.1928	-2.9262		0.8382	0.1229	0.08879	0.08057	0.001235	0.002183		0.892	0.1613	0.1174	0.1102	0.00262	0.005875		-0.7786	-0.3596	0.3596	0.0228	0.3817	0.3817					59.75		BRADI1G13550	OS05G0468200, OS05G0467900, OS05G0468100	GRMZM2G000269, GRMZM2G078509, GRMZM2G144283, GRMZM2G000269, GRMZM2G078509, GRMZM2G144283, GRMZM2G000269, GRMZM2G078509, GRMZM2G144283
Traes_1AL_D71D0A1FD	16.4743	7.72193	7.9974	1.59033	11.3377	9.51967	4.1386	7.78407		-1.1016	-0.94	-3.5483	-0.2579	-1.4184	-0.5043		0.01427	0.06577	0.001828	0.5981	0.01536	0.2608		0.03361	0.09197	0.003327	0.6556	0.02588	0.3535		-0.7704	-0.1151	0.1151	0.0253	0.7861	0.7861					66.06	AT1G64600	BRADI3G31397	OS10G0520950, OS07G0297300	GRMZM2G179220
Traes_1AL_D74509506	66.1143	128.725	154.623	93.3152	13.7111	38.9624	22.8417	30.1901		0.9564	1.2276	0.5131	1.4918	0.7336	1.1263		0.01392	0.001786	0.2149	0.0007009	0.1076	0.0091		0.03292	0.003485	0.2604	0.001402	0.1479	0.02055		0.0517	0.8987	-0.8987	0.9033	0.0024	0.0024					51.17	AT5G47380	BRADI3G33250	OS10G0559800	GRMZM2G123585
Traes_1AL_D76D0163A	104.906	70.6807	37.7716	35.0663	90.98	48.2892	55.6446	64.7883		-0.5666	-1.4265	-1.5069	-0.914	-0.7018	-0.4588		0.002949	2.457e-09	4.061e-07	2.798e-05	0.000904	0.0156		0.008847	1.203e-08	1.212e-06	6.898e-05	0.001972	0.03272		-0.7084	-0.1614	0.1614	0.0492	0.7027	0.7027					46.41	AT5G09910, AT5G64813	BRADI3G21180	OS10G0135200	GRMZM2G012958
Traes_1AL_D775CC15D	4.75073	4.43167	0	1.81047	8.51777	0	5.47513	4.5717		-0.114	-4.1665	-1.1683	-5.1655	-0.6534	-0.7666		0.8407	0.005744	0.2521	0.000459	0.2474	0.1237		0.8938	0.01013	0.3006	0.0009462	0.3079	0.1911		-0.2403	-0.2112	0.2112	0.5665	0.6155	0.6155					38.05	AT1G33250	BRADI3G30820	OS10G0516701, OS10G0516600	GRMZM2G059013
Traes_1AL_D7A903FD2	6.6721	48.4624	28.0841	15.1724	1.2758	24.4845	3.11027	0.998633		2.7759	2.0108	1.0962	3.9927	1.1953	-0.3769		0.0009623	0.01888	0.2299	3.179e-05	0.2543	0.7299		0.003396	0.02981	0.2767	7.787e-05	0.3152	0.8002		-0.0916	0.6483	-0.6483	0.8292	0.0821	0.0821					46.25	AT3G29000, AT5G39670, AT3G29000, AT5G39670	BRADI1G53830	OS03G0812800, OS03G0812400	GRMZM2G423139
Traes_1AL_D7BDD58BD	143.723	2291.01	15293.4	17347.3	177.47	43194.9	6757.31	2457.74		3.9455	6.6511	6.8307	7.8288	5.1845	3.743		4.221e-16	8.558e-43	4.973e-45	7.477e-59	9.163e-27	1.067e-14		1.014e-13	2.352e-40	1.012e-42	1.739e-56	5.553e-25	3.779e-13		0.676	-0.0239	0.0239	0.0657	0.9551	0.9551					58.76	AT5G40010, AT3G28540, AT3G28520, AT3G28580, AT3G28510, AT5G40010, AT3G28540, AT3G28520, AT3G28580, AT3G28510		OS12G0639400, OS12G0639500	GRMZM2G310947
Traes_1AL_D7C0EC7C1	16.9975	23.0651	25.0671	14.2635	24.9791	39.4795	35.8299	23.3248		0.4809	0.5342	-0.0677	0.6614	0.5175	-0.0256		0.1099	0.1138	0.8809	0.01806	0.06719	0.9247		0.1823	0.1504	0.9	0.02818	0.09745	0.9547		-0.0097	-0.6988	0.6988	0.9817	0.0538	0.0538					41.55	AT1G80700, AT1G80980	BRADI3G19700	OS08G0278100	GRMZM2G164759
Traes_1AL_D8B97BD8D	101.293	107.576	275.514	534.3	122.831	193.155	230.052	165.646		0.0833	1.4243	2.3745	0.6507	0.9046	0.4284		0.7699	5.187e-07	6.727e-17	0.02111	0.001271	0.1248		0.8381	1.808e-06	5.298e-16	0.03252	0.002691	0.1926		0.7493	0.1385	-0.1385	0.0324	0.7435	0.7435					40.77
Traes_1AL_D8BA4FB5D	52.2584	11.0797	5.51703	0.915767	38.77	1.66653	1.94617	12.8262		-2.2048	-3.0751	-5.152	-4.3632	-4.1243	-1.5547		8.122e-06	4.257e-07	7.668e-06	3.412e-08	3.265e-08	0.001376		5.768e-05	1.503e-06	1.951e-05	1.293e-07	1.524e-07	0.0039		-0.7278	0.0666	-0.0666	0.0407	0.8756	0.8756				plastid transcriptionally active 14 [Source:Projected from Arabidopsis thaliana (AT4G20130) TAIR;Acc:AT4G20130]	46.11	AT4G20130	BRADI2G14720	OS05G0587200	GRMZM5G807767
Traes_1AL_D997AAC66	101.476	97.0609	10.0116	20.1425	64.4121	15.4057	20.6601	32.1342		-0.0611	-3.245	-2.3856	-2.0227	-1.6263	-0.9784		0.895	4.909e-09	2.458e-05	8.41e-05	0.001166	0.03908		0.9353	2.303e-08	5.843e-05	0.0001939	0.002487	0.07213		-0.6354	0.1757	-0.1757	0.0905	0.6773	0.6773					58.95		BRADI2G20800	OS05G0499600, OS05G0499800, OS05G0500200, OS05G0500000	GRMZM2G074631
Traes_1AL_D9CCA97D9	35.9488	125.608	37.3802	25.0114	25.2231	33.6103	9.34583	28.7219		1.7884	0.0438	-0.4381	0.4124	-1.4124	0.1859		0.0001264	0.9291	0.4198	0.4023	0.01031	0.6999		0.0005946	0.9411	0.4733	0.4624	0.01804	0.7742		-0.3829	0.5474	-0.5474	0.3491	0.1602	0.1602					41.21			OS09G0562600	GRMZM2G355233
Traes_1AL_D9E9727EB	80.8592	47.7789	17.4738	15.8538	107.061	15.3262	33.227	48.4606		-0.7602	-2.2137	-2.2522	-2.7852	-1.679	-1.1246		0.002205	4.495e-11	8.892e-08	9.825e-18	8.35e-10	3.154e-06		0.006886	2.861e-10	2.866e-07	1.339e-16	5.149e-09	1.729e-05		-0.6209	-0.1607	0.1607	0.1004	0.7038	0.7038					43.9	AT5G18870, AT5G18860, AT5G18890	BRADI2G25527
Traes_1AL_DA0591A69	11.4857	3.1617	14.1666	1.8315	0.240733	9.71523	2.46033	3.67447		-1.7063	0.2792	-2.2323	4.42	2.6277	3.1905		0.173	0.8209	0.1199	0.002519	0.08246	0.02977		0.2633	0.8485	0.1538	0.004604	0.117	0.05717		-0.0522	0.3669	-0.3669	0.9022	0.3713	0.3713				Calcium-dependent ARF-type GTPase activating protein family [Source:Projected from Arabidopsis thaliana (AT3G07940) TAIR;Acc:AT3G07940]	42.08	AT3G07940	BRADI2G27007	OS05G0382000	GRMZM2G176495
Traes_1AL_DA0EE1337	1194.38	511.027	531.462	263.686	839.749	192.313	135.074	248.208		-1.2031	-1.1458	-2.1356	-2.0877	-2.5883	-1.7267		0.03884	0.04949	0.0002853	0.0003615	1.027e-05	0.00307		0.07758	0.07125	0.0005866	0.0007574	3.16e-05	0.007936		-0.8016	0.4883	-0.4883	0.0167	0.2195	0.2195					50.65	AT1G43670	BRADI2G24090	OS05G0438600	GRMZM2G322953
Traes_1AL_DA243499C	13.3699	19.067	98.2184	176.501	19.6547	177.067	108.027	111.395		0.5105	2.8535	3.6793	3.1223	2.4169	2.4549		0.3565	1.34e-07	1.221e-11	2.138e-09	4.024e-06	2.434e-06		0.468	5.104e-07	5.836e-11	9.737e-09	1.328e-05	1.371e-05		0.8569	-0.2776	0.2776	0.0066	0.5056	0.5056					45.73
Traes_1AL_DA9382B2D	17.2672	4.8829	4.26493	0	50.2661	2.09333	6.08473	7.53447		-1.7721	-1.9952	-4.9492	-4.4488	-2.9894	-2.6245		0.002797	0.004418	0.001002	6.648e-09	8.201e-07	1.091e-06		0.008445	0.007971	0.0019	2.807e-08	3.027e-06	6.692e-06		-0.7047	-0.3248	0.3248	0.0509	0.4325	0.4325					50.12			OS03G0389400
Traes_1AL_DAA3531A3	32.8953	40.353	5.38467	2.7262	49.9424	13.2924	8.1414	31.5491		0.2878	-2.4835	-3.2028	-1.8807	-2.5875	-0.6466		0.5876	0.0001902	0.0003394	0.0009842	1.699e-05	0.2196		0.6838	0.0004412	0.0006905	0.001923	5.042e-05	0.3075		-0.6272	-0.2581	0.2581	0.096	0.5371	0.5371					42.66	AT2G42960, AT3G59110, AT2G42960, AT3G59110	BRADI2G14510	OS10G0497600	GRMZM2G026301, GRMZM2G010953
Traes_1AL_DB08E00EB	43.9417	15.5174	2.2888	0.915767	28.631	0.8536	0.8447	9.62117		-1.4828	-4.0104	-4.9467	-4.7699	-4.8021	-1.5286		0.001467	6.804e-08	1.896e-05	4.972e-07	4.037e-07	0.00157		0.00487	2.71e-07	4.574e-05	1.575e-06	1.568e-06	0.004386		-0.711	0.1485	-0.1485	0.048	0.7257	0.7257					41.14	AT1G71720	BRADI2G18650	OS05G0535800	GRMZM2G546254
Traes_1AL_DB4D32ABB	27.948	31.1061	0	1.81047	106.254	0.8536	0.370867	1.37413		0.1506	-6.442	-3.585	-6.625	-7.3668	-6.2744		0.8137	1.638e-05	0.0008745	1.581e-10	5.331e-10	1.334e-14		0.873	4.526e-05	0.001673	8.57e-10	3.404e-09	4.621e-13		-0.7793	0.1056	-0.1056	0.0226	0.8034	0.8034					59.19
Traes_1AL_DB9F37452	60.7362	69.4415	2.2902	5.86477	74.0875	10.0944	16.1683	30.9668		0.2049	-4.6618	-3.4139	-2.8429	-2.13	-1.2519		0.3091	4.324e-12	5.376e-08	5.504e-17	8.326e-14	3.126e-09		0.4178	3.258e-11	1.773e-07	6.907e-16	1.048e-12	3.61e-08		-0.5728	-0.1759	0.1759	0.1378	0.677	0.677					47.81	AT4G12700, AT2G04280, AT4G12700, AT2G04280	BRADI3G27870	OS10G0456400	GRMZM6G866436, GRMZM2G118433
Traes_1AL_DBAED5AED	16.768	31.7554	77.5955	54.8949	28.4241	162.714	50.9703	26.0568		0.9339	2.2157	1.6864	2.5055	0.8398	-0.1999		0.006004	5.442e-11	7.226e-06	7.914e-17	0.008465	0.5326		0.01617	3.417e-10	1.844e-05	9.77e-16	0.0151	0.6247		0.3282	-0.1854	0.1854	0.4275	0.6602	0.6602					53.09	AT2G28380	BRADI3G28977	OS10G0480500	GRMZM2G027462
Traes_1AL_DBFD7C798	157.688	140.41	91.3636	81.5741	500.257	441.707	225.225	111.24		-0.1653	-0.7786	-0.9502	-0.1774	-1.1391	-2.1442		0.7237	0.1022	0.05355	0.7019	0.0144	4.166e-06		0.8004	0.1365	0.07413	0.7521	0.02441	2.218e-05		-0.5	-0.6844	0.6844	0.207	0.0612	0.0612					49.83	AT2G28305, AT2G37210, AT5G03270, AT3G53450, AT2G28305, AT2G37210, AT5G03270, AT3G53450	BRADI3G28900	OS10G0479500	GRMZM5G879665, GRMZM2G100360
Traes_1AL_DC06ADE0A	9.46373	3.06603	3.55363	0	4.38943	4.41007	2.1521	4.0127		-1.5678	-1.3455	-4.3249	0.0468	-1.0373	-0.0588		0.01494	0.06673	0.005477	0.9467	0.2043	0.9265		0.03491	0.09315	0.009222	0.9572	0.2605	0.9561		-0.6778	-0.1728	0.1728	0.0647	0.6824	0.6824					48.52
Traes_1AL_DC43D6836	93.0387	31.308	5.72413	4.53667	74.9965	6.0437	21.0897	9.62883		-1.5576	-3.9599	-4.07	-3.5989	-1.8045	-2.9115		7.037e-05	1.488e-12	9.893e-09	7.375e-12	1.885e-05	8.22e-12		0.0003604	1.21e-11	3.529e-08	4.879e-11	5.552e-05	1.686e-10		-0.7974	-0.0126	0.0126	0.0178	0.9763	0.9763					61.35		BRADI2G19350		GRMZM2G106819, GRMZM2G031580
Traes_1AL_DCD29EF07	351.719	303.524	509.237	738.186	311.928	508.437	223.692	198.126		-0.2119	0.5294	1.0542	0.7025	-0.4797	-0.6536		0.2672	0.005923	6.333e-08	0.000238	0.01471	0.000695		0.3717	0.01041	2.075e-07	0.0005126	0.02488	0.002133		0.0545	0.5226	-0.5226	0.898	0.1839	0.1839				XB3 ortholog 3 in Arabidopsis thaliana [Source:Projected from Arabidopsis thaliana (AT5G07270) TAIR;Acc:AT5G07270]	42.61	AT5G07270	BRADI3G31460	OS10G0521600	GRMZM6G399977
Traes_1AL_DD4604320	66.9987	97.5794	242.218	530.593	38.7847	190.618	188.455	160.594		0.5414	1.8394	2.9695	2.2909	2.2705	2.0418		0.00582	4.026e-21	1.062e-52	6.037e-29	1.702e-28	2.709e-24		0.01574	1.141e-19	4.756e-50	1.965e-27	1.229e-26	3.519e-22		0.84	0.2184	-0.2184	0.009	0.6033	0.6033					42.74	AT2G44590, AT3G60190	BRADI3G33850	OS10G0567800	GRMZM2G070899
Traes_1AL_DDC13A76D	114.362	97.3403	0.457767	1.81047	1515.54	49.3277	49.8987	76.0285		-0.2297	-6.8149	-5.3226	-4.8713	-4.8587	-4.2513		0.6618	1.201e-10	2.644e-08	5.839e-20	6.687e-20	3.817e-16		0.7488	7.144e-10	9.011e-08	9.725e-19	2.017e-18	1.656e-14		-0.5709	-0.5346	0.5346	0.1394	0.1722	0.1722					57.44		BRADI3G33150	OS10G0555900	GRMZM2G082520, GRMZM2G013671, GRMZM2G342246, GRMZM2G104013, GRMZM2G021427
Traes_1AL_DDDE58132	1.30557	3.9766	1.85497	9.79003	0	4.62043	1.67827	0.4513		1.3997	0.4772	2.727	5.1178	3.686	2.2347		0.1056	0.6467	0.002877	0.0008525	0.02209	0.1735		0.1765	0.6975	0.005071	0.001682	0.03589	0.2531		0.3736	0.4859	-0.4859	0.362	0.2222	0.2222					68.28	AT2G34000	BRADI3G09390	OS02G0248100	GRMZM2G020329
Traes_1AL_DDEE6AC00	1082.44	701.84	479.519	2050.54	3327.29	778.118	488.369	678.054		-0.6223	-1.1661	0.9173	-2.0885	-2.7582	-2.2869		0.02133	1.981e-05	0.0007165	1.151e-14	3.175e-24	2.25e-17		0.04713	5.4e-05	0.00139	1.117e-13	1.507e-22	1.172e-15		-0.2925	-0.0267	0.0267	0.4821	0.9499	0.9499					56.68	AT1G01470, AT2G46140	BRADI2G15410	OS05G0584200	GRMZM2G045664
Traes_1AL_DE21102FA	6.869	4.6867	0.457767	0.8947	8.22717	1.2804	3.5326	6.68403		-0.5575	-3.2754	-2.4166	-2.5582	-1.1442	-0.3023		0.3263	0.004706	0.04357	0.00326	0.07822	0.5591		0.4362	0.008441	0.06149	0.005841	0.1117	0.6489		-0.4273	-0.3315	0.3315	0.291	0.4225	0.4225					39.23
Traes_1AL_DEB3A0A18	31.7641	4.05913	14.5131	6.78053	4.0446	2.99457	0.370867	0		-2.7177	-1.0392	-2.0997	-0.3792	-2.5992	-4.4592		0.03656	0.4206	0.1221	0.7809	0.09221	0.006958		0.07371	0.4806	0.1563	0.8231	0.1292	0.01627		-0.573	0.7629	-0.7629	0.1377	0.0277	0.0277					39.15	AT4G01480, AT2G46860, AT1G01050	BRADI3G25880	OS10G0406100	GRMZM2G015418
Traes_1AL_DEB909C21	133.482	59.7517	10.3721	5.90687	98.35	13.9287	10.4397	36.2017		-1.1356	-3.5401	-4.4201	-2.7519	-3.1455	-1.4074		0.06744	2.302e-07	1.198e-07	3.035e-05	2.822e-06	0.0243		0.1224	8.468e-07	3.801e-07	7.452e-05	9.557e-06	0.048		-0.7643	0.002	-0.002	0.0272	0.9963	0.9963					51.27	AT5G56460	BRADI3G27180	OS10G0431900	GRMZM2G119521
Traes_1AL_DF31196A4	181.77	417.496	563.304	1128.63	257.337	540.441	757.161	593.27		1.1929	1.6174	2.6167	1.0646	1.5485	1.1981		0.0003609	1.438e-06	6.459e-15	0.00141	3.253e-06	0.0003105		0.001464	4.694e-06	4.17e-14	0.002684	1.09e-05	0.001042		0.9054	-0.059	0.059	0.002	0.8896	0.8896					41.05	AT3G10950, AT3G60245	BRADI2G17040	OS05G0557000	GRMZM6G791392
Traes_1AL_DF3BE19C4	263.525	221.434	41.9843	56.8059	194.905	35.5887	74.4687	147.612		-0.248	-2.5931	-2.1681	-2.4282	-1.3786	-0.4008		0.4392	2.515e-13	5.712e-09	6.451e-12	3.885e-05	0.214		0.5491	2.335e-12	2.087e-08	4.312e-11	0.0001085	0.3011		-0.5317	0.102	-0.102	0.175	0.81	0.81				sulfoquinovosyldiacylglycerol 1 [Source:Projected from Arabidopsis thaliana (AT4G33030) TAIR;Acc:AT4G33030]	43.98	AT4G33030	BRADI2G26870, BRADI3G34340	OS05G0387200	GRMZM2G053322
Traes_1AL_DFEBA0089	30.8861	10.7461	1.37327	0.8947	30.6016	5.12163	10.1682	18.1383		-1.4945	-4.1068	-4.3579	-2.538	-1.5883	-0.7464		0.004284	2.53e-06	0.0001552	4.372e-05	0.004249	0.1368		0.01214	7.959e-06	0.0003315	0.000105	0.008089	0.2078		-0.5518	-0.3955	0.3955	0.1562	0.3322	0.3322					52.98	AT3G12530	BRADI2G62300	OS01G0248600	GRMZM2G129232
Traes_1AL_E00BF49A8	12.9428	25.0435	22.2516	33.3333	37.6488	31.789	28.8609	30.9411		0.9168	0.6432	1.2786	-0.2386	-0.3835	-0.2779		0.01993	0.1372	0.004555	0.5182	0.3027	0.429		0.04452	0.178	0.007774	0.5787	0.3665	0.5288		0.4336	-0.5961	0.5961	0.2832	0.1188	0.1188					42.6		BRADI3G34350	OS10G0576100	GRMZM2G456626
Traes_1AL_E04AE1B94	5.56343	5.10817	2.59023	1.8315	8.97557	0.812933	2.08947	10.4888		-0.1599	-1.075	-1.3179	-3.1715	-2.0636	0.1827		0.7632	0.1491	0.1834	0.0007573	0.003936	0.6743		0.8325	0.1918	0.2258	0.001508	0.007545	0.7515		-0.2851	-0.0934	0.0934	0.4936	0.8259	0.8259					42.12	AT5G45740, AT1G16960, AT1G53400, AT5G45740, AT1G16960, AT1G53400	BRADI2G19030	OS05G0529400	GRMZM2G101282, GRMZM2G050952
Traes_1AL_E05417AFD	24.992	2.59887	13.3102	1.8315	14.2335	5.3996	3.3677	1.60887		-3.2046	-0.8388	-3.4483	-1.3574	-2.0562	-2.998		6.978e-08	0.0962	0.000464	0.02019	0.00163	2.591e-06		1.064e-06	0.1293	0.0009253	0.03122	0.003377	1.45e-05		-0.7961	0.1886	-0.1886	0.0181	0.6546	0.6546					46.64
Traes_1AL_E06ACE483	138.601	93.1721	46.6986	33.4549	159.671	59.3438	82.1626	108.07		-0.5701	-1.5412	-1.9484	-1.4183	-0.964	-0.584		0.0008952	1.204e-12	2.297e-11	3.31e-13	1.511e-07	0.0004165		0.003192	9.948e-12	1.069e-10	2.648e-12	6.306e-07	0.001354		-0.6201	-0.3531	0.3531	0.101	0.3908	0.3908					43.83	AT4G34660	BRADI3G30560	OS10G0512700	GRMZM2G002859, GRMZM2G123624
Traes_1AL_E0773EAEA	1.60783	21.5503	11.2934	4.07537	1.75727	21.7965	9.9957	26.6628		3.537	2.5762	0.958	3.4956	2.3957	3.8057		3.803e-06	0.001481	0.3576	3.453e-06	0.002132	2.531e-07		3.042e-05	0.002933	0.4105	9.699e-06	0.004316	1.834e-06		0.4892	-0.2318	0.2318	0.2186	0.5807	0.5807				DNA primases;DNA primases [Source:Projected from Arabidopsis thaliana (AT5G41880) TAIR;Acc:AT5G41880]	41.75	AT5G41880	BRADI3G42937, BRADI3G03817	OS05G0358200	GRMZM6G314950
Traes_1AL_E079441E5	79.5291	14.5314	46.7209	5.21123	49.5324	22.4252	5.39447	12.4869		-2.426	-0.7279	-3.8057	-1.1209	-3.1373	-2.0138		5.906e-07	0.1254	3.46e-07	0.02306	1.177e-07	4.11e-05		6.356e-06	0.1642	1.041e-06	0.03522	5.004e-07	0.0001709		-0.8032	0.1796	-0.1796	0.0163	0.6705	0.6705					49.6
Traes_1AL_E0DDEFE30	12.4043	14.4359	17.7401	38.3312	10.8663	11.1515	19.4002	13.6296		0.2161	0.4783	1.5976	0.0456	0.8297	0.3249		0.7521	0.4964	0.02272	0.949	0.2296	0.6346		0.8235	0.5555	0.03401	0.959	0.2887	0.7161		0.6477	0.4312	-0.4312	0.0825	0.2861	0.2861					38.07	AT4G35820	BRADI3G29950
Traes_1AL_E0F69742D	150.339	296.181	1097.67	1447.03	136.854	775.001	577.974	338.864		0.9756	2.8585	3.2531	2.4921	2.0709	1.3032		0.0001116	5.178e-30	5.019e-38	3.321e-23	1.988e-16	2.236e-07		0.0005349	3.821e-28	4.712e-36	7.222e-22	3.738e-15	1.643e-06		0.7115	0.1869	-0.1869	0.0478	0.6577	0.6577					39.89	AT4G00240, AT4G11840, AT4G11830, AT2G42010, AT4G11850	BRADI3G31637	OS10G0524400	GRMZM2G133943
[truncated: 44,392 more rows]
