# Supplementary material for: Integrated transcriptome and hormone profiling highlight the role of multiple phytohormone pathways in wheat resistance against fusarium head blight
Source: PLoS One. 2018 Nov 7;13(11):e0207036. doi: 10.1371/journal.pone.0207036 (PMC6221353; doi:10.1371/journal.pone.0207036)
Supplement: S3 Dataset — (XLSX) [file pone.0207036.s008.xlsx]

## Sheet: FL62R1
	Normalized Mean									log2FC							Adjusted p value							Adjusted p value							Pearson Correlation							Annotation + ortholog
	FL_0dM_L	FL_1d3D_L	FL_2d3D_L	FL_3d3D_L	FL_0dM_R	FL_2d3D_R	FL_3d3D_R	FL_4d3D_R		FL_L_1d3D_vs_0dM	FL_L_2d3D_vs_0dM	FL_L_3d3D_vs_0dM	FL_R_2d3D_vs_0dM	FL_R_3d3D_vs_0dM	FL_R_4d3D_vs_0dM		FL_L_1d3D_vs_0dM	FL_L_2d3D_vs_0dM	FL_L_3d3D_vs_0dM	FL_R_2d3D_vs_0dM	FL_R_3d3D_vs_0dM	FL_R_4d3D_vs_0dM		FL_L_1d3D_vs_0dM	FL_L_2d3D_vs_0dM	FL_L_3d3D_vs_0dM	FL_R_2d3D_vs_0dM	FL_R_3d3D_vs_0dM	FL_R_4d3D_vs_0dM		Fg_T	Lemma	Rachis	Fg_T_pval	Lemma_pval	Rachis_pval		Gene name	Source of gene name	Gene description	% GC content	Arabidopsis thaliana gene stable ID	Brachypodium distachyon gene stable ID	Oryza sativa Japonica gene stable ID	Zea mays gene stable ID
Traes_1AL_00A8A2030	90.4673	21.2487	27.0445	30.7594	104.984	17.7738	18.8115	15.5063		-2.085	-1.7463	-1.4441	-2.4259	-2.4286	-2.7148		2.292e-10	5.813e-07	0.0002966	2.796e-12	1.087e-10	1.569e-14		3.438e-09	1.935e-06	0.0005858	1.425e-11	4.644e-10	1.12e-13		-0.7353	0.1899	-0.1899	0.0376	0.6524	0.6524				basic leucine zipper 24 [Source:Projected from Arabidopsis thaliana (AT3G51960) TAIR;Acc:AT3G51960]	49.56	AT3G51960	BRADI2G21197	OS05G0495200	GRMZM2G033230, GRMZM2G175870
Traes_1AL_00DE5195E	12.2639	5.3747	1.16517	2.86467	15.8357	0.871633	2.10867	0.922967		-1.1916	-3.1925	-1.8942	-3.6269	-2.8283	-3.9539		0.04618	0.0004666	0.0433	1.664e-05	0.0006929	8.204e-06		0.08343	0.001009	0.05963	3.902e-05	0.001349	2.191e-05		-0.7768	0.2049	-0.2049	0.0234	0.6264	0.6264					46.58	AT1G53250	BRADI2G14670		GRMZM2G156765
Traes_1AL_00E379EFF	63.9857	17.1336	1.47177	2.82103	49.3418	0.546833	2.01473	0.479067		-1.8544	-5.081	-4.1108	-5.8866	-4.3818	-5.9554		0.0004567	5.435e-10	4.731e-06	6.463e-10	8.142e-08	4.141e-10		0.001461	2.694e-09	1.166e-05	2.514e-09	2.604e-07	1.817e-09		-0.8398	0.3009	-0.3009	0.0091	0.4689	0.4689					48.15	AT3G18000, AT1G73600, AT1G48600	BRADI2G17680	OS05G0548900	GRMZM2G170400
Traes_1AL_00E8CE811	13.8645	6.14603	6.33237	0.925833	6.08157	2.17903	2.58563	3.73847		-1.1498	-1.0844	-3.309	-1.4265	-1.1533	-0.6496		0.09451	0.1396	0.008215	0.08557	0.1904	0.391		0.1533	0.1824	0.01294	0.114	0.235	0.4499		-0.7871	0.2891	-0.2891	0.0204	0.4874	0.4874					43.13
Traes_1AL_0121566F8	58.1871	1038.11	1631.83	2365.44	41.5289	3693.81	1112.97	1106.8		4.1247	4.7708	5.2993	6.4027	4.6893	4.6819		3.268e-21	8.305e-28	7.817e-34	1.351e-49	2.739e-27	2.901e-27		2.888e-19	2.737e-26	1.73e-32	6.542e-48	5.302e-26	7.114e-26		0.7456	0.0163	-0.0163	0.0337	0.9695	0.9695					58.02		BRADI2G14590	OS05G0588900	AC233854.1_FG002, GRMZM6G704070, GRMZM2G175593, GRMZM2G408881
Traes_1AL_015BAE72C	24.5019	19.3068	10.2845	10.2005	10.3028	4.5802	1.8329	0.479067		-0.2853	-1.2119	-1.1181	-0.9005	-2.497	-3.7605		0.567	0.02979	0.0885	0.1284	0.004012	8.12e-05		0.6587	0.04557	0.1146	0.1644	0.006909	0.0001889		-0.7038	0.7575	-0.7575	0.0514	0.0295	0.0295					45.07		BRADI3G16430	OS11G0490200	GRMZM2G389948
Traes_1AL_018165ED5	139.176	85.6621	61.5247	76.1199	154.648	47.4504	43.9203	62.0485		-0.6884	-1.1278	-0.7745	-1.6455	-1.7982	-1.3124		0.002084	3.625e-06	0.004559	4.749e-12	4.449e-12	1.185e-08		0.00563	1.083e-05	0.007492	2.354e-11	2.159e-11	4.45e-08		-0.7147	0.2956	-0.2956	0.0463	0.4773	0.4773					42.16		BRADI2G18170	OS05G0541700	GRMZM2G094884, GRMZM2G387569
Traes_1AL_01E24503F	3.54983	2.3971	1.39003	0	2.4235	1.9611	0	1.06607		-0.3737	-0.9954	-3.2905	-0.3483	-3.5479	-1.0283		0.6969	0.3697	0.05243	0.7314	0.03242	0.3402		NA	0.4304	0.07102	0.7733	0.04721	0.3984		-0.8289	0.134	-0.134	0.011	0.7517	0.7517					57.12	AT5G04760	BRADI2G55797	OS05G0442400	GRMZM2G091201
Traes_1AL_021B94DEB	43.5927	22.9292	41.0497	51.8256	8.6702	19.41	7.27987	5.44123		-0.932	-0.1291	0.1419	1.0733	-0.2357	-0.6862		0.005183	0.7049	0.707	0.006651	0.6441	0.1523		0.01255	0.7526	0.7421	0.01082	0.6926	0.1952		-0.1658	0.8778	-0.8778	0.6947	0.0042	0.0042					44.29	AT5G24270	BRADI2G18740	OS05G0534400	GRMZM2G001221
Traes_1AL_0226AAD07	0.2398	3.26607	46.7231	25.0795	0.8141	271.159	1030.38	431.055		2.579	6.3309	5.3765	8.2164	10.1347	8.887		0.01511	5.555e-10	3.552e-07	2.865e-30	2.741e-45	3.373e-35		0.03188	2.749e-09	9.856e-07	6.148e-29	1.366e-43	1.338e-33		0.7788	-0.5402	0.5402	0.0228	0.1669	0.1669					48.01	AT1G77120		OS11G0210500	GRMZM2G098346
Traes_1AL_0246A1DAC	6.21467	0.9257	0	0	646.929	8.94243	18.7436	2.4098		-2.4789	-4.3144	-3.4016	-5.7325	-4.783	-7.4889		0.05531	0.008175	0.04577	1.489e-06	5.551e-05	1.415e-09		0.09721	0.01408	0.06273	3.952e-06	0.0001268	5.863e-09		-0.5093	-0.6523	0.6523	0.1973	0.0796	0.0796					49.53		BRADI3G32730	OS10G0547500	GRMZM2G158682
Traes_1AL_031E97FA1	45.7363	68.8917	80.8635	106.416	56.4012	257.153	661.225	400.377		0.571	0.7964	1.2646	2.1878	3.5475	2.8252		0.03206	0.003916	1.727e-05	4.308e-19	2.481e-48	2.501e-31		0.06097	0.007172	3.997e-05	4.486e-18	1.401e-46	7.95e-30		0.709	-0.6707	0.6707	0.049	0.0687	0.0687					48.07	AT5G39890, AT5G15120	BRADI2G14450	OS05G0592300	GRMZM2G113355
Traes_1AL_039C1D96D	41.6774	102.634	804.965	1225.79	29.3705	272.134	482.347	1236.66		1.2262	4.1878	4.7916	3.2059	4.0288	5.3827		1.987e-05	1.344e-49	1.135e-63	2.75e-30	5.186e-47	2.426e-84		8.924e-05	1.496e-47	1.108e-61	5.907e-29	2.794e-45	6.909e-82		0.9465	-0.0115	0.0115	0.0004	0.9785	0.9785				Nodulin MtN3 family protein [Source:Projected from Arabidopsis thaliana (AT1G21460) TAIR;Acc:AT1G21460]	46.68	AT1G21460	BRADI2G24850	OS05G0426000	GRMZM2G153358
Traes_1AL_03AFAB189	0.512433	1.09657	59.8295	15.0804	0	9.8799	10.6506	3.31823		0.665	6.2206	4.1691	6.0186	6.1675	4.6422		0.5692	3.439e-09	0.0001885	2.036e-05	1.44e-05	0.001276		0.6607	1.543e-08	0.0003827	4.722e-05	3.546e-05	0.002468		0.602	0.1672	-0.1672	0.1143	0.6923	0.6923					61.53		BRADI3G32110		GRMZM2G149273
Traes_1AL_03BE98076	40.0603	23.9688	4.6175	0.9694	64.7626	7.84873	6.32597	4.36363		-0.7109	-2.9653	-4.5486	-2.838	-3.2999	-3.8683		0.08962	1.743e-07	3.22e-05	1.516e-09	2.698e-09	3.675e-13		0.1466	6.232e-07	7.221e-05	5.663e-09	1.007e-08	2.245e-12		-0.93	-0.0795	0.0795	0.0008	0.8517	0.8517				RING/U-box superfamily protein [Source:Projected from Arabidopsis thaliana (AT5G45290) TAIR;Acc:AT5G45290]	43.53	AT5G45290	BRADI2G26690	OS05G0389600	GRMZM2G060999, GRMZM2G135909
Traes_1AL_03D275069	2.9182	8.2142	25.2342	10.2441	2.0545	8.8229	23.0616	7.39507		1.3625	2.9817	1.7744	1.8707	3.4543	1.7955		0.01781	1.292e-07	0.01086	0.001464	5.014e-10	0.002232		0.03678	4.706e-07	0.01673	0.002637	2.01e-09	0.004139		0.5989	0.0994	-0.0994	0.1167	0.8148	0.8148					40.23
Traes_1AL_0412EEF93	70.6174	203.278	299.139	682.532	124.058	582.497	371.778	350.759		1.5435	2.1012	3.2726	2.2231	1.5765	1.4959		1.2e-12	1.106e-21	1.527e-49	5.803e-29	9.156e-15	8.621e-14		2.924e-11	2.296e-20	7.789e-48	1.171e-27	5.72e-14	5.654e-13		0.8387	-0.2031	0.2031	0.0093	0.6295	0.6295					45.47	AT5G12120, AT2G26920, AT5G12120, AT2G26920	BRADI2G25540	OS05G0409000	GRMZM2G047607, GRMZM2G007384
Traes_1AL_0458C8353	13.9961	72.7184	94.2747	120.942	30.9409	172.548	166.416	138.733		2.3576	2.7488	3.0924	2.4755	2.4186	2.1596		8.947e-12	4.942e-15	2.758e-17	1.146e-17	1.762e-16	9.714e-14		1.816e-10	4.946e-14	1.673e-16	1.038e-16	1.29e-15	6.334e-13		0.814	-0.3545	0.3545	0.0139	0.3889	0.3889					40.2
Traes_1AL_04C9CFE29	57.8574	66.0691	1944.46	2636.44	61.441	1388.04	2348.84	1049.36		0.2376	5.0743	5.5081	4.4584	5.211	4.0582		0.5589	7.567e-37	5.507e-43	6.076e-30	2.718e-40	4.46e-25		0.6514	4.465e-35	2.036e-41	1.288e-28	1.082e-38	9.31e-24		0.8535	-0.1796	0.1796	0.007	0.6704	0.6704					59.23		BRADI3G30730	OS10G0509600, OS10G0509401	GRMZM2G339562
Traes_1AL_04E43F15D	491.941	700.791	3026.58	1967.14	269.252	2365.85	2086.56	1477.64		0.5027	2.6052	1.9848	3.123	2.9429	2.4473		0.04775	8.692e-25	7.6e-15	6.411e-35	4.282e-31	4.867e-22		0.08585	2.296e-23	3.877e-14	1.727e-33	1.054e-29	7.834e-21		0.7492	0.0067	-0.0067	0.0324	0.9875	0.9875					48.59		BRADI2G17600	OS05G0549900	GRMZM2G061568
Traes_1AL_04EA15F57	19.7418	11.3234	91.8527	56.0683	4.57627	58.3556	30.7302	9.7522		-0.7842	2.1736	1.4263	3.5913	2.6819	1.0899		0.1943	0.0002069	0.0201	7.516e-09	2.708e-05	0.09748		0.2798	0.0004739	0.0295	2.594e-08	6.442e-05	0.1309		0.3899	0.3392	-0.3392	0.3397	0.4111	0.4111					50.35				GRMZM2G005052
Traes_1AL_05087C139	29.1879	19.0886	17.8865	1.89523	25.2609	16.2033	10.4093	15.0277		-0.6326	-0.7122	-3.4718	-0.6363	-1.2426	-0.6972		0.04585	0.04618	0.0001104	0.05875	0.002824	0.03749		0.08292	0.06774	0.0002313	0.08076	0.004989	0.05513		-0.7603	-0.1668	0.1668	0.0285	0.6931	0.6931					45.85
Traes_1AL_051FE2815	4.53897	3.48827	1.16517	0	18.896	2.67663	1.61833	1.72637		-0.3925	-1.8049	-3.3467	-2.7275	-3.4631	-3.3364		0.5818	0.06432	0.03409	0.000127	0.000159	1.492e-05		0.6723	0.09116	0.04787	0.0002657	0.0003405	3.846e-05		-0.8177	-0.3511	0.3511	0.0132	0.3938	0.3938					41.04		BRADI3G34150	OS10G0574500	GRMZM2G361855
Traes_1AL_053F6B12B	316.534	154.496	35.498	22.3835	327.734	35.1444	43.6725	56.4964		-1.0208	-3.0975	-3.6846	-3.1228	-2.8566	-2.4985		0.04246	3.202e-09	3.1e-10	1.584e-09	4.613e-08	9.682e-07		0.07766	1.443e-08	1.13e-09	5.903e-09	1.519e-07	2.91e-06		-0.8543	0.0415	-0.0415	0.0069	0.9222	0.9222					38.9	AT3G51820	BRADI2G28460	OS05G0349700	GRMZM2G162672
Traes_1AL_05881352A	215.964	509.133	676.443	349.092	49.5001	582.695	204.915	247.095		1.2168	1.6233	0.6616	3.5297	2.0327	2.3035		0.000616	5.153e-06	0.06912	1.767e-22	3.162e-08	2.385e-10		0.001911	1.504e-05	0.09147	2.399e-21	1.06e-07	1.073e-09		0.3465	0.4595	-0.4595	0.4004	0.2521	0.2521					48.51			OS07G0538200, OS07G0538400	GRMZM2G021624, GRMZM2G087625, GRMZM2G140231, GRMZM2G431018, GRMZM2G021624, GRMZM2G087625, GRMZM2G140231, GRMZM2G431018
Traes_1AL_058AFDE7F	29.6304	66.9285	141.136	435.702	45.478	64.5418	73.61	47.7229		1.1754	2.2474	3.8499	0.4895	0.6718	0.0735		0.0004178	1.687e-11	6.749e-31	0.1237	0.03842	0.819		0.00135	1.03e-10	1.211e-29	0.1589	0.05516	0.8513		0.5956	0.3988	-0.3988	0.1192	0.3277	0.3277					44.06	AT5G06300	BRADI2G14470	OS05G0591600	AC191622.3_FG003, GRMZM2G073634
Traes_1AL_05D852847	28.3888	9.55903	12.1537	9.18753	2.14893	1.80083	2.20257	1.60637		-1.5331	-1.1564	-1.5148	-0.115	0.0955	-0.3867		0.0003295	0.0118	0.01254	0.8816	0.9106	0.6286		0.001093	0.01967	0.0191	0.8998	0.9246	0.6814		-0.3618	0.9318	-0.9318	0.3785	0.0008	0.0008					47.8	AT3G24140	BRADI2G22810	OS05G0586300	GRMZM2G162450
Traes_1AL_06C8C7505	1.63863	2.42277	1.81927	10.6798	0.9552	3.0014	3.49907	5.02393		0.8198	0.579	2.8181	1.5448	1.6997	2.1208		0.3591	0.5658	0.002544	0.07056	0.05948	0.009197		0.46	0.6225	0.004364	0.09551	0.08197	0.01528		0.8815	0.0814	-0.0814	0.0038	0.848	0.848					39.58	AT2G46340, AT4G11110
Traes_1AL_06DD86C08	24.3357	32.1684	10.5525	12.0086	21.4444	19.4226	19.0856	19.9537		0.3526	-1.272	-0.9169	-0.1578	-0.1588	-0.1044		0.1872	0.0006871	0.05401	0.5891	0.6283	0.7155		0.2712	0.001442	0.073	0.6413	0.678	0.7602		-0.5153	-0.1661	0.1661	0.1912	0.6943	0.6943					37.9	AT3G05345	BRADI2G26110	OS05G0397800	GRMZM2G087758
Traes_1AL_06E2D1837	820.345	418.804	96.6727	71.3551	943.309	161.11	73.8839	128.526		-0.9634	-3.0478	-3.4954	-2.5197	-3.6467	-2.8528		0.004964	7.646e-18	1.4e-19	3.881e-13	6.222e-24	2.384e-16		0.01208	1.078e-16	1.017e-18	2.181e-12	9.285e-23	2.107e-15		-0.8975	0.0632	-0.0632	0.0025	0.8819	0.8819					43.85	AT3G23570, AT3G23600, AT3G23570, AT3G23600	BRADI2G26050	OS05G0399100	GRMZM2G179301, GRMZM2G161643
Traes_1AL_07A69DDDE	20.0659	8.50093	1.12427	1.93883	10.1193	1.41847	0	5.61443		-1.2286	-3.823	-3.0249	-2.4573	-4.8305	-0.8545		0.1184	0.000219	0.007846	0.009155	0.001133	0.3004		0.1852	0.0004996	0.0124	0.01454	0.002132	0.3572		-0.6311	0.2553	-0.2553	0.0934	0.5417	0.5417					55.23	AT3G56620, AT2G40900, AT3G56620, AT2G40900	BRADI2G21310	OS05G0493800	GRMZM2G034815, GRMZM2G140805
Traes_1AL_07B3AC9EA	3.97877	132.003	316.907	227.43	6.02897	965.756	161.727	133.753		5.0007	6.2555	5.7668	7.1868	4.6234	4.3619		7.963e-21	1.124e-31	1.737e-26	3.357e-62	5.676e-26	1.557e-23		6.763e-19	4.818e-30	2.218e-25	2.512e-60	1.001e-24	2.865e-22		0.6675	-0.0823	0.0823	0.0705	0.8464	0.8464					60.42	AT4G27970, AT5G24030, AT4G27970, AT5G24030, AT4G27970, AT5G24030	BRADI2G15500		GRMZM2G080887, GRMZM2G331393, GRMZM2G518198
Traes_1AL_08D8D344F	117.769	51.5275	24.2278	3.79047	160.778	23.5503	34.2021	50.6895		-1.1903	-2.2358	-4.5533	-2.6473	-2.2126	-1.6573		0.0009063	1.424e-08	4.848e-10	3.116e-12	9.85e-09	4.275e-06		0.002696	5.881e-08	1.741e-09	1.578e-11	3.475e-08	1.184e-05		-0.7473	-0.2783	0.2783	0.0331	0.5045	0.5045					43.2				GRMZM2G022616, GRMZM2G101036, GRMZM2G110330, GRMZM2G434518, GRMZM2G135002, GRMZM2G038839, GRMZM2G101060, GRMZM2G134550, GRMZM2G083000, GRMZM2G152290, GRMZM2G054628, GRMZM2G042752, GRMZM2G168957, GRMZM2G082964
Traes_1AL_090571678	305.556	140.485	61.6996	34.8443	217.865	91.3815	81.3526	59.7135		-1.1109	-2.2721	-3.0831	-1.2413	-1.4067	-1.8532		1.275e-06	2.195e-19	6.783e-20	1.897e-07	1.889e-08	3.304e-14		7.646e-06	3.663e-18	5.05e-19	5.589e-07	6.468e-08	2.27e-13		-0.9252	-0.0068	0.0068	0.001	0.9872	0.9872					41.4	AT2G20840, AT1G61250, AT1G03550, AT1G11180, AT2G20840, AT1G61250, AT1G03550, AT1G11180	BRADI2G20570	OS05G0503000	GRMZM2G100809, GRMZM2G174730
Traes_1AL_0912DED70	839.435	148.954	18.295	0	3946.35	99.0523	127.009	47.124		-2.3248	-5.0939	-8.7561	-4.961	-4.6323	-5.9515		0.03571	5.362e-06	6.736e-10	7.572e-06	2.937e-05	8.227e-08		0.06687	1.562e-05	2.393e-09	1.851e-05	6.955e-05	2.81e-07		-0.8096	-0.3739	0.3739	0.0149	0.3616	0.3616				NOD26-like intrinsic protein 5;1 [Source:Projected from Arabidopsis thaliana (AT4G10380) TAIR;Acc:AT4G10380]	48.55	AT4G10380	BRADI3G30540		GRMZM2G176209
Traes_1AL_095416BC0	87.6486	41.8338	24.0553	6.36647	77.7767	23.4969	15.0363	28.7287		-1.0728	-1.8465	-3.6334	-1.6131	-2.3264	-1.4209		0.002258	1.751e-06	1.746e-08	1.397e-05	4.33e-08	9.552e-05		0.006044	5.464e-06	5.476e-08	3.306e-05	1.43e-07	0.0002199		-0.8624	-0.0445	0.0445	0.0059	0.9166	0.9166					44.16		BRADI2G14147	OS04G0151800	GRMZM2G141818
Traes_1AL_0962CB678	126.315	61.4908	32.4592	9.36187	125.242	27.0126	29.0713	32.4667		-1.043	-1.9663	-3.6109	-2.1095	-2.0962	-1.9387		1.724e-05	2.815e-12	2.312e-12	6.609e-15	1.307e-12	1.745e-13		7.853e-05	1.917e-11	9.894e-12	4.543e-14	6.675e-12	1.103e-12		-0.8915	-0.0406	0.0406	0.0029	0.924	0.924					48.39	AT1G31220	BRADI3G39640	OS05G0270800, OS08G0500900, OS08G0501132	GRMZM2G155626
Traes_1AL_096D3C715	267.881	429.336	824.68	664.192	141.914	1319.78	1019.45	739.977		0.6802	1.6186	1.3085	3.206	2.8365	2.376		0.003065	2e-12	2.817e-08	1.436e-44	6.399e-35	4.246e-25		0.007917	1.392e-11	8.671e-08	5.844e-43	1.971e-33	8.874e-24		0.7188	-0.1462	0.1462	0.0445	0.7297	0.7297					44.27	AT4G17190, AT5G47770, AT4G17190, AT5G47770	BRADI2G17990	OS05G0543400	GRMZM2G079836, GRMZM2G168681
Traes_1AL_097DB7389	146.495	68.8575	40.4387	70.3693	90.3514	33.8619	33.4976	43.3236		-1.0663	-1.8537	-1.0294	-1.3644	-1.4112	-1.0456		0.002247	5.916e-07	0.007742	0.000204	0.0002359	0.003696		0.006017	1.967e-06	0.01225	0.000415	0.0004924	0.006592		-0.6217	0.4745	-0.4745	0.0999	0.2348	0.2348					38.15	AT2G21380, AT4G39050	BRADI3G30547	OS10G0512800	GRMZM2G105770
Traes_1AL_09B33E005	152.982	85.6747	31.7598	10.1569	127.533	39.9714	30.644	81.1989		-0.8609	-2.3043	-3.7582	-1.6662	-2.0288	-0.6533		2.35e-08	1.176e-26	3.342e-16	2.323e-19	1.042e-18	4.374e-05		2.194e-07	3.596e-25	1.871e-15	2.476e-18	9.538e-18	0.0001057		-0.7289	-0.1578	0.1578	0.0402	0.7089	0.7089					44.92		BRADI3G21590	OS04G0218701, OS10G0581000, OS04G0218600	GRMZM2G380777, GRMZM2G469795, GRMZM2G380777, GRMZM2G469795, GRMZM2G380777, GRMZM2G469795
Traes_1AL_0A1043127	14.1901	18.9408	66.8294	43.7053	9.61683	75.951	36.3435	28.3431		0.3846	2.1687	1.5105	2.9258	1.8877	1.545		0.3788	4.434e-07	0.001516	1.871e-12	1.726e-05	0.0003265		0.4796	1.5e-06	0.002696	9.716e-12	4.207e-05	0.000694		0.6104	0.0049	-0.0049	0.108	0.9909	0.9909					55.53	AT2G42880	BRADI2G15317		GRMZM2G063144, GRMZM2G163861
Traes_1AL_0A12DA18E	20.7567	128.025	54.7771	528.699	166.403	238.54	219.685	50.2979		2.6669	1.4651	4.6794	0.505	0.3901	-1.6992		1.529e-06	0.009584	4.022e-17	0.3369	0.4597	0.001468		8.998e-06	0.01627	2.408e-16	0.3903	0.5159	0.002807		0.395	-0.221	0.221	0.3329	0.5988	0.5988					56.81
Traes_1AL_0A1C67699	48.0049	32.2362	21.3069	22.0948	53.1109	4.47327	11.0603	13.8557		-0.5427	-1.0814	-1.0222	-3.4035	-2.2385	-1.9535		0.06222	0.001195	0.01345	7.525e-15	2.302e-08	4.029e-09		0.1075	0.002402	0.02037	5.142e-14	7.816e-08	1.59e-08		-0.5963	0.4839	-0.4839	0.1187	0.2244	0.2244					42.59	AT4G27390	BRADI2G20600	OS05G0502500	GRMZM2G082894
Traes_1AL_0A5A0E0D3	111.11	47.2009	451.181	471.265	10.4319	113.836	68.7437	39.5108		-1.237	2.0001	2.0533	3.4203	2.689	1.907		2.314e-05	1.257e-12	9.17e-13	2.114e-24	1.508e-14	4.842e-08		0.0001022	9.011e-12	4.034e-12	3.257e-23	9.218e-14	1.697e-07		0.414	0.6172	-0.6172	0.3078	0.103	0.103					52.82	AT2G27500	BRADI2G23940	OS01G0860800	GRMZM2G019619
Traes_1AL_0A8B38A87	121.767	92.9445	52.494	24.8016	140.047	51.5455	68.1844	73.1294		-0.368	-1.1577	-2.217	-1.3785	-1.0253	-0.9304		0.1498	3.115e-05	9.7e-09	2.153e-07	0.0001611	0.0003084		0.2254	8.092e-05	3.116e-08	6.307e-07	0.0003448	0.0006579		-0.7763	-0.2151	0.2151	0.0235	0.609	0.609					45.25		BRADI3G21680	OS10G0580200	GRMZM2G011518
Traes_1AL_0B4B6F75A	1.29747	0.916567	2.73243	6.25223	17.0226	6.61147	7.703	2.9968		-0.7006	0.6632	1.7748	-1.2416	-1.1141	-2.4792		0.4401	0.453	0.0543	0.008439	0.03099	1.423e-05		0.5396	0.5144	0.07335	0.01348	0.04534	3.678e-05		0.0954	-0.6599	0.6599	0.8222	0.075	0.075					55.11	AT3G52600, AT2G36190
Traes_1AL_0BA66AE56	100.651	74.922	30.8284	2.86467	101.623	30.959	26.7675	39.5062		-0.4177	-1.68	-4.663	-1.6189	-1.9253	-1.3624		0.07492	1.576e-09	6.284e-10	3.986e-10	7.311e-11	5.004e-08		0.1259	7.364e-09	2.238e-09	1.586e-09	3.174e-10	1.751e-07		-0.7928	-0.1716	0.1716	0.0189	0.6844	0.6844					49.98	AT4G27620, AT4G27610, AT4G27620, AT4G27610, AT4G27620, AT4G27610	BRADI2G14680	OS05G0587400	GRMZM2G078382, GRMZM2G060355, GRMZM2G379327
Traes_1AL_0BC22EBC4	11.7829	10.3104	5.3285	10.767	18.9552	13.0867	1.97467	1.53357		-0.0928	-1.0225	-0.1226	-0.4788	-3.0537	-3.3452		0.8752	0.1325	0.8657	0.3984	0.0002515	1.035e-05		0.9079	0.1741	0.8841	0.4533	0.0005229	2.728e-05		-0.6644	0.2878	-0.2878	0.0723	0.4894	0.4894					54.33		BRADI2G22880	OS05G0465000, OS05G0464300	GRMZM2G160354
Traes_1AL_0BDE975B6	102.966	83.398	43.8885	12.6623	107.75	72.884	55.4575	77.834		-0.3271	-1.2536	-3.0457	-0.5607	-0.9473	-0.4812		0.04894	1.263e-09	8.483e-12	0.001022	1.89e-06	0.004066		0.08766	5.973e-09	3.484e-11	0.001884	5.183e-06	0.0072		-0.6762	-0.3764	0.3764	0.0656	0.3581	0.3581					41	AT1G05490, AT3G24340	BRADI2G26500	OS05G0392400	GRMZM2G154946
Traes_1AL_0BE456AC0	521.689	216.193	115.966	36.968	585.217	137.598	146.12	159.31		-1.2652	-2.1534	-3.7153	-2.0574	-1.9861	-1.8653		5.571e-05	2.552e-11	3.868e-21	9.63e-11	6.621e-10	3.648e-09		0.0002246	1.521e-10	3.193e-20	4.107e-10	2.627e-09	1.446e-08		-0.8428	-0.2052	0.2052	0.0086	0.626	0.626					45.26	AT5G60690	BRADI3G28970	OS10G0480200	GRMZM2G469551
Traes_1AL_0BEA9D7FE	48.3597	49.9086	37.3719	10.0427	49.9075	69.8403	75.3781	52.6871		0.0443	-0.3537	-2.2042	0.4466	0.5985	0.0789		0.9094	0.3866	0.0002028	0.2449	0.1244	0.838		0.9341	0.4476	0.0004099	0.2954	0.1605	0.8667		-0.3661	-0.582	0.582	0.3724	0.1301	0.1301					40.32	AT4G30580	BRADI3G29900	OS10G0497100	GRMZM2G033926
Traes_1AL_0C0DFBE2C	96.2128	54.2762	40.2158	17.3785	32.2761	64.661	33.1737	29.8364		-0.8341	-1.2621	-2.4276	0.9651	0.0371	-0.1119		0.00436	6.563e-05	7.477e-08	0.00164	0.9132	0.7284		0.01079	0.0001626	2.215e-07	0.002933	0.9269	0.7718		-0.6861	0.1479	-0.1479	0.0603	0.7267	0.7267					48.11
Traes_1AL_0C24CBB55	144.129	214.991	221.84	724.647	507.095	371.729	372.384	313.075		0.5828	0.6358	2.3427	-0.4565	-0.4436	-0.6948		0.009788	0.005772	1.493e-24	0.03487	0.0426	0.001339		0.02187	0.01024	1.627e-23	0.05005	0.0606	0.00258		0.487	-0.3848	0.3848	0.221	0.3465	0.3465					43.55	AT1G09850	BRADI2G20460	OS05G0508300	GRMZM2G006377
Traes_1AL_0C41C44B1	23.3752	16.2942	101.869	119.711	13.1906	33.6648	92.8743	77.0257		-0.4764	2.1393	2.4002	1.3364	2.7959	2.5415		0.1745	8.614e-11	3.981e-12	0.0001055	3.959e-17	7.215e-15		0.2557	4.751e-10	1.677e-11	0.0002231	3.081e-16	5.354e-14		0.8588	0.058	-0.058	0.0063	0.8916	0.8916					54.28	AT5G24120	BRADI2G14790	OS05G0586600	GRMZM2G077436
Traes_1AL_0C4569D17	43.2919	15.5505	12.5193	5.5985	35.8336	12.721	13.3645	13.1838		-1.4955	-1.7822	-2.6871	-1.4755	-1.3797	-1.4488		1.287e-05	8.027e-06	2.522e-05	7.748e-05	0.0007147	8.109e-05		6.063e-05	2.276e-05	5.729e-05	0.0001666	0.001389	0.0001887		-0.8612	-0.1001	0.1001	0.006	0.8135	0.8135					60.95
Traes_1AL_0C964B45F	6352.05	2861.05	1543.4	1950.43	6492.99	2474.52	1532.89	1857.71		-1.1434	-2.0284	-1.6922	-1.3831	-2.0703	-1.7947		0.0004193	4.231e-10	2.064e-07	1.997e-05	1.868e-10	3.144e-08		0.001354	2.128e-09	5.865e-07	4.636e-05	7.804e-10	1.126e-07		-0.8368	0.0409	-0.0409	0.0096	0.9235	0.9235		TUBA	UniProtKB Gene Name	Tubulin alpha chain [Source:UniProtKB/Swiss-Prot;Acc:Q9ZRB7]	52.78	AT4G14960, AT1G50010, AT1G04820, AT4G14960, AT1G50010, AT1G04820, AT4G14960, AT1G50010, AT1G04820, AT4G14960, AT1G50010, AT1G04820	BRADI1G10150	OS11G0247300, OS03G0726100	GRMZM2G153292, GRMZM2G152466, GRMZM2G153292, GRMZM2G152466
Traes_1AL_0CF11612B	513.523	1346.97	6642.01	10055	357.606	3746.07	3790.31	2662.35		1.3774	3.6625	4.2562	3.3634	3.3807	2.8747		0.000151	6.675e-24	1.122e-31	1.889e-20	1.249e-20	2.367e-15		0.0005463	1.646e-22	2.142e-30	2.205e-19	1.381e-19	1.859e-14		0.828	0.1388	-0.1388	0.0111	0.7431	0.7431					41.11		BRADI2G22420	OS05G0475300	GRMZM2G410782, GRMZM2G127297
Traes_1AL_0D46979E7	114.538	86.1312	47.5245	6.61153	93.885	49.2962	67.0637	77.2947		-0.4037	-1.2311	-3.7827	-0.9038	-0.4664	-0.2827		0.05344	2.552e-07	6.095e-12	5.884e-05	0.04325	0.1839		0.09446	8.92e-07	2.532e-11	0.0001285	0.06146	0.231		-0.6298	-0.2992	0.2992	0.0942	0.4716	0.4716				ARM repeat superfamily protein [Source:Projected from Arabidopsis thaliana (AT3G60740) TAIR;Acc:AT3G60740]	40.93	AT3G60740	BRADI3G30790	OS10G0508500	GRMZM5G816015, GRMZM2G113053
Traes_1AL_0D6ADE0A3	42.861	62.112	50.3074	30.128	10.6857	51.7798	66.8979	41.054		0.5219	0.2109	-0.5168	2.2189	2.6005	1.9193		0.1591	0.5842	0.256	3.77e-08	1.636e-10	2.176e-06		0.237	0.6401	0.2999	1.2e-07	6.87e-10	6.267e-06		0.3088	0.2188	-0.2188	0.4567	0.6026	0.6026					55		BRADI1G48870	OS06G0157000	GRMZM2G130528, AC231745.1_FG003
Traes_1AL_0D6B62738	114.993	63.796	55.3632	79.0504	127.418	41.2589	60.0562	83.9872		-0.8574	-1.0618	-0.5201	-1.6084	-1.0869	-0.6199		1.716e-06	1.997e-07	0.0265	3.987e-16	9.112e-08	0.0004		9.979e-06	7.08e-07	0.03807	3.114e-15	2.899e-07	0.000838		-0.3886	0.0666	-0.0666	0.3413	0.8755	0.8755				Tetratricopeptide repeat (TPR)-like superfamily protein [Source:Projected from Arabidopsis thaliana (AT1G76630) TAIR;Acc:AT1G76630]	41.29	AT1G76630	BRADI3G32780	OS10G0548200	GRMZM2G398825
Traes_1AL_0D9C3AC58	88.1702	51.1354	15.2406	5.52783	78.4093	43.191	15.5327	30.7057		-0.7738	-2.5395	-3.8484	-0.7927	-2.3182	-1.3402		0.03957	5.726e-09	2.918e-08	0.03794	1.989e-07	0.0005559		0.07309	2.495e-08	8.968e-08	0.05413	6.087e-07	0.001138		-0.8154	-0.1961	0.1961	0.0136	0.6416	0.6416				Tetratricopeptide repeat (TPR)-like superfamily protein [Source:Projected from Arabidopsis thaliana (AT1G13630) TAIR;Acc:AT1G13630]	44.31	AT1G13630	BRADI3G28890	OS08G0402600	GRMZM2G165963
Traes_1AL_0DBA14C6C	60.0126	133.873	376.656	477.941	38.6419	228.509	207.427	142.316		1.1198	2.6011	2.9373	2.5382	2.4073	1.8694		0.001622	2.208e-13	2.53e-16	6.584e-13	1.39e-11	1.389e-07		0.004515	1.763e-12	1.427e-15	3.606e-12	6.451e-11	4.615e-07		0.747	0.2674	-0.2674	0.0332	0.5221	0.5221				Transmembrane amino acid transporter family protein [Source:Projected from Arabidopsis thaliana (AT5G41800) TAIR;Acc:AT5G41800]	49.67	AT5G41800	BRADI2G14810	OS05G0586500	GRMZM2G057733
Traes_1AL_0E0FA5BF6	64.606	55.803	31.0852	98.7705	116.459	42.5495	51.0296	19.7499		-0.1584	-1.0014	0.6852	-1.4546	-1.1978	-2.5393		0.5657	0.001296	0.02454	1.684e-07	3.136e-05	6.209e-17		0.6576	0.002589	0.03548	4.989e-07	7.4e-05	5.869e-16		-0.4265	0.1814	-0.1814	0.292	0.6673	0.6673					57.28	AT1G64980	BRADI3G30470	OS10G0516400	GRMZM2G003014, GRMZM2G127404
Traes_1AL_0E5202FA0	5.49387	3.51933	4.02473	4.7163	4.90907	27.3047	33.8867	10.7856		-0.4317	-0.1247	0.1872	2.4001	2.7197	1.0761		0.5141	0.8623	0.8242	1.307e-05	1.027e-06	0.06275		0.6101	0.8904	0.8478	3.103e-05	2.907e-06	0.08783		0.3516	-0.7325	0.7325	0.3931	0.0388	0.0388					60.3
Traes_1AL_0EBC90C31	19.7775	6.45443	5.1672	1.89523	13.9455	6.20813	5.72837	7.0336		-1.5684	-1.8411	-2.9308	-1.1592	-1.2371	-0.89		0.0007346	0.0009538	0.002098	0.02136	0.03051	0.0642		0.002238	0.001952	0.003648	0.03185	0.0447	0.08969		-0.7963	-0.1683	0.1683	0.018	0.6904	0.6904					54.66		BRADI3G33047	OS10G0554300	GRMZM2G423886, GRMZM2G425719
Traes_1AL_0F39673AF1	407.499	147.512	2.08503	20.1832	318.943	4.3581	5.5599	14.6456		-1.419	-7.0619	-4.1101	-5.7843	-5.6007	-4.2772		0.06726	1.88e-14	7.911e-07	5.984e-12	9.663e-11	7.78e-08		0.1148	1.737e-13	2.119e-06	2.934e-11	4.146e-10	2.665e-07		-0.6971	0.2161	-0.2161	0.0546	0.6073	0.6073					52.41	AT1G29930, AT2G34420, AT1G29910, AT1G29920, AT2G34430, AT1G29930, AT2G34420, AT1G29910, AT1G29920, AT2G34430, AT1G29930, AT2G34420, AT1G29910, AT1G29920, AT2G34430, AT1G29930, AT2G34420, AT1G29910, AT1G29920, AT2G34430, AT1G29930, AT2G34420, AT1G29910, AT1G29920, AT2G34430, AT1G29930, AT2G34420, AT1G29910, AT1G29920, AT2G34430, AT1G29930, AT2G34420, AT1G29910, AT1G29920, AT2G34430, AT1G29930, AT2…	BRADI4G07380	OS09G0346500, OS01G0600900, OS01G0720500	GRMZM2G104549, AC208915.3_FG010, GRMZM2G155216, GRMZM2G120619, AC207722.2_FG009, GRMZM2G351977, GRMZM2G104549, AC208915.3_FG010, GRMZM2G155216, GRMZM2G120619, AC207722.2_FG009, GRMZM2G351977, GRMZM2G104549, AC208915.3_FG010, GRMZM2G155216, GRMZM2G120619, AC207722.2_FG009, GRMZM2G351977
Traes_1AL_0F8CA8C91	197.822	120.008	205.377	61.9982	159.95	106.319	100.631	108.798		-0.7148	0.051	-1.5611	-0.5666	-0.6702	-0.5604		3.217e-05	0.7708	2.682e-10	0.001414	0.0004194	0.001449		0.0001375	0.8118	9.824e-10	0.002555	0.0008425	0.002775		-0.733	0.1644	-0.1644	0.0386	0.6972	0.6972				CONTAINS InterPro DOMAIN/s: Leucine-rich repeat, typical subtype (InterPro:IPR003591), Leucine-rich repeat (InterPro:IPR001611), Ubiquitin (InterPro:IPR000626), Ubiquitin supergroup (InterPro:IPR019955); BEST Arabidopsis thaliana protein match is: L /.../-rich repeat (LRR) family protein (TAIR:AT5G07910.1). [Source:Projected from Arabidopsis thaliana (AT2G30105) TAIR;Acc:AT2G30105]	40.37	AT2G30105	BRADI3G27860
Traes_1AL_0FB80B128	91.017	37.047	21.1002	7.58093	78.0848	10.8501	24.3232	23.3015		-1.2875	-2.0625	-3.3124	-2.7129	-1.6737	-1.752		1.671e-05	2.118e-09	4.44e-09	7.194e-14	1.423e-06	4.814e-08		7.639e-05	9.747e-09	1.469e-08	4.408e-13	3.96e-06	1.687e-07		-0.8072	0.0227	-0.0227	0.0154	0.9575	0.9575					36.61	AT3G53900	BRADI2G23490	OS05G0455700	GRMZM2G059121
Traes_1AL_0FC07AEF4	30.4428	33.3656	40.6086	14.2418	62.6875	11.2984	8.11277	11.9988		0.1061	0.3928	-1.3031	-2.4631	-2.8631	-2.3711		0.7051	0.1864	0.008343	8.426e-14	8.597e-12	1.277e-13		0.7767	0.2355	0.01313	5.113e-13	4.067e-11	8.206e-13		-0.7626	0.3842	-0.3842	0.0278	0.3474	0.3474				Nucleotide-diphospho-sugar transferases superfamily protein [Source:Projected from Arabidopsis thaliana (AT1G53000) TAIR;Acc:AT1G53000]	46.25	AT1G53000	BRADI2G16710	OS05G0561500	GRMZM2G119256
Traes_1AL_0FC13ED9E	83.3438	25.4448	15.254	4.3134	53.6857	6.21657	7.05757	9.29923		-1.6964	-2.4209	-4.4077	-2.8432	-2.9009	-2.502		0.0001338	6.639e-07	1.326e-07	3.936e-08	3.773e-07	4.331e-07		0.0004905	2.193e-06	3.837e-07	1.25e-07	1.121e-06	1.356e-06		-0.8946	0.2364	-0.2364	0.0027	0.573	0.573					42.05
Traes_1AL_101B391E1	4.91583	6.23397	18.1414	6.16503	2.45333	4.15273	1.72563	0.815		0.4207	1.8508	0.2969	0.7071	-0.4906	-1.3158		0.6991	0.08806	0.8052	0.529	0.695	0.2936		0.7719	0.1209	0.831	0.5839	0.7367	0.3502		-0.2328	0.7805	-0.7805	0.579	0.0223	0.0223					57.26	AT3G51230, AT5G66230, AT3G51230, AT5G66230	BRADI3G34220	OS10G0577400	GRMZM2G067298, GRMZM2G057690
Traes_1AL_10E6CD523	714.336	183.948	76.8403	36.6523	247.166	67.1808	72.5628	55.1482		-1.9477	-3.1916	-4.2244	-1.8673	-1.7525	-2.1361		1.419e-11	7.784e-26	3.222e-29	7.108e-10	1.668e-08	2.285e-12		2.759e-10	2.242e-24	5.077e-28	2.753e-09	5.747e-08	1.286e-11		-0.9015	0.2368	-0.2368	0.0022	0.5722	0.5722					59.91		BRADI3G34600	OS10G0579800	GRMZM2G012306
Traes_1AL_110B76159	189.536	39.4438	5.47383	8.46317	281.579	11.6683	23.9549	9.88727		-2.2275	-4.9475	-4.1961	-4.4421	-3.4853	-4.7249		1.555e-05	2.399e-15	8.629e-10	9.448e-16	1.558e-10	2.488e-17		7.167e-05	2.499e-14	3.04e-09	7.092e-15	6.554e-10	2.463e-16		-0.8187	-0.0683	0.0683	0.0129	0.8724	0.8724					40.74	AT1G01440, AT3G61670, AT4G01090, AT2G46380			AC231180.2_FG001
Traes_1AL_114B29053	393.172	1828.97	1718.47	1346.94	323.58	4038.32	2281.17	1457.83		2.2061	2.1163	1.7589	3.6294	2.8073	2.1637		2.092e-21	1.009e-19	8.416e-14	9.212e-56	7.056e-34	8.284e-21		1.898e-19	1.737e-18	3.99e-13	5.55e-54	2.045e-32	1.198e-19		0.59	-0.1494	0.1494	0.1237	0.7241	0.7241					46.47		BRADI2G18300	OS05G0540000	GRMZM5G889321, GRMZM2G121237
Traes_1AL_1161A0356	45.9033	182.786	350.364	1961.51	114.217	375.647	284.588	181.162		1.9765	2.9064	5.3813	1.6994	1.3009	0.6531		9.183e-10	2.583e-19	7.12e-63	2.202e-08	2.251e-05	0.033		1.201e-08	4.273e-18	6.712e-61	7.206e-08	5.406e-05	0.0491		0.729	0.12	-0.12	0.0402	0.7772	0.7772					42.2	AT1G23330, AT1G10740	BRADI2G25570	OS05G0408300	GRMZM2G080940
Traes_1AL_11A58FB05	14.4285	14.3994	5.92577	5.6857	20.9577	6.15887	11.3555	8.72723		0.1022	-1.0439	-0.998	-1.6136	-0.9027	-1.2914		0.8034	0.04426	0.1408	0.0003593	0.04644	0.00245		0.8553	0.0652	0.1743	0.0007068	0.06554	0.004509		-0.7064	-0.1627	0.1627	0.0502	0.7002	0.7002					42.85	AT3G22450	BRADI3G29190	OS10G0484400	GRMZM2G006450
Traes_1AL_11AF18375	18.8241	157.762	1495.04	4276.92	5.1196	615.7	538.267	78.245		3.0869	6.2969	7.7973	6.7958	6.6044	3.8596		9.283e-11	3.631e-40	1.215e-60	4.031e-41	8.303e-39	5.018e-14		1.511e-09	2.561e-38	1.038e-58	1.417e-39	3.067e-37	3.378e-13		0.6901	0.2923	-0.2923	0.0582	0.4823	0.4823					57.45	AT4G18980, AT1G29640, AT2G34340, AT5G45630	BRADI2G18930	OS05G0531100	AC205471.4_FG007
Traes_1AL_11CA0CD021	67.9531	169.753	210.919	552.402	50.3112	288.672	204.969	127.994		1.3204	1.6292	3.0067	2.4891	2.0039	1.3322		2.506e-06	9.532e-09	3.986e-26	1.716e-19	9.696e-13	1.964e-06		1.401e-05	4.028e-08	4.943e-25	1.849e-18	5.011e-12	5.688e-06		0.723	0.2191	-0.2191	0.0427	0.6022	0.6022					45.11		BRADI2G25327	OS05G0414200	GRMZM2G047152
Traes_1AL_11E21D7DA	1.07553	96.7749	721.626	355.034	0.215333	409.861	162.725	133.374		6.2529	9.1208	8.0999	9.953	8.6348	8.3536		6.476e-15	4.584e-30	7.235e-24	1.304e-24	7.86e-19	9.313e-18		2.377e-13	1.759e-28	7.439e-23	2.034e-23	7.288e-18	9.659e-17		0.7415	0.0858	-0.0858	0.0352	0.8399	0.8399					49.17	AT4G05340
Traes_1AL_1205BBAE8	110.113	33.8449	12.2763	10.3313	85.14	11.9312	8.39453	21.763		-1.6993	-3.1083	-3.2864	-2.7191	-3.2936	-1.9347		2.061e-07	1.149e-14	1.136e-09	9.356e-13	1.415e-12	2.946e-08		1.521e-06	1.095e-13	3.961e-09	5.03e-12	7.191e-12	1.059e-07		-0.8023	0.126	-0.126	0.0166	0.7662	0.7662					44.2				GRMZM2G100828
Traes_1AL_12123508E	32.9854	6.82587	2.36893	1.89523	5.2463	0.328933	2.70627	1.989		-2.244	-3.6676	-3.7432	-3.4452	-0.9592	-1.3165		3.203e-06	1.408e-07	0.0001252	0.001816	0.209	0.0602		1.746e-05	5.104e-07	0.0002602	0.003225	0.2555	0.08461		-0.663	0.4647	-0.4647	0.0732	0.246	0.246					38.87
Traes_1AL_123EE6854	146.604	41.3327	285.637	141.125	75.0744	170.669	233.34	267.186		-1.8041	0.9456	-0.0481	1.1659	1.6171	1.8111		0.0001131	0.04028	0.9195	0.01167	0.0004765	8.361e-05		0.0004224	0.05987	0.931	0.0182	0.0009503	0.0001941		0.5624	-0.2376	0.2376	0.1468	0.5709	0.5709					44.55	AT4G15530
Traes_1AL_126D96CD7	2.6784	5.34163	4.77883	6.97657	2.32567	1.3074	1.11467	0		0.9296	0.7841	1.0071	-1.1899	-1.0803	-3.8016		0.2308	0.3484	0.2877	0.2269	0.3247	0.01159		0.3223	0.4085	0.3334	0.2757	0.3792	0.01888		-0.2543	0.819	-0.819	0.5433	0.0129	0.0129					55.33	AT1G55560, AT3G13390, AT1G55570, AT3G13400, AT1G55560, AT3G13390, AT1G55570, AT3G13400	BRADI2G22000	OS05G0485800	GRMZM2G129064, GRMZM2G142584
Traes_1AL_129C9926A	3.11023	1.67333	4.44727	1.85163	11.6719	3.27273	2.3366	2.58807		-0.868	0.4223	-0.4375	-1.7591	-2.3722	-1.9784		0.2426	0.5638	0.6824	0.003413	0.002531	0.001299		0.3355	0.6206	0.7195	0.005817	0.004504	0.002508		-0.5454	-0.3601	0.3601	0.162	0.3809	0.3809					50.94		BRADI1G55590	OS10G0573300	GRMZM2G161760
Traes_1AL_131B6251B	111.206	105.771	23.6372	0.925833	71.2504	16.4129	10.2081	17.426		-0.0699	-2.178	-5.873	-1.9738	-2.7266	-1.9886		0.8571	3.247e-07	2.016e-08	3.901e-06	3.433e-08	2.783e-06		0.894	1.118e-06	6.286e-08	9.876e-06	1.147e-07	7.898e-06		-0.8599	0.077	-0.077	0.0062	0.8562	0.8562				Ergosterol biosynthesis ERG4/ERG24 family [Source:Projected from Arabidopsis thaliana (AT3G52940) TAIR;Acc:AT3G52940]	42.93	AT3G52940	BRADI4G38370	OS09G0565600, OS01G0354200	GRMZM2G473533
Traes_1AL_1358DF21E	10.7773	3.16843	3.49323	1.93883	11.3669	2.45037	2.0014	4.6152		-1.7289	-1.5139	-2.1537	-1.9224	-2.3546	-1.2527		0.001973	0.01867	0.03001	0.001685	0.002557	0.02075		0.005365	0.02982	0.04263	0.003008	0.004547	0.03215		-0.7297	-0.0242	0.0242	0.0399	0.9546	0.9546					44.88
Traes_1AL_135B552D8	78.7122	8.78913	3.3479	2.86467	50.3394	1.30743	1.51107	1.3056		-3.0777	-4.4297	-4.4373	-4.7519	-4.7703	-4.9418		6.899e-06	3.946e-08	7.419e-06	3.826e-08	8.162e-07	1.681e-08		3.467e-05	1.533e-07	1.791e-05	1.217e-07	2.336e-06	6.202e-08		-0.8558	0.2781	-0.2781	0.0067	0.5048	0.5048					67.25	AT5G26230	BRADI2G26620	OS05G0390600	GRMZM2G139565
Traes_1AL_1360F98E7	111.627	58.5426	79.594	48.5959	102.617	38.4545	62.7631	32.5727		-0.9245	-0.4977	-1.2377	-1.3839	-0.6867	-1.6316		0.00962	0.1707	0.002694	0.0001721	0.06191	1.045e-05		0.02155	0.2179	0.004599	0.0003538	0.08501	2.753e-05		-0.7846	0.3443	-0.3443	0.0211	0.4036	0.4036					58.69	AT2G38090, AT5G58900, AT5G01200, AT5G05790, AT3G11280, AT2G38090, AT5G58900, AT5G01200, AT5G05790, AT3G11280	BRADI2G23710	OS05G0449900	GRMZM2G370896, GRMZM2G002128
Traes_1AL_13807565F	18.0255	284.405	2294.94	2860.71	36.3101	1686.16	852.243	493.315		3.971	6.9678	7.2834	5.5019	4.5218	3.738		5.886e-29	3.984e-86	1.4e-93	9.523e-69	1.254e-46	2.049e-32		1.293e-26	2.715e-83	5.196e-91	8.827e-67	6.647e-45	6.904e-31		0.7739	0.0211	-0.0211	0.0242	0.9605	0.9605				SAUR-like auxin-responsive protein family [Source:Projected from Arabidopsis thaliana (AT5G53590) TAIR;Acc:AT5G53590]	60.99	AT5G53590	BRADI3G30660	OS10G0510500	GRMZM2G414727, GRMZM2G113135
Traes_1AL_13DBBA098	57.8102	55.0694	36.484	43.716	61.7399	60.6028	33.8996	42.9129		-0.085	-0.6726	-0.4254	-0.0442	-0.8561	-0.5009		0.799	0.06011	0.2841	0.894	0.01778	0.1362		0.8523	0.08582	0.3296	0.9106	0.02721	0.1767		-0.6705	-0.0401	0.0401	0.0688	0.9248	0.9248					42.4				GRMZM2G132671
Traes_1AL_13E5810F4	38.1041	19.36	4.69707	5.6857	40.461	4.21033	11.1543	7.46837		-0.9956	-2.9459	-2.5178	-3.1827	-1.8542	-2.4574		0.005441	1.673e-08	0.0001134	9.855e-11	2.745e-05	9.01e-09		0.01309	6.849e-08	0.0002371	4.198e-10	6.525e-05	3.43e-08		-0.7692	0.0496	-0.0496	0.0257	0.9072	0.9072					50
Traes_1AL_1464E77D3	58.4506	45.1898	20.2552	7.58093	67.8844	14.8342	22.598	29.6371		-0.3432	-1.4259	-2.6573	-2.0713	-1.5658	-1.1769		0.4129	0.001727	2.967e-05	4.067e-06	0.0005842	0.005709		0.5131	0.003377	6.684e-05	1.027e-05	0.00115	0.009839		-0.7805	-0.0862	0.0862	0.0223	0.8391	0.8391				DNA-damage-repair/toleration protein (DRT102) [Source:Projected from Arabidopsis thaliana (AT3G04880) TAIR;Acc:AT3G04880]	60.56	AT3G04880	BRADI2G40570	OS01G0542000	AC197555.3_FG008
Traes_1AL_147CF243C	276.533	124.74	87.7633	64.3785	344.486	80.7694	81.3784	83.3411		-1.1391	-1.645	-2.0901	-2.059	-2.0758	-2.0314		1.913e-15	2.509e-23	1.334e-19	5.115e-40	1.168e-33	3.895e-40		7.563e-14	5.921e-22	9.701e-19	1.73e-38	3.337e-32	1.969e-38		-0.8807	0.0067	-0.0067	0.0039	0.9874	0.9874					45.03	AT2G28350, AT4G30080, AT2G28350, AT4G30080	BRADI3G28950	OS10G0479900	GRMZM2G153233, GRMZM2G159399
Traes_1AL_1497B5110	215.331	97.7542	48.1605	19.1702	136.054	27.5176	34.0892	50.6459		-1.1348	-2.1322	-3.3009	-2.2152	-1.9657	-1.4098		0.002564	6.258e-08	1.833e-11	3.166e-08	1.627e-06	0.0002635		0.006764	2.371e-07	7.338e-11	1.017e-07	4.499e-06	0.0005678		-0.8437	0.1793	-0.1793	0.0085	0.6709	0.6709					44.93	AT4G36190, AT4G36195, AT2G18080	BRADI3G30630	OS10G0511600	GRMZM2G082502
Traes_1AL_14BFFD9EA	11.932	49.0111	131.735	122.391	5.00833	41.9742	126.565	44.5554		2.0994	3.4979	3.3978	3.0038	4.582	3.1027		0.0003043	1.683e-09	9.14e-09	5.078e-07	9.542e-15	1.915e-07		0.001018	7.84e-09	2.942e-08	1.424e-06	5.952e-14	6.26e-07		0.7507	0.2317	-0.2317	0.0319	0.5809	0.5809					44.99	AT1G75220, AT1G19450	BRADI2G16100
Traes_1AL_14DD8273F	17.5716	30.3273	13.6871	39.3212	39.1142	14.082	6.2859	17.0659		0.8703	-0.3353	1.1374	-1.3545	-2.5849	-1.1808		0.01366	0.4245	0.006553	0.0001241	1.557e-07	0.0005596		0.02922	0.4861	0.0105	0.0002601	4.826e-07	0.001145		-0.2294	0.3352	-0.3352	0.5848	0.417	0.417				microtubule-associated protein 65-5 [Source:Projected from Arabidopsis thaliana (AT2G38720) TAIR;Acc:AT2G38720]	40.36	AT2G38720	BRADI2G25500	OS05G0409400	GRMZM2G141208
Traes_1AL_14F65F66D	24.916	11.8603	3.98607	6.7423	36.1186	12.6877	5.68827	10.1147		-0.9814	-2.3958	-1.642	-1.4108	-2.5307	-1.7547		0.2629	0.01168	0.09999	0.1078	0.006866	0.04642		0.358	0.0195	0.128	0.1404	0.01136	0.06692		-0.7224	-0.2129	0.2129	0.043	0.6127	0.6127					41.93	AT4G37910, AT5G09590	BRADI1G77637	OS03G0113700	GRMZM2G153815
Traes_1AL_1538AC680	97.1942	52.7579	37.5354	24.3494	202.047	46.06	66.4244	97.2838		-0.8783	-1.3444	-1.8319	-2.1523	-1.5919	-1.0402		0.002823	2.512e-05	5.629e-06	5.346e-13	1.15e-07	0.0002413		0.007363	6.619e-05	1.376e-05	2.958e-12	3.616e-07	0.000523		-0.5406	-0.5171	0.5171	0.1665	0.1894	0.1894					46.08	AT4G23900, AT4G11010, AT4G23900, AT4G11010, AT4G23900, AT4G11010, AT4G23900, AT4G11010, AT4G23900, AT4G11010	BRADI2G14210	OS05G0595400	GRMZM2G107616, GRMZM2G106099, GRMZM5G833747, GRMZM2G001524, GRMZM2G125893
Traes_1AL_1543CA165	295.974	505.282	8.54453	72.0788	224.085	22.1277	25.9687	14.9695		0.7629	-4.9166	-1.9541	-3.2353	-3.0622	-3.8299		0.1082	1.002e-18	0.0001109	1.195e-10	2.459e-09	7.827e-14		0.1718	1.555e-17	0.0002323	5.045e-10	9.221e-09	5.16e-13		-0.659	0.3447	-0.3447	0.0755	0.4031	0.4031					38.33	AT1G06950	BRADI3G29760	OS10G0492101, OS10G0492000, OS10G0492300	GRMZM5G888696, GRMZM2G017730, GRMZM2G467212, GRMZM5G888696, GRMZM2G017730, GRMZM2G467212, GRMZM5G888696, GRMZM2G017730, GRMZM2G467212
Traes_1AL_15ADEBCF9	18.1461	16.309	49.7306	58.3277	7.65297	22.9299	55.4141	44.6804		-0.1766	1.4058	1.6705	1.5189	2.8364	2.5354		0.6236	6.573e-05	1.228e-05	8.504e-05	2.681e-14	3.591e-12		0.709	0.0001628	2.893e-05	0.0001819	1.602e-13	1.977e-11		0.864	0.1197	-0.1197	0.0057	0.7777	0.7777					50.86	AT2G38480	BRADI2G30390	OS05G0344400	GRMZM2G304108
Traes_1AL_15E99335E	17.6729	13.6144	162.707	27.7805	19.5064	78.9565	112.574	45.0853		-0.3097	3.2079	0.7509	1.9772	2.4916	1.2043		0.5805	3.153e-09	0.2141	0.0001681	2.192e-06	0.02303		0.6711	1.422e-08	0.2551	0.000346	5.97e-06	0.03538		0.4482	-0.2814	0.2814	0.2654	0.4996	0.4996					59.24	AT1G32250, AT3G03000, AT1G32250, AT3G03000	BRADI3G34380	OS01G0505600	GRMZM2G152432, GRMZM2G373828
Traes_1AL_1630A1DA1	14.123	19.3799	41.0037	12.8201	19.6715	109.122	98.7574	31.1732		0.569	1.6566	0.0386	2.4439	2.3112	0.6604		0.133	1.342e-05	0.9427	7.886e-15	6.93e-13	0.04882		0.2041	3.685e-05	0.9512	5.375e-14	3.63e-12	0.07003		0.2533	-0.6147	0.6147	0.545	0.1048	0.1048					59.37		BRADI2G19910	OS05G0515200, OS06G0267400	GRMZM2G075161, GRMZM5G875732, GRMZM2G014580, AC200099.4_FG006, GRMZM2G170047, GRMZM2G133720, GRMZM2G075161, GRMZM5G875732, GRMZM2G014580, AC200099.4_FG006, GRMZM2G170047, GRMZM2G133720
Traes_1AL_169CE67D8	8.91247	1.09657	0.3475	0	33.3514	11.3311	0.5037	0		-2.6809	-3.7473	-4.1745	-1.4125	-5.2359	-7.0929		0.04736	0.01578	0.01866	0.266	0.0006749	2.494e-05		0.08528	0.02557	0.02755	0.3173	0.001316	6.234e-05		-0.7869	-0.3075	0.3075	0.0205	0.4588	0.4588					52.53	AT1G19510, AT1G75250, AT1G19510, AT1G75250	BRADI2G44520, BRADI2G14940	OS05G0579600	GRMZM2G114503
Traes_1AL_16EAFFACD	735.421	1165.68	1573.02	400.823	424.642	1039.66	813.69	758.326		0.6582	1.0901	-0.884	1.2841	0.9365	0.8355		0.001952	3.106e-07	8.871e-05	1.685e-09	1.288e-05	9.083e-05		0.005317	1.072e-06	0.0001883	6.262e-09	3.191e-05	0.0002097		-0.0782	0.1944	-0.1944	0.854	0.6445	0.6445					48.72	AT2G27920	BRADI1G60600	OS03G0393700	GRMZM2G120587, GRMZM2G377443, AC233940.1_FG003, GRMZM2G136495
Traes_1AL_17330E626	37.2849	105.153	183.445	210.324	106.225	265.185	156.914	127.867		1.593	2.3905	2.5696	1.3089	0.555	0.2696		1.177e-08	1.979e-17	1.873e-18	1.153e-07	0.02988	0.2837		1.183e-07	2.66e-16	1.24e-17	3.479e-07	0.04384	0.3399		0.6258	-0.2917	0.2917	0.097	0.4834	0.4834				dsRNA-binding protein 2 [Source:Projected from Arabidopsis thaliana (AT2G28380) TAIR;Acc:AT2G28380]	45.67	AT2G28380	BRADI3G28977	OS10G0480500	GRMZM2G027462
Traes_1AL_17693190C	18.0969	27.5081	345.322	1417.18	1.07667	284.452	420.131	581.428		0.6382	4.2361	6.247	7.8516	8.4082	8.871		0.2351	9.887e-16	2.01e-32	1.7e-27	2.793e-31	1.014e-34		0.3271	1.08e-14	4.057e-31	3.159e-26	6.978e-30	3.9e-33		0.9135	0.037	-0.037	0.0015	0.9308	0.9308					54.01
Traes_1AL_179FC28F2	1.6029	5.74183	55.6679	25.9617	0.673433	23.4851	8.14553	6.24173		1.5564	4.7619	3.6367	4.7365	3.256	2.9473		0.05929	2.341e-09	1.574e-05	3.514e-08	0.0003572	0.0009613		0.1031	1.072e-08	3.66e-05	1.122e-07	0.0007257	0.001896		0.588	0.2554	-0.2554	0.1253	0.5416	0.5416					59.25	AT5G22380, AT3G44350, AT5G22380, AT3G44350	BRADI2G23967	OS05G0442700	GRMZM2G465835, GRMZM2G172264
Traes_1AL_17C37FFB0	127.416	45.7077	101.685	63.8286	213.2	103.123	124.405	51.1918		-1.4573	-0.3245	-0.9665	-1.043	-0.7703	-2.0316		0.0006808	0.4499	0.03574	0.01364	0.07	2.176e-06		0.00209	0.5113	0.04998	0.02104	0.0951	6.267e-06		-0.5551	-0.337	0.337	0.1532	0.4144	0.4144					58.93	AT5G01920		OS05G0480000	GRMZM2G083470
Traes_1AL_17F456C3A	507.346	341.791	100.514	57.3963	439.958	110.717	120.874	168.332		-0.5685	-2.3156	-3.0283	-1.9555	-1.8518	-1.3794		0.04003	1.394e-15	2.196e-19	6.572e-12	1.637e-10	8.75e-07		0.07383	1.497e-14	1.57e-18	3.208e-11	6.874e-10	2.644e-06		-0.8296	0.0027	-0.0027	0.0108	0.9949	0.9949					41.15	AT3G18390	BRADI2G17390	OS05G0551900	GRMZM5G813259
Traes_1AL_180B9CF01	22.578	102.507	453.888	855.267	13.6011	423.222	244.901	182.553		2.2416	4.3752	5.2812	4.9309	4.1472	3.7278		8.497e-11	2.593e-37	3.74e-53	1.269e-48	4.191e-34	4.112e-28		1.392e-09	1.564e-35	2.229e-51	5.931e-47	1.231e-32	1.069e-26		0.8083	0.1132	-0.1132	0.0152	0.7896	0.7896					46.81	AT5G46350, AT1G29860, AT4G18170	BRADI2G15360	OS05G0583000
Traes_1AL_18495DFAA	25.1009	95.0087	373.021	825.478	5.1316	356.004	225.721	175.992		1.8801	3.8396	4.971	6.0097	5.3603	5.0068		7.977e-07	3.804e-24	3.543e-39	1.43e-44	2.7e-35	3.27e-31		5.046e-06	9.574e-23	1.079e-37	5.824e-43	8.475e-34	1.033e-29		0.8063	0.1816	-0.1816	0.0156	0.6669	0.6669					43.42
Traes_1AL_193F5F079	3.41567	1.2894	2.22363	1.85163	16.7106	3.21513	6.2187	4.1593		-1.3502	-0.6828	-0.566	-2.1067	-1.3916	-1.9738		0.07219	0.4015	0.5897	0.0001439	0.01236	0.0002197		0.1221	0.4627	0.6342	0.0002991	0.01951	0.0004793		-0.3047	-0.7084	0.7084	0.4631	0.0492	0.0492					50.6
Traes_1AL_196F8487D	8.7247	4.9668	0.3475	0	6.02377	3.21513	4.19057	4.36363		-0.797	-3.8578	-4.0531	-0.6573	-0.5077	-0.5015		0.1273	0.0006189	0.007138	0.2654	0.4367	0.3786		0.1968	0.001309	0.01137	0.3168	0.4934	0.4373		-0.5791	-0.3913	0.3913	0.1325	0.3378	0.3378					45.78
Traes_1AL_197423E8E	438.369	769.798	853.068	1212.09	271.907	931.343	1136.32	958.544		0.8095	0.9618	1.4628	1.7718	2.0601	1.8153		1.527e-09	1.509e-12	1.028e-25	7.725e-40	1.225e-52	5.898e-42		1.892e-08	1.069e-11	1.237e-24	2.585e-38	8.199e-51	3.233e-40		0.8579	0.061	-0.061	0.0064	0.8859	0.8859					43.76	AT2G19860, AT4G37840, AT4G29130, AT2G19860, AT4G37840, AT4G29130	BRADI2G19400	OS05G0522500	GRMZM2G058745, GRMZM2G432801
Traes_1AL_19817730D	55.8102	360.69	1500.64	763.886	15.0178	829.402	709.297	767.763		2.6516	4.6941	3.7206	5.7268	5.5041	5.6185		3.127e-13	3.226e-38	3.475e-24	1.755e-51	1.789e-47	1.249e-49		8.496e-12	2.029e-36	3.674e-23	9.011e-50	9.782e-46	9.72e-48		0.7692	0.0999	-0.0999	0.0256	0.814	0.814					47.96	AT4G23470, AT5G41390, AT1G63830	BRADI3G32060	OS10G0535800	GRMZM2G065696
Traes_1AL_19AF54D53	9.88523	5.98273	0	0	26.4573	0.2179	0	0		-0.5582	-4.3932	-3.8091	-4.8645	-5.4595	-5.7803		0.7705	0.02936	0.06144	0.01363	0.006835	0.00387		0.8301	0.04496	0.08214	0.02102	0.01131	0.006881		-0.8789	0.0811	-0.0811	0.004	0.8486	0.8486					61.47	AT3G04290, AT5G33370, AT5G18430, AT4G28780	BRADI3G28100	OS10G0463200	GRMZM2G116360
Traes_1AL_1A1E3798D	107.414	125.049	1060.98	814.205	9.80853	917.797	639.873	141.673		0.2159	3.2535	2.8726	6.4256	5.9127	3.775		0.6838	7.274e-10	6.019e-08	4.329e-31	1.665e-26	1.248e-11		0.7595	3.548e-09	1.798e-07	9.707e-30	3.059e-25	6.462e-11		0.6114	0.2176	-0.2176	0.1072	0.6047	0.6047					59.14	AT4G23610, AT2G46150	BRADI2G19200	OS05G0526700	GRMZM2G093418
Traes_1AL_1A2794682	11.3167	16.4941	137.448	255.926	4.22023	84.5539	75.7763	34.1173		0.4635	3.4787	4.3578	4.2183	4.0664	2.9377		0.3769	8.535e-12	1.854e-17	3.483e-15	5.865e-14	6.911e-08		0.4777	5.432e-11	1.138e-16	2.466e-14	3.401e-13	2.381e-07		0.7663	0.1872	-0.1872	0.0266	0.6572	0.6572					66.93
Traes_1AL_1A5D607B4	28.657	38.8513	13.6619	3.589	26.4623	14.8382	12.3973	21.4647		0.3583	-1.0809	-3.0042	-0.8897	-1.0498	-0.2821		0.163	0.001459	9.99e-05	0.003727	0.003966	0.3089		0.2418	0.002888	0.0002106	0.006312	0.006836	0.3661		-0.6969	-0.0997	0.0997	0.0548	0.8142	0.8142					45.55	AT3G47580, AT5G20480, AT3G47090, AT3G47110		OS10G0337400	GRMZM2G048801
Traes_1AL_1A93B0C96	12.5829	1.66223	3.9452	2.90823	15.8545	1.41427	1.00737	0.671867		-2.7743	-1.4844	-1.85	-3.4748	-3.6626	-4.3559		0.0006126	0.06393	0.06832	0.0001393	0.0005754	2.824e-05		0.001902	0.0907	0.09052	0.0002901	0.001134	7.004e-05		-0.7608	0.252	-0.252	0.0284	0.5472	0.5472					57.17		BRADI2G17982	OS05G0543600	GRMZM2G119693, GRMZM2G175232
Traes_1AL_1A98A80B4	319.935	80.9169	24.1939	14.4104	222.267	23.1144	33.6256	37.9618		-1.9709	-3.691	-4.2572	-3.1896	-2.6901	-2.5136		1.176e-07	2.374e-19	2.077e-16	1.91e-15	3.352e-11	7.664e-11		9.202e-07	3.945e-18	1.18e-15	1.389e-14	1.502e-10	3.642e-10		-0.8442	0.0413	-0.0413	0.0084	0.9226	0.9226					45.08	AT3G51820	BRADI2G28460	OS05G0349700	GRMZM2G162672
Traes_1AL_1A9B5A1C2	30.7577	63.8377	5.2876	71.0287	22.3984	8.2268	7.5884	10.7012		1.0569	-2.3846	1.1865	-1.4223	-1.5011	-1.0246		0.1625	0.004355	0.1253	0.07396	0.06893	0.19		0.2412	0.00791	0.1568	0.09974	0.09377	0.2377		-0.1676	0.5342	-0.5342	0.6916	0.1726	0.1726					55.67		BRADI1G08860
Traes_1AL_1A9EB2CBB	51.0022	313.354	2642.78	4070.81	48.8855	3364.05	4591.75	4891.6		2.5805	5.6331	6.2506	6.0548	6.5005	6.5912		3.663e-11	1.493e-47	4.923e-58	8.108e-57	3.363e-65	4.99e-67		6.533e-10	1.5e-45	3.704e-56	5.001e-55	3.655e-63	7.949e-65		0.9119	-0.2038	0.2038	0.0016	0.6284	0.6284					55.32		BRADI3G31820	OS10G0529400, OS10G0529500, OS10G0529700	GRMZM2G480439
Traes_1AL_1AFA8DEA9	3.14307	7.77863	13.6121	19.9545	0.430667	7.15823	5.4259	0.718567		1.2955	2.0822	2.6116	3.9338	3.501	1.0571		0.05453	0.002359	0.0003013	6.412e-05	0.0007054	0.3734		0.09605	0.004502	0.0005944	0.0001394	0.001372	0.4322		0.3083	0.6255	-0.6255	0.4575	0.0972	0.0972					50.96		BRADI3G10230	OS02G0275200	GRMZM2G118312
Traes_1AL_1B41CB768	1.31533	2.02967	2.03743	1.93883	21.2337	1.63217	1.4977	2.66037		0.6379	0.4364	0.7414	-3.6699	-3.6447	-3.0213		0.5113	0.6879	0.5535	1.644e-05	0.0001466	8.49e-05		0.6074	0.7369	0.5997	3.857e-05	0.0003156	0.0001969		-0.3999	-0.3872	0.3872	0.3262	0.3433	0.3433					41.6
Traes_1AL_1B5F51626	410.014	321.563	313.677	177.778	377.385	430.58	112.205	98.1901		-0.3444	-0.3795	-1.2253	0.1857	-1.7395	-1.9223		0.06899	0.04991	2.45e-08	0.3247	8.245e-17	9.392e-22		0.1174	0.07263	7.584e-08	0.3777	6.233e-16	1.476e-20		-0.8153	0.3183	-0.3183	0.0137	0.4422	0.4422				K-box region and MADS-box transcription factor family protein [Source:Projected from Arabidopsis thaliana (AT5G20240) TAIR;Acc:AT5G20240]	48.91	AT5G20240	BRADI2G24940	OS05G0423400	GRMZM5G805387, GRMZM2G152862
Traes_1AL_1B67D1299	41.3572	38.1061	16.8667	28.009	32.5965	4.09093	0.5037	1.1625		-0.1109	-1.2607	-0.4831	-2.7947	-5.2813	-4.5654		0.8486	0.03999	0.4481	3.605e-05	3.752e-06	7.671e-08		0.8876	0.05948	0.4966	8.094e-05	9.937e-06	2.63e-07		-0.6219	0.7208	-0.7208	0.0997	0.0436	0.0436					45.75		BRADI2G22880	OS05G0465000, OS05G0464300	GRMZM2G160354
Traes_1AL_1B95B4FA1	21.8136	19.448	3.42747	3.6326	42.064	7.4789	17.145	14.9719		-0.221	-2.7106	-2.6152	-2.2738	-1.2656	-1.495		0.5076	2.032e-06	0.001071	2.652e-09	0.0005218	8.414e-06		0.604	6.285e-06	0.001952	9.644e-09	0.001035	2.244e-05		-0.5872	-0.4001	0.4001	0.1259	0.3261	0.3261					56.42		BRADI2G16447, BRADI2G16467, BRADI2G16460	OS01G0530500
Traes_1AL_1BD26E1C2	32.9658	9.89287	78.6469	69.1277	22.2211	82.4525	66.3076	17.1559		-1.6919	1.2365	1.0469	1.8494	1.5409	-0.3563		0.003928	0.02871	0.0736	0.0009356	0.006451	0.5399		0.009844	0.04407	0.09689	0.001734	0.01072	0.5979		0.3185	-0.0234	0.0234	0.4419	0.9561	0.9561					71.25	AT5G61320, AT1G64950, AT1G64900, AT2G12190, AT1G64930, AT3G03470, AT1G64940, AT5G61320, AT1G64950, AT1G64900, AT2G12190, AT1G64930, AT3G03470, AT1G64940, AT5G61320, AT1G64950, AT1G64900, AT2G12190, AT1G64930, AT3G03470, AT1G64940, AT5G61320, AT1G64950, AT1G64900, AT2G12190, AT1G64930, AT3G03470, AT1G64940		OS06G0632300, OS10G0515900	GRMZM2G031945, GRMZM2G031909, GRMZM2G031945, GRMZM2G031909
Traes_1AL_1BD995195	32.207	26.5437	16.081	6.25223	37.4278	54.9165	43.9797	43.9291		-0.2048	-0.9446	-2.3464	0.5405	0.2319	0.2345		0.518	0.01141	0.000396	0.06601	0.4602	0.4293		0.6136	0.01907	0.0007685	0.08982	0.5163	0.4888		-0.2991	-0.7302	0.7302	0.4718	0.0397	0.0397					42.06	AT5G05490	BRADI1G27344, BRADI2G15127	OS05G0580500	GRMZM2G059037
Traes_1AL_1BE18D681	7.67773	0.36	1.12427	0.925833	19.2905	1.96113	0	0.239533		-3.9595	-2.4644	-2.5649	-2.9606	-6.2597	-5.4934		0.0006197	0.02589	0.06382	0.001425	8.589e-05	1.951e-05		0.001921	0.04012	0.08506	0.002573	0.0001912	4.949e-05		-0.7583	-0.0554	0.0554	0.0292	0.8964	0.8964					62.36
Traes_1AL_1BFD68AB8	125.451	177.761	152.852	195.826	66.6227	107.848	165.369	110.155		0.5034	0.2908	0.6429	0.6984	1.3013	0.7272		0.2097	0.4735	0.1201	0.08572	0.001373	0.0729		0.2978	0.5341	0.151	0.1142	0.002551	0.1006		0.4635	0.6214	-0.6214	0.2474	0.1001	0.1001					70.04		BRADI3G26840	OS10G0416800, OS10G0416500	GRMZM2G057766, GRMZM2G358153, GRMZM2G057766, GRMZM2G358153
Traes_1AL_1C23452F7	37.1193	78.2966	145.256	123.66	36.9747	180.395	134.661	77.9601		1.1164	1.9975	1.7257	2.2718	1.8542	1.0787		5.848e-05	9.621e-13	1.296e-08	2.219e-18	4.447e-12	5.543e-05		0.0002346	7.021e-12	4.114e-08	2.166e-17	2.158e-11	0.000132		0.6494	-0.065	0.065	0.0814	0.8784	0.8784					43.18	AT3G15480, AT1G52910, AT1G61065, AT4G27435	BRADI3G29930	OS10G0495900	GRMZM2G147418
Traes_1AL_1C66B5A24	1.7621	7.06773	122.596	76.3928	3.8094	175.747	34.9091	81.82		1.7934	5.851	5.1554	5.424	3.1351	4.3486		0.01587	2.563e-16	1.719e-12	2.093e-22	6.433e-08	8.291e-15		0.03327	3.032e-15	7.423e-12	2.829e-21	2.081e-07	6.111e-14		0.7723	-0.2068	0.2068	0.0247	0.6231	0.6231					64.35	AT4G02330, AT2G47550, AT1G02810	BRADI2G11850	OS01G0311800	GRMZM2G119864
Traes_1AL_1C6B1457A	311.223	165.823	149.033	61.8839	297.72	102.6	145.722	124.032		-0.9138	-1.0521	-2.2544	-1.5259	-1.0252	-1.2578		2.309e-05	2.597e-06	1.493e-15	8.766e-12	5.385e-06	1.058e-08		0.000102	7.911e-06	7.993e-15	4.213e-11	1.397e-05	3.998e-08		-0.8569	-0.0366	0.0366	0.0066	0.9315	0.9315					46.36	AT5G11600	BRADI2G14190	OS05G0596200	GRMZM2G012901
Traes_1AL_1CB3A83EE	336.271	195.126	45.2735	16.9864	373.286	31.6746	43.5252	56.6219		-0.7715	-2.8292	-4.1211	-3.4464	-3.0396	-2.6728		0.1522	3.201e-07	9.065e-11	5.017e-10	4.958e-08	9.699e-07		0.2285	1.103e-06	3.445e-10	1.975e-09	1.626e-07	2.915e-06		-0.8694	0.0661	-0.0661	0.005	0.8764	0.8764					45.98	AT2G02790, AT1G74690, AT1G18840, AT1G14380, AT2G02790, AT1G74690, AT1G18840, AT1G14380	BRADI2G18640	OS05G0535900	GRMZM2G406674, GRMZM2G100229
Traes_1AL_1CCFB58D8	354.994	193.808	137.097	93.112	315.281	104.46	122.463	171.38		-0.8756	-1.3615	-1.8872	-1.557	-1.3626	-0.8782		6.555e-05	2.775e-09	1.221e-12	7.851e-12	4.957e-09	7.273e-05		0.0002595	1.259e-08	5.325e-12	3.797e-11	1.801e-08	0.0001703		-0.7893	0.0653	-0.0653	0.0199	0.878	0.878					41.48	AT4G38092, AT3G04490	BRADI3G28760	OS10G0477000	GRMZM2G406043
Traes_1AL_1CF741DCE	9.47983	0.36	2.02143	2.6196	3.72693	0.328933	1.72563	0		-4.4124	-2.1618	-2.105	-3.2536	-1.2549	-4.7428		3.535e-05	0.01484	0.06136	0.009635	0.2117	0.002353		0.0001497	0.02419	0.08204	0.01525	0.2585	0.004344		-0.5212	0.3805	-0.3805	0.1853	0.3524	0.3524					74.35	AT3G23410, AT4G28570, AT1G03990, AT3G23410, AT4G28570, AT1G03990, AT3G23410, AT4G28570, AT1G03990	BRADI3G28677	OS10G0474900, OS10G0474100, OS10G0474800	GRMZM2G143883
Traes_1AL_1D53DBDF3	7.475	13.1619	297.715	394.139	2.3647	179.387	84.74	17.3		0.7792	5.187	5.5773	6.0161	4.9537	2.7347		0.246	2.168e-15	1.962e-17	2.759e-18	1.099e-12	0.0001186		0.3394	2.271e-14	1.202e-16	2.664e-17	5.656e-12	0.0002694		0.6425	0.2021	-0.2021	0.0858	0.6312	0.6312					64.53	AT5G14700	BRADI2G14870	OS05G0578500	GRMZM2G001991
Traes_1AL_1D67DFF81	30.6818	20.1664	2.3281	0.925833	39.4586	7.52397	5.50043	13.9486		-0.5534	-3.4951	-4.1916	-2.1911	-2.7402	-1.5016		0.1528	1.09e-07	0.0001325	6.117e-07	4.483e-07	0.000188		0.2293	4.009e-07	0.0002745	1.701e-06	1.321e-06	0.0004142		-0.7254	-0.2547	0.2547	0.0417	0.5427	0.5427					40.22	AT2G30700	BRADI3G32020	OS10G0534100	GRMZM2G162251
Traes_1AL_1D8244B27	151.242	224.685	348.018	313.102	550.958	261.683	243.753	372.811		0.5743	1.2011	1.055	-1.0768	-1.1687	-0.5598		0.05506	6.501e-05	0.000644	0.0002519	8.404e-05	0.0556		0.09683	0.0001612	0.001212	0.0005062	0.0001873	0.07877		0.1737	-0.4373	0.4373	0.6808	0.2786	0.2786					47.44	AT3G08860, AT2G38400, AT3G08860, AT2G38400, AT3G08860, AT2G38400	BRADI2G22410	OS05G0475400	GRMZM2G127350, GRMZM2G107739, GRMZM2G010211
Traes_1AL_1E0BE3217	119.674	24.5247	99.0187	62.5976	78.7289	63.7528	55.8332	27.5082		-2.257	-0.2784	-0.91	-0.3094	-0.4902	-1.4761		9.699e-07	0.5398	0.06004	0.4964	0.2906	0.001563		5.996e-06	0.5975	0.08042	0.5521	0.3434	0.002974		-0.4101	0.2064	-0.2064	0.3129	0.6239	0.6239					65.14
Traes_1AL_1E7404054	42.7044	75.6655	27.9258	9.1439	41.8097	50.986	33.4842	44.7551		0.8103	-0.6171	-2.0594	0.2989	-0.3213	0.0855		0.002745	0.0495	0.0001022	0.2728	0.2928	0.755		0.007185	0.07209	0.0002151	0.3243	0.3457	0.7954		-0.5368	-0.2858	0.2858	0.1701	0.4926	0.4926					43.73	AT1G09620	BRADI3G33360	OS09G0378300, OS09G0503400	GRMZM2G071333, GRMZM5G887303, GRMZM2G071333, GRMZM5G887303
Traes_1AL_1EB3BBACE	164.843	84.4494	19.1698	15.7719	241.041	44.2018	30.55	74.9185		-0.9509	-3.0635	-3.2689	-2.3823	-2.9456	-1.6791		0.002518	1.696e-16	6.833e-12	2.998e-13	1.213e-16	1.115e-07		0.006657	2.047e-15	2.828e-11	1.709e-12	9.02e-16	3.75e-07		-0.7327	-0.2364	0.2364	0.0387	0.573	0.573					37.86	AT5G04290	BRADI2G20517		GRMZM2G370715, GRMZM2G375222
Traes_1AL_1ECB80DAF	11.1841	5.16677	2.5552	1.89523	4.4698	0.328933	3.00877	2.217		-1.0315	-1.8791	-2.1703	-3.2291	-0.4748	-0.885		0.05252	0.007053	0.03035	0.003993	0.5199	0.1974		0.09311	0.0123	0.04307	0.006732	0.5741	0.2462		-0.6039	0.4377	-0.4377	0.1129	0.2781	0.2781					46.97	AT1G05200, AT2G32390			GRMZM2G057459
Traes_1AL_1F0CBF920	3.91023	6.68403	5.7396	0.9694	12.0561	3.5975	2.58563	1.73793		0.6261	0.4919	-1.6076	-1.618	-2.1605	-2.7072		0.2371	0.4123	0.1751	0.001734	0.001765	2.793e-05		0.3295	0.4739	0.2123	0.00309	0.003222	6.932e-05		-0.846	-0.0362	0.0362	0.0081	0.9321	0.9321				AWPM-19-like family protein [Source:Projected from Arabidopsis thaliana (AT5G18970) TAIR;Acc:AT5G18970]	58.44	AT5G18970	BRADI2G25960	OS01G0247900, OS01G0699900	GRMZM2G063975
Traes_1AL_1F1744680	129.142	123.517	13.4392	78.7181	109.788	12.4289	9.03223	19.5721		-0.0635	-3.1977	-0.7016	-2.9566	-3.5618	-2.4672		0.8239	8.909e-18	0.03274	3.454e-17	3.613e-16	5.239e-14		0.8685	1.246e-16	0.04614	2.988e-16	2.568e-15	3.519e-13		-0.5463	0.4901	-0.4901	0.1613	0.2176	0.2176					42.18	AT1G68830	BRADI2G17660	OS05G0549100	GRMZM2G010349
Traes_1AL_1F3DFA098	140.402	79.3975	31.464	23.6686	129.252	15.6974	36.3586	46.3962		-0.8135	-2.1037	-2.3923	-2.8903	-1.8023	-1.4642		0.04054	6.725e-07	9.594e-07	3.053e-11	2.14e-05	0.0003005		0.07464	2.22e-06	2.547e-06	1.377e-10	5.153e-05	0.000642		-0.7225	0.1485	-0.1485	0.0429	0.7257	0.7257				homogentisate prenyltransferase [Source:Projected from Arabidopsis thaliana (AT3G11945) TAIR;Acc:AT3G11945]	41.04	AT3G11945	BRADI2G18210	OS07G0576000	GRMZM2G113476
Traes_1AL_1F3FBE952	28.1141	32.975	15.2336	27.4212	62.5995	32.0694	147.765	116.563		0.1622	-0.9145	-0.0865	-0.9049	1.2344	0.8922		0.6464	0.02547	0.8449	0.00805	0.0001262	0.005141		0.728	0.03953	0.866	0.0129	0.0002745	0.008939		0.3099	-0.7678	0.7678	0.4551	0.0261	0.0261					51.98	AT1G01490	BRADI3G31920	OS10G0532300	GRMZM2G132690
Traes_1AL_1F4AA5978	251.716	551.297	1622.72	2836.45	255.179	1533.17	1787.79	1253.09		1.1345	2.6868	3.488	2.58	2.8018	2.2904		1.075e-07	1.993e-36	9.068e-60	8.686e-35	1.399e-40	9.581e-28		8.486e-07	1.147e-34	7.356e-58	2.319e-33	5.647e-39	2.436e-26		0.8876	-0.0457	0.0457	0.0033	0.9144	0.9144				metacaspase 1 [Source:Projected from Arabidopsis thaliana (AT1G02170) TAIR;Acc:AT1G02170]	38.99	AT1G02170	BRADI3G33722	OS10G0565100	GRMZM2G155422, GRMZM2G035928
Traes_1AL_1F70A2C8B	116.893	514.093	1817.7	1398.26	7.398	1171.52	1270.26	482.917		2.1204	3.9301	3.551	7.2046	7.3211	5.9361		1.053e-09	1.041e-29	2.562e-24	9.278e-72	6.35e-74	4.255e-49		1.358e-08	3.913e-28	2.742e-23	9.524e-70	9.411e-72	3.24e-47		0.6882	0.2395	-0.2395	0.0592	0.5678	0.5678					49.86		BRADI2G22050	OS05G0482400	GRMZM2G167673
Traes_1AL_1FFBFB058	59.0278	25.433	16.996	4.47123	86.816	10.7884	29.5022	31.5443		-1.1853	-1.7203	-3.5559	-2.8074	-1.5329	-1.4445		0.005318	0.0002006	3.233e-06	1.081e-09	0.0005065	0.0006153		0.01283	0.0004604	8.114e-06	4.106e-09	0.001006	0.001252		-0.6703	-0.2855	0.2855	0.0689	0.493	0.493					44.78		BRADI2G21820	OS05G0489700	GRMZM2G161009
Traes_1AL_2039E0912	91.2719	51.1794	4.65617	21.9477	59.4983	5.17627	8.13987	6.075		-0.8161	-4.142	-1.9011	-3.2531	-2.785	-3.2132		0.07714	7.17e-12	0.0005166	4.475e-09	1.052e-06	3.933e-09		0.1291	4.605e-11	0.0009867	1.588e-08	2.975e-06	1.554e-08		-0.6876	0.3805	-0.3805	0.0595	0.3524	0.3524					43.94	AT2G21385	BRADI3G30127	OS09G0531100	GRMZM2G106917, GRMZM2G073865
Traes_1AL_2053BAA0E	2.4815	309.137	1120.74	1816.08	1.18213	1389.56	689.715	449.005		6.6195	8.4572	9.1444	9.9343	8.9348	8.3227		7.115e-26	3.267e-41	8.096e-48	7.27e-50	1.399e-40	1.879e-35		1.096e-23	2.436e-39	3.803e-46	3.558e-48	5.647e-39	7.524e-34		0.7928	0.042	-0.042	0.0189	0.9213	0.9213					46.02	AT4G05340		OS07G0517800	GRMZM2G106807
Traes_1AL_206AE5B76	217.618	314.759	577.625	665.5	266.33	949.179	542.008	538.84		0.5262	1.3996	1.5956	1.8258	1.0176	1.0132		0.001514	4.879e-17	3.071e-20	1.38e-30	4.128e-10	2.512e-10		0.004247	6.266e-16	2.351e-19	3.007e-29	1.669e-09	1.127e-09		0.7423	-0.2742	0.2742	0.0349	0.5111	0.5111					46.38	AT5G06110, AT3G11450, AT5G06110, AT3G11450, AT5G06110, AT3G11450	BRADI5G07300	OS04G0377932	AC191253.3_FG004, GRMZM2G116693, GRMZM2G315786
Traes_1AL_206E50150	30.4649	30.8319	10.9227	4.55843	36.9486	17.9466	10.4627	26.4736		-0.0346	-1.501	-2.7149	-0.9638	-1.7871	-0.4663		0.905	9.308e-05	0.0001345	0.001846	8.458e-06	0.1077		0.931	0.0002252	0.0002784	0.003275	2.142e-05	0.1433		-0.6855	-0.2458	0.2458	0.0606	0.5574	0.5574				Pentatricopeptide repeat (PPR) superfamily protein [Source:Projected from Arabidopsis thaliana (AT1G08610) TAIR;Acc:AT1G08610]	46.91	AT1G08610	BRADI3G28747	OS10G0476900	AC233892.1_FG001
Traes_1AL_207BA0BD9	43.2125	37.1274	38.0419	6.45363	39.8162	25.5155	32.8255	22.4991		-0.2072	-0.1631	-2.6057	-0.5897	-0.2743	-0.8185		0.4428	0.5761	1.766e-05	0.03881	0.3586	0.004665		0.5423	0.6323	4.083e-05	0.05528	0.4145	0.008175		-0.7316	-0.1288	0.1288	0.0391	0.7611	0.7611					36.61	AT4G30900	BRADI1G61210		GRMZM2G106331
Traes_1AL_20886CABD	167.765	102.133	113.219	103.661	204.011	53.6416	95.833	107.096		-0.7263	-0.558	-0.6564	-1.8989	-1.0748	-0.9282		7.825e-05	0.004033	0.003961	2.548e-21	5.487e-08	4.169e-07		0.0003045	0.007369	0.006579	3.192e-20	1.791e-07	1.308e-06		-0.5207	0.1949	-0.1949	0.1858	0.6438	0.6438					41.81	AT4G36190, AT4G36195, AT2G18080	BRADI3G30640	OS10G0511400	GRMZM2G031572
Traes_1AL_20F0BA8DA	28.7285	33.4098	9.71893	15.4833	39.5529	18.6495	18.8439	15.9416		0.1841	-1.5592	-0.9092	-1.0014	-1.0474	-1.3043		0.5313	9.444e-05	0.05161	0.00118	0.002326	3.824e-05		0.6261	0.0002283	0.07002	0.002155	0.004164	9.319e-05		-0.7038	-0.1196	0.1196	0.0514	0.778	0.778					39.8
Traes_1AL_2103C5913	74.6655	269.605	1477.34	846.646	32.2043	2282.75	2484.19	2732.56		1.8083	4.2366	3.4386	6.0779	6.1992	6.3354		4.715e-05	1.261e-21	1.26e-14	2.223e-42	5.462e-44	6.524e-46		0.0001936	2.604e-20	6.323e-14	8.29e-41	2.55e-42	4.211e-44		0.8297	-0.2352	0.2352	0.0108	0.575	0.575					54.17	AT1G27130, AT1G10360, AT1G69920, AT1G59670, AT1G10370, AT1G27140, AT1G59700, AT1G69930, AT1G27130, AT1G10360, AT1G69920, AT1G59670, AT1G10370, AT1G27140, AT1G59700, AT1G69930, AT1G27130, AT1G10360, AT1G69920, AT1G59670, AT1G10370, AT1G27140, AT1G59700, AT1G69930, AT1G27130, AT1G10360, AT1G69920, AT1G59670, AT1G10370, AT1G27140, AT1G59700, AT1G69930, AT1G27130, AT1G10360, AT1G69920, AT1G59670, AT1…	BRADI3G31707	OS10G0525400, OS10G0481300, OS10G0525800	GRMZM2G145069, GRMZM2G475059, GRMZM2G149182, GRMZM2G145069, GRMZM2G475059, GRMZM2G149182, GRMZM2G145069, GRMZM2G475059, GRMZM2G149182
Traes_1AL_21556BB18	10.9606	27.3126	20.1376	16.2077	8.3388	10.2539	6.80293	3.58383		1.2045	0.7446	0.413	0.1883	-0.2898	-1.1983		0.0121	0.1437	0.4899	0.7172	0.6249	0.04608		0.02629	0.1871	0.5377	0.7603	0.6747	0.0665		-0.3042	0.8022	-0.8022	0.4639	0.0166	0.0166					42.32	AT2G45800, AT3G61230, AT1G01780	BRADI3G30200	OS10G0503100
Traes_1AL_21BDC2BB5	409.168	967.588	3482.69	6186.4	557.542	1945.01	3678.18	1780.75		1.2384	3.0803	3.9063	1.7952	2.7129	1.6694		6.319e-08	2.26e-41	2.847e-65	2.25e-15	4.172e-33	1.681e-13		5.29e-07	1.707e-39	2.97e-63	1.625e-14	1.15e-31	1.066e-12		0.8478	0.0257	-0.0257	0.0078	0.9517	0.9517					47.35	AT1G71950	BRADI2G24260	OS05G0432700	GRMZM2G118037
Traes_1AL_222FC742B	31.8987	30.5754	11.3587	5.5985	52.0905	12.4948	11.6385	15.7749		-0.0186	-1.3596	-2.1701	-1.9224	-2.0979	-1.7287		0.9617	0.002784	0.001167	3.185e-06	4.585e-06	1.663e-05		0.9728	0.00524	0.002113	8.148e-06	1.201e-05	4.257e-05		-0.8466	-0.1153	0.1153	0.008	0.7858	0.7858					47.48	AT1G66830, AT2G01210, AT1G25320	BRADI2G13790	OS01G0514700	GRMZM2G409893
Traes_1AL_22B3A3A3C	29.2129	65.3738	84.1475	160.764	22.0387	77.8464	73.8386	76.1322		1.099	1.4734	2.413	1.7886	1.7585	1.788		1.288e-08	5.25e-13	1.824e-29	3.733e-21	8.465e-18	1.947e-21		1.281e-07	3.976e-12	2.936e-28	4.601e-20	7.07e-17	2.982e-20		0.8527	0.2103	-0.2103	0.0071	0.6172	0.6172					43.16	AT1G65860, AT1G62570, AT1G12160, AT1G12130, AT1G62580, AT1G62540, AT1G62620, AT1G63340, AT1G12200, AT1G62560, AT1G63370, AT1G12140, AT1G62600	BRADI3G32990	OS10G0553800	GRMZM2G089121
Traes_1AL_22BFD3F69	144.921	61.7024	24.7819	9.47613	414.392	67.0943	78.1174	47.6366		-1.1978	-2.4585	-3.6453	-2.5499	-2.3425	-3.0363		0.08053	0.0004743	5.794e-06	0.0001993	0.0006606	9.947e-06		0.1339	0.001024	1.414e-05	0.0004061	0.00129	2.627e-05		-0.7582	-0.4616	0.4616	0.0292	0.2495	0.2495					56.69			OS07G0529700
Traes_1AL_22D4D9883	71.6513	40.4284	28.1461	3.79047	78.1276	27.4357	38.7684	49.6401		-0.79	-1.3218	-3.8163	-1.4966	-1.005	-0.6489		0.01068	0.0001111	8.064e-08	4.132e-06	0.002351	0.03406		0.02358	0.0002655	2.382e-07	1.042e-05	0.004204	0.05055		-0.6458	-0.3615	0.3615	0.0837	0.3789	0.3789					44.26	AT1G62450, AT1G12070, AT3G07880	BRADI2G14110
Traes_1AL_22D77EE15	5.80647	113.856	1745.13	1739.63	71.1738	1215.95	537.162	135.342		4.135	7.9745	7.9688	3.9862	2.8361	0.9002		2.321e-08	3.515e-27	4.199e-27	3.405e-09	2.679e-05	0.1837		2.171e-07	1.11e-25	5.635e-26	1.224e-08	6.378e-05	0.2307		0.6411	-0.069	0.069	0.0867	0.871	0.871					61.25
Traes_1AL_2312E9D23	4.30203	3.89413	5.27867	23.3421	3.38593	1.96113	4.9222	2.34803		-0.005	0.2793	2.4811	-0.4058	0.4751	-0.5031		0.994	0.6968	0.0002081	0.5742	0.5018	0.4871		0.996	0.7451	0.0004201	0.6272	0.5568	0.5464		0.3718	0.5651	-0.5651	0.3644	0.1444	0.1444					40.65	AT5G20450	BRADI2G48076	OS01G0713900	AC195154.3_FG004
Traes_1AL_2345442A1	42.9592	22.3963	15.1269	28.592	52.1459	13.1526	11.7118	12.0952		-0.857	-1.4104	-0.4521	-2.0135	-2.148	-2.111		0.00107	1.649e-05	0.2072	3.676e-11	4.207e-09	4.687e-12		0.003123	4.469e-05	0.2477	1.643e-10	1.539e-08	2.548e-11		-0.6667	0.325	-0.325	0.071	0.4321	0.4321					46.69	AT5G46170, AT4G18380, AT1G30200, AT5G46170, AT4G18380, AT1G30200	BRADI2G20270	OS05G0510400	GRMZM2G157631, GRMZM2G009717
Traes_1AL_23C084359	617.038	711.732	1736.68	1641.03	368.198	1335.28	1506.02	1019.27		0.2053	1.4869	1.4021	1.8502	2.0254	1.4641		0.3917	5.495e-10	6.614e-09	1.09e-14	3.021e-17	9.906e-10		0.4924	2.721e-09	2.157e-08	7.326e-14	2.378e-16	4.174e-09		0.7626	0.122	-0.122	0.0278	0.7736	0.7736					42.22	AT1G30640	BRADI2G20200	OS05G0511400	GRMZM2G375904
Traes_1AL_23C7010BD	28.0376	3.31367	0.549667	2.82103	41.8217	3.7578	2.01473	1.88107		-3.0223	-5.406	-2.9881	-3.1818	-4.1929	-4.2664		2.37e-08	6.919e-07	0.0005879	9.713e-09	6.152e-08	1.047e-10		2.211e-07	2.281e-06	0.001113	3.309e-08	1.995e-07	4.905e-10		-0.7483	-0.0995	0.0995	0.0327	0.8147	0.8147					49.18	AT5G42210, AT2G16990, AT2G16980, AT2G16970	BRADI3G32390	OS05G0307100	GRMZM2G047187
Traes_1AL_2443520B1	5.8036	8.1409	4.52903	1.89523	6.84267	9.86743	3.3306	3.59537		0.4001	-0.546	-1.3506	0.5381	-1.0793	-0.9264		0.402	0.3723	0.1691	0.2248	0.1047	0.08827		0.5025	0.4331	0.2057	0.2734	0.1373	0.1197		-0.7197	-0.1632	0.1632	0.0441	0.6994	0.6994					42.81	AT1G30455, AT2G01280, AT3G09360, AT2G45100		OS05G0305100	GRMZM2G093422
Traes_1AL_245FEF7F6	32.9542	17.8869	9.88917	2.90823	37.9415	3.87303	5.1846	7.40713		-0.9137	-1.6764	-3.2179	-3.0333	-2.8042	-2.3276		0.003728	2.45e-05	5.445e-05	2.079e-11	4.292e-08	1.644e-09		0.009402	6.467e-05	0.0001187	9.56e-11	1.418e-07	6.767e-09		-0.8716	0.1564	-0.1564	0.0048	0.7116	0.7116					47.57			OS08G0247600, OS10G0336300
Traes_1AL_246B50313	117.195	148.989	327.236	1644.58	120.378	472.411	440.37	246.456		0.3493	1.477	3.7872	1.9555	1.8574	1.0258		0.327	3.441e-05	1.406e-26	2.468e-08	1.329e-07	0.003587		0.4269	8.882e-05	1.81e-25	8.027e-08	4.149e-07	0.006414		0.7835	0.0639	-0.0639	0.0214	0.8805	0.8805				UDP-glucose pyrophosphorylase 3 [Source:Projected from Arabidopsis thaliana (AT3G56040) TAIR;Acc:AT3G56040]	40.64	AT3G56040	BRADI2G22680	OS05G0468600	AC197705.4_FG011
Traes_1AL_247E47551	280.58	358.514	1132.45	1736.26	234.91	789.558	596.022	464.347		0.3476	1.9992	2.6127	1.7429	1.3397	0.9804		0.0873	5.652e-23	1.676e-37	3.577e-18	4.023e-11	1.169e-06		0.1434	1.299e-21	4.631e-36	3.41e-17	1.789e-10	3.479e-06		0.7087	0.2602	-0.2602	0.0491	0.5337	0.5337					44.44	AT2G17170, AT4G35230, AT2G17090, AT1G50990	BRADI3G32330	OS10G0542800	GRMZM2G026767
Traes_1AL_248F9075E	49.986	48.3361	21.6362	10.9685	73.8393	19.916	29.8107	20.0391		-0.0254	-1.0863	-2.1114	-1.7926	-1.2915	-1.8765		0.9039	5.91e-05	1.11e-05	1.23e-13	3.21e-07	8.701e-15		0.9301	0.0001475	2.628e-05	7.323e-13	9.613e-07	6.395e-14		-0.8729	-0.0882	0.0882	0.0047	0.8354	0.8354					46.65	AT3G63120	BRADI2G26090	OS05G0398000	GRMZM2G117298
Traes_1AL_24A47B15C	71.5922	66.0947	44.1677	136.153	140.381	50.6529	61.0312	68.3972		-0.0905	-0.647	0.9487	-1.4249	-1.1908	-1.0312		0.7292	0.0236	0.0007945	5.083e-08	1.061e-05	4.862e-05		0.7969	0.03689	0.001476	1.595e-07	2.655e-05	0.0001167		-0.049	-0.0131	0.0131	0.9083	0.9754	0.9754					40.71	AT2G30100	BRADI2G29350	OS05G0353300	GRMZM2G084719
Traes_1AL_24A602D25	8.9645	28.6703	26.4971	1.89523	7.2459	71.5724	66.9931	57.8511		1.6483	1.5342	-1.7255	3.3293	3.2068	3.0039		1.171e-06	2.777e-05	0.05502	5.3e-28	2.288e-24	8.932e-23		7.088e-06	7.27e-05	0.07423	1.017e-26	3.535e-23	1.539e-21		0.1749	-0.53	0.53	0.6788	0.1767	0.1767					43.55	AT5G10500, AT1G09720, AT1G58210, AT2G22560, AT5G10500, AT1G09720, AT1G58210, AT2G22560	BRADI3G39120	OS05G0466200	GRMZM2G422641, GRMZM2G318992
Traes_1AL_24ABD1479	2.83763	9.85053	6.8322	8.3053	6.2097	2.29427	1.22193	2.4098		1.7343	1.176	1.5174	-1.2294	-2.2483	-1.2982		0.05886	0.2208	0.138	0.1895	0.04838	0.1644		0.1025	0.274	0.1711	0.2342	0.06802	0.2091		-0.2015	0.6508	-0.6508	0.6323	0.0805	0.0805					47.78	AT1G44760	BRADI2G24460	OS05G0428400	GRMZM5G887068, GRMZM2G038019
Traes_1AL_251977A0F	63.6539	84.5773	380.502	368.502	112.397	170.089	80.839	60.3103		0.4122	2.5697	2.5133	0.5846	-0.4804	-0.8849		0.2082	2.28e-15	3.04e-14	0.06347	0.1448	0.006397		0.2961	2.382e-14	1.486e-13	0.08664	0.1842	0.01093		0.2679	0.3781	-0.3781	0.5212	0.3557	0.3557					47.74
Traes_1AL_251C12A4D	39.8953	14.0517	9.38033	1.93883	38.501	4.85567	3.20993	9.51517		-1.4819	-1.9478	-3.9177	-2.7289	-3.5261	-2.0406		2.387e-07	1.568e-07	1.178e-05	5.949e-12	3.239e-09	1.348e-09		1.732e-06	5.647e-07	2.781e-05	2.918e-11	1.199e-08	5.6e-09		-0.8479	0.0839	-0.0839	0.0078	0.8433	0.8433					43.99	AT1G09820	BRADI3G29180	OS10G0484300	GRMZM5G818978
Traes_1AL_25576148E	0	4.59937	58.9253	64.4114	0	41.3163	50.3268	26.07		4.1677	7.7669	7.8872	7.8576	8.1609	7.2379		0.002107	5.819e-09	4.156e-09	1.232e-09	2.927e-10	2.312e-08		0.005687	2.533e-08	1.379e-08	4.651e-09	1.2e-09	8.408e-08		0.8514	-0.0733	0.0733	0.0073	0.8631	0.8631					57.78
Traes_1AL_255FF48FC	6.34883	11.3604	18.2838	1.69377	10.4637	19.0402	22.081	23.6259		0.7228	1.472	-2.0715	0.8576	1.0823	1.1531		0.07551	0.0004594	0.05915	0.009455	0.002063	0.0002875		0.1268	0.0009941	0.07933	0.01499	0.003725	0.0006161		0.0175	-0.5951	0.5951	0.9672	0.1196	0.1196					36.98	AT3G23490	BRADI3G28470	OS10G0471300	GRMZM2G134747
Traes_1AL_25726E5E7	66.5313	16.5621	41.5784	16.0062	25.6256	44.7524	15.1897	13.339		-1.9653	-0.6458	-2.1052	0.759	-0.7524	-0.9198		1.818e-05	0.1572	0.0002686	0.09568	0.1408	0.05861		8.237e-05	0.2026	0.0005339	0.1262	0.1797	0.08258		-0.6224	0.2543	-0.2543	0.0994	0.5433	0.5433					57.53		BRADI2G17982	OS05G0543600	GRMZM2G119693, GRMZM2G175232
Traes_1AL_258E7F2A3	0.2398	5.01437	156.728	113.655	19.0085	156.258	59.007	27.4032		3.0584	7.8291	7.3748	2.9161	1.5585	0.501		0.01032	2.165e-11	3.528e-10	0.0002885	0.05498	0.5383		0.0229	1.303e-10	1.281e-09	0.0005749	0.07631	0.5963		0.6248	-0.2864	0.2864	0.0976	0.4917	0.4917					69.59
Traes_1AL_259C7CB69	0.9592	0.372833	0.695	0	36.7651	1.41847	11.175	2.54137		-1.3312	-0.4063	-1.4321	-4.2566	-1.6396	-3.6313		0.335	0.7733	0.4164	0.0001651	0.111	0.0007517		0.4353	0.8139	0.4651	0.0003403	0.1447	0.001508		-0.2814	-0.7325	0.7325	0.4995	0.0388	0.0388					55.31	AT5G38160, AT3G57310, AT5G38170, AT5G38195, AT1G48750, AT1G43666, AT3G18280, AT5G38197, AT1G43667, AT2G14846, AT1G43665, AT4G12825, AT5G38180, AT1G07747, AT1G66850, AT5G38160, AT3G57310, AT5G38170, AT5G38195, AT1G48750, AT1G43666, AT3G18280, AT5G38197, AT1G43667, AT2G14846, AT1G43665, AT4G12825, AT5G38180, AT1G07747, AT1G66850, AT5G38160, AT3G57310, AT5G38170, AT5G38195, AT1G48750, AT1G43666, AT3…	BRADI2G17550, BRADI2G17540	OS05G0550300	GRMZM2G004909, GRMZM2G403007, GRMZM2G004909, GRMZM2G403007
Traes_1AL_25D27E7E2	10.5804	0.912867	3.88163	1341.33	2.95867	1.5253	3.8343	2.3129		-3.3691	-1.349	6.928	-1.1007	0.3413	-0.4236		1.179e-05	0.04339	3.398e-43	0.1944	0.6516	0.5723		5.601e-05	0.06403	1.271e-41	0.2396	0.6995	0.6288		0.4231	0.4289	-0.4289	0.2963	0.289	0.289					63.74	AT5G01300	BRADI2G22660	OS05G0468800	AC197705.4_FG003
Traes_1AL_2644AE508	15.4127	7.29977	5.43517	138.947	36.1818	4.4157	15.3449	5.99063		-1.0248	-1.3851	3.1345	-2.8114	-1.2205	-2.4922		0.1068	0.04839	2.865e-07	2.469e-05	0.05026	0.0001061		0.1698	0.07063	8.024e-07	5.662e-05	0.07037	0.0002428		0.131	0.2028	-0.2028	0.7572	0.63	0.63					58.55
Traes_1AL_268552E9D	13.7477	1.30963	3.1208	0	12.5553	2.9438	3.10267	0.826567		-3.1783	-2.0481	-4.6225	-2.0068	-1.9456	-3.626		6.602e-05	0.01055	0.002798	0.007348	0.01705	0.000114		0.0002611	0.01776	0.004765	0.01186	0.02618	0.0002596		-0.8463	-0.151	0.151	0.0081	0.7211	0.7211					56.64	AT2G30933	BRADI2G15280	OS05G0581900	GRMZM2G163883, GRMZM2G019771
Traes_1AL_269D05D49	0.2398	4.77197	2.12593	2.6196	0	2.8987	1.605	0.239533		3.5046	2.4995	2.395	4.6227	3.8037	1.7973		0.004169	0.05744	0.1064	0.002155	0.01811	0.305		0.01037	0.0824	0.1355	0.003785	0.02767	0.362		0.2465	0.3871	-0.3871	0.5562	0.3434	0.3434					66.44
Traes_1AL_26E629ECA	1.58793	1.2894	13.8982	108.138	7.8331	3.77033	19.0912	15.0277		-0.2857	3.0198	5.9831	-0.9509	1.2429	0.9708		0.7291	1.439e-05	3.084e-19	0.06687	0.002795	0.01366		0.7968	3.932e-05	2.176e-18	0.09092	0.004941	0.02196		0.7662	-0.0363	0.0363	0.0266	0.932	0.932					49.83	AT4G04080, AT3G01020, AT4G22220, AT4G04080, AT3G01020, AT4G22220	BRADI2G16040	OS05G0568100	GRMZM2G064336, GRMZM5G868273
Traes_1AL_26FB67814	4.45837	6.32403	8.1018	9.92837	9.36783	7.63913	1.4977	4.55347		0.5186	0.8364	1.0099	-0.2323	-2.4178	-0.9686		0.3179	0.1367	0.1342	0.5921	0.002883	0.0448		0.4174	0.179	0.1668	0.6441	0.005086	0.06483		-0.1721	0.3209	-0.3209	0.6836	0.4383	0.4383					44.29	AT2G48000, AT2G30780	BRADI2G25590	OS05G0407900	GRMZM2G080898
Traes_1AL_27293A71B	6.66007	7.79173	70.8009	106.254	7.14427	78.0067	178.046	307.52		0.3522	3.5381	4.0204	3.4224	4.6123	5.3994		0.4268	1.084e-18	3.217e-22	5.96e-26	6.783e-47	3.484e-66		0.5267	1.676e-17	2.886e-21	1.008e-24	3.64e-45	5.286e-64		0.9279	-0.3781	0.3781	0.0009	0.3557	0.3557					47.03			OS05G0527200
Traes_1AL_2731160E4	4.9708	2.24447	3.5728	3.79047	8.01703	3.2235	5.34533	3.37943		-1.1269	-0.4291	-0.1953	-1.2516	-0.6166	-1.1942		0.09813	0.5526	0.824	0.04938	0.3397	0.0555		0.1582	0.6099	0.8477	0.06896	0.3949	0.07864		-0.348	-0.3929	0.3929	0.3982	0.3357	0.3357					58.48	AT5G60335			GRMZM2G365736, GRMZM2G085320
Traes_1AL_27AF48326	0.272633	2.19317	13.2169	81.082	0.1527	3.82377	1.605	1.17403		2.4238	4.9195	7.5292	3.8358	2.6146	2.2277		0.05064	4.353e-05	2.435e-10	0.001598	0.05567	0.09118		0.09023	0.0001107	8.955e-10	0.002861	0.0772	0.1232		0.5888	0.4713	-0.4713	0.1246	0.2385	0.2385					44.2
Traes_1AL_27F693181	172.359	285.639	407.582	938.096	172.367	639.109	607.081	365.623		0.7379	1.2516	2.4415	1.88	1.8094	1.0825		0.0002271	6.007e-10	3.251e-33	4.456e-22	3.208e-20	3.437e-08		0.0007844	2.96e-09	6.893e-32	5.885e-21	3.401e-19	1.225e-07		0.8184	-0.0568	0.0568	0.013	0.8937	0.8937					40.98	AT1G57765, AT1G09645, AT1G57765, AT1G09645	BRADI2G25080	OS05G0419600	GRMZM2G062452, GRMZM2G016153
Traes_1AL_282B8F3D9	9.67813	32.1491	150.855	98.259	6.59653	47.1622	32.2181	17.7373		1.5796	3.784	3.157	2.7941	2.2199	1.3893		0.0005596	5.178e-17	2.177e-11	6.808e-10	2.771e-06	0.003393		0.001753	6.624e-16	8.66e-11	2.642e-09	7.458e-06	0.006091		0.5417	0.409	-0.409	0.1655	0.3144	0.3144					49.53	AT4G02075, AT1G02610, AT4G02075, AT1G02610	BRADI2G11577	OS01G0303600	GRMZM2G103755, GRMZM2G378054
Traes_1AL_285CB61AE	6.95483	92.8613	410.719	641.344	7.0778	548.324	208.24	124.046		3.6087	5.7377	6.3673	6.2267	4.8379	4.1		6.88e-16	4.683e-38	4.415e-46	1.024e-53	2.252e-32	9.565e-24		2.914e-14	2.926e-36	1.894e-44	5.717e-52	5.972e-31	1.793e-22		0.7637	0.0404	-0.0404	0.0274	0.9244	0.9244					43.61	AT5G14700
Traes_1AL_287433591	398.749	225.694	147.291	69.7263	224.555	63.2137	72.0406	77.1893		-0.8196	-1.4202	-2.4323	-1.7912	-1.6211	-1.5278		0.0002268	8.564e-10	6.082e-18	1.126e-13	9.259e-11	9.513e-11		0.0007836	4.139e-09	3.865e-17	6.726e-13	3.982e-10	4.473e-10		-0.8647	0.4716	-0.4716	0.0056	0.2381	0.2381				urease accessory protein G [Source:Projected from Arabidopsis thaliana (AT2G34470) TAIR;Acc:AT2G34470]	49.5	AT2G34470	BRADI2G16410	OS05G0565200	GRMZM2G413652
Traes_1AL_289284CA4	133.489	57.6222	33.0067	13.0652	105.139	23.5011	46.4981	43.3883		-1.2082	-2.0171	-3.1807	-2.0239	-1.1695	-1.2677		2.21e-07	1.177e-13	1.152e-12	4.496e-14	9.123e-06	2.502e-07		1.618e-06	9.74e-13	5.03e-12	2.82e-13	2.301e-05	8.064e-07		-0.7819	-0.0679	0.0679	0.0219	0.8732	0.8732					41.43	AT3G20475	BRADI3G14127	OS05G0498300	GRMZM6G304724
Traes_1AL_297FBF3A3	155.615	97.7669	115.728	451.188	178.742	54.5259	107.047	80.7228		-0.6634	-0.4184	1.5449	-1.6699	-0.7335	-1.1373		0.002906	0.06986	8.226e-12	1.313e-12	0.001514	4.765e-07		0.007552	0.09822	3.382e-11	6.931e-12	0.002794	1.485e-06		0.0901	0.4745	-0.4745	0.832	0.2349	0.2349					45.46		BRADI3G33400	OS10G0561400	GRMZM5G813892, GRMZM2G034110
Traes_1AL_2AA9CB98D	64.5621	22.2148	17.5252	8.8718	56.6356	21.038	28.5353	25.5185		-1.5294	-1.832	-2.9731	-1.4383	-0.9668	-1.1554		7.602e-08	3.829e-08	2.195e-07	2.01e-06	0.001933	6.832e-05		6.236e-07	1.49e-07	6.221e-07	5.259e-06	0.003504	0.0001605		-0.7469	-0.2799	0.2799	0.0332	0.502	0.502					42.53		BRADI2G19120, BRADI2G19110	OS01G0961600
Traes_1AL_2AC682D6D	1.89337	4.24303	3.30703	11.6221	5.60893	3.11243	3.22333	0.683433		1.1229	0.7653	2.3777	-0.784	-0.8277	-2.9571		0.183	0.4091	0.009295	0.3001	0.319	0.004191		0.2662	0.4706	0.0145	0.3522	0.3732	0.007402		-0.0009	0.3305	-0.3305	0.9984	0.424	0.424					54.73	AT2G21230, AT4G38900	BRADI3G31890	OS10G0531900	GRMZM2G353553
Traes_1AL_2B1000189	25.2699	17.7442	8.23117	7.58093	41.5915	1.52533	7.79693	12.3307		-0.5366	-1.5753	-1.5304	-4.1925	-2.3633	-1.744		0.09689	0.0002047	0.007498	4.602e-13	1.126e-07	3.024e-07		0.1566	0.000469	0.01189	2.567e-12	3.544e-07	9.648e-07		-0.5532	0.1762	-0.1762	0.155	0.6764	0.6764				like SEX4 1 [Source:Projected from Arabidopsis thaliana (AT3G01510) TAIR;Acc:AT3G01510]	39.52	AT3G01510	BRADI3G34990	OS08G0379300	GRMZM2G127374
Traes_1AL_2B62AA327	58.0328	14.0648	14.7816	15.4833	52.4495	22.9868	12.3438	11.2179		-1.9672	-1.8945	-1.8274	-1.1178	-2.0146	-2.1717		0.005113	0.008738	0.0187	0.1107	0.006208	0.002459		0.0124	0.01496	0.02761	0.1438	0.01035	0.004523		-0.8067	0.0218	-0.0218	0.0155	0.9591	0.9591					40.95
Traes_1AL_2B919E578	198.52	155.139	94.3684	75.1127	113.206	69.4592	87.3157	115.914		-0.3727	-1.0921	-1.3808	-0.7388	-0.3695	0.0351		0.05657	2.612e-07	7.643e-08	0.0005414	0.09191	0.8622		0.09908	9.111e-07	2.262e-07	0.001038	0.1219	0.8848		-0.6147	0.3768	-0.3768	0.1049	0.3576	0.3576				camphor resistance CrcB family protein [Source:Projected from Arabidopsis thaliana (AT2G41705) TAIR;Acc:AT2G41705]	45.51	AT2G41705	BRADI3G33810	OS10G0567000	GRMZM2G116327
Traes_1AL_2BDE8939B	19.7268	7.8797	10.5116	0.925833	13.2967	12.1124	5.19793	7.97963		-1.2881	-0.897	-3.6196	-0.1643	-1.2954	-0.6717		0.01805	0.1183	0.001612	0.7639	0.04881	0.2318		0.03721	0.1575	0.002854	0.8028	0.06856	0.2844		-0.7476	-0.1742	0.1742	0.033	0.6799	0.6799					70
Traes_1AL_2BEB87276	13.5136	3.87393	0	0	18.8536	1.52533	0	0.826567		-1.7992	-5.9813	-5.0542	-3.1855	-6.2019	-4.2852		0.001423	5.832e-05	0.0012	5.165e-06	3.634e-05	8.209e-07		0.00402	0.0001457	0.002169	1.289e-05	8.501e-05	2.488e-06		-0.8644	-0.0286	0.0286	0.0056	0.9464	0.9464					49.9	AT5G23480, AT5G08430, AT5G63700	BRADI2G25017	OS01G0884500	GRMZM2G408096
Traes_1AL_2C3519524	7.39443	0.7531	3.7363	0	4.66533	1.20057	4.2173	1.49843		-3.1638	-0.957	-4.103	-1.6133	-0.1723	-1.6108		0.0001366	0.1669	0.008684	0.04221	0.8062	0.03971		0.0004994	0.2136	0.01363	0.05972	0.8345	0.05808		-0.5994	-0.1585	0.1585	0.1163	0.7077	0.7077					52.21
Traes_1AL_2C64052F0	347.21	104.93	165.87	60.8874	250.527	120.98	67.2438	71.0188		-1.7225	-1.0709	-2.4523	-1.0408	-1.8807	-1.8133		1.92e-11	3.769e-05	6.597e-15	6.093e-05	1.531e-11	8.48e-12		3.64e-10	9.673e-05	3.38e-14	0.0001328	7.081e-11	4.475e-11		-0.8986	0.1953	-0.1953	0.0024	0.643	0.643					42.28	AT2G26670, AT1G58300, AT1G69720, AT2G26670, AT1G58300, AT1G69720	BRADI1G36640	OS06G0603000	GRMZM2G043277, GRMZM2G101004
Traes_1AL_2CAAB9D4A	13.0475	3.2806	0	0	3.73813	0.489233	0	0		-1.8935	-6.2438	-5.4026	-3.1939	-4.2772	-4.7771		0.009097	9.642e-05	0.0009945	0.01213	0.008843	0.002669		0.02051	0.0002327	0.001822	0.01886	0.01433	0.004875		-0.8713	0.2843	-0.2843	0.0048	0.4949	0.4949					68.04	AT1G21340		OS03G0585600	GRMZM2G146283
Traes_1AL_2CB1F6DC2	67.9906	109.342	162.39	931.392	24.4366	105.105	121.603	121.164		0.6362	1.1881	3.7101	2.0766	2.3075	2.3036		0.0008839	1.443e-09	9.82e-86	2.125e-22	5.631e-26	5.147e-28		0.002637	6.785e-09	2.452e-83	2.871e-21	9.929e-25	1.33e-26		0.7511	0.4475	-0.4475	0.0317	0.2663	0.2663					45.63		BRADI2G17230	OS05G0554400	GRMZM2G477340
Traes_1AL_2CFFBD60E	32.6944	45.5403	175.487	355.05	24.6788	153.761	94.167	52.8356		0.5722	2.5059	3.5131	2.6122	1.9005	1.0714		0.03452	2.626e-21	2.819e-39	1.543e-25	6.163e-13	5.081e-05		0.06496	5.277e-20	8.64e-38	2.544e-24	3.244e-12	0.0001216		0.6761	0.2314	-0.2314	0.0657	0.5814	0.5814					40.04	AT3G04030, AT5G18240, AT3G04030, AT5G18240	BRADI2G21880	OS05G0488600	GRMZM2G701218, AC234155.1_FG002
Traes_1AL_2D05BFB1A	23.3509	13.8292	13.001	11.78	25.1309	7.63493	9.97277	11.1833		-0.8131	-0.9227	-1.1184	-1.6029	-1.3067	-1.1907		0.01493	0.0172	0.0348	3.517e-05	0.001921	0.0008651		0.03155	0.02768	0.04878	7.907e-05	0.003484	0.001719		-0.731	0.268	-0.268	0.0394	0.5211	0.5211					42.76	AT3G62920	BRADI2G27380	OS05G0371500	GRMZM2G701144, GRMZM2G371890
Traes_1AL_2D33A18FA	19.0865	31.8942	10.3979	8.06027	27.2036	8.5767	12.8208	17.7493		0.6613	-0.8825	-1.3231	-1.6806	-1.0508	-0.6087		0.1295	0.08055	0.04745	0.0005247	0.03155	0.1654		0.1997	0.1116	0.06484	0.001008	0.04608	0.2103		-0.6031	-0.007	0.007	0.1135	0.9868	0.9868					45		BRADI3G28050	OS07G0170800	GRMZM2G139066
Traes_1AL_2D5C7C5B4	45.1609	50.008	19.2516	19.1595	66.9902	10.4059	16.9171	25.0475		0.1416	-1.2202	-1.2438	-2.5198	-1.9383	-1.4144		0.6606	0.001119	0.007202	2.698e-11	4.867e-07	2.268e-05		0.7399	0.00226	0.01146	1.225e-10	1.429e-06	5.702e-05		-0.6731	0.2134	-0.2134	0.0673	0.6119	0.6119					39.25	AT4G17470, AT3G60340, AT5G47350, AT5G47340, AT4G17483, AT5G47330, AT4G17480	BRADI3G33500	OS10G0563000	GRMZM2G093880
Traes_1AL_2D6E49CDD	15.9015	9.97577	1.59217	0	17.3979	7.1457	2.0953	5.69233		-0.7071	-3.2032	-4.8171	-1.1682	-2.9474	-1.6018		0.09776	2.559e-05	0.001001	0.01062	8.592e-05	0.000854		0.1577	6.732e-05	0.001832	0.01668	0.0001913	0.001698		-0.7884	-0.2466	0.2466	0.0201	0.5561	0.5561				helicases;ATP-dependent helicases;nucleic acid binding;ATP binding;DNA-directed DNA polymerases;DNA binding [Source:Projected from Arabidopsis thaliana (AT4G32700) TAIR;Acc:AT4G32700]	40.81	AT4G32700	BRADI4G08146, BRADI4G08152	OS12G0291000	GRMZM2G141948, GRMZM2G454594, GRMZM2G141948, GRMZM2G454594
Traes_1AL_2E3E0A5C2	4.83953	4.98533	2.75733	14.6282	0.9432	0.764733	2.98203	4.3255		0.0266	-0.7533	1.5908	0.042	1.6779	2.1526		0.9655	0.3209	0.01841	0.9674	0.06528	0.007668		0.9755	0.3805	0.02721	0.9728	0.08923	0.01292		0.4604	0.6447	-0.6447	0.2509	0.0844	0.0844					57.42		BRADI2G27940	OS05G0360400	GRMZM2G340444, GRMZM2G302912
Traes_1AL_2E829656F	191.952	77.726	90.0003	70.7721	147.504	32.7273	58.9088	78.4355		-1.2931	-1.0741	-1.388	-2.0626	-1.3128	-0.918		7.713e-12	9.051e-08	3e-08	8.169e-21	2.17e-09	2.265e-06		1.594e-10	3.365e-07	9.211e-08	9.816e-20	8.182e-09	6.508e-06		-0.5835	0.3564	-0.3564	0.1289	0.3862	0.3862				UDP-Glycosyltransferase superfamily protein [Source:Projected from Arabidopsis thaliana (AT5G04480) TAIR;Acc:AT5G04480]	41.33	AT5G04480	BRADI3G32630	OS10G0546200
Traes_1AL_2E9C3A36B	0.512433	9.45917	236.904	211.551	5.05057	146.474	60.2553	7.84807		3.4243	7.9412	7.7696	4.6655	3.4151	0.5894		0.001044	1.224e-14	5.459e-14	2.755e-10	4.905e-06	0.4505		0.003057	1.162e-13	2.619e-13	1.115e-09	1.28e-05	0.5099		0.5828	0.0354	-0.0354	0.1294	0.9337	0.9337					59.24
Traes_1AL_2EBF6E6C5	38.8325	24.83	564.983	1794.26	0.9514	31.3747	90.1276	73.4131		-0.6269	3.8466	5.5059	4.8183	6.3422	6.0494		0.09487	4.509e-27	9.606e-54	4.908e-13	6.743e-22	3.231e-20		0.1538	1.417e-25	5.873e-52	2.728e-12	8.431e-21	4.377e-19		0.6991	0.5062	-0.5062	0.0537	0.2006	0.2006					44.41	AT2G42750	BRADI2G19010	OS05G0529700	GRMZM2G029546
Traes_1AL_2EC98608D	212.527	679.406	710.053	762.882	202.513	1732.31	1278.36	1886.2		1.6619	1.727	1.8245	3.0824	2.6462	3.2056		3.86e-09	1.095e-09	1.995e-10	2.484e-28	3.402e-21	1.557e-30		4.367e-08	5.222e-09	7.384e-10	4.845e-27	3.979e-20	4.73e-29		0.796	-0.372	0.372	0.0181	0.3641	0.3641					49	AT3G47520	BRADI3G37140, BRADI4G02920	OS01G0829800, OS08G0434300, OS01G0829800, OS08G0434300	GRMZM2G068455, GRMZM2G161245, GRMZM2G068455, GRMZM2G161245, GRMZM2G068455, GRMZM2G161245, GRMZM2G068455, GRMZM2G161245
Traes_1AL_2EDF05396	276.04	118.699	32.7886	25.5803	435.559	27.7031	31.5303	27.6105		-1.2076	-3.0418	-3.2839	-3.8518	-3.7405	-3.9282		0.001922	3.049e-13	6.986e-12	7.95e-21	1.142e-18	1.038e-21		0.005244	2.39e-12	2.889e-11	9.571e-20	1.04e-17	1.621e-20		-0.8915	0.1096	-0.1096	0.0029	0.7962	0.7962					46.02		BRADI2G21407	OS05G0491500	GRMZM2G117854
Traes_1AL_2EF38544E	9.46917	50.7978	62.4021	61.6067	7.3678	142.428	128.084	97.1389		2.3228	2.6195	2.5472	4.2238	4.0786	3.6823		3.048e-07	1.292e-08	1.728e-07	1.728e-22	1.026e-20	2.404e-17		2.15e-06	5.368e-08	4.947e-07	2.348e-21	1.143e-19	2.383e-16		0.7744	-0.2412	0.2412	0.0241	0.5649	0.5649					43.25	AT1G16420, AT1G79340, AT1G79320, AT1G79330, AT1G79310	BRADI2G21100	OS05G0496500	GRMZM2G066041
Traes_1AL_2EF5725B5	649.582	229.831	117.644	56.3397	393.369	38.4789	95.3737	77.6065		-1.4875	-2.4447	-3.4231	-3.2648	-2.0271	-2.3192		9.21e-05	2.886e-10	9.998e-16	3.067e-16	2.426e-07	2.342e-09		0.0003521	1.483e-09	5.417e-15	2.424e-15	7.356e-07	9.484e-09		-0.8232	0.2976	-0.2976	0.012	0.474	0.474				coenzyme F420 hydrogenase family / dehydrogenase, beta subunit family [Source:Projected from Arabidopsis thaliana (AT1G04620) TAIR;Acc:AT1G04620]	44.62	AT1G04620	BRADI3G12690	OS04G0320100	GRMZM2G056686
Traes_1AL_2F1278623	146.674	70.3403	8.3765	13.3102	91.3318	3.26857	4.11003	5.61953		-1.0572	-4.0176	-3.2718	-4.3957	-4.3257	-3.9107		0.02347	3.273e-13	4.81e-08	2.008e-13	5.772e-11	2.263e-12		0.04671	2.554e-12	1.45e-07	1.167e-12	2.53e-10	1.275e-11		-0.7894	0.4391	-0.4391	0.0198	0.2763	0.2763					47.92	AT3G53920	BRADI2G14567	OS05G0589200	GRMZM5G830932
Traes_1AL_2F26F5C45	57.4863	23.9318	0	0	59.8922	35.0292	1.00737	0.239533		-1.149	-6.9726	-6.0513	-0.7022	-5.1059	-6.4156		0.3631	1.599e-05	0.0003301	0.5781	0.0003343	1.362e-05		0.4638	4.344e-05	0.0006479	0.6309	0.0006821	3.532e-05		-0.8593	-0.0923	0.0923	0.0063	0.828	0.828					38.8			OS10G0478500
Traes_1AL_2F9105320	13.5143	0	0	0	12.0783	2.61487	0	0		-2.4497	-2.4299	-2.3786	-1.1955	-2.3288	-2.3466		NA	NA	NA	NA	NA	NA		NA	NA	NA	NA	NA	NA		-0.7787	-0.1315	0.1315	0.0228	0.7563	0.7563					47.95
Traes_1AL_2FCFD98E6	77.6783	80.2338	65.9967	53.3122	51.3382	49.7527	55.6514	42.3946		0.0262	-0.2216	-0.6091	-0.0854	0.116	-0.2833		0.9001	0.3299	0.03521	0.7065	0.6274	0.2155		0.9273	0.3896	0.04931	0.7503	0.6772	0.2662		-0.5959	0.769	-0.769	0.119	0.0257	0.0257					43.65
Traes_1AL_304D5FDEC	1.8456	7.95693	30.0906	80.4612	2.6923	10.1062	24.948	15.1728		2.1936	4.0641	5.468	1.8397	3.188	2.4745		0.002887	2.038e-08	4.784e-14	0.002069	3.254e-08	1.653e-05		0.007509	8.25e-08	2.303e-13	0.003645	1.09e-07	4.233e-05		0.8573	0.1585	-0.1585	0.0065	0.7077	0.7077					43.26	AT5G38110, AT1G66740	BRADI2G17266	OS05G0553800	GRMZM2G492915
Traes_1AL_308EC1EFD	129.597	61.5837	41.0877	4.7163	119.313	15.3727	19.4014	35.3967		-1.0758	-1.6416	-4.4274	-2.7681	-2.5935	-1.7536		0.0001653	1.193e-07	1.276e-11	1.018e-16	4.069e-13	5.845e-09		0.0005918	4.368e-07	5.174e-11	8.436e-16	2.179e-12	2.271e-08		-0.8258	0.0375	-0.0375	0.0116	0.9297	0.9297					46.51	AT1G53930	BRADI4G10326	OS10G0491801, OS07G0492200
Traes_1AL_30C4B017F	47.7287	279.064	271.969	237.615	54.0389	322.287	270.836	136.188		2.5344	2.4973	2.2763	2.5571	2.3096	1.3278		9.737e-15	3.906e-14	2.373e-11	6.897e-16	5.021e-13	3.435e-05		3.482e-13	3.45e-13	9.417e-11	5.255e-15	2.666e-12	8.423e-05		0.5792	0.0511	-0.0511	0.1325	0.9044	0.9044					44.47	AT2G42880	BRADI2G16337	OS05G0566400	GRMZM2G034052
Traes_1AL_30CB78219	12.1819	17.3819	2.73243	0.9694	8.70063	12.3711	14.7128	10.4888		0.6339	-2.064	-2.8307	0.4396	0.7298	0.2694		0.1971	0.00398	0.01316	0.3872	0.1647	0.5976		0.2831	0.00728	0.01997	0.4418	0.2065	0.6529		-0.4129	-0.4407	0.4407	0.3093	0.2744	0.2744					40.87	AT1G52320, AT5G25590	BRADI2G26200	OS05G0394200	GRMZM2G074377
Traes_1AL_3101735C3	26.167	3.71583	3.57497	0	15.1743	1.20057	0.994033	1.282		-2.7757	-2.7841	-5.6776	-3.2546	-3.6512	-3.5451		3.471e-08	4.996e-06	0.0001604	7.186e-06	0.0001257	3.409e-06		3.102e-07	1.461e-05	0.0003287	1.762e-05	0.0002736	9.557e-06		-0.908	0.1539	-0.1539	0.0018	0.716	0.716					46.45			OS01G0781700, OS01G0781200, OS11G0555300, OS01G0782100, OS05G0365300
Traes_1AL_312E8FA19	790.75	733.791	342.15	163.443	532.562	155.668	135.614	177.416		-0.1102	-1.2018	-2.2261	-1.7457	-1.9627	-1.5785		0.6615	2.585e-06	1.001e-15	1.533e-11	1.508e-13	8.313e-10		0.7406	7.875e-06	5.424e-15	7.161e-11	8.406e-13	3.53e-09		-0.8522	0.5064	-0.5064	0.0072	0.2003	0.2003					48.12				GRMZM2G018793
Traes_1AL_316A51A97	46.4169	17.3135	40.1951	28.7121	28.0489	153.742	57.6584	65.5828		-1.3904	-0.1755	-0.7241	2.427	1.0283	1.2212		0.001749	0.6925	0.1536	9.496e-09	0.0192	0.004375		0.004821	0.7412	0.1884	3.24e-08	0.02918	0.007703		0.26	-0.5792	0.5792	0.5341	0.1324	0.1324					66.02		BRADI3G31450	OS10G0521500	GRMZM2G143703
Traes_1AL_31D0E413C	133.972	90.3067	37.308	15.5269	233.174	19.7925	51.0411	16.0616		-0.5718	-1.7953	-3.0755	-3.456	-2.1627	-3.8319		0.06022	6.8e-08	1.329e-10	4.08e-24	2.859e-11	7.013e-28		0.1045	2.565e-07	4.984e-10	6.176e-23	1.289e-10	1.795e-26		-0.8939	0.0792	-0.0792	0.0028	0.8522	0.8522					49.72	AT5G50000, AT3G01490	BRADI2G15560	OS05G0577700	GRMZM2G063069
Traes_1AL_31EE3550E	85.794	39.649	4.39043	11.2135	63.9431	5.99447	9.45537	13.4088		-1.1	-4.1736	-2.7938	-3.1795	-2.7153	-2.2187		0.002155	1.199e-14	3.285e-07	3.309e-12	1.108e-08	3.371e-08		0.005801	1.14e-13	9.146e-07	1.671e-11	3.887e-08	1.203e-07		-0.7084	0.1566	-0.1566	0.0492	0.7111	0.7111				plastid transcriptionally active 3 [Source:Projected from Arabidopsis thaliana (AT3G04260) TAIR;Acc:AT3G04260]	40.88	AT3G04260	BRADI3G28060	OS10G0462800	GRMZM5G846399, GRMZM2G116526
Traes_1AL_3205CA5CE	9.3934	102.991	213.322	196.447	5.35177	259.069	365.385	231.292		3.3531	4.3939	4.2663	5.4785	5.9761	5.3223		3.594e-13	1.783e-21	1.208e-19	6.69e-33	8.92e-39	3.787e-31		9.652e-12	3.636e-20	8.82e-19	1.638e-31	3.29e-37	1.189e-29		0.8188	-0.0961	0.0961	0.0129	0.8208	0.8208					46.91	AT4G08330	BRADI2G22780	OS01G0833400	GRMZM2G064679
Traes_1AL_324513CB7	116.854	49.7285	37.0384	40.3613	116.626	15.3768	25.1298	35.0528		-1.2305	-1.6786	-1.6029	-2.8184	-2.1922	-1.7011		1.451e-06	3.811e-09	2.888e-06	5.484e-20	2.142e-12	2.444e-10		8.59e-06	1.7e-08	7.289e-06	6.151e-19	1.073e-11	1.098e-09		-0.6681	0.3219	-0.3219	0.0702	0.4369	0.4369				RING/U-box superfamily protein [Source:Projected from Arabidopsis thaliana (AT3G15150) TAIR;Acc:AT3G15150]	48.75	AT3G15150	BRADI2G16600, BRADI2G16577	OS05G0563500	GRMZM2G022065
Traes_1AL_324584CCA	26.2355	81.1247	15.2154	2.86467	20.867	62.5347	16.7219	31.7376		1.6853	-0.6548	-2.7093	1.5437	-0.3175	0.5971		9.289e-12	0.04787	0.0004083	1.916e-10	0.3415	0.02126		1.879e-10	0.06994	0.0007911	7.905e-10	0.3968	0.03287		-0.4398	-0.2491	0.2491	0.2756	0.5518	0.5518					44.8
Traes_1AL_324C5C146	49.4992	17.2295	79.8305	46.3735	13.5505	69.3439	113.309	85.3928		-1.4923	0.6866	-0.0111	2.3152	3.0475	2.6364		1.997e-05	0.03995	0.9771	4.824e-11	4.159e-18	3.614e-14		8.967e-05	0.05942	0.9807	2.127e-10	3.583e-17	2.472e-13		0.6312	-0.1892	0.1892	0.0933	0.6536	0.6536					48.56	AT3G07090	BRADI3G28530	OS10G0472400	GRMZM2G008972
Traes_1AL_3254CE5D6	581.961	506.113	281.672	140.036	510.932	205.922	235.864	268.611		-0.2064	-1.0511	-2.0011	-1.304	-1.1026	-0.9302		0.1259	2.243e-13	8.174e-28	5.443e-20	6.083e-14	2.15e-11		0.1949	1.789e-12	1.16e-26	6.107e-19	3.523e-13	1.084e-10		-0.8634	0.1473	-0.1473	0.0057	0.7278	0.7278					41.5	AT1G34320, AT5G08660, AT1G34320, AT5G08660	BRADI2G24380	OS05G0430300	GRMZM2G077621, GRMZM2G097502
Traes_1AL_326B4C863	2732.38	8047.69	6857.37	12784.3	179.715	1357.61	2008.31	1893.05		1.5395	1.3113	2.1992	2.8824	3.4408	3.3569		0.0008336	0.004433	1.827e-06	4.845e-10	1.092e-13	4.119e-13		0.002502	0.00804	4.709e-06	1.91e-09	6.172e-13	2.504e-12		0.4273	0.7647	-0.7647	0.291	0.0271	0.0271					49.63		BRADI2G24820, BRADI2G24840, BRADI2G24810	OS01G0132000, OS01G0131900, OS01G0132000, OS01G0131900, OS01G0132000, OS01G0131900	GRMZM2G156632
Traes_1AL_32AC149F6	39.9362	44.8836	100.004	136.061	26.0441	101.174	52.1847	36.6937		0.1932	1.328	1.7469	1.9428	0.9879	0.4746		0.4475	1.899e-07	1.384e-10	2.377e-15	0.0002924	0.07389		0.5469	6.755e-07	5.184e-10	1.712e-14	0.0006021	0.1019		0.4998	0.3591	-0.3591	0.2072	0.3823	0.3823					42.87	AT5G08535, AT3G52350	BRADI3G29740	OS10G0491900	GRMZM5G832380
Traes_1AL_32B5F333B	42.3304	41.6202	172.662	165.318	34.1417	100.854	70.5938	35.8285		-0.0462	1.9838	1.8732	1.5446	1.0481	0.0556		0.873	1.957e-12	3.755e-10	2.242e-08	0.0003185	0.8505		0.9063	1.364e-11	1.36e-09	7.326e-08	0.0006522	0.876		0.4438	0.3491	-0.3491	0.2707	0.3967	0.3967					37.15
Traes_1AL_32CCF4E72	4.58967	1.85507	1.59217	0	18.577	0.871633	0	0.587033		-1.2195	-1.4134	-3.6015	-3.9167	-6.2278	-4.6701		0.2245	0.2068	0.03246	0.0003061	0.0001195	7.778e-05		0.3149	0.2584	0.04577	0.0006076	0.0002608	0.0001814		-0.8573	-0.046	0.046	0.0065	0.9138	0.9138					55	AT1G58007, AT1G09812	BRADI2G24730	OS05G0426800	GRMZM2G032865
Traes_1AL_32D5F65DE	23.6492	30.6807	19.1606	74.7971	22.3273	30.762	71.7493	96.5685		0.3378	-0.2699	1.636	0.5373	1.6871	2.1112		0.2793	0.4494	1.569e-06	0.08162	1.717e-08	1.12e-13		0.376	0.5108	4.073e-06	0.1091	5.908e-08	7.247e-13		0.8579	-0.3213	0.3213	0.0064	0.4377	0.4377					40.85	AT4G02430, AT1G02840, AT1G09140
Traes_1AL_3336F1DFB	61.8631	64.8641	36.8972	8.55033	61.2654	52.528	41.1718	56.8643		0.0029	-0.7914	-2.648	-0.2087	-0.5776	-0.1143		0.9888	0.001303	1.263e-07	0.3303	0.01825	0.587		0.9923	0.002602	3.662e-07	0.3836	0.02787	0.6427		-0.6058	-0.3524	0.3524	0.1114	0.3919	0.3919					45.74	AT2G35040	BRADI4G24880, BRADI3G17836	OS08G0206600	GRMZM2G368902
Traes_1AL_3359873E7	228.175	170.368	151.943	93.6678	351.209	91.0106	129.859	101.238		-0.4263	-0.5842	-1.2909	-1.9502	-1.4287	-1.7924		0.01917	0.002262	4.734e-08	1.587e-24	1.366e-13	1.045e-21		0.03918	0.00433	1.428e-07	2.465e-23	7.657e-13	1.632e-20		-0.8563	0.0772	-0.0772	0.0066	0.8558	0.8558					39.96	AT1G22140	BRADI1G60977	OS03G0385301	GRMZM2G143086
Traes_1AL_33B8C72D0	430.576	156.078	210.94	69.672	327.146	129.084	132.208	118.552		-1.4595	-1.036	-2.5801	-1.3052	-1.3054	-1.4659		4.058e-15	5.347e-08	3.022e-24	1.027e-11	6.321e-11	2.325e-14		1.533e-13	2.043e-07	3.209e-23	4.89e-11	2.76e-10	1.627e-13		-0.8865	0.0919	-0.0919	0.0034	0.8286	0.8286					41.04	AT5G23920	BRADI3G32770	OS10G0548100	GRMZM2G304132
Traes_1AL_33C926BB4	142.215	99.852	33.4967	19.0395	134.129	7.19087	17.9649	31.246		-0.4997	-2.0227	-2.7281	-3.9538	-2.8188	-2.0566		0.4182	0.001403	8.323e-05	3.697e-09	1.695e-05	0.001047		0.5183	0.002787	0.0001773	1.325e-08	4.137e-05	0.002052		-0.725	0.3456	-0.3456	0.0418	0.4018	0.4018					42.54			OS11G0633500
Traes_1AL_341E2A7A8	84.7772	112.435	148.16	180.665	214.367	190.378	144.933	192.773		0.3659	0.7566	1.0212	-0.1743	-0.5613	-0.153		0.2637	0.02236	0.002868	0.5835	0.08317	0.6298		0.3588	0.03512	0.004875	0.6361	0.1113	0.6824		0.4407	-0.6375	0.6375	0.2744	0.0891	0.0891					40.84	AT2G34890, AT4G20320, AT3G12670, AT1G30820, AT2G34890, AT4G20320, AT3G12670, AT1G30820	BRADI2G14730	OS05G0570400, OS05G0569700
Traes_1AL_343932722	464.393	276.331	129.823	142.682	371.484	151.046	119.144	245.989		-0.7475	-1.8275	-1.6555	-1.2784	-1.6277	-0.5941		0.001297	6.182e-14	2.734e-10	7.827e-08	4.738e-11	0.01105		0.003699	5.315e-13	1.001e-09	2.406e-07	2.093e-10	0.01807		-0.6949	0.0955	-0.0955	0.0557	0.8221	0.8221					38.67	AT1G50030	BRADI2G28007	OS05G0235300	GRMZM2G049342
Traes_1AL_343F2D219	38.6914	11.3348	12.1266	2.82103	62.554	36.4607	18.6156	13.5766		-1.7397	-1.628	-3.3371	-0.7936	-1.713	-2.1333		0.0003261	0.001706	9.134e-05	0.08252	0.0005504	9.845e-06		0.001083	0.003339	0.0001935	0.1102	0.001088	2.603e-05		-0.7245	-0.5041	0.5041	0.0421	0.2027	0.2027					61.13		BRADI2G17982	OS05G0543600	GRMZM2G119693, GRMZM2G175232
Traes_1AL_34404D5D8	6.46747	3.2752	0.938067	1520.97	6.60273	1.08953	0	1.64153		-1.0111	-2.7368	7.6369	-2.1344	-4.3759	-1.8498		0.2006	0.01191	4.483e-26	0.02087	0.003383	0.03554		0.2873	0.01984	5.539e-25	0.03119	0.005901	0.05252		0.2737	0.4482	-0.4482	0.5119	0.2654	0.2654				Late embryogenesis abundant protein, group 3 [Source:UniProtKB/Swiss-Prot;Acc:Q03968]	59.81	AT3G15670, AT1G52690	BRADI2G18100	OS05G0542500	GRMZM2G096475
Traes_1AL_3447123F0	11.957	15.1638	0.776767	0	5.35473	6.2657	2.51843	0.826567		0.4032	-3.5177	-4.4563	0.1675	-0.9779	-2.4006		0.5552	0.0009559	0.004196	0.8223	0.275	0.01448		0.648	0.001955	0.006938	0.8518	0.3268	0.02316		-0.8098	0.0301	-0.0301	0.0148	0.9436	0.9436					49.83		BRADI3G36540		GRMZM2G414278
Traes_1AL_348812054	241.293	687.897	2727.1	1280.95	155.101	1855.33	1644.3	545.857		1.5051	3.4856	2.3942	3.5685	3.3942	1.8086		9.508e-11	4.97e-51	2.664e-24	7.379e-54	1.21e-48	7.546e-15		1.542e-09	6.05e-49	2.846e-23	4.143e-52	6.924e-47	5.587e-14		0.5886	0.1061	-0.1061	0.1247	0.8026	0.8026					46.19	AT2G37940, AT2G29525, AT3G54020	BRADI2G23597	OS05G0452900	GRMZM2G067036
Traes_1AL_34A811C52	14.1101	9.13817	9.85527	1.85163	16.2856	4.25123	6.53453	1.95387		-0.5815	-0.4934	-2.4393	-1.6956	-1.2471	-2.9816		0.4179	0.509	0.02504	0.02531	0.1062	0.0004305		0.5181	0.5682	0.03614	0.03723	0.139	0.0008974		-0.9233	0.1649	-0.1649	0.0011	0.6963	0.6963				Transducin/WD40 repeat-like superfamily protein [Source:Projected from Arabidopsis thaliana (AT3G06880) TAIR;Acc:AT3G06880]	40.65	AT3G06880	BRADI2G27847	OS05G0363500	GRMZM2G325804
Traes_1AL_34EA84D6C	4.8873	47.6942	561.679	1058.22	0	221.84	197.444	293.06		3.121	6.6243	7.5217	9.7152	9.5532	10.1165		7.391e-07	3.39e-26	3.124e-33	3.843e-17	1.334e-16	1.812e-18		4.719e-06	1.002e-24	6.634e-32	3.31e-16	9.886e-16	2.032e-17		0.8599	0.1435	-0.1435	0.0062	0.7347	0.7347					53.44			OS01G0248300, OS01G0248500	GRMZM2G178875
Traes_1AL_3564C0828	382.058	2321.69	5585.42	6043.94	34.8724	3090.79	2215.4	1215.49		2.5888	3.8513	3.9636	6.4435	5.9652	5.1019		1.609e-29	3.136e-63	1.485e-66	1.261e-148	3.984e-127	1.747e-93		3.834e-27	6.809e-61	1.66e-64	1.361e-145	3.096e-124	6.633e-91		0.6558	0.3622	-0.3622	0.0775	0.3779	0.3779					42.52	AT3G47770, AT5G61740, AT3G47790, AT3G47740, AT5G61700, AT3G47760, AT3G47780, AT3G47750	BRADI3G35390	OS08G0398300	GRMZM2G091478
Traes_1AL_35EF96724	0.272633	4.28153	15.8423	3.589	13.0646	76.1764	20.074	14.2238		3.0392	4.8925	2.7764	2.523	0.6404	0.1487		0.005565	6.22e-06	0.03041	4.767e-08	0.2064	0.7647		0.01335	1.793e-05	0.04314	1.501e-07	0.2526	0.804		0.2985	-0.7095	0.7095	0.4727	0.0487	0.0487					56.81	AT2G44740, AT5G61650, AT5G07450	BRADI3G33590	OS10G0563900	GRMZM2G076468
Traes_1AL_35F140363	265.223	227.835	1345.44	2604.32	210.929	1169.44	1313.82	1768.2		-0.2134	2.3378	3.2852	2.4616	2.6292	3.0565		0.4032	2.728e-20	2.69e-38	1.208e-22	1.62e-25	3.813e-34		0.5036	4.996e-19	7.802e-37	1.662e-21	2.764e-24	1.419e-32		0.9261	-0.1307	0.1307	0.001	0.7577	0.7577					41.23	AT1G80000, AT1G15280, AT1G80000, AT1G15280	BRADI2G18730	OS05G0534600	GRMZM2G121117, GRMZM2G035430
Traes_1AL_36750809D	255.808	2019.26	8598.98	9783.63	211.246	12516	3788.18	3877.07		2.9329	4.9952	5.1786	5.8075	4.1064	4.1395		3.205e-09	6.407e-24	1.425e-25	7.053e-32	1.003e-16	5.598e-17		3.696e-08	1.581e-22	1.696e-24	1.648e-30	7.519e-16	5.315e-16		0.7697	0.0094	-0.0094	0.0255	0.9824	0.9824					41.27	AT1G14610, AT1G27160	BRADI3G30350	OS10G0506200
Traes_1AL_36B201285	1239.9	1441.64	526.944	1351.7	2239.21	941.97	664.131	686.082		0.2214	-1.2257	0.1242	-1.243	-1.7491	-1.7026		0.2677	1.644e-09	0.5418	5.094e-10	5.171e-18	1.958e-17		0.3633	7.666e-09	0.5885	2.003e-09	4.417e-17	1.958e-16		-0.5465	0.0776	-0.0776	0.1611	0.855	0.855				DCD (Development and Cell Death) domain protein [Source:Projected from Arabidopsis thaliana (AT3G27090) TAIR;Acc:AT3G27090]	46.83	AT3G27090	BRADI2G20890	OS05G0498700	GRMZM2G011923, GRMZM2G033117
Traes_1AL_36E53D1C5	255.524	102.879	18.3362	12.6023	13.4646	2.23667	0.994033	0.239533		-1.3045	-3.7557	-4.155	-2.398	-3.3293	-4.6852		0.0001093	1.697e-21	9.396e-16	8.214e-05	0.0002248	5.067e-06		0.00041	3.47e-20	5.097e-15	0.0001761	0.0004709	1.389e-05		-0.704	0.7889	-0.7889	0.0513	0.02	0.02					42.32			OS11G0208900	GRMZM2G429759
Traes_1AL_375367151	138.965	100.306	70.1853	35.71	168.176	47.4461	79.1491	67.3508		-0.4687	-0.9613	-1.8805	-1.7733	-1.0793	-1.3132		0.01118	3.099e-06	4.7e-10	2.523e-18	1.112e-07	7.76e-12		0.02455	9.338e-06	1.691e-09	2.448e-17	3.5e-07	4.112e-11		-0.8238	-0.0502	0.0502	0.0119	0.9059	0.9059					47.4	AT4G22756, AT4G12110	BRADI3G32510	OS10G0545200	GRMZM2G127067
Traes_1AL_3791A0A3A	79.5357	20.2997	184.611	142.873	3.55743	21.8564	27.3651	15.1131		-1.9215	1.1948	0.8377	2.6011	2.8515	2.0356		0.002094	0.05181	0.1793	0.0001834	4.825e-05	0.003731		0.005656	0.07511	0.2169	0.0003755	0.0001111	0.00665		0.2862	0.7423	-0.7423	0.492	0.035	0.035					49.15	AT3G24503	BRADI2G42380	OS01G0591300	GRMZM2G097706, GRMZM2G407949
Traes_1AL_37CBE96BC	6.3218	4.8381	33.3455	1.93883	2.9124	17.9014	1.988	3.52257		-0.2778	2.4383	-1.3027	2.5409	-0.4249	0.3447		0.6669	5.912e-05	0.2168	4.888e-05	0.6313	0.6284		0.7452	0.0001475	0.2579	0.000108	0.6809	0.6812		-0.2207	0.2196	-0.2196	0.5995	0.6014	0.6014					44.54
Traes_1AL_37E52E57D	320.042	230.811	172.467	55.7895	260.605	61.3258	52.9267	67.1863		-0.4711	-0.8885	-2.4316	-2.0701	-2.2687	-1.9317		0.2017	0.0174	5.511e-09	5.356e-08	7.179e-09	3.208e-07		0.2885	0.02797	1.81e-08	1.677e-07	2.571e-08	1.02e-06		-0.8868	0.4375	-0.4375	0.0033	0.2783	0.2783					55.26	AT3G21500, AT4G15560	BRADI2G25550	OS05G0408900	GRMZM2G137151
Traes_1AL_389AEC45B	563.354	421.603	1049.25	3572.49	449.477	461.62	693.769	648.198		-0.419	0.8901	2.6554	0.0331	0.6237	0.5264		0.04563	2.149e-05	6.1e-37	0.875	0.003006	0.01167		0.08261	5.719e-05	1.635e-35	0.894	0.005285	0.01901		0.6218	0.4273	-0.4273	0.0998	0.291	0.291					42.81	AT3G19960, AT1G50360, AT3G19960, AT1G50360	BRADI3G29440	OS10G0488800	GRMZM2G139583, GRMZM2G113202
Traes_1AL_38B253498	17.4523	10.7819	5.7396	0	24.5027	5.51777	11.7729	9.49253		-0.6608	-1.4708	-4.7105	-1.9959	-1.0146	-1.3483		0.09023	0.003382	0.0009168	7.327e-06	0.0174	0.0006731		0.1474	0.006268	0.001688	1.795e-05	0.02668	0.001361		-0.679	-0.3683	0.3683	0.0641	0.3693	0.3693					51.33	AT2G39795, AT2G39790, AT5G02050, AT3G55605, AT5G05990	BRADI2G23470	OS05G0456000
Traes_1AL_38CE2200B	89.8041	65.9652	20.9734	12.9945	75.0078	40.8882	35.8342	58.8966		-0.4483	-2.1498	-2.7195	-0.8215	-1.0577	-0.3511		0.05321	7.908e-13	3.263e-09	0.000898	0.0001187	0.1376		0.09414	5.839e-12	1.092e-08	0.001669	0.0002591	0.1782		-0.6637	-0.2737	0.2737	0.0727	0.5119	0.5119					37.23	AT1G49250, AT1G08130	BRADI3G29530	OS10G0489200	GRMZM2G071304
Traes_1AL_38EEA508C	10.274	4.392	0.7359	0.925833	128.809	10.2541	6.2187	1.64153		-1.2457	-3.3973	-2.8626	-3.4768	-4.2746	-6.0325		0.08078	0.001231	0.02064	1.148e-07	4.23e-09	1.412e-13		0.1342	0.002469	0.03025	3.465e-07	1.547e-08	9.028e-13		-0.7049	-0.4716	0.4716	0.0509	0.2381	0.2381					54.32	AT5G01240		OS05G0447200	GRMZM2G067022
Traes_1AL_38F9A30EA	2.565	14.0371	53.8942	23.4293	0.1527	101.209	14.5922	3.1515		2.4012	4.2992	3.0785	8.1642	5.4137	3.3162		0.0007419	1.063e-09	5.238e-05	1.299e-14	6.576e-07	0.003379		0.002258	5.077e-09	0.0001145	8.656e-14	1.901e-06	0.006069		0.3847	0.2008	-0.2008	0.3467	0.6336	0.6336					55.74			OS03G0368900	GRMZM2G040638
Traes_1AL_3941B34AC	11.6309	28.1769	17.2573	0	53.137	50.2914	47.5379	81.1401		1.3433	0.6731	-3.6614	-0.0244	-0.1661	0.621		2.986e-05	0.06998	0.0053	0.9145	0.5035	0.00387		0.0001285	0.09838	0.008619	0.9281	0.5583	0.006881		-0.2362	-0.7034	0.7034	0.5734	0.0516	0.0516					47.37		BRADI4G14260	OS11G0600600
Traes_1AL_39849C8EC	39.791	8.33717	6.37323	0.925833	85.6359	26.5433	21.2283	15.3521		-2.2328	-2.5656	-4.5068	-1.6195	-1.9826	-2.4343		1.723e-06	2.444e-06	3.206e-05	0.0001693	1.551e-05	5.158e-08		1.002e-05	7.472e-06	7.191e-05	0.0003483	3.805e-05	1.802e-07		-0.6555	-0.5823	0.5823	0.0776	0.1299	0.1299					52.1	AT4G21340, AT4G05170	BRADI2G20720		GRMZM2G313058
Traes_1AL_3996E29ED	669.129	751.271	3365.61	1944.31	216.799	1165.37	758.519	826.231		0.1633	2.3155	1.5272	2.4127	1.7978	1.9209		0.5936	3.533e-14	6.658e-07	4.059e-15	5.668e-09	4.177e-10		0.6828	3.138e-13	1.797e-06	2.853e-14	2.049e-08	1.832e-09		0.5306	0.5013	-0.5013	0.176	0.2057	0.2057					53.87	AT5G46050, AT5G46040, AT5G46050, AT5G46040, AT5G46050, AT5G46040, AT5G46050, AT5G46040	BRADI3G28417, BRADI3G28410	OS10G0470700	GRMZM2G001676, GRMZM5G865298, GRMZM2G001676, GRMZM5G865298
Traes_1AL_39A9DD71A	79.2634	28.3476	45.6924	14.356	78.7584	24.9937	26.7692	19.535		-1.4826	-0.8362	-2.5267	-1.6297	-1.5288	-1.9695		1.815e-05	0.01834	1.024e-06	5.61e-06	4.922e-05	6.671e-08		8.224e-05	0.02933	2.711e-06	1.394e-05	0.0001132	2.303e-07		-0.8909	0.0784	-0.0784	0.003	0.8535	0.8535					45.3	AT3G61620	BRADI2G16910	OS09G0252000	GRMZM2G345039
Traes_1AL_39EEA5520	298.92	345.917	61.8674	10.6635	54.1312	214.686	37.0558	30.432		0.2102	-2.2275	-4.5592	1.9785	-0.5392	-0.818		0.5113	5.033e-11	4.506e-18	2.112e-09	0.1419	0.02119		0.6074	2.87e-10	2.898e-17	7.759e-09	0.1809	0.03276		-0.7257	0.1861	-0.1861	0.0415	0.6591	0.6591					42.13		BRADI2G22860		GRMZM2G051045
Traes_1AL_39F7B6277	6.53657	7.80287	3.45237	0.925833	6.9053	5.8341	2.21597	4.66143		0.4829	-0.5832	-1.9628	-0.2945	-1.6302	-0.5374		0.3353	0.3683	0.09448	0.5594	0.03257	0.2987		0.4356	0.4291	0.1217	0.6133	0.04741	0.3554		-0.7503	-0.1399	0.1399	0.032	0.7411	0.7411					41.36	AT5G39680	BRADI2G15830	OS05G0572900	GRMZM2G163359
Traes_1AL_3A1D8DC66	390.485	2299.27	8996.94	9747.05	397.972	12774	11116.2	8292.15		2.5524	4.5136	4.6284	4.9856	4.7858	4.3645		2.628e-23	2.584e-69	1.272e-72	2.359e-85	9.5e-79	7.882e-66		2.99e-21	7.701e-67	1.895e-70	3.922e-83	1.659e-76	1.166e-63		0.8465	-0.1609	0.1609	0.008	0.7035	0.7035					61.72	AT5G61320, AT1G64950, AT1G64900, AT2G12190, AT1G64930, AT3G03470, AT1G64940	BRADI3G30510		GRMZM2G181236
Traes_1AL_3A716350F	47.8939	6.28897	7.1296	13.7459	55.7866	3.26857	0.610967	0.815		-2.8427	-2.6119	-1.7168	-3.743	-5.9731	-5.6593		1.238e-05	0.0001481	0.01746	1.645e-07	1.539e-07	7.461e-10		5.854e-05	0.0003468	0.02591	4.878e-07	4.77e-07	3.184e-09		-0.7161	0.4079	-0.4079	0.0457	0.3157	0.3157					52.79	AT5G07200, AT5G51810, AT1G60980, AT4G25420, AT5G07200, AT5G51810, AT1G60980, AT4G25420	BRADI2G24980	OS05G0421900	GRMZM2G049418, GRMZM2G368411
Traes_1AL_3A72906C7	432.818	175.722	92.7484	15.2926	300.823	50.1721	44.1616	93.1644		-1.3003	-2.2052	-4.5789	-2.5119	-2.7526	-1.6843		6.306e-14	2.561e-30	8.62e-32	6.332e-36	1.555e-33	8.463e-20		1.951e-12	1.001e-28	1.663e-30	1.783e-34	4.411e-32	1.096e-18		-0.8511	0.072	-0.072	0.0074	0.8655	0.8655					42.74
Traes_1AL_3B3B8D793	112.644	25.418	52.9376	33.8369	76.9068	35.4982	27.8899	27.3142		-2.0965	-1.0605	-1.7572	-1.0768	-1.4368	-1.4725		6.03e-05	0.04309	0.002165	0.04033	0.008094	0.005326		0.0002413	0.06365	0.003756	0.05726	0.01321	0.009238		-0.7186	0.2221	-0.2221	0.0446	0.597	0.597					47.33
Traes_1AL_3B488943E	41.6162	49.3816	21.9521	18.5058	79.4368	36.4482	42.5683	51.8118		0.2132	-0.9121	-1.083	-1.1514	-0.9173	-0.6016		0.2752	0.000474	0.004134	3.59e-09	1.755e-05	0.0007045		0.3716	0.001024	0.006844	1.288e-08	4.272e-05	0.00142		-0.4977	-0.5784	0.5784	0.2095	0.1331	0.1331					42.18	AT4G20720, AT1G05090, AT4G20720, AT1G05090	BRADI3G37280	OS08G0447500	GRMZM2G048276, GRMZM2G175474
Traes_1AL_3B659AABA	31.3674	6.45647	1.09937	0.9694	26.6737	0.4358	0.610967	0		-2.2174	-4.8438	-4.5095	-5.1552	-5.0997	-7.0302		0.009042	2.182e-05	0.0007985	9.588e-06	7.826e-05	3.402e-06		0.0204	5.803e-05	0.001484	2.313e-05	0.0001751	9.539e-06		-0.8929	0.267	-0.267	0.0028	0.5226	0.5226					46.05	AT1G08320	BRADI2G23890	OS05G0443900	GRMZM2G000842
Traes_1AL_3B7DD6F4F	9.94877	6.45103	5.7396	2.90823	46.3906	6.05627	15.5805	12.6671		-0.6771	-0.7701	-1.5316	-2.7338	-1.5471	-1.8464		0.2018	0.1982	0.08159	9.753e-08	0.001484	7.452e-05		0.2886	0.2488	0.1065	2.968e-07	0.002744	0.0001742		-0.4417	-0.6299	0.6299	0.2732	0.0942	0.0942					48.89		BRADI3G11170	OS01G0260800	AC233908.1_FG001, GRMZM2G054120
Traes_1AL_3B7E92634	277.458	82.1727	67.2028	40.6442	268.599	44.7895	48.3271	69.0856		-1.7444	-2.0185	-2.6962	-2.5273	-2.4434	-1.9444		5.083e-07	1.836e-08	6.378e-11	2.213e-12	3.945e-11	3.27e-08		3.38e-06	7.479e-08	2.454e-10	1.14e-11	1.755e-10	1.168e-07		-0.8255	0.0763	-0.0763	0.0116	0.8574	0.8574					40.26	AT3G23640		OS07G0420700	GRMZM2G311969, AC203753.4_FG006
Traes_1AL_3B838C090	213.85	143.908	36.6654	41.9022	278.021	22.2921	38.4466	33.369		-0.573	-2.4923	-2.2593	-3.5263	-2.837	-3.0578		0.02479	1.363e-17	2.351e-11	1.901e-32	1.558e-21	1.783e-27		0.04893	1.873e-16	9.331e-11	4.57e-31	1.883e-20	4.431e-26		-0.8142	0.2442	-0.2442	0.0139	0.5599	0.5599					40.02	AT3G63490	BRADI2G26940	OS05G0388500	GRMZM2G005973
Traes_1AL_3BA3303CB	80.3662	51.4015	53.1485	20.2267	103.555	29.1497	46.6382	38.8902		-0.6643	-0.5987	-1.8798	-1.8022	-1.1541	-1.3957		0.01255	0.0337	3.878e-06	2.515e-10	5.516e-05	3.069e-07		0.02713	0.05095	9.645e-06	1.022e-09	0.0001261	9.787e-07		-0.8222	-0.0526	0.0526	0.0122	0.9016	0.9016					45.35
Traes_1AL_3BB0DC21F	11.5068	13.1041	8.92617	4.7163	14.5337	11.7834	9.9323	12.4657		0.1668	-0.3173	-1.0358	-0.3708	-0.5246	-0.2301		0.6676	0.49	0.1397	0.3384	0.2378	0.5406		0.7457	0.5502	0.173	0.3918	0.2869	0.5985		-0.5986	-0.4569	0.4569	0.1169	0.2551	0.2551					48.21	AT1G62120, AT1G61990, AT1G62150, AT1G61970, AT1G21150, AT1G62490, AT1G62110, AT5G07900, AT1G61980, AT5G23930, AT1G61960, AT1G62085, AT1G56380, AT3G46950, AT1G62010, AT1G62120, AT1G61990, AT1G62150, AT1G61970, AT1G21150, AT1G62490, AT1G62110, AT5G07900, AT1G61980, AT5G23930, AT1G61960, AT1G62085, AT1G56380, AT3G46950, AT1G62010	BRADI2G25837	OS05G0403600	GRMZM2G325350, GRMZM2G012999
Traes_1AL_3BE18A46A	8.1346	64.3451	6.75937	50.3439	45.4123	11.2859	9.03223	3.58333		3.1001	-0.0769	2.713	-1.9382	-2.3072	-3.6964		6.67e-14	0.8849	3.95e-09	2.754e-07	3.011e-07	3.089e-13		2.055e-12	0.9092	1.312e-08	7.963e-07	9.042e-07	1.901e-12		-0.2691	0.2917	-0.2917	0.5193	0.4834	0.4834					47.72
Traes_1AL_3BEB66DC7	103.124	83.7881	59.3309	34.73	75.4189	62.4486	64.4557	47.3486		-0.2949	-0.789	-1.5675	-0.3154	-0.224	-0.6848		0.1218	0.0002457	5.367e-07	0.1203	0.3015	0.001007		0.1896	0.0005555	1.463e-06	0.155	0.3549	0.001981		-0.8902	0.0868	-0.0868	0.003	0.8382	0.8382					51.48	AT3G54010	BRADI1G61590	OS03G0367000	GRMZM2G117746
Traes_1AL_3C186092E	50.1473	18.7865	21.9134	13.1416	33.908	12.2644	9.80397	7.1676		-1.374	-1.1403	-2.0352	-1.3995	-1.7762	-2.1996		0.006432	0.02894	0.001631	0.008499	0.002206	8.328e-05		0.01515	0.04439	0.002885	0.01357	0.003966	0.0001934		-0.8842	0.4542	-0.4542	0.0036	0.2582	0.2582					41.9
Traes_1AL_3C57468EB	0.272633	0	19.6313	7.17803	0.3054	6.17977	3.20993	1.06607		-1.8805	5.4189	3.9139	3.7844	2.8623	1.4842		0.3003	5.022e-05	0.006123	0.001809	0.02617	0.2659		0.3984	0.0001265	0.009858	0.003215	0.03879	0.3212		0.4985	0.1193	-0.1193	0.2086	0.7785	0.7785					72.55
Traes_1AL_3C5F581AC	250.375	233.94	74.3054	56.9391	441.975	74.948	46.8962	82.6395		-0.097	-1.7211	-2.0942	-2.5162	-3.2025	-2.4016		0.7376	1.87e-08	2.042e-09	3.587e-17	1.81e-23	5.097e-16		0.8038	7.609e-08	6.969e-09	3.099e-16	2.6e-22	4.338e-15		-0.8611	0.1065	-0.1065	0.006	0.8018	0.8018					38.79	AT2G39940	BRADI2G23730	OS05G0449500	GRMZM2G353209, GRMZM2G151536
Traes_1AL_3C796C3D3	17.832	11.7813	11.7382	9.07327	19.9172	14.3039	9.73717	11.3118		-0.6674	-0.663	-1.0575	-0.5491	-1.04	-0.7924		0.1432	0.182	0.1009	0.2281	0.04435	0.08521		0.2171	0.2306	0.129	0.277	0.06286	0.1159		-0.8567	-0.1628	0.1628	0.0066	0.7	0.7					55.68		BRADI3G00816, BRADI3G00780, BRADI3G04517, BRADI3G00830, BRADI3G00840, BRADI4G02280		AC194355.3_FG002
Traes_1AL_3C825BAE8	3.14307	29.7542	1.39003	1.89523	4.1398	3.43297	1.5916	1.54513		3.1229	-0.9017	-0.4148	-0.4135	-1.2229	-1.2044		0.000443	0.4053	0.7329	0.6555	0.2549	0.2188		0.001423	0.4667	0.7657	0.7036	0.3052	0.2699		-0.4876	0.2815	-0.2815	0.2203	0.4994	0.4994				Histone H3.2 [Source:UniProtKB/Swiss-Prot;Acc:P68428]	62.64				GRMZM2G451254
Traes_1AL_3CB7070FF	71.4963	674.319	1985.17	3585.69	29.0544	2578.75	2056.99	1311.3		3.2214	4.7669	5.6128	6.4003	6.0772	5.4328		4.83e-17	2.003e-35	2.305e-48	1.873e-61	1.711e-55	1.012e-44		2.427e-15	1.083e-33	1.112e-46	1.36e-59	1.283e-53	6.236e-43		0.8265	0.0384	-0.0384	0.0114	0.9281	0.9281					52.93	AT4G01480, AT2G46860, AT1G01050	BRADI2G24100	OS05G0438500	GRMZM2G026470
Traes_1AL_3CBB9BB6E	16.6059	537.756	1222.08	1073.45	9.87637	2242.77	454.977	495.366		4.9352	6.1117	5.92	7.7296	5.4418	5.565		4.185e-38	1.727e-57	1.692e-53	7.657e-93	2.694e-46	1.063e-48		2.504e-35	2.889e-55	1.02e-51	1.671e-90	1.399e-44	7.92e-47		0.706	0.0549	-0.0549	0.0504	0.8972	0.8972					56.55		BRADI2G14590	OS05G0588900	AC233854.1_FG002, GRMZM6G704070, GRMZM2G175593, GRMZM2G408881
Traes_1AL_3CE563661	16.0172	42.3524	74.0903	63.9863	27.2712	60.7349	80.3658	78.5068		1.2628	2.0595	1.879	1.1785	1.5786	1.5369		6.673e-06	5.221e-13	7.021e-09	8.731e-07	1.11e-10	4.227e-11		3.365e-05	3.956e-12	2.285e-08	2.383e-06	4.734e-10	2.068e-10		0.8473	-0.2702	0.2702	0.0079	0.5176	0.5176					41.85	AT1G75130	BRADI2G25710, BRADI2G25700	OS05G0405600, OS05G0405500, OS05G0405600, OS05G0405500
Traes_1AL_3CF82DD08	1.6893	15.6715	0	0.925833	0.9586	0	0	0.922967		3.6959	-2.5327	0.0201	-2.5659	-2.0696	-0.0294		0.0001799	0.1317	0.9891	0.1131	0.2128	0.9796		0.0006384	0.1732	0.9909	0.1466	0.2596	0.9832		-0.3379	0.4512	-0.4512	0.413	0.2618	0.2618					51.85		BRADI2G56010		GRMZM2G451254
Traes_1AL_3D9B932C7	251.799	692.008	563.21	538.539	386.563	1627.5	991.032	1303		1.4636	1.1707	1.1055	2.0664	1.3532	1.7475		4.091e-09	3.076e-06	1.658e-05	3.162e-17	3.875e-08	9.685e-13		4.597e-08	9.273e-06	3.847e-05	2.747e-16	1.287e-07	5.656e-12		0.6156	-0.5857	0.5857	0.1042	0.1271	0.1271					55.19	AT5G10000	BRADI2G23930	OS05G0443500	GRMZM2G106190
Traes_1AL_3D9EA5952	456.884	221.113	96.1391	43.8411	411.608	49.0867	71.7774	93.8997		-1.0496	-2.2299	-3.2816	-3.0098	-2.5002	-2.1199		1.516e-05	4.135e-18	8.082e-24	5.025e-30	9.01e-21	3.258e-17		7.007e-05	6.029e-17	8.279e-23	1.069e-28	1.01e-19	3.181e-16		-0.8545	0.1668	-0.1668	0.0069	0.693	0.693				CLP protease proteolytic subunit 1 [Source:Projected from Arabidopsis thaliana (AT1G49970) TAIR;Acc:AT1G49970]	42.98	AT1G49970	BRADI2G14460	OS05G0592100	GRMZM2G099529
Traes_1AL_3DA7CD721	61.8515	553.054	637.798	818.567	1.81653	768.161	208.864	533.721		3.0966	3.3007	3.6529	8.4781	6.6206	7.9596		7.387e-12	3.114e-13	9.283e-16	2.765e-45	5.613e-28	4.27e-40		1.532e-10	2.438e-12	5.039e-15	1.15e-43	1.14e-26	2.153e-38		0.6694	0.2958	-0.2958	0.0694	0.4769	0.4769					62.59
Traes_1AL_3DD474DFC	19.4913	29.863	34.5807	27.2033	33.4263	54.2889	31.3601	33.9767		0.5553	0.768	0.4465	0.713	-0.1178	0.0197		0.04997	0.01148	0.2485	0.003178	0.6795	0.938		0.08927	0.01919	0.2919	0.005442	0.7238	0.9481		0.2317	-0.5915	0.5915	0.5809	0.1225	0.1225					42.33	AT3G50040, AT4G37440, AT3G59670	BRADI2G27790	OS05G0366300	GRMZM2G055657
Traes_1AL_3E87FA48B	32.742	24.6245	199.922	543.356	24.0718	47.7467	72.9214	50.7212		-0.4384	2.5568	3.9946	0.9871	1.5737	1.0598		0.21	1.886e-14	5.852e-33	0.003777	4.192e-06	0.001715		0.2981	1.743e-13	1.221e-31	0.006391	1.103e-05	0.003238		0.667	0.3729	-0.3729	0.0708	0.363	0.363					45.77	AT4G00240, AT4G11840, AT4G11830, AT2G42010, AT4G11850
Traes_1AL_3EC96C539	64.4949	91.2284	75.9937	421.155	85.3271	78.1343	86.5982	125.898		0.5248	0.2634	2.7089	-0.1385	0.0246	0.5607		0.1553	0.487	3.099e-13	0.7056	0.9471	0.1207		0.2324	0.5473	1.41e-12	0.7496	0.9559	0.1586		0.6683	0.2142	-0.2142	0.0701	0.6105	0.6105				Histone H2B.2 [Source:UniProtKB/Swiss-Prot;Acc:P05621]	54.37		BRADI1G08860
Traes_1AL_3F65EE35A	93.7043	51.2957	7.4544	7.58093	87.3797	27.4934	44.4911	44.0351		-0.8733	-3.5618	-3.3548	-1.6226	-0.9609	-1.0005		5.75e-05	8.556e-21	2.024e-10	3.643e-11	9.993e-05	9.303e-06		0.0002311	1.641e-19	7.488e-10	1.629e-10	0.0002205	2.467e-05		-0.5967	-0.3791	0.3791	0.1184	0.3544	0.3544					41.59	AT1G63260	BRADI3G30240	OS10G0503600	GRMZM2G129135
Traes_1AL_3F7734C6B	848.404	2550.79	4992.17	2177.44	280.492	12717.3	5036.84	5318.14		1.5821	2.5483	1.351	5.489	4.1561	4.2344		2.042e-14	7.555e-35	1.064e-10	1.079e-153	1.268e-88	3.952e-92		6.912e-13	3.966e-33	4.019e-10	1.319e-150	3.047e-86	1.435e-89		0.6254	-0.156	0.156	0.0972	0.7123	0.7123				aspartate aminotransferase [Source:Projected from Arabidopsis thaliana (AT2G22250) TAIR;Acc:AT2G22250]	42.93	AT2G22250	BRADI2G24300	OS01G0871300	GRMZM2G033799
Traes_1AL_3F7B8E94D	159.217	93.1365	77.9943	47.3865	208.925	52.6757	76.6522	91.6003		-0.7695	-1.0081	-1.6388	-1.9547	-1.4328	-1.1792		1.204e-08	1.891e-10	1.63e-11	1.231e-36	4.898e-19	3.634e-18		1.207e-07	9.956e-10	6.55e-11	3.579e-35	4.629e-18	3.949e-17		-0.7541	-0.0912	0.0912	0.0306	0.83	0.83				Aldolase-type TIM barrel family protein [Source:Projected from Arabidopsis thaliana (AT2G36230) TAIR;Acc:AT2G36230]	44.33	AT2G36230	BRADI2G25930	OS05G0400800	GRMZM2G022252, GRMZM2G036543
Traes_1AL_3F8AD9D48	94.0688	64.9211	17.9568	8.2181	100.047	19.5087	16.3328	19.5259		-0.5292	-2.3191	-3.3391	-2.2458	-2.5561	-2.3258		0.2283	1.478e-06	2.615e-07	1.299e-06	2.532e-07	5e-07		0.3194	4.662e-06	7.358e-07	3.474e-06	7.66e-07	1.554e-06		-0.9144	0.059	-0.059	0.0015	0.8895	0.8895				FKBP-like peptidyl-prolyl cis-trans isomerase family protein [Source:Projected from Arabidopsis thaliana (AT3G55520) TAIR;Acc:AT3G55520]	41.91	AT3G55520	BRADI2G23380	OS05G0458100	GRMZM2G035922
Traes_1AL_4034DE43E	0.512433	1.31503	10.1641	10.3641	2.5516	11.4053	13.8148	15.9059		0.8597	3.716	3.4192	2.1201	2.4075	2.573		0.419	0.0001526	0.001355	0.0004544	0.0001019	1.254e-05		0.5191	0.0003567	0.002428	0.0008812	0.0002246	3.265e-05		0.8564	-0.4581	0.4581	0.0066	0.2537	0.2537					40.32	AT3G23570, AT3G23600, AT3G23570, AT3G23600	BRADI2G26040	OS05G0399100	GRMZM2G179301, GRMZM2G161643
Traes_1AL_403F4A486	155.541	135.11	126.137	96.8152	123.185	76.4603	112.368	124.133		-0.221	-0.3263	-0.6643	-0.72	-0.1236	0.0134		0.322	0.1598	0.01242	0.002079	0.5987	0.9526		0.4217	0.2055	0.01893	0.003661	0.6501	0.9603		-0.4577	0.4111	-0.4111	0.2542	0.3116	0.3116					38.7	AT5G53140	BRADI2G14740	OS05G0587100	GRMZM2G412937, GRMZM2G158818
Traes_1AL_40C9A4220	5.3162	6.5223	8.3289	1.69377	2.15273	3.92637	1.5916	0.479067		0.1685	0.5006	-2.1864	0.7059	-0.4308	-1.7113		0.794	0.4609	0.08521	0.3546	0.6627	0.1107		0.8489	0.5219	0.1107	0.4086	0.7092	0.1469		-0.6079	0.6383	-0.6383	0.1098	0.0885	0.0885					49.14	AT2G45920, AT3G61390, AT3G61410, AT2G45920, AT3G61390, AT3G61410	BRADI3G32787	OS10G0552400, OS10G0548850	GRMZM2G373329
Traes_1AL_4123DD2E4	94.0492	9.73337	4.56767	4.3134	17.4683	4.74877	4.2173	2.3365		-3.2157	-4.3812	-4.6196	-1.8516	-1.9866	-2.789		7.387e-12	4.83e-13	5.25e-08	0.001222	0.002406	1.938e-05		1.532e-10	3.676e-12	1.577e-07	0.002228	0.004297	4.92e-05		-0.8216	0.3472	-0.3472	0.0124	0.3994	0.3994					50.71	AT4G02075, AT1G02610, AT4G02075, AT1G02610	BRADI2G28380	OS05G0355300	GRMZM2G068436, GRMZM2G023755
Traes_1AL_4131B46AD	26.7986	17.4329	4.47217	9.2747	37.3133	8.65843	12.9681	12.5737		-0.5551	-2.4612	-1.3517	-2.1414	-1.494	-1.5876		0.06268	6.319e-07	0.01152	1.975e-09	4.07e-05	5.705e-07		0.1081	2.093e-06	0.01766	7.282e-09	9.462e-05	1.762e-06		-0.6272	-0.1928	0.1928	0.096	0.6474	0.6474					42.93		BRADI3G36450	OS08G0430100	GRMZM2G055538, GRMZM2G076415
Traes_1AL_41CD15F9F	74.368	32.5542	6.43677	5.52783	983.718	203.359	65.4933	46.1401		-1.1584	-3.3414	-3.4922	-2.2065	-3.7942	-4.2864		0.113	2.491e-05	0.0001177	0.002186	1.893e-07	3.607e-09		0.178	6.567e-05	0.0002456	0.003837	5.809e-07	1.43e-08		-0.5563	-0.6931	0.6931	0.1521	0.0566	0.0566					39.67	AT1G19630	BRADI1G09917	OS05G0101600	GRMZM2G363429
Traes_1AL_41E0B05F0	0	0	0	0	0	7.7585	135.984	60.3088		-0.5093	0.2517	1.116	6.0633	10.1701	9.0271		0.7972	0.9011	0.5875	7.607e-05	1.613e-11	2.265e-09		0.851	0.9227	0.6321	0.0001638	7.441e-11	9.185e-09		0.5645	-0.7214	0.7214	0.1449	0.0434	0.0434					68.98		BRADI4G09417		GRMZM2G328171
Traes_1AL_41FDFD61D	12.6499	8.732	6.2346	0.925833	12.8062	6.59887	1.96127	1.83437		-0.5605	-0.945	-3.1512	-0.8692	-2.5142	-2.7352		0.3258	0.1377	0.008202	0.143	0.002483	0.0002394		0.4256	0.1801	0.01292	0.1813	0.004425	0.0005193		-0.9693	0.1306	-0.1306	0.0001	0.7579	0.7579					39.33
Traes_1AL_4207C2DCC	292.691	631.061	402.164	391.39	133.943	522.04	310.527	328.823		1.1008	0.4602	0.4208	1.9604	1.2126	1.2986		3.085e-15	0.001512	0.007712	2.318e-42	1.064e-15	5.001e-19		1.188e-13	0.002986	0.01221	8.634e-41	7.25e-15	5.963e-18		0.3194	0.4038	-0.4038	0.4406	0.3212	0.3212					40.71	AT5G12470	BRADI2G26950	OS05G0388600	GRMZM2G305851
Traes_1AL_4209EF04A	140.948	86.0868	546.826	382.825	54.9973	353.041	445.581	276.983		-0.6971	1.951	1.4329	2.6615	2.9994	2.3198		0.04272	9.553e-09	3.618e-05	8.619e-15	2.634e-18	1.433e-11		0.07807	4.036e-08	8.064e-05	5.854e-14	2.308e-17	7.371e-11		0.7313	0.0088	-0.0088	0.0393	0.9836	0.9836					46.82	AT1G72140, AT1G22540, AT1G72120, AT1G22570, AT1G72125, AT1G22550, AT1G72130
Traes_1AL_42189A8B0	173.701	83.7908	26.6127	124.672	172.13	17.9958	24.5516	22.2224		-1.061	-2.6726	-0.4593	-3.1719	-2.805	-2.914		2.011e-06	4.548e-22	0.06918	7.43e-30	2.644e-21	5.94e-28		1.151e-05	9.761e-21	0.09154	1.57e-28	3.127e-20	1.53e-26		-0.5452	0.4553	-0.4553	0.1622	0.257	0.257					43.8		BRADI2G16402	OS05G0565400	GRMZM2G154648, GRMZM2G471253
Traes_1AL_4254BE1AF	552.006	349.328	474.472	124.002	44.8075	66.375	131.91	122.189		-0.6616	-0.2235	-2.1226	0.5542	1.5504	1.4462		0.0564	0.5206	1.089e-08	0.1337	2.344e-05	6.559e-05		0.09882	0.5791	3.485e-08	0.1705	5.619e-05	0.0001546		-0.1922	0.7968	-0.7968	0.6483	0.0179	0.0179					52.96	AT1G80170	BRADI2G18060	OS05G0542800	GRMZM2G079263
Traes_1AL_4273DEC3A	234.045	80.4021	53.128	15.8426	224.366	22.8515	44.9754	48.7597		-1.5403	-2.1294	-3.709	-3.1798	-2.292	-2.1934		1.983e-09	1.925e-14	9.66e-18	4.191e-27	2.31e-15	3.951e-16		2.389e-08	1.775e-13	6.056e-17	7.597e-26	1.525e-14	3.405e-15		-0.8335	0.0493	-0.0493	0.0101	0.9077	0.9077					42.25	AT2G32130
Traes_1AL_4279FC16A	22.6292	8.93227	8.69237	3.6326	9.87697	3.939	4.93557	4.95067		-1.3526	-1.4371	-2.6857	-1.1979	-1.0264	-1.0186		0.003003	0.005216	0.001651	0.03391	0.09783	0.06083		0.007771	0.009327	0.002918	0.04879	0.129	0.08539		-0.8188	0.4228	-0.4228	0.0129	0.2966	0.2966					51.26
Traes_1AL_429AA3929	569.814	266.566	43.8017	63.7793	581.578	49.5837	39.2002	29.1303		-1.071	-3.6037	-3.0587	-3.4446	-3.7905	-4.2152		0.09239	2.842e-08	3.74e-06	9.147e-08	6.845e-09	8.754e-11		0.1504	1.126e-07	9.321e-06	2.793e-07	2.456e-08	4.133e-10		-0.8791	0.2729	-0.2729	0.004	0.5131	0.5131					42.82	AT2G37700, AT1G02205, AT1G02190	BRADI3G28460	OS10G0471100	GRMZM2G066578
Traes_1AL_429B0B989	18.0833	15.0856	12.131	8.55033	19.263	12.9924	16.8425	12.7726		-0.2497	-0.5438	-0.8632	-0.5321	-0.1916	-0.5497		0.5802	0.2738	0.1714	0.2459	0.6853	0.227		0.6709	0.3314	0.2082	0.2965	0.7287	0.2791		-0.7495	-0.3249	0.3249	0.0323	0.4323	0.4323					61.15	AT1G07740	BRADI2G17700	OS05G0548600, OS03G0400901	GRMZM2G475980
Traes_1AL_43242A8B0	6.76567	2.01143	3.79987	0	55.9686	17.9875	12.3167	6.31503		-1.6799	-0.7368	-3.421	-1.5493	-2.1363	-3.048		0.02686	0.3428	0.02205	0.009941	0.0008309	2.208e-06		0.0524	0.4027	0.03215	0.0157	0.001598	6.353e-06		-0.4911	-0.7506	0.7506	0.2165	0.0319	0.0319					48.47		BRADI2G22560
Traes_1AL_4338FCC28	210.099	116.386	311.903	471.837	212.604	317.65	148.582	169.914		-0.8475	0.5592	1.1507	0.5702	-0.5217	-0.3215		6.589e-05	0.008144	1.116e-07	0.00563	0.0168	0.1249		0.0002607	0.01403	3.254e-07	0.009272	0.02583	0.1635		0.2755	0.2185	-0.2185	0.509	0.6031	0.6031					39.68	AT1G08600	BRADI3G27970	OS10G0457700	GRMZM2G163436
Traes_1AL_43793ABCE	11.3033	5.54727	5.9031	6.61153	5.42017	0	1.00737	0.479067		-0.8903	-0.77	-0.4932	-4.714	-2.1647	-2.9272		0.1341	0.236	0.516	0.0009517	0.03285	0.003492		0.2056	0.2907	0.5635	0.001762	0.04778	0.006257		-0.4961	0.7917	-0.7917	0.2112	0.0192	0.0192					46.78	AT3G23570, AT3G23600, AT3G23570, AT3G23600	BRADI2G25990	OS05G0400200, OS05G0400100
Traes_1AL_43A95C11E	123.692	144.712	461.993	896.081	107.12	368.58	590.752	316.341		0.2104	1.8772	2.8283	1.7668	2.4493	1.5523		0.4994	1.469e-09	1.161e-19	8.557e-09	1.422e-15	4.273e-07		0.5961	6.895e-09	8.481e-19	2.936e-08	9.578e-15	1.339e-06		0.86	0.001	-0.001	0.0062	0.9982	0.9982					42.4	AT1G65520, AT4G14440, AT4G14430	BRADI2G19050	OS05G0529200	GRMZM2G101457
Traes_1AL_43C49D143	20.3257	8.6077	2.18277	4.80347	79.1958	10.9528	9.95903	6.12467		-1.1848	-3.1176	-1.8072	-2.7005	-2.9466	-3.656		0.0268	4.337e-05	0.02063	1.964e-07	1.712e-07	5.481e-11		0.0523	0.0001103	0.03023	5.779e-07	5.279e-07	2.646e-10		-0.6743	-0.4127	0.4127	0.0667	0.3095	0.3095					46.27		BRADI4G11640	OS03G0430500	GRMZM2G059165
Traes_1AL_440FA4947	219.47	411.63	530.882	986.391	257.782	777.87	563.461	488.754		0.93	1.2919	2.1814	1.5845	1.1255	0.9209		6.306e-11	4.689e-19	2.056e-49	1.825e-31	7.461e-16	1.915e-11		1.071e-09	7.546e-18	1.041e-47	4.178e-30	5.16e-15	9.707e-11		0.8057	-0.0405	0.0405	0.0158	0.9241	0.9241					45.6	AT4G28260	BRADI3G30070	OS10G0500600	GRMZM5G821828, GRMZM2G131623
Traes_1AL_441B55493	10.1664	5.1525	0	0.9694	29.4185	1.74323	2.51843	0.9114		-0.9409	-5.2787	-2.8621	-3.6388	-3.4218	-4.8326		0.1255	0.0002711	0.0191	3.835e-07	1.306e-05	4.329e-08		0.1945	0.0006089	0.02816	1.091e-06	3.234e-05	1.525e-07		-0.7741	-0.1727	0.1727	0.0242	0.6826	0.6826					51.2		BRADI3G31560	OS10G0522800, OS10G0522700	GRMZM2G389196
Traes_1AL_4476835E0	14.183	0.743967	0	0	53.7032	32.032	0	0		-3.5884	-5.3112	-4.5334	-0.6636	-6.8695	-7.3281		0.02309	0.003295	0.01472	0.6596	0.0001528	3.841e-05		0.04606	0.006119	0.02214	0.7075	0.0003282	9.358e-05		-0.7126	-0.3224	0.3224	0.0473	0.436	0.436					41.05		BRADI2G16120	OS05G0567600	GRMZM2G117497, GRMZM2G158117
Traes_1AL_448761522	50.4458	32.8948	34.8305	26.4082	41.9015	38.0594	19.0395	18.5377		-0.596	-0.5028	-0.8994	-0.1595	-1.0976	-1.1433		0.04104	0.1083	0.02404	0.5882	0.001821	0.0003296		0.07542	0.1455	0.03481	0.6405	0.003317	0.0007003		-0.8567	0.3671	-0.3671	0.0066	0.371	0.371					68.77
Traes_1AL_455BFC5FD	4.97797	8.30243	16.1129	8.9154	3.78477	40.3829	5.68827	2.0854		0.5753	1.4693	0.5203	3.3271	0.5891	-0.813		0.3386	0.01588	0.4952	2.737e-09	0.3902	0.274		0.4391	0.02572	0.543	9.941e-09	0.4469	0.3298		-0.0216	0.1387	-0.1387	0.9594	0.7432	0.7432					66.13		BRADI4G43690		GRMZM2G328785
Traes_1AL_458638D61	104.376	58.8132	44.5628	29.7193	46.0764	26.1734	25.9286	31.6643		-0.8581	-1.2215	-1.7335	-0.7923	-0.8306	-0.5286		3.933e-06	1.713e-08	3.816e-08	0.000685	0.001913	0.01716		2.096e-05	7.002e-08	1.16e-07	0.001295	0.00347	0.02703		-0.7589	0.5869	-0.5869	0.029	0.1262	0.1262					44.13	AT2G25605	BRADI2G15710	OS05G0574700	GRMZM2G075651
Traes_1AL_45A9AD1EA	650.889	3028	3537.6	3956.43	626.775	8628.01	6891.28	5483.83		2.2146	2.4386	2.5967	3.7714	3.4482	3.1198		2.146e-21	1.521e-25	1.47e-28	1.973e-59	6.59e-50	3.316e-41		1.94e-19	4.252e-24	2.204e-27	1.33e-57	4.003e-48	1.758e-39		0.778	-0.2666	0.2666	0.023	0.5233	0.5233				Cytochrome c [Source:UniProtKB/Swiss-Prot;Acc:P00068]	47.01	AT4G10040, AT1G22840, AT4G10040, AT1G22840	BRADI2G25030	OS05G0420600	GRMZM2G010348, GRMZM2G070199
Traes_1AL_45CCDA8B1	0.2398	37.5257	366.548	224.692	10.3319	238.757	130.991	56.0133		5.8785	9.1133	8.4068	4.4097	3.5564	2.355		1.78e-08	1.961e-18	8.237e-16	6.185e-15	4.376e-10	3.863e-05		1.712e-07	2.957e-17	4.49e-15	4.263e-14	1.764e-09	9.407e-05		0.6936	-0.1148	0.1148	0.0564	0.7867	0.7867					58.25
Traes_1AL_45D4FF995	14.6625	4.84547	5.1672	5.52783	12.4209	2.01877	5.79557	7.80087		-1.5706	-1.4269	-1.3669	-2.4567	-1.0739	-0.6617		0.0003781	0.006204	0.05209	5.836e-05	0.04309	0.1197		0.001234	0.01094	0.0706	0.0001275	0.06124	0.1574		-0.422	0.1086	-0.1086	0.2976	0.7979	0.7979					48.79	AT1G13690		OS03G0600400	GRMZM2G138572
Traes_1AL_4600C5720	13.764	6.6071	6.25277	14.0346	10.2306	0.871633	10.0874	4.3255		-1.0094	-1.048	0.1183	-2.9533	0.0131	-1.1783		0.1182	0.133	0.8687	0.0008169	0.9844	0.08835		0.1848	0.1747	0.8868	0.001527	0.9873	0.1198		-0.1404	0.4468	-0.4468	0.7402	0.2671	0.2671					49.09	AT1G28100	BRADI3G30027	OS10G0499600	GRMZM5G822098
Traes_1AL_4610F9934	114.431	161.805	248.868	215.307	221.813	396.034	264.382	309.678		0.4934	1.1127	0.8983	0.8308	0.2502	0.4793		0.03613	2.915e-06	0.0003937	0.000215	0.276	0.03321		0.06755	8.818e-06	0.0007643	0.0004363	0.3279	0.04938		0.5638	-0.6919	0.6919	0.1456	0.0573	0.0573					48.78	AT2G42650, AT3G58660, AT1G06380, AT2G42650, AT3G58660, AT1G06380	BRADI2G16930	OS05G0558000	AC195860.3_FG006, GRMZM2G083738
Traes_1AL_467A1E7EE	20.3248	28.1586	9.9914	8.2617	15.8695	8.61763	11.5239	12.4864		0.4652	-0.9049	-1.1775	-0.7585	-0.4364	-0.2935		0.1675	0.0317	0.04407	0.05806	0.3067	0.4302		0.2473	0.04821	0.0606	0.07991	0.3604	0.4897		-0.6562	0.2783	-0.2783	0.0772	0.5045	0.5045					47.09
Traes_1AL_468A87BEC	133.714	124.904	414.175	665.659	137.5	261.286	541.255	631.056		-0.0833	1.6422	2.3146	0.9261	1.9731	2.1929		0.731	8.609e-12	2.172e-21	8.837e-05	4.381e-17	4.232e-21		0.7984	5.472e-11	1.827e-20	0.0001886	3.395e-16	6.299e-20		0.9483	-0.1803	0.1803	0.0003	0.6692	0.6692					43.23	AT5G43850	BRADI3G26930	OS10G0419500	GRMZM2G433446, AC233900.1_FG002, GRMZM2G434572, GRMZM2G373040
Traes_1AL_469DD3811	32.0641	16.3842	18.0456	16.9321	25.6876	11.4545	25.7489	22.6734		-0.9544	-0.8072	-1.0108	-1.1613	0.0239	-0.1733		0.00143	0.0165	0.0269	0.000656	0.94	0.5565		0.004035	0.02663	0.03859	0.001243	0.9499	0.6138		-0.2954	-0.0299	0.0299	0.4774	0.9439	0.9439				FUNCTIONS IN: molecular_function unknown; INVOLVED IN: biological_process unknown; LOCATED IN: endomembrane system; EXPRESSED IN: 21 plant structures; EXPRESSED DURING: 13 growth stages; CONTAINS InterPro DOMAIN/s: Mitochondrial matrix Mmp37 (InterP /.../015222); Has 325 Blast hits to 325 proteins in 172 species: Archae - 0; Bacteria - 0; Metazoa - 109; Fungi - 140; Plants - 43; Viruses - 0; Othe…	42.96	AT3G47630	BRADI4G16540	OS11G0549650, OS11G0549690, OS05G0295700	GRMZM2G040613
Traes_1AL_46E9FFE1F	10.7594	4.6085	14.9589	24.9595	92.8843	16.4956	27.9373	36.5446		-1.2149	0.4236	1.2565	-2.434	-1.7089	-1.3416		0.008092	0.3297	0.007153	5.668e-13	3.925e-07	1.001e-05		0.01851	0.3894	0.01139	3.126e-12	1.164e-06	2.642e-05		0.1481	-0.667	0.667	0.7264	0.0708	0.0708					54.91		BRADI4G11640	OS03G0430500	GRMZM2G059165
Traes_1AL_46F40DCDD	84.6691	25.0394	106.577	40.3663	36.5974	169.499	93.2436	90.2159		-1.7036	0.3507	-0.9656	2.1718	1.3266	1.2818		0.001998	0.5204	0.09902	6.414e-05	0.01586	0.01885		0.005426	0.5789	0.1269	0.0001394	0.0245	0.02943		0.2251	-0.361	0.361	0.592	0.3796	0.3796					59.85			OS09G0263933, OS09G0441625	GRMZM2G313750
Traes_1AL_4737EEBB2	59.8385	35.9185	23.1674	8.06027	39.9215	13.3664	20.9125	11.5398		-0.7841	-1.4324	-2.9344	-1.512	-0.9202	-1.7499		0.003105	4.255e-06	3.02e-07	2.96e-06	0.005343	1.259e-07		0.008008	1.259e-05	8.441e-07	7.604e-06	0.009004	4.208e-07		-0.9167	0.2286	-0.2286	0.0014	0.586	0.586					45.36	AT2G44650, AT3G60210, AT2G44650, AT3G60210, AT2G44650, AT3G60210	BRADI3G33770	OS10G0566700	GRMZM2G050961, GRMZM2G090872, GRMZM2G103236
Traes_1AL_4758CB01C	465.001	240.19	87.8904	96.3252	608.596	25.0715	40.9249	34.0827		-0.9511	-2.3932	-2.2411	-4.464	-3.8658	-4.121		0.00167	3.584e-14	3.24e-11	5.307e-40	4.649e-30	2.061e-36		0.004633	3.18e-13	1.274e-10	1.793e-38	1.08e-28	8.703e-35		-0.7894	0.4168	-0.4168	0.0198	0.3043	0.3043					43.47	AT2G38780	BRADI2G27030	OS05G0381500	GRMZM2G104397
Traes_1AL_479B78FFC	19.0874	21.9741	2.1668	5.44063	31.9922	14.6822	9.7716	10.7047		0.1447	-2.9253	-1.7894	-1.0681	-1.6716	-1.6044		0.617	1.612e-06	0.006697	0.0003077	1.735e-05	5.845e-07		0.703	5.058e-06	0.01071	0.0006105	4.228e-05	1.803e-06		-0.6062	-0.3448	0.3448	0.1112	0.4029	0.4029					48.19	AT1G06440	BRADI3G30680	OS10G0510300	GRMZM2G172451
Traes_1AL_47D54EF1E	1227.16	1346.46	3226.7	3967.26	1809.43	1258.7	1758.65	747.415		0.1324	1.3874	1.6834	-0.5224	-0.041	-1.2704		0.6356	6.834e-07	1.831e-09	0.06133	0.8833	5.576e-06		0.7189	2.254e-06	6.274e-09	0.08395	0.9009	1.521e-05		0.139	0.4818	-0.4818	0.7427	0.2267	0.2267					46.59	AT5G21170	BRADI2G21420	OS05G0491200	GRMZM2G025459
Traes_1AL_47E11A477	82.6612	537.715	1324.44	2403.61	69.3248	2603.97	3614.43	4055.4		2.6432	3.9266	4.7739	5.159	5.6262	5.7902		8.804e-08	1.894e-15	4.628e-22	7.404e-26	1.953e-30	3.728e-32		7.105e-07	2e-14	4.1e-21	1.245e-24	4.628e-29	1.236e-30		0.9083	-0.2385	0.2385	0.0018	0.5695	0.5695					41.8	AT5G64250	BRADI3G38730	OS08G0485400	GRMZM2G048616
Traes_1AL_4804E7E0C	51.834	29.8132	15.0404	8.55033	47.6338	18.8098	20.0926	24.4384		-0.7591	-1.6727	-2.3252	-1.2721	-1.2273	-0.9466		0.08248	0.0005076	0.0002092	0.005133	0.009655	0.03316		0.1366	0.00109	0.0004221	0.008508	0.01554	0.04931		-0.801	-0.1718	0.1718	0.0169	0.6841	0.6841					40.46	AT3G57420, AT2G41770	BRADI2G26607	OS05G0391200	GRMZM2G109352
Traes_1AL_480E5DC12	466.345	651.202	291.931	345.377	1745.82	305.101	197.189	287.182		0.4749	-0.6733	-0.4376	-2.4972	-3.1247	-2.5874		0.1651	0.05139	0.213	3.159e-13	2.311e-19	4.215e-14		0.2444	0.07455	0.2538	1.796e-12	2.255e-18	2.862e-13		-0.7097	0.0025	-0.0025	0.0486	0.9953	0.9953					43.04		BRADI2G23540	OS05G0454500	GRMZM2G144483, GRMZM5G856297
Traes_1AL_4820D80E2	1142.23	512.764	272.539	192.607	683.122	254.554	468.889	231.626		-1.154	-2.0653	-2.5409	-1.413	-0.5405	-1.5538		1.58e-07	5.569e-20	2.983e-25	3.055e-10	0.01561	4.345e-12		1.198e-06	9.861e-19	3.459e-24	1.231e-09	0.02415	2.371e-11		-0.8405	0.1059	-0.1059	0.009	0.8029	0.8029				CHY-type/CTCHY-type/RING-type Zinc finger protein [Source:Projected from Arabidopsis thaliana (AT5G22920) TAIR;Acc:AT5G22920]	49.7	AT5G22920	BRADI3G27900	OS10G0456800	GRMZM2G144782
Traes_1AL_4838D477F	3.26653	2.0371	10.9955	1.85163	5.6105	6.8744	2.50507	5.44123		-0.7701	1.5542	-0.6024	0.303	-1.0532	-0.0528		0.3349	0.036	0.5877	0.6535	0.2138	0.9386		0.4352	0.05408	0.6323	0.7019	0.2607	0.9486		-0.1249	-0.2555	0.2555	0.7683	0.5413	0.5413					55.14	AT2G27430	BRADI2G15780	OS05G0573800	GRMZM2G463738
Traes_1AL_48AA3F720	85.3801	89.8731	44.5855	54.668	200.182	27.1885	64.9538	60.7169		0.0422	-0.9388	-0.6576	-2.8847	-1.6116	-1.711		0.8844	0.002826	0.05967	4.044e-20	8.239e-08	3.497e-09		0.9152	0.005312	0.07997	4.593e-19	2.633e-07	1.389e-08		-0.5532	-0.0343	0.0343	0.1549	0.9357	0.9357					48.07		BRADI2G18540	OS05G0536900	GRMZM2G090034
Traes_1AL_48BACBEB6	58.2334	58.5486	51.3771	29.6757	42.2804	15.9278	25.3711	30.4546		0.0174	-0.184	-0.8497	-1.2815	-0.7144	-0.4548		0.9232	0.3744	0.006397	2.201e-07	0.005506	0.02987		0.9443	0.4352	0.01027	6.439e-07	0.009258	0.04481		-0.5554	0.6718	-0.6718	0.153	0.0681	0.0681					39	AT1G78660, AT1G78670, AT1G78680	BRADI2G19700	OS05G0517500	GRMZM5G830747
Traes_1AL_48C69CB05	12.0419	17.3637	5.78043	13.441	14.9763	17.6218	14.3241	21.7443		0.5167	-0.9648	0.3329	0.2502	-0.0659	0.4959		0.1468	0.04806	0.5063	0.4569	0.8654	0.1266		0.2217	0.07019	0.5539	0.5127	0.8857	0.1654		0.1795	-0.549	0.549	0.6705	0.1588	0.1588					39.8	AT2G20330	BRADI3G28150	OS10G0464100	GRMZM2G058345
Traes_1AL_48D8916DD	815.753	120.565	57.6906	36.7559	2890.89	153.623	71.7439	102.666		-2.7142	-3.7488	-4.3835	-4.1558	-5.2416	-4.739		4.867e-07	9.015e-12	9.807e-14	1.405e-14	1.342e-21	2.059e-18		3.252e-06	5.715e-11	4.627e-13	9.326e-14	1.629e-20	2.295e-17		-0.8112	-0.2494	0.2494	0.0145	0.5514	0.5514				trehalose-6-phosphate synthase [Source:Projected from Arabidopsis thaliana (AT1G78580) TAIR;Acc:AT1G78580]	42.89	AT1G78580	BRADI2G19640	OS05G0518600	GRMZM2G001304, GRMZM2G068943, GRMZM2G133966
Traes_1AL_48E2E665D	101.373	10.3047	5.5147	0.925833	54.6167	2.07637	3.11603	4.51883		-3.2893	-4.1285	-6.0235	-4.4157	-4.0295	-3.5014		4.235e-18	1.52e-16	4.56e-08	7.711e-14	3.719e-10	4.076e-13		2.461e-16	1.844e-15	1.377e-07	4.7e-13	1.511e-09	2.479e-12		-0.8628	0.1257	-0.1257	0.0058	0.7669	0.7669					50.65	AT4G28706, AT5G43910	BRADI3G28237	OS10G0465900
Traes_1AL_48FDAC1B3	376.687	980.705	481.556	691.093	411.456	1020.52	531.414	457.491		1.3812	0.3642	0.8606	1.3062	0.3666	0.1523		5.856e-17	0.03151	8.009e-07	1.097e-15	0.02827	0.3561		2.906e-15	0.04795	2.144e-06	8.174e-15	0.04165	0.4146		0.1888	0.0648	-0.0648	0.6543	0.8788	0.8788					44.52	AT5G48380	BRADI2G25320	OS05G0414700	GRMZM2G121565
Traes_1AL_4905637FC	28.8463	16.3255	7.1318	3.589	31.8011	19.1881	22.5498	37.7793		-0.7859	-1.8789	-2.8703	-0.6531	-0.4916	0.2446		0.1486	0.002281	0.001177	0.2286	0.3755	0.6423		0.2239	0.004362	0.00213	0.2776	0.4319	0.6939		-0.3757	-0.6256	0.6256	0.3591	0.0971	0.0971				heat shock protein 60-3A [Source:Projected from Arabidopsis thaliana (AT3G13860) TAIR;Acc:AT3G13860]	40.4	AT3G13860	BRADI2G18260	OS05G0540300	GRMZM2G074790
Traes_1AL_491DE5C2C	105.515	43.2645	21.4797	7.17803	64.7404	15.8168	7.569	15.7603		-1.2667	-2.266	-3.8647	-1.9028	-2.9978	-2.0156		0.0007163	4.17e-08	3.879e-09	3.734e-06	4.324e-09	9.425e-07		0.002189	1.615e-07	1.29e-08	9.473e-06	1.58e-08	2.836e-06		-0.9087	0.2433	-0.2433	0.0018	0.5615	0.5615					45.95
Traes_1AL_492E5A536	21.1806	31.854	15.9354	18.1029	18.3777	8.0257	17.971	36.176		0.5729	-0.3345	-0.2603	-1.093	-0.0319	0.9496		0.05303	0.3456	0.562	0.003425	0.928	0.0009417		0.09386	0.4057	0.6078	0.005835	0.9397	0.00186		0.0939	0.2004	-0.2004	0.825	0.6342	0.6342					48.69	AT5G04000	BRADI2G21136	OS05G0496000	GRMZM2G088961
Traes_1AL_492F1A81C	1.87843	3.31737	8.983	10.0427	1.4249	6.2165	5.27083	3.8118		1.011	2.429	2.5524	2.0769	1.6812	1.3631		0.18	0.001077	0.001973	0.001677	0.02324	0.05124		0.2626	0.00218	0.003444	0.002994	0.03476	0.07314		0.7217	0.2327	-0.2327	0.0432	0.5791	0.5791					38.43	AT1G80190	BRADI4G06441	OS05G0453900	GRMZM2G049536
Traes_1AL_494A2BAD5	190.367	177.417	201.593	227.758	74.2876	488.032	237.732	68.1463		-0.0876	0.094	0.2581	2.6862	1.6589	-0.1174		0.842	0.8315	0.5653	1.028e-09	0.0001836	0.7934		0.8823	0.864	0.611	3.912e-09	0.0003898	0.8294		0.067	0.2012	-0.2012	0.8747	0.6328	0.6328					62.48	AT4G10390, AT1G33260, AT4G10390, AT1G33260	BRADI3G30490	OS10G0516200	GRMZM2G181231, GRMZM2G166719
Traes_1AL_496ED013C	137.728	68.0909	20.3372	36.2494	140.263	22.2513	27.9373	27.9248		-1.0094	-2.7253	-1.9275	-2.5213	-2.2943	-2.313		0.003513	4.492e-12	4.871e-06	1.415e-11	2.912e-09	2.47e-10		0.008921	2.974e-11	1.199e-05	6.635e-11	1.083e-08	1.109e-09		-0.7698	0.1764	-0.1764	0.0255	0.676	0.676					40.41	AT2G39280, AT3G55020, AT2G37290, AT2G39280, AT3G55020, AT2G37290	BRADI2G22850	OS05G0465100	GRMZM2G051050, GRMZM2G094951
Traes_1AL_49DF85420	10.4497	14.463	5.5805	2.6196	5.54927	5.4559	5.8223	7.10933		0.5785	-0.6737	-1.933	-0.0464	0.0763	0.3328		0.2447	0.2594	0.04942	0.9363	0.9033	0.5464		0.3379	0.316	0.06728	0.9467	0.9182	0.604		-0.5556	0.1824	-0.1824	0.1528	0.6655	0.6655				ATP binding microtubule motor family protein [Source:Projected from Arabidopsis thaliana (AT5G02370) TAIR;Acc:AT5G02370]	46.89	AT5G02370	BRADI2G23290	OS05G0459400	GRMZM2G082384
Traes_1AL_49E0DCFBB	60.7319	107.859	221.612	630.52	53.9295	182.282	216.684	190.656		0.8144	1.8494	3.3435	1.7612	2.013	1.8196		1.578e-05	1.867e-22	1.119e-69	5.485e-23	1.863e-28	8.887e-25		7.258e-05	4.13e-21	1.457e-67	7.716e-22	3.898e-27	1.811e-23		0.8876	0.1376	-0.1376	0.0033	0.7452	0.7452					40.86	AT1G80950	BRADI2G28060	OS05G0357800	GRMZM2G517332
Traes_1AL_49E1DD4DD	221.989	28.6789	16.9711	24.6001	114.43	19.4101	25.6525	18.5287		-2.9191	-3.6357	-3.1427	-2.5042	-2.1454	-2.6137		3.441e-17	2.688e-20	1.807e-12	2.285e-11	2.642e-08	2.843e-12		1.764e-15	4.927e-19	7.792e-12	1.045e-10	8.92e-08	1.583e-11		-0.7628	0.1302	-0.1302	0.0277	0.7586	0.7586					48.26	AT3G51540, AT3G08670, AT3G51540, AT3G08670	BRADI2G22170	OS05G0480600	GRMZM2G132663, GRMZM2G701206
Traes_1AL_4A02A66B5	35.4939	20.0707	10.0348	1.69377	30.7932	10.9653	13.0488	14.0495		-0.8389	-1.9254	-4.4109	-1.4651	-1.2175	-1.1256		0.01713	1.216e-05	3.839e-05	0.0002157	0.003988	0.002778		0.03555	3.361e-05	8.529e-05	0.0004376	0.006871	0.005063		-0.7857	-0.2084	0.2084	0.0208	0.6204	0.6204					40.94	AT4G31210	BRADI1G43607	OS06G0281400	GRMZM2G443881, GRMZM5G894110, GRMZM2G172787
Traes_1AL_4A3552593	0	2.801	32.998	19.5952	0.536133	5.18457	4.6809	1.9423		3.8129	7.2939	6.4703	3.0531	2.9042	1.5871		0.008471	2.589e-07	7.807e-06	0.0008355	0.002567	0.1142		0.01928	9.036e-07	1.88e-05	0.001559	0.004563	0.1509		0.5755	0.3139	-0.3139	0.1355	0.4489	0.4489					40.82	AT5G64910, AT5G10010	BRADI5G00820
Traes_1AL_4A48DFED8	254.052	226.228	179.055	289.754	393.493	182.824	248.391	174.643		-0.1562	-0.4775	0.2168	-1.0874	-0.6582	-1.1691		0.4722	0.03336	0.3496	5.909e-07	0.002672	7.483e-08		0.5705	0.0505	0.3976	1.647e-06	0.004739	2.568e-07		-0.4048	-0.0221	0.0221	0.3198	0.9586	0.9586					39.32	AT3G12490	BRADI2G25507	OS05G0409300	GRMZM2G024264, GRMZM2G133620
Traes_1AL_4A7E8FE4E	1.87843	2.01683	231.261	109.718	3.25683	112.157	120.136	85.3715		0.2532	6.9483	5.8748	5.0049	5.1088	4.632		0.7552	9.094e-23	3.353e-16	5.13e-21	1.24e-21	3.613e-18		0.8178	2.062e-21	1.876e-15	6.258e-20	1.51e-20	3.928e-17		0.7977	-0.2192	0.2192	0.0177	0.602	0.602					46.01		BRADI2G27770	OS05G0366800, OS05G0366600	GRMZM2G055699
Traes_1AL_4AB2BF02A	296.303	518.918	550.129	698.112	85.7211	701.125	333.891	309.337		0.8127	0.8941	1.2212	3.0178	1.9578	1.8489		1.175e-06	1.396e-07	3.305e-12	2e-67	1.939e-27	1.418e-25		7.109e-06	5.064e-07	1.4e-11	1.784e-65	3.794e-26	3.077e-24		0.497	0.4375	-0.4375	0.2102	0.2784	0.2784					41.49	AT4G17615, AT5G47100, AT4G17615, AT5G47100	BRADI3G33700	OS10G0564800	GRMZM2G015324, GRMZM2G107575
Traes_1AL_4B2CAEDE1	37.3747	18.765	9.60523	1.93883	57.8213	5.78073	11.8936	10.0559		-0.9428	-1.7935	-3.7554	-3.0065	-2.2386	-2.5154		0.01202	6.442e-05	4.209e-05	1.503e-11	4.214e-07	9.479e-10		0.02615	0.0001599	9.303e-05	7.03e-11	1.245e-06	4.002e-09		-0.8368	-0.1237	0.1237	0.0096	0.7705	0.7705					44.84	AT2G30700	BRADI3G32020	OS10G0534100	GRMZM2G162251
Traes_1AL_4B3591E96	0.512433	302.799	3552.29	5449.5	0	2976.04	1339.3	392.774		8.1864	11.7016	12.3116	13.3141	12.174	10.4241		1.199e-21	1.508e-42	6.718e-47	3.839e-34	8.289e-29	1.524e-21		1.12e-19	1.207e-40	3.019e-45	9.967e-33	1.772e-27	2.35e-20		0.7746	0.0676	-0.0676	0.024	0.8737	0.8737					68.74		BRADI2G48540	OS01G0510200	GRMZM2G468111
Traes_1AL_4B7636BC9	297.553	101.219	67.5848	26.0867	275.701	33.3809	62.2925	62.3249		-1.5545	-2.1287	-3.3812	-3.0068	-2.133	-2.1176		1.159e-07	4.982e-12	4.68e-17	3.216e-21	1.102e-11	2.296e-12		9.084e-07	3.276e-11	2.791e-16	3.989e-20	5.16e-11	1.292e-11		-0.8389	0.0607	-0.0607	0.0092	0.8865	0.8865				lsd one like 1 [Source:Projected from Arabidopsis thaliana (AT1G32540) TAIR;Acc:AT1G32540]	47.08	AT1G32540	BRADI3G16400	OS08G0159500	GRMZM2G055135
Traes_1AL_4B89B33E3	5.75583	3.17017	1.47177	0	93.3953	2.3477	4.35133	3.739		-0.8794	-1.7597	-3.4748	-5.1912	-4.4273	-4.4965		0.1348	0.03165	0.02168	1.144e-17	2.352e-13	5.752e-18		0.2065	0.04814	0.03167	1.036e-16	1.287e-12	6.118e-17		-0.6503	-0.4845	0.4845	0.0809	0.2238	0.2238					44.35	AT1G65620	BRADI2G25270	OS01G0889400, OS05G0417000	GRMZM2G118250, GRMZM2G121487, GRMZM2G133806, GRMZM2G096064, GRMZM2G118250, GRMZM2G121487, GRMZM2G133806, GRMZM2G096064
Traes_1AL_4BA4656FC	164.762	546.851	114.46	46.3414	25.4252	95.993	21.5234	63.3315		1.7031	-0.5153	-1.8509	1.905	-0.2213	1.2976		0.001045	0.3272	0.00105	0.0003667	0.698	0.01568		0.00306	0.3868	0.001916	0.0007206	0.7392	0.0249		-0.3359	0.6295	-0.6295	0.4159	0.0944	0.0944				serine-type endopeptidase inhibitors [Source:Projected from Arabidopsis thaliana (AT1G72060) TAIR;Acc:AT1G72060]	51.01	AT1G72060	BRADI2G08717		GRMZM2G108847
Traes_1AL_4BC2EC094	42.8622	70.1842	10.441	7.6681	79.1534	16.2233	14.0022	15.8301		0.7073	-1.9454	-2.2339	-2.2008	-2.4369	-2.2735		0.2084	0.001704	0.002462	0.000153	6.244e-05	8.802e-05		0.2963	0.003336	0.004231	0.0003169	0.0001416	0.0002037		-0.8315	-0.0186	0.0186	0.0105	0.9651	0.9651					39.25			OS10G0478500
Traes_1AL_4BF6C25E1	112.293	66.0474	27.3713	28.2163	112.798	14.2255	27.3247	35.3671		-0.7765	-1.9984	-1.9685	-2.8042	-2.0434	-1.6629		0.004063	1.575e-10	2.652e-07	5.753e-18	2.387e-10	6.224e-09		0.01014	8.378e-10	7.457e-07	5.38e-17	9.877e-10	2.411e-08		-0.7187	0.2322	-0.2322	0.0446	0.5801	0.5801					38.67	AT1G03160	BRADI2G26650	OS05G0390100	GRMZM2G319109, AC210303.3_FG001
Traes_1AL_4C330AAEA	16.718	4.41937	7.861	9.68333	19.9466	0.871633	1.00737	5.2369		-1.8416	-1.031	-1.0126	-3.9092	-3.9858	-1.8847		0.0001702	0.04439	0.1218	2.491e-07	1.804e-05	0.0001449		0.0006078	0.06535	0.1529	7.243e-07	4.384e-05	0.0003247		-0.4384	0.4334	-0.4334	0.2773	0.2834	0.2834					46.94	AT5G66470	BRADI2G16140	OS05G0567300	GRMZM2G158024
Traes_1AL_4CC153074	6.75073	3.8152	35.6213	25.7439	4.42257	1.25397	16.8506	34.9835		-0.7644	2.3451	1.8829	-1.6555	1.8796	2.904		0.3338	0.001766	0.01731	0.08191	0.01365	7.56e-05		0.4341	0.003448	0.02571	0.1095	0.02138	0.0001767		0.6439	0.1962	-0.1962	0.0849	0.6415	0.6415					58.24	AT4G14670, AT1G74310	BRADI2G19540	OS05G0519700	GRMZM2G360681
Traes_1AL_4CFEB1E9A	43.9449	55.6896	72.6479	179.95	32.5319	34.306	73.9783	52.0182		0.3633	0.7412	2.0712	0.1417	1.2007	0.681		0.05341	0.0002276	2.422e-24	0.4964	1.687e-09	0.0003983		0.09441	0.0005178	2.597e-23	0.5521	6.438e-09	0.0008346		0.6584	0.4902	-0.4902	0.0759	0.2175	0.2175					40.55	AT1G31300, AT4G19645	BRADI2G20150	OS05G0511000
Traes_1AL_4D563DCE6	4.6553	1.1003	2.06233	0	5.85903	1.30743	0.5037	1.62947		-1.9372	-1.1068	-3.6435	-1.8045	-3.1332	-1.832		0.0639	0.3045	0.03033	0.08268	0.0209	0.0759		NA	0.3635	0.04304	0.1104	0.03153	0.1044		-0.7991	-0.1138	0.1138	0.0173	0.7885	0.7885					43	AT1G30455, AT2G01280, AT3G09360, AT2G45100		OS05G0305100	GRMZM2G093422
Traes_1AL_4D5CE6B62	11.6723	15.2551	0	0	3.0411	0.2179	0	0.239533		0.324	-5.8264	-4.9418	-2.8284	-3.6178	-2.8604		0.6831	0.0002182	0.00253	0.03146	0.0249	0.02868		0.7589	0.0004978	0.004342	0.04552	0.03705	0.04319		-0.7666	0.3956	-0.3956	0.0265	0.3321	0.3321					45.22	AT5G02580, AT3G28990, AT3G55240	BRADI2G23060	OS05G0462000	GRMZM2G108723
Traes_1AL_4D668D012	12.3652	5.17787	1.0834	0.9694	40.3432	1.30743	1.00737	0.815		-1.225	-3.188	-3.1617	-4.4394	-5.0529	-5.3309		0.0157	0.000217	0.007583	7.858e-11	9.221e-08	1.237e-10		0.03295	0.0004955	0.01202	3.386e-10	2.932e-07	5.749e-10		-0.8621	-0.003	0.003	0.0059	0.9945	0.9945					49.83	AT4G22200	BRADI2G24450	OS05G0428700	GRMZM2G020859, AC234152.1_FG002
Traes_1AL_4DA749442	192.408	76.127	28.2687	10.3584	164.515	19.7757	13.4314	19.669		-1.3241	-2.7619	-3.942	-2.9714	-3.5598	-3.036		6.614e-07	5.967e-19	1.64e-15	1.061e-21	3.242e-21	8.722e-23		4.271e-06	9.496e-18	8.752e-15	1.367e-20	3.803e-20	1.505e-21		-0.9297	0.191	-0.191	0.0008	0.6505	0.6505					43.61	AT1G24160, AT1G70100	BRADI2G25040	OS05G0420500	GRMZM2G070075
Traes_1AL_4DBEBB845	47.0557	67.501	77.3677	259.829	56.2503	108.374	182.304	86.4372		0.547	0.7469	2.4857	0.9102	1.682	0.6062		0.05763	0.0121	3.092e-17	0.000933	8.409e-10	0.02828		0.1007	0.02012	1.868e-16	0.001729	3.301e-09	0.04264		0.8028	-0.0923	0.0923	0.0164	0.8279	0.8279					51.04	AT3G51550	BRADI1G63320	OS03G0333200, OS01G0769700	GRMZM2G100288, GRMZM2G006080, GRMZM2G100288, GRMZM2G006080
Traes_1AL_4DEEFA566	240.128	180.913	121.019	34.5393	211.725	90.4149	102.211	105.273		-0.4207	-0.9863	-2.7215	-1.1914	-1.0456	-1.0079		0.05052	1.336e-05	8.126e-17	1.131e-07	6.405e-06	5.257e-06		0.09007	3.67e-05	4.757e-16	3.416e-07	1.646e-05	1.439e-05		-0.8488	-0.0252	0.0252	0.0077	0.9528	0.9528				Metal-dependent phosphohydrolase [Source:Projected from Arabidopsis thaliana (AT1G17330) TAIR;Acc:AT1G17330]	43.21	AT1G17330	BRADI3G29300	OS10G0486000	GRMZM2G459291
Traes_1AL_4DF3FE4B6	7.52283	11.7535	7.88147	31.2389	4.161	17.1367	18.1183	24.3265		0.5876	0.0642	2.0599	2.0091	2.074	2.507		0.2491	0.9109	0.0001617	0.0001071	0.0001148	7.079e-07		0.3429	0.9304	0.0003313	0.0002262	0.0002512	2.162e-06		0.9013	-0.0814	0.0814	0.0022	0.8481	0.8481					43.38	AT4G10570, AT1G32850, AT4G10590	BRADI3G20790	OS10G0160000	GRMZM2G009655
Traes_1AL_4E0FFA904	4.34987	5.47947	1.90103	1.89523	4.1572	3.2769	3.70027	3.2479		0.3947	-0.9894	-0.8566	-0.3556	-0.1456	-0.3168		0.5552	0.2508	0.4288	0.6183	0.8492	0.6521		0.648	0.3067	0.4773	0.6692	0.8718	0.7027		-0.6062	-0.1943	0.1943	0.1111	0.6448	0.6448					46.45	AT5G56940, AT4G34620	BRADI4G34170	OS09G0498100	GRMZM2G152599
Traes_1AL_4E200FCA0	25.6027	26.8433	33.7634	16.8178	5.38553	19.9076	8.23947	11.5403		0.0114	0.3023	-0.8358	1.8629	0.6165	1.1749		0.974	0.4109	0.1002	1.708e-05	0.2463	0.009329		0.9816	0.4724	0.1283	3.997e-05	0.296	0.01549		-0.084	0.7698	-0.7698	0.8431	0.0255	0.0255					57.12	AT3G15356, AT3G16530, AT1G53080, AT1G53060, AT5G03350, AT1G53070
Traes_1AL_4E2B761FA	61.019	54.4273	20.3302	15.7284	75.3476	10.8417	19.7845	17.7735		-0.1471	-1.5018	-1.8478	-2.6294	-1.8991	-2.0426		0.6498	5.294e-05	0.0001244	5.461e-12	6.001e-07	7.804e-09		0.7309	0.000133	0.0002586	2.689e-11	1.743e-06	2.991e-08		-0.8153	0.2378	-0.2378	0.0136	0.5706	0.5706					44.16	AT2G48070	BRADI2G25800	OS05G0404400
Traes_1AL_4E3F366BB	185.169	148.269	92.4258	35.5629	167.546	92.6472	88.8478	105.467		-0.3065	-0.9689	-2.2088	-0.8327	-0.9005	-0.6647		0.09115	1.126e-06	1.041e-13	1.154e-05	8.703e-06	0.0003598		0.1487	3.608e-06	4.902e-13	2.759e-05	2.201e-05	0.000759		-0.8136	-0.121	0.121	0.014	0.7754	0.7754					47.64	AT1G10730, AT1G60780	BRADI2G18010	OS05G0543100
Traes_1AL_4E4321735	152.68	164.803	254.551	432.182	97.2811	190.989	170.499	83.1489		0.0975	0.7196	1.4783	0.98	0.804	-0.2103		0.6855	0.003087	2.385e-09	5.154e-05	0.001174	0.3998		0.7609	0.005762	8.084e-09	0.0001134	0.002205	0.4588		0.3103	0.606	-0.606	0.4544	0.1113	0.1113				Protein of unknown function (DUF1230) [Source:Projected from Arabidopsis thaliana (AT5G11840) TAIR;Acc:AT5G11840]	48.55	AT5G11840	BRADI2G18310	OS05G0539900	GRMZM2G121229, GRMZM2G087081
Traes_1AL_4E924201A	36.8786	2.78647	2.5552	1.69377	459.413	23.4269	34.7542	7.43987		-3.3704	-3.3952	-3.9381	-3.9638	-3.4564	-5.4695		0.005612	0.006931	0.0055	0.0008391	0.003614	5.231e-06		0.01345	0.0121	0.008918	0.001566	0.006275	1.432e-05		-0.5709	-0.606	0.606	0.1394	0.1113	0.1113					56.43	AT1G30650, AT2G34830	BRADI3G34567	OS03G0855100	GRMZM2G383594
Traes_1AL_4EA807C60	11.7914	4.42307	10.6819	4.55843	17.3418	3.98823	5.92957	1.97747		-1.4595	-0.1814	-1.4307	-2.0144	-1.5618	-3.0031		0.007164	0.7359	0.07794	0.0004166	0.008746	6.562e-06		0.01665	0.7803	0.1021	0.0008123	0.01418	1.775e-05		-0.7542	0.1945	-0.1945	0.0306	0.6444	0.6444					59.75	AT1G04000, AT5G44060, AT3G23440		OS10G0472501
Traes_1AL_4EB5B61EB	1.10833	4.0904	3.07993	1.89523	0.559767	5.83407	4.3246	0.718567		1.9474	1.4829	1.055	3.071	2.7393	0.579		0.05145	0.1701	0.4189	0.002285	0.009824	0.6284		0.09148	0.2171	0.4676	0.004001	0.01579	0.6812		0.139	0.0624	-0.0624	0.7427	0.8833	0.8833					49.4
Traes_1AL_4F0745006	805.462	240.438	354.142	102.104	79.4903	33.3401	34.8592	10.4009		-1.7333	-1.1771	-2.9634	-1.2014	-1.1826	-2.8488		8.988e-09	0.0001024	9.912e-19	0.0003492	0.0007885	1.505e-13		9.246e-08	0.000246	6.713e-18	0.0006881	0.001522	9.594e-13		-0.6325	0.836	-0.836	0.0924	0.0097	0.0097					63.73	AT1G73190, AT1G17810, AT1G73190, AT1G17810, AT1G73190, AT1G17810	BRADI3G29780	OS10G0492600	GRMZM2G305446, GRMZM2G103983, GRMZM2G037327
Traes_1AL_4F2D556AA	14.1187	2.9645	9.40333	6.56793	50.665	2.9438	2.733	1.8695		-2.2722	-0.7025	-0.9815	-3.993	-4.1565	-4.544		0.0002866	0.2449	0.1891	1.272e-09	5.835e-08	1.426e-10		0.0009657	0.3003	0.2277	4.793e-09	1.897e-07	6.581e-10		-0.6653	0.1065	-0.1065	0.0718	0.8018	0.8018					58.05
Traes_1AL_4F352D481	1.67143	1.5116	0.695	0	0.7987	0.328933	0.490333	0		0.071	-0.8162	-2.341	-1.0104	-0.4654	-2.5899		0.9558	0.5774	0.196	0.5152	0.7686	0.1432		NA	0.6335	0.2353	0.5706	0.802	0.1848		-0.879	0.418	-0.418	0.004	0.3028	0.3028					37.01	AT2G25970			GRMZM5G854199
Traes_1AL_4F38F3938	46.6684	60.3983	19.4675	4.80347	28.1776	25.5321	23.4714	39.1909		0.3854	-1.2058	-2.9144	-0.1567	-0.2486	0.4657		0.5866	0.09968	0.001312	0.8278	0.7341	0.5139		0.6765	0.1351	0.002356	0.8552	0.7712	0.5726		-0.557	-0.1458	0.1458	0.1516	0.7304	0.7304				Minichromosome maintenance (MCM2/3/5) family protein [Source:Projected from Arabidopsis thaliana (AT5G46280) TAIR;Acc:AT5G46280]	39.44	AT5G46280	BRADI2G22360	OS05G0476200	GRMZM2G100639, GRMZM2G162445
Traes_1AL_4F48CF05E	40.138	14.7663	12.3558	3.6326	31.3492	11.1622	7.7702	8.58113		-1.4075	-1.6267	-3.4112	-1.4921	-1.9646	-1.8451		2.157e-06	5.967e-06	1.307e-05	1.162e-05	6.627e-06	2.41e-07		1.226e-05	1.726e-05	3.07e-05	2.776e-05	1.7e-05	7.781e-07		-0.9329	0.0367	-0.0367	0.0007	0.9312	0.9312					43.67	AT3G53470	BRADI1G65850	OS03G0285100	GRMZM5G898006, GRMZM2G023059, GRMZM2G030880, GRMZM2G144982, GRMZM2G472547
Traes_1AL_4F69555EE	115.048	63.3751	83.6381	83.8315	136.143	50.3207	114.876	57.9306		-0.8542	-0.4418	-0.4067	-1.4027	-0.2435	-1.2184		0.01185	0.2012	0.2709	4.836e-05	0.4733	0.0003571		0.02582	0.2521	0.3155	0.0001069	0.5291	0.0007538		-0.4324	0.0412	-0.0412	0.2846	0.9228	0.9228				complex 1 family protein / LVR family protein [Source:Projected from Arabidopsis thaliana (AT3G62810) TAIR;Acc:AT3G62810]	43.52	AT3G62810	BRADI2G27840	OS05G0363600	GRMZM2G145573
Traes_1AL_4F90FEB36	8.84817	19.2	6.3052	2.86467	14.2673	5.38993	8.71037	15.4741		1.0407	-0.5669	-1.3525	-1.341	-0.6523	0.1131		0.004614	0.2543	0.09862	0.001834	0.1346	0.7353		0.01134	0.3105	0.1265	0.003256	0.1724	0.7779		-0.3964	-0.2479	0.2479	0.331	0.5539	0.5539					38.95	AT1G65480, AT4G20370, AT1G65480, AT4G20370	BRADI2G19670	OS05G0518000	GRMZM2G141756, GRMZM2G179264
Traes_1AL_4FBAF0AAA	0.752233	0.1837	0.695	3.589	16.8297	0.986833	1.4977	1.59483		-1.7602	-0.1133	1.7341	-3.9192	-3.2974	-3.3246		0.2134	0.9325	0.1766	0.0001711	0.001838	0.0005094		0.302	0.9454	0.2139	0.0003518	0.003345	0.001049		-0.1244	-0.419	0.419	0.7692	0.3014	0.3014					53.05
Traes_1AL_4FF72C4BD	0	2.73687	28.319	8.34887	0	6.59887	5.1174	3.1515		3.9357	7.2308	5.5242	5.6078	5.3775	4.7075		0.008318	7.489e-07	0.0003029	9.602e-05	0.0002454	0.001271		0.01897	2.457e-06	0.0005974	0.0002041	0.0005109	0.002459		0.6144	0.1969	-0.1969	0.1051	0.6402	0.6402					70.39	AT3G52525, AT2G36026, AT3G52525, AT2G36026	BRADI4G42080	OS12G0158400, OS11G0156401	AC187891.3_FG006
Traes_1AL_501B5BEAE	1.87843	2.7993	9.87343	5.2392	3.3185	8.00473	6.50047	2.58757		0.6764	2.3914	1.3711	1.1857	0.9086	-0.3174		0.5049	0.01651	0.2322	0.1791	0.3239	0.7374		0.6014	0.02664	0.2744	0.2224	0.3783	0.7799		0.3442	-0.0958	0.0958	0.4037	0.8215	0.8215					53.69	AT1G68200, AT1G66810, AT1G68200, AT1G66810	BRADI2G15670	OS05G0576300	AC198494.3_FG002, GRMZM2G149347
Traes_1AL_502E34D07	9.94937	9.2247	10.2596	63.1642	10.8238	0.764733	1.11467	0		-0.0655	0.025	2.667	-3.39	-3.1201	-5.608		0.907	0.9667	1.852e-06	0.0001116	0.001344	4.014e-05		0.9323	0.9734	4.768e-06	0.0002352	0.0025	9.748e-05		-0.196	0.7413	-0.7413	0.6418	0.0353	0.0353					54.32	AT2G45920, AT3G61390, AT3G61410, AT2G45920, AT3G61390, AT3G61410	BRADI3G32787	OS10G0552400, OS10G0548850	GRMZM2G373329
Traes_1AL_504484416	48.549	191.271	736.407	1089.06	22.5685	338.128	323.638	173.921		2.0083	3.944	4.5012	3.8758	3.8144	2.9261		3.883e-10	5.659e-35	1.388e-44	4.994e-33	1.13e-31	2.862e-19		5.528e-09	2.987e-33	5.55e-43	1.231e-31	2.889e-30	3.5e-18		0.7409	0.2931	-0.2931	0.0355	0.4811	0.4811					59.05	AT2G15220, AT2G15130, AT2G15170	BRADI3G29720
Traes_1AL_504CDB1731	35.7233	66.8761	246.358	597.508	48.2041	384.256	665.091	346.891		0.86	2.7325	3.9895	2.9733	3.7623	2.8282		0.01046	2.196e-16	5.954e-33	2.221e-21	2.634e-33	1.691e-19		0.02316	2.613e-15	1.242e-31	2.797e-20	7.361e-32	2.118e-18		0.9049	-0.2854	0.2854	0.002	0.4931	0.4931					57.76		BRADI2G21470	OS05G0491000	GRMZM2G355525, GRMZM2G069454, GRMZM2G005557
Traes_1AL_512775DAB	107.05	49.6489	23.0489	8.14743	98.2021	16.7377	15.7145	20.0632		-1.1058	-2.1597	-3.6852	-2.4236	-2.6064	-2.2587		0.003548	1.886e-07	4.667e-09	4.223e-09	5.52e-09	2.34e-08		0.009	6.711e-07	1.541e-08	1.503e-08	1.998e-08	8.504e-08		-0.9153	0.0997	-0.0997	0.0014	0.8143	0.8143					45	AT4G17950, AT5G46640, AT4G17950, AT5G46640	BRADI3G34030	OS10G0572900	GRMZM2G072117, AC225193.3_FG003
Traes_1AL_5184A1376	0.512433	0.540033	3.1208	105.894	8.1297	1.96533	4.17723	4.54193		-0.2108	2.0089	7.1016	-1.7806	-0.9631	-0.8154		0.8603	0.06582	4.178e-13	0.01316	0.1741	0.1912		0.8966	0.09308	1.882e-12	0.02035	0.2169	0.2391		0.5748	0.0275	-0.0275	0.1361	0.9485	0.9485					62.12		BRADI3G30320	OS10G0505900	GRMZM2G376743
Traes_1AL_51CED3DBF	82.8394	219.025	341.277	614.768	89.8381	178.104	897.218	2619.19		1.389	2.0174	2.8555	0.976	3.2658	4.7869		0.01099	0.0002253	1.895e-07	0.07289	1.667e-09	8.857e-19		0.02418	0.0005129	5.406e-07	0.09842	6.365e-09	1.024e-17		0.9141	-0.2588	0.2588	0.0015	0.536	0.536					49.94		BRADI2G23250	OS05G0460000	GRMZM5G802801
Traes_1AL_51E5359BA	52.5466	35.888	12.2901	8.3053	48.6439	8.88063	10.1068	14.9453		-0.5669	-2.0944	-2.5512	-2.2278	-2.2508	-1.6933		0.06813	9.36e-08	8.056e-06	4.135e-09	1.687e-07	1.213e-06		0.1161	3.473e-07	1.937e-05	1.473e-08	5.206e-07	3.604e-06		-0.8415	0.1872	-0.1872	0.0088	0.6572	0.6572					39.62	AT1G03160	BRADI2G26650	OS05G0390100	GRMZM2G319109, AC210303.3_FG001
Traes_1AL_51E6DEAC8	1.31533	0.749367	4.45623	35.3942	2.1918	2.4587	3.4245	2.58757		-0.7108	1.8388	4.6811	0.1776	0.5367	0.2671		0.4865	0.0399	2.197e-08	0.8185	0.5104	0.7242		0.5837	0.05935	6.829e-08	0.8492	0.565	0.768		0.6433	0.2203	-0.2203	0.0853	0.6002	0.6002					57.25	AT1G44414	BRADI2G24230	OS05G0435400	GRMZM2G055652
Traes_1AL_5219963C8	10.7637	7.58267	4.6175	0.925833	18.9604	7.03883	6.92357	10.8589		-0.6289	-1.2494	-2.945	-1.4538	-1.455	-0.8359		0.1676	0.02811	0.009124	0.001705	0.00538	0.04837		0.2474	0.04323	0.01426	0.003042	0.009062	0.06944		-0.6153	-0.5111	0.5111	0.1044	0.1955	0.1955					51.72		BRADI1G50432
Traes_1AL_52462CEAD	214.189	157.638	67.9094	33.3248	602.691	127.238	122.076	183.227		-0.4446	-1.6346	-2.6277	-2.2378	-2.2908	-1.7055		0.1418	2.96e-07	2.582e-11	1.571e-13	1.179e-13	1.273e-08		0.2153	1.024e-06	1.022e-10	9.236e-13	6.642e-13	4.765e-08		-0.6697	-0.4911	0.4911	0.0692	0.2166	0.2166					61.86
Traes_1AL_5262C43AF	12.5114	6.10013	2.1668	2.82103	12.7652	7.857	3.727	5.07063		-1.0235	-2.2937	-1.8455	-0.8787	-1.7675	-1.3359		0.0301	0.0008455	0.03155	0.06639	0.005558	0.008113		0.05776	0.001746	0.04461	0.09031	0.009339	0.01362		-0.7433	-0.2692	0.2692	0.0346	0.5192	0.5192					44.05	AT2G45490	BRADI1G07590	OS03G0765000	GRMZM2G337109, GRMZM2G107689, GRMZM2G174638, GRMZM2G107645, GRMZM2G037617
Traes_1AL_529A94293	1018.27	592.937	400.663	284.787	1350.89	359.399	886.222	589.602		-0.7796	-1.3415	-1.8115	-1.8996	-0.606	-1.1922		0.0004055	2.082e-09	2.2e-14	1.327e-17	0.006062	6.348e-08		0.001314	9.589e-09	1.086e-13	1.194e-16	0.01012	2.198e-07		-0.623	-0.3202	0.3202	0.0989	0.4394	0.4394					44.12	AT5G02560	BRADI2G23090	OS05G0461400	GRMZM2G130746
Traes_1AL_52C5531A4	226.361	124.275	89.6073	90.6173	287.105	67.0792	118.933	121.267		-0.8548	-1.3079	-1.2384	-2.0783	-1.2645	-1.2328		0.0002905	1.556e-07	8.386e-06	3.594e-17	2.384e-07	1.832e-07		0.0009776	5.607e-07	2.012e-05	3.105e-16	7.235e-07	6.006e-07		-0.6612	-0.0544	0.0544	0.0742	0.8983	0.8983					50.76	AT3G21320, AT2G25930, AT3G21320, AT2G25930, AT3G21320, AT2G25930	BRADI2G14290	OS06G0142600, OS01G0566100, OS01G0566050	AC233870.1_FG003
Traes_1AL_52DCB8DFD	757.279	408.744	617.839	259.034	220.523	228.847	188.918	203.934		-0.8928	-0.2994	-1.5432	0.0526	-0.2245	-0.1103		7.466e-05	0.1862	2.182e-10	0.8203	0.3446	0.6343		0.000292	0.2353	8.05e-10	0.8504	0.4	0.6865		-0.5111	0.8075	-0.8075	0.1954	0.0154	0.0154					51.52	AT5G08380	BRADI3G29797	OS10G0492900	GRMZM2G095126
Traes_1AL_539801B8A	12.7913	13.3516	8.2858	1.89523	13.0746	10.9077	9.65657	11.6709		-0.0116	-0.6993	-2.3825	-0.1912	-0.4519	-0.1455		0.9748	0.1242	0.009832	0.6123	0.3083	0.6946		0.9821	0.1645	0.01526	0.6634	0.362	0.7413		-0.6082	-0.3638	0.3638	0.1097	0.3756	0.3756					48.68	AT5G60335			GRMZM2G365736, GRMZM2G085320
Traes_1AL_53A23A5D8	116.394	430.267	175.145	64.8357	109.486	351.2	226.894	302.251		1.889	0.6084	-0.7525	1.67	1.0533	1.4653		8.387e-19	0.006283	0.007215	1.722e-15	1.134e-06	2.979e-12		5.411e-17	0.01106	0.01148	1.258e-14	3.194e-06	1.654e-11		0.0308	-0.3128	0.3128	0.9423	0.4506	0.4506				lysophosphatidyl acyltransferase 5 [Source:Projected from Arabidopsis thaliana (AT3G18850) TAIR;Acc:AT3G18850]	45.52	AT3G18850	BRADI2G20650	OS05G0502200	GRMZM2G014981
Traes_1AL_53A2BAC63	13.3095	9.61603	18.5771	105.954	18.6216	16.109	37.269	12.5852		-0.4465	0.5034	2.9739	-0.2002	0.9847	-0.5646		0.3287	0.2783	1.33e-11	0.6384	0.01677	0.194		0.4288	0.3363	5.382e-11	0.6878	0.02579	0.2423		0.5493	0.1082	-0.1082	0.1585	0.7987	0.7987					51.55
Traes_1AL_53C9AADB4	1480.74	408.828	302.663	115.103	845.505	167.348	197.522	158.489		-1.8494	-2.2832	-3.634	-2.3107	-2.0876	-2.4028		1.817e-10	7.162e-15	1.132e-29	5.212e-15	2.37e-12	3.896e-16		2.792e-09	7.019e-14	1.847e-28	3.621e-14	1.182e-11	3.361e-15		-0.9194	0.2345	-0.2345	0.0012	0.5761	0.5761					47.14
Traes_1AL_53EE5E7E2	13.8804	24.5971	6.5572	7.45013	21.085	24.9487	25.6873	39.9501		0.915	-0.8817	-0.5289	0.2772	0.3081	0.9249		0.003727	0.04963	0.3539	0.3216	0.315	0.0003798		0.009399	0.07226	0.4019	0.3745	0.3691	0.0007983		0.0217	-0.7295	0.7295	0.9593	0.04	0.04					43.2	AT1G64650, AT4G27720, AT3G49310	BRADI3G31140	OS10G0519600	GRMZM2G067638
Traes_1AL_5450D9C86	178.619	261.804	10.9543	3.83407	548.397	123.614	30.3291	41.1578		0.5338	-3.8109	-4.9683	-2.0627	-4.0059	-3.5916		0.5162	8.787e-06	7.905e-07	0.01216	1.723e-06	1.419e-05		0.612	2.479e-05	2.117e-06	0.01891	4.748e-06	3.668e-05		-0.7986	-0.2894	0.2894	0.0175	0.4869	0.4869					40.2			OS10G0478500
Traes_1AL_5471AB509	12.2788	9.0079	15.4019	14.6011	10.0137	11.1339	20.4816	19.0463		-0.5028	0.1955	0.1663	0.0624	0.9646	0.8704		0.2039	0.6378	0.7486	0.8761	0.01379	0.01687		0.2911	0.6904	0.7799	0.895	0.02158	0.02662		0.7377	-0.2549	0.2549	0.0367	0.5424	0.5424					46.22	AT3G60840, AT5G62250, AT5G51600	BRADI2G17300	OS05G0552900
Traes_1AL_549195044	32.4859	15.2218	10.2459	3.74687	69.1131	15.052	14.7744	17.1247		-1.0701	-1.6664	-2.7539	-2.1653	-2.2091	-1.9693		0.001615	6.375e-05	0.0001516	2.702e-10	8.049e-09	2.715e-09		0.004497	0.0001583	0.0003116	1.095e-09	2.868e-08	1.092e-08		-0.7575	-0.4118	0.4118	0.0295	0.3108	0.3108					46.48		BRADI3G44280		GRMZM2G142357
Traes_1AL_54F531A7F	119.115	154.135	132.539	129.339	136.847	49.0667	115.602	123.428		0.3476	0.1503	0.1371	-1.4528	-0.2407	-0.1497		0.1993	0.5891	0.6453	3.568e-07	0.3864	0.5792		0.2858	0.6449	0.6854	1.019e-06	0.443	0.6353		-0.0831	0.4481	-0.4481	0.8449	0.2655	0.2655					49.49	AT5G52780	BRADI3G31960	OS10G0533100	GRMZM5G889520
Traes_1AL_5500BC7BA	19.5299	12.5823	11.7404	7.53733	25.8105	10.4142	18.8977	15.9999		-0.6149	-0.6912	-1.1068	-1.356	-0.433	-0.6722		0.0404	0.05566	0.04461	2.773e-05	0.1655	0.01665		0.07441	0.08011	0.06128	6.321e-05	0.2074	0.02631		-0.5509	-0.4442	0.4442	0.157	0.2702	0.2702					43.75	AT4G02990, AT2G44020, AT4G02990, AT2G44020, AT4G02990, AT2G44020, AT4G02990, AT2G44020, AT4G02990, AT2G44020, AT4G02990, AT2G44020, AT4G02990, AT2G44020, AT4G02990, AT2G44020	BRADI2G25830, BRADI3G60150	OS02G0783100, OS05G0404000, OS02G0783100, OS05G0404000	GRMZM2G000610, GRMZM2G029933, GRMZM2G000610, GRMZM2G029933, GRMZM2G000610, GRMZM2G029933, GRMZM2G000610, GRMZM2G029933
Traes_1AL_5531E82A4	15.364	14.952	6.50037	1.89523	8.45487	3.9799	5.67493	8.1021		-0.0503	-1.0992	-2.6199	-0.8555	-0.5585	-0.0905		0.8995	0.02737	0.005504	0.09704	0.3169	0.8428		0.9269	0.0422	0.008924	0.1278	0.3711	0.8705		-0.6815	0.1584	-0.1584	0.0627	0.7079	0.7079					40.28		BRADI3G25585
Traes_1AL_5555CDBAC	13.4629	45.6362	206.256	92.677	14.2711	215.612	193.339	100.472		1.6947	3.8465	2.6788	3.8677	3.7169	2.7858		0.0003366	2.222e-16	4.873e-08	2.724e-18	7.893e-17	4.46e-10		0.001114	2.643e-15	1.468e-07	2.631e-17	5.981e-16	1.952e-09		0.7165	-0.1928	0.1928	0.0455	0.6474	0.6474					65.57
Traes_1AL_5558B7A4C	130.063	89.8202	19.4378	18.0265	157.026	9.8182	37.7817	27.5687		-0.5332	-2.7118	-2.6274	-3.8274	-2.0378	-2.5198		0.007945	5.342e-22	4.171e-12	1.507e-36	2.43e-16	1.663e-26		0.01822	1.139e-20	1.754e-11	4.361e-35	1.756e-15	3.859e-25		-0.7358	0.1213	-0.1213	0.0375	0.7748	0.7748					40.11	AT5G53490	BRADI3G30150	OS10G0502000	GRMZM2G436710
Traes_1AL_557C15278	27.8764	27.4329	23.3469	24.513	44.3635	20.0187	34.7325	31.8962		0.0072	-0.2335	-0.155	-1.0628	-0.346	-0.4618		0.9822	0.5114	0.7166	0.00103	0.2846	0.1294		0.9875	0.5704	0.7509	0.001898	0.3369	0.1688		-0.2441	-0.4356	0.4356	0.5602	0.2807	0.2807					43.79	AT1G64650, AT4G27720, AT3G49310	BRADI3G31140	OS10G0519600	GRMZM2G067638
Traes_1AL_55948FAB9	2.1689	3.7726	22.0457	15.8919	0.215333	32.3698	13.7132	10.2458		1.064	3.5347	2.9445	6.5801	5.3776	4.9749		0.2068	1.289e-05	0.0007955	1.911e-09	1.555e-06	7.621e-06		0.2944	3.552e-05	0.001478	7.056e-09	4.31e-06	2.043e-05		0.7094	-0.0156	0.0156	0.0488	0.9708	0.9708					50.85		BRADI2G22220	OS05G0479900	GRMZM2G429840
Traes_1AL_55E4D53AF	98.0323	644.613	2357.07	4651.75	35.5012	2423.32	1160.17	450.734		2.6976	4.5551	5.5286	6.0381	4.9825	3.6287		3.959e-14	2.119e-37	3.373e-54	6.562e-63	3.359e-43	1.256e-23		1.273e-12	1.282e-35	2.107e-52	5.033e-61	1.518e-41	2.334e-22		0.7096	0.217	-0.217	0.0487	0.6057	0.6057					47.9	AT5G46910	BRADI3G34240	OS10G0577600	GRMZM2G057466, GRMZM2G180086
Traes_1AL_5738CCBF8	91.5172	139.164	815.118	602.911	78.3733	561.877	1274.82	1589.55		0.5888	3.127	2.7021	2.828	4.009	4.326		0.037	4.418e-29	2.199e-21	7.119e-25	1.598e-48	1.511e-56		0.06895	1.581e-27	1.848e-20	1.126e-23	9.104e-47	1.563e-54		0.8955	-0.298	0.298	0.0026	0.4735	0.4735					40.48	AT4G15530	BRADI2G25745	OS05G0405000	GRMZM2G097457, GRMZM2G306345
Traes_1AL_5761F7A23	7.78047	13.9763	8.0063	31.5331	4.4664	23.8749	19.6617	14.393		0.8225	0.0696	1.9317	2.3547	2.0615	1.6416		0.04925	0.889	4.415e-05	1.724e-08	4.508e-06	0.0001584		0.08812	0.9127	9.735e-05	5.71e-08	1.182e-05	0.000353		0.7469	-0.0258	0.0258	0.0332	0.9516	0.9516					42.93
Traes_1AL_5787B4774	10.7744	6.54467	1.47177	12.8637	5.4882	18.3906	20.1545	8.68567		-0.7123	-2.5956	0.2447	1.7062	1.8595	0.6795		0.3082	0.004643	0.7522	0.0134	0.007956	0.3394		0.4067	0.008385	0.7834	0.0207	0.01301	0.3976		0.2782	-0.4128	0.4128	0.5047	0.3094	0.3094					48.93		BRADI2G15750	OS05G0574100	GRMZM5G804759, GRMZM5G818106, GRMZM5G847377
Traes_1AL_579194637	134.384	22.6995	0.3475	0.925833	25.1615	1.08953	0	0.335933		-2.4612	-7.5512	-6.3806	-3.9942	-6.1416	-5.5589		0.004814	4.466e-09	1.835e-06	0.0001535	6.157e-05	1.119e-05		0.01176	1.975e-08	4.726e-06	0.0003177	0.0001397	2.935e-05		-0.8524	0.3437	-0.3437	0.0072	0.4045	0.4045					54.42		BRADI3G33140		GRMZM2G176595, GRMZM2G094990
Traes_1AL_582AD085A	125.292	163.726	192.835	669.339	164.309	138.039	193.596	102.568		0.3848	0.6098	2.4068	-0.2576	0.2254	-0.6792		0.1702	0.03207	1.778e-17	0.3564	0.4216	0.01573		0.2506	0.04871	1.093e-16	0.4104	0.4784	0.02497		0.4037	0.4157	-0.4157	0.3213	0.3058	0.3058					41.58	AT1G08860	BRADI2G27267	OS05G0373300	GRMZM2G176995
Traes_1AL_589900728	12.4786	10.2365	12.5899	2.6196	6.48287	7.09227	7.18597	3.57227		-0.288	-0.0431	-2.322	0.0249	0.1709	-0.8474		0.4614	0.9203	0.01348	0.9573	0.739	0.1114		0.5604	0.9374	0.02041	0.9643	0.7757	0.1477		-0.7291	0.3311	-0.3311	0.0402	0.4231	0.4231					62.3
Traes_1AL_596C0AD5A	151.861	302.967	604.811	805.532	92.6454	578.297	265.183	179.012		0.9827	1.9798	2.3716	2.6323	1.5122	0.9516		2.57e-10	6.963e-37	4.615e-49	1.292e-65	1.893e-20	3.539e-09		3.809e-09	4.12e-35	2.299e-47	1.077e-63	2.055e-19	1.404e-08		0.5311	0.3836	-0.3836	0.1756	0.3481	0.3481					41.53	AT5G16440, AT3G02780, AT5G16440, AT3G02780	BRADI2G25360	OS05G0413400	GRMZM2G133082, GRMZM2G145029
Traes_1AL_59724705F	792.351	774.416	420.303	160.567	567.678	399.61	296.176	484.202		-0.0361	-0.9114	-2.262	-0.5041	-0.9318	-0.2286		0.8712	5.558e-05	2.676e-19	0.02496	4.755e-05	0.3072		0.905	0.0001392	1.899e-18	0.03676	0.0001095	0.3642		-0.7601	0.0621	-0.0621	0.0286	0.8839	0.8839					39.2	AT1G71220	BRADI3G28605	OS02G0664200, OS02G0664100	GRMZM5G846198, GRMZM2G370162, GRMZM5G846198, GRMZM2G370162
Traes_1AL_59800A13E	67.9038	168.765	106.549	261.033	10.321	16.1456	9.42863	0.922967		1.2996	0.6407	1.9081	0.4813	-0.1105	-3.1962		2.565e-05	0.04407	2.518e-09	0.2341	0.8169	3.673e-05		0.0001122	0.06493	8.517e-09	0.2837	0.8437	8.97e-05		-0.1936	0.8994	-0.8994	0.6459	0.0024	0.0024					58.32		BRADI2G24240	OS05G0433800, OS05G0433900	GRMZM2G135165
Traes_1AL_59865C6CB	16.6152	31.1751	16.7622	37.1752	9.47433	21.0506	67.0737	150.973		1.0205	0.1424	1.2579	1.181	2.8232	3.9865		0.01293	0.7538	0.007165	0.005869	6.168e-12	7.173e-24		0.02786	0.7965	0.01141	0.009632	2.957e-11	1.359e-22		0.797	-0.2857	0.2857	0.0179	0.4927	0.4927					62.84
Traes_1AL_59BBE38D2	155.297	140.083	31.2913	56.7697	138.123	9.96597	33.3288	36.6501		-0.1427	-2.2284	-1.3693	-3.6002	-1.9955	-1.8625		0.8313	0.001168	0.04904	3.625e-07	0.003751	0.006037		0.8738	0.002352	0.0668	1.034e-06	0.006494	0.01036		-0.5747	0.4352	-0.4352	0.1362	0.2812	0.2812					40.36	AT2G46820	BRADI3G32100	OS10G0536500	GRMZM2G028302
Traes_1AL_59DAF08E2	703.892	253.212	145.303	81.3756	559.39	247.632	360.219	307.134		-1.4589	-2.2473	-3.0478	-1.1655	-0.6278	-0.8567		0.000218	1.943e-08	8.982e-13	0.003233	0.1129	0.03002		0.0007569	7.888e-08	3.955e-12	0.00553	0.147	0.04502		-0.6619	-0.3809	0.3809	0.0738	0.3518	0.3518					47.01	AT4G27270, AT5G54500, AT5G58800	BRADI2G20710	OS05G0501300	GRMZM2G082792
Traes_1AL_59F1198AB	188.984	92.2444	61.6974	53.0779	156.499	13.0741	37.836	33.4172		-1.0233	-1.5823	-1.8125	-3.5063	-2.0322	-2.2109		5.02e-05	5.216e-09	1.643e-08	4.793e-27	5.128e-12	1.406e-15		0.0002048	2.285e-08	5.166e-08	8.664e-26	2.475e-11	1.137e-14		-0.6733	0.4726	-0.4726	0.0672	0.2369	0.2369					39.74	AT4G15545	BRADI2G25640	OS05G0406000	GRMZM2G086464
Traes_1AL_5A3A261DB	42.9172	35.8954	15.431	18.2008	27.7165	8.99163	19.7367	24.8702		-0.2501	-1.3876	-1.0664	-1.4485	-0.4914	-0.1582		0.5233	0.001669	0.03419	0.001357	0.2648	0.6968		0.6186	0.003272	0.04801	0.002456	0.3159	0.7434		-0.4609	0.3402	-0.3402	0.2504	0.4097	0.4097					43.38	AT4G33500	BRADI3G25590	OS10G0370000	GRMZM2G071087
Traes_1AL_5A4E3C4FC	230.055	38.9127	24.246	15.004	187.627	24.8786	33.7596	16.4885		-2.5318	-3.1769	-3.7714	-2.845	-2.4394	-3.4337		1.688e-08	2.257e-11	3.909e-11	9.99e-10	2.23e-07	5.203e-13		1.632e-07	1.354e-10	1.528e-10	3.806e-09	6.789e-07	3.129e-12		-0.8873	0.0296	-0.0296	0.0033	0.9445	0.9445					56.69	AT4G17870, AT5G46790, AT4G17870, AT5G46790	BRADI3G34070	OS10G0573400	GRMZM2G134731, AC194914.3_FG002
Traes_1AL_5A506D144	158.453	132.031	99.206	102.191	312.336	107.416	105.516	107.899		-0.2511	-0.6511	-0.6203	-1.4919	-1.5536	-1.534		0.1464	0.0005672	0.00546	6.335e-18	3.846e-17	4.612e-19		0.2212	0.001208	0.008856	5.895e-17	2.996e-16	5.518e-18		-0.7407	-0.203	0.203	0.0355	0.6297	0.6297					43.22	AT5G19420, AT5G12350, AT5G19420, AT5G12350	BRADI2G26807	OS05G0384800	GRMZM2G319130, GRMZM2G125642
Traes_1AL_5A569D967	4.4762	5.2383	1.12427	0	9.08487	3.60167	3.8343	3.75003		0.3039	-1.659	-3.0906	-1.3005	-1.2722	-1.2467		0.68	0.09831	0.04991	0.07467	0.1079	0.08251		0.7563	0.1335	0.0679	0.1006	0.141	0.1126		-0.6452	-0.5038	0.5038	0.0841	0.203	0.203				Pentatricopeptide repeat (PPR) superfamily protein [Source:Projected from Arabidopsis thaliana (AT5G08305) TAIR;Acc:AT5G08305]	57.83	AT5G08305	BRADI3G27630	OS10G0442700	GRMZM2G046919
Traes_1AL_5A7D44280	17.2438	4.7885	17.4867	4.55843	2.1137	2.52053	7.29327	2.13213		-1.8379	0.0044	-1.9317	0.2462	1.7038	0.0878		0.008701	0.9948	0.03627	0.777	0.0372	0.92		0.01974	0.996	0.05066	0.8147	0.05357	0.933		-0.2457	0.6686	-0.6686	0.5576	0.0699	0.0699					67.37
Traes_1AL_5A7E85C4E	1162.45	1851.18	6473.38	5353.88	1482.14	19378.7	19574.3	26032.8		0.6676	2.4643	2.1898	3.6893	3.7037	4.113		0.03009	1.162e-15	1.208e-12	2.821e-33	1.621e-33	6.028e-41		0.05775	1.26e-14	5.271e-12	7.049e-32	4.594e-32	3.146e-39		0.7937	-0.564	0.564	0.0187	0.1454	0.1454				sulfite reductase [Source:Projected from Arabidopsis thaliana (AT5G04590) TAIR;Acc:AT5G04590]	45.97	AT5G04590	BRADI2G20550	OS05G0503300	GRMZM2G090338
Traes_1AL_5A84AD858	103.631	57.6908	61.2527	13.9038	80.4224	51.738	46.9828	42.144		-0.8601	-0.7864	-2.7355	-0.6694	-0.7621	-0.9325		0.000499	0.002698	7.044e-10	0.009114	0.005521	0.0003231		0.001581	0.00509	2.499e-09	0.01448	0.009281	0.0006872		-0.8274	-0.1028	0.1028	0.0113	0.8086	0.8086					41.64
Traes_1AL_5ABFDA8AC	108.351	75.2752	78.6322	62.7555	152.904	28.8009	119.978	126.381		-0.5172	-0.435	-0.7401	-2.3204	-0.3414	-0.2746		0.05343	0.1183	0.02096	1.515e-15	0.2021	0.2906		0.09444	0.1575	0.03069	1.114e-14	0.2478	0.347		-0.1703	-0.1314	0.1314	0.6868	0.7565	0.7565					39.6	AT3G14830, AT1G53450	BRADI2G18990	OS05G0530300	GRMZM2G105473
Traes_1AL_5AD4E3431	5.531	2.73887	3.03907	5.44063	4.0155	1.52533	0.5037	0.815		-1.0273	-0.9467	-0.0912	-1.0086	-2.5038	-2.0439		0.1683	0.2547	0.9192	0.2277	0.04079	0.03476		0.2483	0.3109	0.9308	0.2766	0.05827	0.05149		-0.4758	0.6992	-0.6992	0.2333	0.0536	0.0536					49.43			OS01G0264100, OS09G0553200	GRMZM6G729818, GRMZM2G032003, GRMZM6G729818, GRMZM2G032003
Traes_1AL_5B2443934	37.402	111.464	18.1315	11.1099	88.5981	0.6579	0	0		1.363	-0.8695	-1.439	-5.4941	-6.484	-6.8952		0.4142	0.6038	0.3963	0.001445	0.0003475	0.0001134		0.5144	0.6587	0.4449	0.002606	0.0007074	0.0002582		-0.7302	0.6026	-0.6026	0.0397	0.1138	0.1138					54.83	AT3G43740, AT5G21090	BRADI2G20480	OS05G0491400	GRMZM2G088861
Traes_1AL_5B8FF7FE2	251.784	167.346	113.406	98.6456	231.391	76.5351	109.577	114.671		-0.5842	-1.1337	-1.3424	-1.5293	-1.0743	-1.0159		0.001279	6.745e-09	8.326e-09	4.204e-15	6.32e-08	5.476e-08		0.003655	2.909e-08	2.692e-08	2.95e-14	2.047e-07	1.908e-07		-0.7822	0.2375	-0.2375	0.0218	0.5712	0.5712					39.21		BRADI2G31070		GRMZM2G015906
Traes_1AL_5C32D55AE	11.1278	0.192833	1.09937	0	12.3173	1.08953	0	0		-4.7558	-3.02	-4.6388	-2.9522	-5.3749	-5.8		0.005116	0.06813	0.01407	0.06699	0.004016	0.001617		0.01241	0.09602	0.02124	0.09105	0.006915	0.003069		-0.8425	0.0107	-0.0107	0.0087	0.98	0.98					45
Traes_1AL_5C8689E82	422.012	461.341	489.486	151.048	269.084	1221.46	504.401	303.362		0.1287	0.2115	-1.4822	2.1697	0.9008	0.1721		0.6947	0.5208	2.287e-05	3.288e-11	0.00626	0.6013		0.7683	0.5793	5.22e-05	1.478e-10	0.01043	0.6564		-0.2546	-0.2773	0.2773	0.5429	0.5062	0.5062					45.03		BRADI2G15490	OS05G0584600	GRMZM2G128748, GRMZM2G013115
Traes_1AL_5CBC378D9	397.356	308.782	156.059	79.4039	378.066	190.794	216.706	284.619		-0.3578	-1.3329	-2.2265	-0.977	-0.7941	-0.4079		0.1553	3.034e-07	1.144e-13	0.0001269	0.002054	0.1057		0.2324	1.048e-06	5.369e-13	0.0002656	0.003709	0.1408		-0.6915	-0.2682	0.2682	0.0575	0.5208	0.5208					42.5	AT4G14570	BRADI3G26780	OS10G0415600	GRMZM2G040326, GRMZM2G071268
Traes_1AL_5D28B9642	115.015	199.841	267.691	609.88	144.407	349.249	400.833	310.399		0.8318	1.2462	2.4151	1.265	1.4681	1.0989		3.626e-07	1.054e-13	6.695e-46	1.134e-16	2.785e-21	6.174e-13		2.501e-06	8.78e-13	2.852e-44	9.361e-16	3.286e-20	3.686e-12		0.9022	-0.1247	0.1247	0.0022	0.7685	0.7685					42.47	AT2G20120, AT2G20130, AT2G20120, AT2G20130	BRADI2G19060	OS05G0529000	GRMZM2G052200, GRMZM2G101533
Traes_1AL_5D6F2EDEF	11.6559	21.4948	9.47587	14.5575	2.5916	9.96587	7.29327	16.0119		0.8914	-0.2384	0.3182	1.9228	1.493	2.6066		0.03442	0.6304	0.5703	0.0004912	0.01539	7.524e-07		0.0648	0.6834	0.6158	0.000948	0.02385	2.29e-06		0.4039	0.5091	-0.5091	0.3211	0.1976	0.1976					49.46		BRADI3G33390	OS10G0561300	GRMZM2G034061
Traes_1AL_5D7BD417F	84.5014	109.4	117.808	74.7863	62.0073	154.312	142.765	86.0146		0.3746	0.4814	-0.1849	1.2992	1.1921	0.4713		0.2	0.1074	0.5831	7.586e-06	5.488e-05	0.1099		0.2866	0.1445	0.628	1.854e-05	0.0001255	0.1459		0.1885	-0.1543	0.1543	0.6549	0.7153	0.7153					62.8		BRADI2G19160, BRADI2G19147	OS05G0527800, OS05G0527600, OS05G0527800, OS05G0527600	GRMZM2G060993, GRMZM2G096412, GRMZM2G095807, GRMZM2G060993, GRMZM2G096412, GRMZM2G095807, GRMZM2G060993, GRMZM2G096412, GRMZM2G095807, GRMZM2G060993, GRMZM2G096412, GRMZM2G095807
Traes_1AL_5E28F07C7	190.317	226.564	75.5888	92.7904	176.695	83.7827	60.2263	93.2625		0.2513	-1.3052	-0.9941	-1.043	-1.5337	-0.9134		0.4441	0.0001392	0.005999	0.001879	1.152e-05	0.006149		0.5435	0.0003275	0.00967	0.003331	2.87e-05	0.01053		-0.7354	0.3524	-0.3524	0.0376	0.3919	0.3919				transducin family protein / WD-40 repeat family protein [Source:Projected from Arabidopsis thaliana (AT4G03020) TAIR;Acc:AT4G03020]	38.96	AT4G03020	BRADI2G25610	OS05G0407200	GRMZM2G100116, GRMZM2G100152
Traes_1AL_5E2C30B46	7.1026	18.8127	2.4258	1.89523	12.6083	2.94793	4.56027	4.16837		1.4522	-1.4185	-1.4049	-1.992	-1.3645	-1.4451		0.1246	0.1865	0.2571	0.04561	0.1723	0.1336		0.1933	0.2357	0.301	0.06416	0.2149	0.1736		-0.6918	0.0061	-0.0061	0.0573	0.9885	0.9885					54.17		BRADI2G27710, BRADI2G27760		GRMZM2G119071, GRMZM2G046841, GRMZM2G119071, GRMZM2G046841
Traes_1AL_5E42B088F	4.06223	6.3514	1.24467	0.925833	4.89607	1.19637	0.490333	2.20543		0.8005	-1.4406	-1.4517	-2.223	-2.7829	-1.0471		0.2228	0.1331	0.2492	0.01319	0.0182	0.1445		0.313	0.1748	0.2927	0.02039	0.02779	0.1862		-0.7248	0.219	-0.219	0.0419	0.6023	0.6023				N-acetyltransferases;N-acetyltransferases [Source:Projected from Arabidopsis thaliana (AT2G41450) TAIR;Acc:AT2G41450]	38.71	AT2G41450	BRADI2G27097	OS05G0376600	GRMZM2G062657
Traes_1AL_5E4EECFBC	351.887	351.397	185.533	155.334	374.782	140.795	242.966	336.535		0.0032	-0.9045	-1.1473	-1.3916	-0.6194	-0.1545		0.9888	0.0001386	8.901e-06	3.486e-09	0.00833	0.5		0.9923	0.0003262	2.13e-05	1.252e-08	0.01356	0.5593		-0.4921	-0.0636	0.0636	0.2154	0.881	0.881				aldehyde dehydrogenase 12A1 [Source:Projected from Arabidopsis thaliana (AT5G62530) TAIR;Acc:AT5G62530]	41.46	AT5G62530	BRADI2G18550	OS05G0536400	GRMZM2G090087
Traes_1AL_5E56C5F69	0.4796	3.49737	35.1715	47.18	2.16093	51.6949	35.6985	35.4881		2.1352	5.3801	5.7498	4.4634	3.9335	3.927		0.029	1.026e-08	1.638e-09	2.154e-13	2.511e-10	1.346e-10		0.05596	4.319e-08	5.635e-09	1.247e-12	1.036e-09	6.229e-10		0.8626	-0.2741	0.2741	0.0058	0.5113	0.5113					45.84
Traes_1AL_5E61A1E3F	81.6457	52.6651	13.4415	1.93883	82.8239	10.9486	15.285	23.4281		-0.6219	-2.5322	-4.8101	-2.788	-2.3738	-1.7804		0.2404	1.132e-05	6.157e-07	9.851e-07	4.119e-05	0.001039		0.3329	3.145e-05	1.668e-06	2.673e-06	9.568e-05	0.002039		-0.8105	-0.0882	0.0882	0.0147	0.8354	0.8354					50.15	AT1G02110, AT3G60320, AT1G02110, AT3G60320	BRADI3G33490	OS10G0562700	GRMZM2G163189, GRMZM2G125513
Traes_1AL_5E8074568	75.4334	26.4076	25.3339	7.53733	90.6548	8.82717	21.987	15.3868		-1.4808	-1.5138	-3.0451	-3.2124	-2.0114	-2.5063		0.002355	0.002748	7.381e-06	1.782e-09	9.377e-05	7.323e-07		0.006274	0.005177	1.782e-05	6.602e-09	0.0002077	2.232e-06		-0.8305	0.051	-0.051	0.0107	0.9045	0.9045					60.15	AT2G32180, AT2G32650	BRADI3G21670	OS02G0784900	GRMZM2G306104
Traes_1AL_5E9E6239D	149.507	104.616	25.7222	17.3186	135.917	6.70997	11.2559	29.6551		-0.5147	-2.4797	-2.941	-4.1209	-3.4913	-2.1561		0.3681	3.118e-05	8.697e-06	9.04e-11	4.448e-08	0.0002238		0.4689	8.1e-05	2.084e-05	3.869e-10	1.467e-07	0.0004875		-0.7315	0.349	-0.349	0.0392	0.3969	0.3969				starch synthase 4 [Source:Projected from Arabidopsis thaliana (AT4G18240) TAIR;Acc:AT4G18240]	40.46	AT4G18240	BRADI2G18810	OS05G0533600	GRMZM2G044744
Traes_1AL_5ED15E311	62.7451	55.2694	36.1799	27.0183	55.9901	34.3762	49.9231	51.3212		-0.1661	-0.8019	-1.2569	-0.6395	-0.1645	-0.1406		0.4817	0.002995	0.0006686	0.01095	0.5231	0.5552		0.5793	0.005606	0.001256	0.01716	0.5772	0.6126		-0.5927	-0.1685	0.1685	0.1215	0.69	0.69					43.51	AT5G07950	BRADI1G70090	OS03G0213200	GRMZM5G800925, GRMZM5G896916
Traes_1AL_5EE5C4D0C	576.183	755.596	116.016	165.055	506.588	379.244	132.349	532.455		0.3901	-2.2996	-1.7669	-0.4123	-1.9194	0.072		0.1476	3.507e-16	1.764e-09	0.128	1.062e-11	0.7896		0.2227	4.077e-15	6.054e-09	0.1639	4.983e-11	0.8262		-0.4991	-0.0873	0.0873	0.208	0.8372	0.8372					38.68	AT1G48090	BRADI3G43350, BRADI3G43340	OS02G0470600, OS02G0470400, OS02G0470600, OS02G0470400
Traes_1AL_5EE9A39A2	130.194	175.092	260.756	655.151	116.809	250.528	302.509	236.215		0.424	0.99	2.3247	1.0765	1.3589	0.9986		0.001608	9.581e-13	4.062e-62	7.245e-17	1.026e-24	8.419e-15		0.004481	6.996e-12	3.732e-60	6.085e-16	1.637e-23	6.199e-14		0.8532	0.1538	-0.1538	0.0071	0.7162	0.7162					42.61	AT5G05987, AT3G11397, AT5G05987, AT3G11397	BRADI2G23500	OS05G0455600	GRMZM2G086943, GRMZM2G053610
Traes_1AL_5F0F4FAFB	16.8593	26.6022	46.712	103.923	12.5172	33.8335	37.9735	32.8986		0.6997	1.4972	2.6804	1.4478	1.5684	1.3821		0.06294	8.906e-05	4.382e-12	8.613e-05	3.838e-05	0.0001697		0.1085	0.0002161	1.84e-11	0.0001841	8.951e-05	0.0003763		0.8198	0.296	-0.296	0.0127	0.4766	0.4766					40.44
Traes_1AL_5F5A87122	6.76567	30.9936	0.695	4.55843	10.9989	0.489233	0	1.53357		2.089	-2.777	-0.5894	-4.2744	-5.0982	-2.5673		0.04514	0.03294	0.6275	0.001514	0.001557	0.02389		0.08185	0.04989	0.6694	0.002721	0.002868	0.03658		-0.5429	0.4435	-0.4435	0.1644	0.2711	0.2711				K-box region and MADS-box transcription factor family protein [Source:Projected from Arabidopsis thaliana (AT4G09960) TAIR;Acc:AT4G09960]	45.53	AT4G09960	BRADI2G25090	OS01G0886200	GRMZM2G018589
Traes_1AL_5F65C4004	517.068	236.472	44.2287	31.9633	578.851	85.8255	70.5731	154.042		-1.1142	-3.4882	-3.9004	-2.7078	-3.0029	-1.8898		0.01045	1.618e-14	1.052e-14	8.537e-10	2.353e-11	1.532e-05		0.02314	1.509e-13	5.309e-14	3.277e-09	1.07e-10	3.941e-05		-0.7764	-0.1388	0.1388	0.0235	0.7431	0.7431					42.11	AT5G04560	BRADI4G16620, BRADI2G23797	OS05G0445900, OS05G0446000, OS05G0446550, OS05G0445900, OS05G0446000, OS05G0446550	GRMZM2G131756, GRMZM2G020977, GRMZM2G131756, GRMZM2G020977, GRMZM2G131756, GRMZM2G020977, GRMZM2G131756, GRMZM2G020977, GRMZM2G131756, GRMZM2G020977, GRMZM2G131756, GRMZM2G020977
Traes_1AL_5FD3B3577	72.2037	24.4775	18.854	11.8943	144.88	16.7911	26.1182	39.2281		-1.5308	-1.8544	-2.5062	-2.9801	-2.4326	-1.8761		2.778e-05	3.897e-06	3.907e-06	8.345e-15	3.908e-10	1.344e-07		0.0001205	1.159e-05	9.714e-06	5.674e-14	1.585e-09	4.474e-07		-0.6644	-0.2963	0.2963	0.0723	0.4761	0.4761					44.02	AT2G18590, AT4G36790	BRADI1G54190	OS07G0208900	GRMZM2G462325
Traes_1AL_5FFFBAB47	23.9575	26.2973	18.2889	89.0114	73.7355	4.1978	1.51107	1.53357		0.1285	-0.4174	1.8324	-3.8836	-5.2125	-5.2082		0.8504	0.5532	0.007976	1.817e-07	3.669e-08	5.837e-10		0.889	0.6104	0.01259	5.364e-07	1.222e-07	2.521e-09		-0.4158	0.5842	-0.5842	0.3055	0.1284	0.1284					45.75			OS05G0433100	GRMZM2G063961
Traes_1AL_60485360E	30.1544	20.2874	32.4343	2.82103	42.0865	28.4717	25.0229	15.5419		-0.5246	0.1361	-2.9497	-0.5977	-0.7339	-1.3877		0.2603	0.7744	0.0005272	0.1908	0.123	0.003248		0.3552	0.8149	0.001005	0.2356	0.1589	0.005852		-0.6961	-0.3294	0.3294	0.0551	0.4256	0.4256					65.99	AT5G05480	BRADI2G26240, BRADI3G37520	OS05G0395000	GRMZM2G042797
Traes_1AL_6050EBC61	53.6516	49.7325	124.432	271.222	41.6008	62.0339	108.399	87.9105		-0.0902	1.2244	2.3462	0.5544	1.3592	1.0664		0.6285	3.315e-11	2.894e-35	0.002787	1.354e-13	1.124e-09		0.7129	1.945e-10	7.028e-34	0.004815	7.591e-13	4.71e-09		0.797	0.2824	-0.2824	0.0179	0.4979	0.4979					39.59	AT5G58440, AT5G07120	BRADI2G30170	OS05G0346100	GRMZM2G141760
Traes_1AL_60AFF4D47	113.297	75.2374	50.5958	35.4757	86.5037	10.9611	32.3429	22.1722		-0.6078	-1.1877	-1.5804	-2.9819	-1.3997	-1.9307		0.0709	0.0007954	0.0001178	2.695e-13	0.0001774	1.289e-07		0.1202	0.001651	0.0002459	1.543e-12	0.0003773	4.303e-07		-0.6858	0.5367	-0.5367	0.0604	0.1702	0.1702					43.87		BRADI3G29210	OS10G0484700	GRMZM2G174145
Traes_1AL_60B9E2627	25.8587	8.83503	5.71687	2.66317	16.0712	4.53093	3.61973	5.93187		-1.43	-2.0362	-3.2091	-1.6579	-2.0653	-1.412		0.003019	0.0003991	0.000829	0.002912	0.002057	0.008125		0.007811	0.0008725	0.001537	0.005015	0.003715	0.01363		-0.8648	0.1517	-0.1517	0.0056	0.7199	0.7199					46.84	AT3G08680, AT5G05160, AT5G58300	BRADI2G22180	OS05G0480400	AC214817.3_FG004
Traes_1AL_60E2BFEA71	26.2141	22.9605	13.2917	1.89523	35.3164	22.9666	21.106	21.8001		-0.2293	-0.9839	-3.3066	-0.6611	-0.7784	-0.704		0.3485	0.002444	0.000151	0.00624	0.006492	0.003393		0.4494	0.00465	0.0003105	0.0102	0.01079	0.006091		-0.6231	-0.4745	0.4745	0.0989	0.2348	0.2348					42.51
Traes_1AL_61464BAA6	483.964	693.118	537.754	2594.62	96.0251	540.115	699.945	869.383		0.5107	0.1489	2.3952	2.4691	2.8391	3.1502		0.2314	0.7278	2.053e-08	9.561e-09	4.285e-11	2.258e-13		0.323	0.7733	6.4e-08	3.26e-08	1.901e-10	1.412e-12		0.7644	0.3975	-0.3975	0.0272	0.3295	0.3295					54.96			OS01G0132000, OS01G0131900	GRMZM2G156632
Traes_1AL_6163070BD	0	1.4694	15.5654	5.2392	0	13.0332	2.733	1.49843		3.1638	6.4459	4.6843	6.7211	4.5044	3.7196		0.0433	2.11e-05	0.004052	4.775e-06	0.003922	0.01708		0.079	5.621e-05	0.006718	1.197e-05	0.006768	0.02693		0.491	0.0833	-0.0833	0.2166	0.8446	0.8446					63.26	AT1G68570	BRADI2G25430	OS05G0410800	GRMZM2G322220
Traes_1AL_6241C7A36	135.9	23.3508	18.577	0.9694	101.039	11.5037	9.38853	11.7562		-2.5381	-2.8829	-6.2976	-3.1249	-3.3856	-3.0533		6.327e-17	1.65e-16	2.065e-09	6.467e-18	3.607e-15	6.214e-18		3.125e-15	1.993e-15	7.042e-09	6.015e-17	2.339e-14	6.587e-17		-0.8954	-0.0273	0.0273	0.0026	0.9488	0.9488					68.1
Traes_1AL_6275047AA	32.9162	88.6354	106.583	174.325	40.4908	174.515	155.741	142.103		1.3722	1.6432	2.2895	2.1113	1.9458	1.8191		4.066e-09	9.923e-12	1.699e-19	6.714e-24	2.711e-19	5.468e-18		4.573e-08	6.253e-11	1.226e-18	9.999e-23	2.628e-18	5.837e-17		0.8715	-0.2165	0.2165	0.0048	0.6065	0.6065					40.42	AT5G58450	BRADI2G29750	OS05G0345400	GRMZM2G442057, GRMZM2G115255, GRMZM6G157558, GRMZM2G020929
Traes_1AL_629CB7F80	482.035	267.598	89.8066	126.099	621.606	147.889	132.592	185.471		-0.8369	-2.3828	-1.8887	-2.0348	-2.2015	-1.7243		0.06256	1.973e-07	5.377e-05	6.71e-06	1.355e-06	0.0001294		0.1079	6.999e-07	0.0001173	1.652e-05	3.78e-06	0.0002922		-0.7584	-0.0853	0.0853	0.0292	0.8409	0.8409					47.94	AT3G51490	BRADI3G32210	OS10G0539900	GRMZM2G083173
Traes_1AL_6359D57C3	95.0588	51.9779	31.5439	26.0596	62.3905	10.1346	15.3315	21.7856		-0.8642	-1.5759	-1.7842	-2.4943	-2.0031	-1.4907		0.003941	1.939e-06	1.165e-05	2.786e-11	2.382e-07	6.402e-06		0.00987	6.015e-06	2.752e-05	1.263e-10	7.229e-07	1.734e-05		-0.7113	0.5257	-0.5257	0.0479	0.1808	0.1808					40.1	AT3G27925	BRADI2G15980	OS05G0568900	GRMZM2G157156, GRMZM2G488101, GRMZM2G348873
Traes_1AL_638691536	7.99323	20.9758	6.3959	9.11683	8.75027	3.54403	3.84763	7.47697		1.4364	-0.1771	0.239	-1.2695	-1.1463	-0.1985		0.04327	0.8198	0.7778	0.1042	0.1667	0.7831		0.07896	0.8539	0.8064	0.1362	0.2087	0.8202		-0.2828	0.5711	-0.5711	0.4974	0.1392	0.1392					53.18		BRADI1G08860
Traes_1AL_63A09CA16	191.711	132.288	69.048	86.6806	213.144	76.8261	81.129	59.0864		-0.5423	-1.4847	-1.1605	-1.4687	-1.391	-1.8456		0.02021	4.711e-09	3.592e-05	1.322e-09	3.123e-08	5.578e-14		0.04101	2.077e-08	8.008e-05	4.972e-09	1.047e-07	3.737e-13		-0.8602	0.1827	-0.1827	0.0061	0.665	0.665				guanylyl cyclase 1 [Source:Projected from Arabidopsis thaliana (AT5G05930) TAIR;Acc:AT5G05930]	39.11	AT5G05930	BRADI2G23570	OS05G0453500	GRMZM2G076768, GRMZM2G094404, GRMZM2G077180, GRMZM2G178797, GRMZM2G300828
Traes_1AL_63C423E13	27.5952	22.4	10.4299	4.5148	31.7898	17.3463	6.41987	15.0774		-0.1953	-1.2982	-2.4246	-0.8039	-2.284	-1.0501		0.596	0.00364	0.001109	0.03211	9.122e-06	0.005685		0.685	0.006707	0.002016	0.04639	2.301e-05	0.0098		-0.8207	-0.1115	0.1115	0.0125	0.7926	0.7926				Tetratricopeptide repeat (TPR)-like superfamily protein [Source:Projected from Arabidopsis thaliana (AT3G25060) TAIR;Acc:AT3G25060]	57.26	AT3G25060	BRADI3G32220	OS10G0540100	GRMZM2G383854
Traes_1AL_64366944B	738.739	216.842	294.883	156.984	498.201	208.233	169.825	173.14		-1.7522	-1.314	-2.2033	-1.2375	-1.5393	-1.5137		1.664e-06	0.0003482	9.098e-09	0.0007615	3.452e-05	3.893e-05		9.705e-06	0.000769	2.93e-08	0.00143	8.098e-05	9.476e-05		-0.8645	0.2112	-0.2112	0.0056	0.6156	0.6156					41.34
Traes_1AL_6456AAD54	19.916	6.6712	8.58567	1.89523	18.277	11.5781	6.19197	12.0946		-1.5684	-1.3189	-2.9646	-0.5853	-1.5188	-0.6376		1.373e-05	0.001816	0.001144	0.0831	0.001403	0.05786		6.425e-05	0.003536	0.002075	0.111	0.002603	0.08164		-0.673	-0.3443	0.3443	0.0674	0.4036	0.4036					45.18		BRADI1G55357		GRMZM2G369284, GRMZM2G171713
Traes_1AL_64A1C4410	12.0511	6.708	8.6764	6.7423	14.657	8.84383	51.8835	22.2234		-0.9492	-0.5767	-0.7389	-0.7652	1.7998	0.5665		0.044	0.2599	0.266	0.09967	7.878e-06	0.1687		0.08007	0.3166	0.3104	0.1309	2.002e-05	0.214		0.227	-0.6572	0.6572	0.5888	0.0766	0.0766					38.68	AT5G64910, AT5G10010, AT5G64910, AT5G10010, AT5G64910, AT5G10010, AT5G64910, AT5G10010, AT5G64910, AT5G10010, AT5G64910, AT5G10010, AT5G64910, AT5G10010, AT5G64910, AT5G10010	BRADI5G24900	OS02G0519300, OS04G0661300	GRMZM2G081931, GRMZM2G175313, GRMZM2G021219, GRMZM2G368195, GRMZM2G081931, GRMZM2G175313, GRMZM2G021219, GRMZM2G368195
Traes_1AL_657856E06	482.159	1849.17	15186.3	21804.8	34.2436	15634.1	18039.7	9434.89		1.9223	4.9338	5.4509	8.7464	8.9512	8.0242		1.341e-06	2.263e-35	8.834e-43	1.135e-101	2.196e-106	7.249e-86		8e-06	1.22e-33	3.224e-41	3.243e-99	9.61e-104	2.168e-83		0.818	0.0669	-0.0669	0.0131	0.8749	0.8749					62.27		BRADI3G31880	OS10G0530900, OS10G0531400	GRMZM2G044383, GRMZM2G161905, GRMZM2G044383, GRMZM2G161905
Traes_1AL_65B4AE424	23.5773	19.2276	369.302	392.302	45.9545	270.951	470.63	78.8825		-0.2643	3.9571	4.0347	2.5282	3.3215	0.766		0.5431	1.492e-21	6.88e-22	8.063e-11	1.273e-17	0.05288		0.6368	3.065e-20	6.013e-21	3.468e-10	1.045e-16	0.07524		0.6654	-0.1937	0.1937	0.0717	0.6458	0.6458					58.69	AT1G28480, AT1G03850, AT1G28480, AT1G03850	BRADI2G16550	OS01G0667900	GRMZM2G318180, GRMZM2G311898
Traes_1AL_65C9051D9	27.3616	19.1176	2.59603	5.48423	29.7782	8.60923	6.9503	13.5785		-0.5794	-3.24	-2.3019	-1.7174	-2.0838	-1.1198		0.1189	1.655e-07	0.000921	4.885e-05	3.908e-05	0.004051		0.1859	5.941e-07	0.001696	0.0001079	9.106e-05	0.007177		-0.6348	-0.1677	0.1677	0.0908	0.6914	0.6914					37.25	AT3G04820			GRMZM2G173137, GRMZM2G096553
Traes_1AL_65E83FAC2	302.401	561.626	7168.42	10593.6	150.08	4330.86	2187.8	1616.03		0.8851	4.5347	5.0941	4.8178	3.839	3.405		0.01101	5.992e-39	1.196e-48	1.105e-43	2.772e-28	1.286e-22		0.02423	3.935e-37	5.839e-47	4.329e-42	5.73e-27	2.184e-21		0.7704	0.1507	-0.1507	0.0253	0.7217	0.7217					44.17	AT4G19210	BRADI3G33470	OS11G0546000	GRMZM2G109121, GRMZM2G006178
Traes_1AL_660708662	4.81737	0.1837	0	0	64.1223	0.871633	0	0		-3.8686	-4.6638	-3.9181	-5.4698	-7.9772	-8.3883		0.02355	0.0133	0.03837	0.0005656	1.956e-05	5.936e-06		0.04686	0.02192	0.05336	0.001082	4.732e-05	1.614e-05		-0.7258	-0.2598	0.2598	0.0415	0.5344	0.5344					59.42	AT3G56620, AT2G40900	BRADI2G25490	OS05G0409500	GRMZM2G136567
Traes_1AL_6662B1FF0	32.8414	57.0768	80.8814	165.693	28.7858	160.522	130.882	81.949		0.7872	1.2954	2.3026	2.4492	2.1583	1.4828		0.00758	1.741e-05	7.589e-14	1.024e-18	3.259e-14	1.643e-07		0.01748	4.701e-05	3.608e-13	1.03e-17	1.933e-13	5.416e-07		0.811	-0.1353	0.1353	0.0146	0.7493	0.7493					41.6	AT4G39235, AT3G05570	BRADI3G33210	OS10G0557800	AC206840.3_FG002
Traes_1AL_66905FFA1	70.3393	8.54483	3.61367	0	73.4768	10.1346	8.24677	6.6042		-2.9994	-4.1601	-6.5343	-2.7124	-3.0878	-3.4002		6.798e-10	4.992e-11	2.656e-06	5.088e-08	3.031e-08	9.47e-11		9.173e-09	2.849e-10	6.73e-06	1.597e-07	1.018e-07	4.454e-10		-0.8318	-0.2776	0.2776	0.0104	0.5056	0.5056					43.02		BRADI1G61700	OS03G0363950	GRMZM2G108265
Traes_1AL_66973B295	239.06	247.578	974.677	966.095	197.666	692.667	806.898	751.379		0.0548	2.0232	2.0061	1.7987	2.0225	1.9198		0.8155	4.774e-18	2.691e-17	7.978e-15	3.122e-18	9.995e-17		0.863	6.912e-17	1.632e-16	5.435e-14	2.717e-17	9.251e-16		0.8652	-0.0778	0.0778	0.0055	0.8548	0.8548					46.02	AT5G42880, AT4G33390, AT1G45545, AT2G26570, AT5G42880, AT4G33390, AT1G45545, AT2G26570	BRADI1G60510	OS03G0395300	GRMZM2G150242, GRMZM2G077897
Traes_1AL_66AC2A55A	92.6217	66.3408	23.7008	10.9249	49.2687	7.5816	18.2407	26.2727		-0.4904	-1.917	-3.0218	-2.4642	-1.3829	-0.8931		0.1674	1.123e-06	6.432e-08	2.106e-08	0.001018	0.0185		0.2471	3.598e-06	1.916e-07	6.908e-08	0.00193	0.02895		-0.7059	0.3378	-0.3378	0.0504	0.4132	0.4132					42.25	AT3G53880, AT2G37760, AT2G37790, AT2G37770, AT3G53880, AT2G37760, AT2G37790, AT2G37770	BRADI2G23460	OS05G0456200	GRMZM2G059285, GRMZM2G087206
Traes_1AL_66D7371D4	6.14187	3.88503	5.57153	20.5646	63.866	10.3074	23.4783	17.3546		-0.7078	-0.2259	1.5689	-2.5892	-1.4133	-1.8659		0.2588	0.7355	0.01513	6.764e-07	0.005026	0.0001596		0.3536	0.78	0.02271	1.871e-06	0.00851	0.0003555		0.1353	-0.6574	0.6574	0.7493	0.0765	0.0765					50.2		BRADI4G11640	OS03G0430500	GRMZM2G059165
Traes_1AL_67047CC5B	151.182	62.1897	26.3652	4.75987	239.748	19.3442	18.3399	24.2375		-1.2657	-2.4697	-4.6178	-3.5021	-3.6471	-3.2586		0.009412	1.447e-06	1.038e-09	6.823e-12	7.837e-12	9.349e-11		0.02115	4.571e-06	3.634e-09	3.323e-11	3.722e-11	4.4e-10		-0.9005	-0.0503	0.0503	0.0023	0.9059	0.9059					43.09	AT1G57870, AT1G09840	BRADI1G02160	OS03G0841800	GRMZM2G138676
Traes_1AL_672A850FF	99.1046	67.2203	51.8654	23.2657	76.1181	33.4343	18.2062	20.9485		-0.5599	-0.9369	-1.9649	-1.1611	-2.0324	-1.8125		0.02227	0.0004404	2.252e-07	1.508e-05	9.371e-10	1.824e-10		0.04461	0.0009558	6.375e-07	3.556e-05	3.663e-09	8.316e-10		-0.9342	0.4358	-0.4358	0.0007	0.2804	0.2804					41.3		BRADI3G27600	OS10G0442100	GRMZM2G003724
Traes_1AL_67881C38D	95.0016	14.3158	26.9375	4.55843	49.8437	6.82517	8.72373	13.7327		-2.7206	-1.8029	-4.2919	-2.695	-2.4542	-1.8453		5.389e-11	1.861e-05	1.397e-08	1.979e-08	1.63e-06	2.335e-05		9.301e-10	5.001e-05	4.42e-08	6.511e-08	4.507e-06	5.859e-05		-0.7923	0.1911	-0.1911	0.019	0.6503	0.6503					57.36
Traes_1AL_67A867940	4.62247	5.40377	1.81927	0.925833	5.9067	1.9077	2.733	1.9659		0.27	-1.0942	-1.7252	-1.4603	-1.132	-1.4888		0.6641	0.1862	0.1618	0.04204	0.1442	0.03658		0.7427	0.2353	0.1975	0.0595	0.1835	0.05391		-0.8509	-0.0377	0.0377	0.0074	0.9295	0.9295					38.4
Traes_1AL_68303A2FC	14.0873	8.67897	5.55333	0.925833	20.9333	6.5496	5.06397	10.3919		-0.6102	-1.1997	-3.1182	-1.6573	-1.9537	-1.0162		0.09747	0.0134	0.004771	3.111e-05	0.0001186	0.003475		0.1573	0.02206	0.007814	7.046e-05	0.0002589	0.006228		-0.7201	-0.3346	0.3346	0.0439	0.4179	0.4179					40.13	AT4G01220, AT1G56550, AT4G01750, AT4G01770, AT4G01220, AT1G56550, AT4G01750, AT4G01770	BRADI2G26850	OS05G0386900	GRMZM2G128616, GRMZM2G085042
Traes_1AL_685F7409E	22.6571	22.9494	7.17267	1.89523	29.3751	4.19773	5.29187	11.9485		-0.0137	-1.5678	-3.157	-2.74	-2.4451	-1.2969		0.9615	0.0001463	0.0004479	3.353e-10	6.762e-07	3.685e-05		0.9727	0.0003431	0.0008629	1.346e-09	1.952e-06	8.998e-05		-0.7644	0.0065	-0.0065	0.0272	0.9878	0.9878					47.52	AT5G01260	BRADI2G23780	OS05G0446900	GRMZM2G161534
Traes_1AL_68A9B5A25	104.011	279.155	661.278	3070.4	136.016	471.435	140.827	81.554		1.452	2.6889	4.8961	1.7796	0.0432	-0.7391		1.462e-07	2.078e-22	8.003e-71	3.527e-11	0.8774	0.008281		1.118e-06	4.58e-21	1.096e-68	1.579e-10	0.8959	0.01388		0.3737	0.4843	-0.4843	0.3618	0.224	0.224				alpha/beta-Hydrolases superfamily protein [Source:Projected from Arabidopsis thaliana (AT5G53050) TAIR;Acc:AT5G53050]	43.12	AT5G53050	BRADI2G18130	OS05G0542200	GRMZM2G093441, GRMZM2G079938
Traes_1AL_68FA687CC	6.73	359.997	482.711	3201.44	4.40757	494.509	216.405	142.563		5.5562	5.9751	8.6948	6.6589	5.4728	4.8768		2.043e-45	5.388e-52	9.643e-109	5.776e-68	2.071e-45	1.427e-36		2.464e-42	6.978e-50	6.912e-106	5.26e-66	1.037e-43	6.079e-35		0.7439	0.2432	-0.2432	0.0343	0.5617	0.5617					43.74	AT5G51460, AT4G22590, AT4G12430	BRADI3G32970	OS10G0553300	GRMZM2G178546
Traes_1AL_69445B187	13.3823	5.90533	10.3184	6.56793	18.6022	4.52667	19.214	19.066		-1.1977	-0.3329	-0.8229	-1.98	0.0587	0.0357		0.008483	0.4796	0.2053	7.603e-05	0.8874	0.9262		0.0193	0.54	0.2456	0.0001637	0.9044	0.9381		-0.0277	-0.4179	0.4179	0.9481	0.3028	0.3028				2Fe-2S ferredoxin-like superfamily protein [Source:Projected from Arabidopsis thaliana (AT4G32590) TAIR;Acc:AT4G32590]	56.2	AT4G32590	BRADI2G17200	OS05G0555300	GRMZM2G470653, GRMZM2G481261
Traes_1AL_695C34A5A	41.4484	12.0089	122.359	131.225	29.0171	107.443	117.772	31.8718		-1.7519	1.5587	1.6501	1.8658	1.998	0.157		1.301e-05	2.705e-05	1.933e-05	3.169e-07	5.983e-08	0.6807		6.121e-05	7.091e-05	4.45e-05	9.102e-07	1.943e-07	0.7288		0.4804	-0.0532	0.0532	0.2282	0.9005	0.9005					59.23		BRADI2G26795	OS05G0383200	GRMZM2G132431
Traes_1AL_696AA6F43	16.2941	1.11853	1.28557	1.69377	13.7884	11.8203	0	1.72637		-3.3155	-3.147	-3.0357	-0.1816	-5.0969	-2.602		0.03042	0.0462	0.07137	0.9029	0.004545	0.08994		0.05827	0.06775	0.09419	0.9182	0.007751	0.1217		-0.6498	-0.1029	0.1029	0.0811	0.8085	0.8085					37.16	AT3G04560	BRADI3G55690	OS02G0820600	GRMZM2G087924
Traes_1AL_6997FB707	59.5795	14.9187	12.6353	8.46317	56.1807	10.6447	11.2559	12.524		-1.9972	-2.2287	-2.5962	-2.4053	-2.27	-2.1495		4.545e-07	5.334e-07	1.21e-05	3.094e-08	1.172e-06	2.817e-07		3.062e-06	1.786e-06	2.852e-05	9.951e-08	3.294e-06	9.022e-07		-0.8373	0.022	-0.022	0.0095	0.9588	0.9588					45.94	AT3G09910, AT5G03530, AT3G09910, AT5G03530	BRADI3G27890	OS10G0456600	GRMZM2G075051, GRMZM5G809265
Traes_1AL_699B447C5	156.632	94.9204	94.5564	68.5826	95.7101	14.7932	49.3117	41.5616		-0.7389	-0.7417	-1.1471	-2.6784	-0.9536	-1.1963		0.01526	0.01778	0.0009998	1.833e-13	0.004055	0.0001944		0.03215	0.02851	0.001831	1.07e-12	0.006978	0.0004276		-0.4946	0.6479	-0.6479	0.2128	0.0823	0.0823				Tetratricopeptide repeat (TPR)-like superfamily protein [Source:Projected from Arabidopsis thaliana (AT3G05625) TAIR;Acc:AT3G05625]	42.49	AT3G05625	BRADI2G12600	OS01G0343500	GRMZM2G371670
Traes_1AL_69C261072	45.8618	45.9333	75.5148	220.116	70.2658	72.3873	84.7555	69.9281		-0.0416	0.6423	2.2012	0.0421	0.2702	-0.0127		0.8547	0.006218	3.507e-21	0.8406	0.2146	0.9513		0.8924	0.01096	2.904e-20	0.8642	0.2616	0.9593		0.6822	0.0434	-0.0434	0.0623	0.9187	0.9187					40.54	AT2G46340, AT4G11110, AT2G46340, AT4G11110	BRADI2G15900	OS05G0571000	GRMZM2G145556, GRMZM2G020291
Traes_1AL_6A73311C8	188.47	82.511	12.8078	8.39243	115.317	64.7786	8.32733	11.5991		-1.1708	-3.78	-4.3095	-0.8304	-3.702	-3.2179		0.01152	4.221e-13	8.429e-11	0.07681	9.93e-11	2.506e-10		0.02519	3.242e-12	3.213e-10	0.1032	4.255e-10	1.125e-09		-0.9057	0.0886	-0.0886	0.002	0.8347	0.8347					56.7
Traes_1AL_6B86597E7	21.7929	13.6803	16.2624	6.61153	22.699	10.4059	15.1303	5.2138		-0.7258	-0.4367	-1.5419	-1.0616	-0.575	-2.0657		0.0987	0.3477	0.02019	0.02126	0.2221	5.501e-05		0.159	0.4079	0.02962	0.03172	0.2698	0.0001311		-0.877	0.1333	-0.1333	0.0042	0.753	0.753					56.72		BRADI3G33880	OS10G0568900	GRMZM2G086869
Traes_1AL_6B871A8AF	14.1871	2.56057	1.12427	0.925833	184.696	9.54267	14.2375	12.9689		-2.4369	-3.3353	-3.1899	-4.124	-3.6296	-3.77		0.000139	0.000165	0.005716	3.36e-14	4.748e-11	8.703e-13		0.0005074	0.0003838	0.009243	2.135e-13	2.097e-10	5.111e-12		-0.4749	-0.6843	0.6843	0.2343	0.0612	0.0612					46.21		BRADI3G29130	OS10G0483500	GRMZM2G404443
Traes_1AL_6B8FC4A0A	179.649	217.359	217.385	77.8745	112.664	395.526	396.079	502.381		0.2811	0.2784	-1.2793	1.8025	1.806	2.1502		0.1742	0.1898	2.086e-06	1.739e-18	3.687e-18	6.188e-26		0.2554	0.2394	5.345e-06	1.713e-17	3.191e-17	1.381e-24		0.265	-0.536	0.536	0.5259	0.1709	0.1709					48		BRADI3G34524	OS10G0578900	GRMZM2G132898
Traes_1AL_6BB0848B9	393.435	607.838	519.852	228.547	113.498	505.849	250.553	185.42		0.6119	0.3844	-0.8291	2.1532	1.143	0.7143		0.001701	0.0519	0.0001561	8.181e-27	4.002e-08	0.0005177		0.004707	0.07523	0.0003204	1.454e-25	1.327e-07	0.001065		-0.1506	0.5368	-0.5368	0.7218	0.1701	0.1701					49.23	AT4G04570, AT4G38830, AT4G04490, AT4G21230, AT4G21410, AT4G04540, AT4G04510, AT4G04500, AT4G04570, AT4G38830, AT4G04490, AT4G21230, AT4G21410, AT4G04540, AT4G04510, AT4G04500, AT4G04570, AT4G38830, AT4G04490, AT4G21230, AT4G21410, AT4G04540, AT4G04510, AT4G04500		OS07G0537900, OS07G0539700, OS07G0538700	GRMZM2G413635
Traes_1AL_6C5C28AA8	0	0.3637	13.4757	35.4	0.368033	10.0203	20.9987	7.82447		1.24	6.062	7.3444	4.4226	5.4424	4.0683		0.4521	4.057e-05	6.898e-07	2.695e-05	2.023e-07	0.0001209		0.5513	0.0001036	1.858e-06	6.154e-05	6.186e-07	0.0002742		0.8686	-0.1335	0.1335	0.0051	0.7526	0.7526					56.6	AT1G12100	BRADI3G32940	OS10G0552700, OS10G0552800, OS10G0552600	GRMZM2G037255
Traes_1AL_6CD69EE7E	20.4989	11.6785	9.37363	7.58093	17.4499	8.39133	9.66997	11.0874		-0.8137	-1.1103	-1.2126	-0.9883	-0.8614	-0.6545		0.02543	0.01052	0.03915	0.01424	0.05391	0.08488		0.04999	0.01771	0.05435	0.02189	0.07498	0.1156		-0.7882	0.0341	-0.0341	0.0201	0.9361	0.9361				cobalt ion transmembrane transporters [Source:Projected from Arabidopsis thaliana (AT3G21580) TAIR;Acc:AT3G21580]	40.68	AT3G21580	BRADI2G25950	OS05G0400600	GRMZM2G084192
Traes_1AL_6CFD61F68	72.4922	27.1836	37.4651	12.7765	73.798	17.8764	21.3683	18.3364		-1.4226	-0.9609	-2.4354	-1.9875	-1.7828	-1.9887		6.343e-06	0.003506	1.109e-06	6.059e-09	8.701e-07	4.011e-09		3.217e-05	0.006478	2.925e-06	2.114e-08	2.483e-06	1.583e-08		-0.8849	0.1238	-0.1238	0.0035	0.7702	0.7702					40.04		BRADI2G27340	OS05G0372400
Traes_1AL_6D1C60CD2	124.172	4.96707	0.7359	1.89523	2430.84	94.797	62.9604	2.15573		-4.0508	-5.9485	-4.863	-4.2418	-4.7702	-8.8636		0.003835	6.106e-05	0.001257	0.002255	0.000605	4.964e-10		0.00964	0.000152	0.002263	0.003951	0.001189	2.161e-09		-0.6533	-0.501	0.501	0.0789	0.2059	0.2059					47.63	AT1G32980		OS01G0795100, OS01G0795000, OS01G0794800	GRMZM2G306143, GRMZM2G008109, GRMZM2G306143, GRMZM2G008109, GRMZM2G306143, GRMZM2G008109
Traes_1AL_6E1D671CC1	184.541	259.336	44.8923	157.083	733.33	191.918	125.817	209.857		0.4957	-1.9821	-0.2232	-1.9032	-2.5109	-1.783		0.2954	5.43e-05	0.6473	5.615e-05	1.455e-07	0.0001572		0.3933	0.0001362	0.6872	0.000123	4.525e-07	0.0003506		-0.4092	-0.4133	0.4133	0.3141	0.3088	0.3088					58.04
Traes_1AL_6E1FCE258	1.58793	2.54403	0	0	16.923	1.9077	0.5037	1.88107		0.6941	-3.0069	-2.1129	-2.9866	-4.6703	-3.0247		0.4447	0.06453	0.2093	0.0001663	0.000155	0.0001219		0.5441	0.09144	0.2499	0.0003426	0.0003326	0.0002764		-0.6187	-0.4635	0.4635	0.102	0.2474	0.2474					51.46	AT4G18570	BRADI2G15767	OS05G0573900	GRMZM5G811731
Traes_1AL_6E5BA9C6F	61.6395	38.9493	2.08503	1.89523	102.542	2.66827	4.02947	11.3123		-0.6608	-4.5373	-4.4739	-4.922	-4.4945	-3.1073		0.2131	1.564e-09	4.65e-06	2.152e-13	1.287e-10	3.206e-08		0.3017	7.312e-09	1.147e-05	1.246e-12	5.459e-10	1.147e-07		-0.7635	-0.0047	0.0047	0.0275	0.9912	0.9912					52.98	AT1G29930, AT2G34420, AT1G29910, AT1G29920, AT2G34430, AT1G29930, AT2G34420, AT1G29910, AT1G29920, AT2G34430, AT1G29930, AT2G34420, AT1G29910, AT1G29920, AT2G34430, AT1G29930, AT2G34420, AT1G29910, AT1G29920, AT2G34430, AT1G29930, AT2G34420, AT1G29910, AT1G29920, AT2G34430, AT1G29930, AT2G34420, AT1G29910, AT1G29920, AT2G34430, AT1G29930, AT2G34420, AT1G29910, AT1G29920, AT2G34430, AT1G29930, AT2…		OS09G0346500, OS01G0600900, OS01G0720500	GRMZM2G104549, AC208915.3_FG010, GRMZM2G155216, GRMZM2G120619, AC207722.2_FG009, GRMZM2G351977, GRMZM2G104549, AC208915.3_FG010, GRMZM2G155216, GRMZM2G120619, AC207722.2_FG009, GRMZM2G351977, GRMZM2G104549, AC208915.3_FG010, GRMZM2G155216, GRMZM2G120619, AC207722.2_FG009, GRMZM2G351977
Traes_1AL_6EDAE7905	115.283	9.21727	40.5112	13.5445	122.209	179.624	12.4701	12.1509		-3.473	-1.439	-2.9389	0.5381	-3.1508	-3.1735		7.324e-05	0.09716	0.00167	0.5301	0.0004339	0.0003058		0.0002868	0.1321	0.002949	0.5851	0.0008702	0.0006528		-0.626	-0.1915	0.1915	0.0968	0.6496	0.6496					46.49	AT1G41880, AT1G07070, AT3G55750, AT1G74270, AT1G41880, AT1G07070, AT3G55750, AT1G74270	BRADI2G17180	OS05G0556900, OS05G0555800
Traes_1AL_6EE1EF2C1	0	0.556533	14.8976	15.5705	0	82.0281	905.228	321.697		1.3598	5.7629	5.8219	8.7894	12.2158	10.7453		0.3574	1.749e-05	2.18e-05	7.834e-12	1.6e-21	5.316e-17		0.4583	4.721e-05	4.987e-05	3.789e-11	1.931e-20	5.059e-16		0.7945	-0.5564	0.5564	0.0185	0.152	0.152					65.04		BRADI4G09417		GRMZM2G328171
Traes_1AL_6EE3AB1BA	35.9945	21.8434	10.6841	1.93883	46.3039	10.0978	13.2629	21.6777		-0.7274	-1.6996	-3.7541	-2.134	-1.7977	-1.0605		0.004117	1.214e-06	1.961e-05	8.838e-12	1.597e-07	2.941e-05		0.01025	3.875e-06	4.511e-05	4.245e-11	4.942e-07	7.278e-05		-0.7214	-0.2728	0.2728	0.0434	0.5132	0.5132					48.79		BRADI3G10422	OS02G0284500
Traes_1AL_6EF583CEF	64.0605	39.3247	55.0948	20.8803	159.794	26.3829	58.9376	47.0616		-0.7293	-0.2329	-1.6162	-2.5508	-1.4174	-1.7491		0.004069	0.3799	5.602e-05	1.108e-21	2.59e-08	8.128e-13		0.01015	0.4407	0.000122	1.427e-20	8.75e-08	4.793e-12		-0.6169	-0.3022	0.3022	0.1033	0.467	0.467				Protein-tyrosine phosphatase-like, PTPLA [Source:Projected from Arabidopsis thaliana (AT5G59770) TAIR;Acc:AT5G59770]	46.4	AT5G59770	BRADI2G23200	OS05G0460800	GRMZM2G035202
Traes_1AL_6F08804D5	79.9376	124.511	412.24	241.962	6.90873	257.049	74.1795	51.3353		0.625	2.3419	1.5388	5.1828	3.409	2.8792		0.02276	8.986e-18	8.419e-08	1.012e-50	5.651e-21	1.115e-15		0.04549	1.257e-16	2.481e-07	5.093e-49	6.467e-20	9.121e-15		0.3933	0.5229	-0.5229	0.3351	0.1836	0.1836					47.01			OS07G0301500
Traes_1AL_6F1332D75	12.3116	1.29313	9.7917	3.83407	1.74567	1.47607	2.58563	0.9345		-3.2307	-0.4579	-1.5447	-0.4596	0.5345	-0.8989		7.132e-07	0.3601	0.05211	0.5908	0.5141	0.3276		4.568e-06	0.4206	0.07062	0.6428	0.5685	0.3855		-0.2798	0.6482	-0.6482	0.5021	0.0822	0.0822					64.22		BRADI3G33230	OS09G0353400, OS03G0439500, OS09G0354100, OS09G0354300, OS09G0353700	GRMZM5G826389
Traes_1AL_6F1907FF4	454.59	232.583	170.024	66.8402	356.586	201.905	126.244	171.743		-0.9703	-1.4293	-2.7857	-0.8136	-1.4937	-1.0549		2.272e-10	3.036e-18	1.496e-31	2.229e-07	6.085e-18	2.382e-11		3.411e-09	4.496e-17	2.828e-30	6.514e-07	5.156e-17	1.195e-10		-0.8841	-0.0578	0.0578	0.0036	0.8919	0.8919				nuclear RNA polymerase A2 [Source:Projected from Arabidopsis thaliana (AT1G29940) TAIR;Acc:AT1G29940]	38.89	AT1G29940	BRADI3G29917	OS10G0495600	GRMZM2G388892
Traes_1AL_6F271A0E5	12.0891	18.8234	20.5394	3.589	0.919567	17.0214	6.99077	8.184		0.5604	0.6829	-1.7878	3.9511	2.7428	2.9997		0.3474	0.266	0.05475	8.475e-07	0.001496	0.0002563		0.4482	0.323	0.07391	2.318e-06	0.002764	0.0005533		0.0134	0.3716	-0.3716	0.9748	0.3647	0.3647					47.62	AT4G02330, AT2G47550, AT1G02810	BRADI2G27930	OS05G0361500	GRMZM2G128682
Traes_1AL_6F6838FF8	97.0796	40.4452	25.8631	10.402	74.2287	7.635	14.6804	15.1467		-1.2655	-1.8597	-2.9835	-3.0332	-2.3109	-2.2568		1.246e-07	4.664e-11	4.282e-10	8.083e-19	1.797e-11	1.282e-14		9.697e-07	2.676e-10	1.545e-09	8.199e-18	8.256e-11	9.235e-14		-0.8406	0.3055	-0.3055	0.009	0.4618	0.4618				nuclear shuttle interacting [Source:Projected from Arabidopsis thaliana (AT1G32070) TAIR;Acc:AT1G32070]	44.68	AT1G32070	BRADI2G22150	OS05G0481000
Traes_1AL_6F76874F5	2.71413	3.34843	6.53453	10.2877	4.6307	21.6508	16.0842	15.5324		0.5544	1.5232	2.2498	2.1599	1.8162	1.7471		0.3906	0.0205	0.001582	3.721e-08	2.847e-05	1.4e-05		0.4912	0.03247	0.002805	1.185e-07	6.755e-05	3.623e-05		0.7517	-0.6411	0.6411	0.0315	0.0867	0.0867					40.15
Traes_1AL_6F9D822D0	14.2644	9.28337	6.0075	4.5148	21.4612	6.10967	8.86377	5.77717		-0.5214	-1.0381	-1.5317	-1.6431	-1.3065	-1.8827		0.2375	0.0505	0.04823	0.0004149	0.008284	7.644e-05		0.3299	0.0734	0.0658	0.0008091	0.01349	0.0001784		-0.8445	-0.16	0.16	0.0083	0.705	0.705					46.39	AT1G62120, AT1G61990, AT1G62150, AT1G61970, AT1G21150, AT1G62490, AT1G62110, AT5G07900, AT1G61980, AT5G23930, AT1G61960, AT1G62085, AT1G56380, AT3G46950, AT1G62010	BRADI1G16160	OS07G0423000
Traes_1AL_6FDBD1964	480.19	249.212	119.612	29.0821	307.591	113.077	80.9824	100.262		-0.9465	-2.0093	-3.896	-1.4156	-1.9187	-1.6117		4.123e-07	2.374e-23	1.755e-33	8.422e-13	6.516e-19	4.722e-16		2.809e-06	5.612e-22	3.792e-32	4.553e-12	6.08e-18	4.036e-15		-0.9098	0.0617	-0.0617	0.0017	0.8846	0.8846					42.79
Traes_1AL_7041CB930	599.443	132.236	70.8167	12.8637	424.256	22.6254	40.1394	39.4344		-2.1566	-3.0441	-5.3993	-4.0799	-3.356	-3.3847		1.626e-06	3.572e-11	1.656e-19	9.768e-18	1.519e-12	2.682e-13		9.511e-06	2.085e-10	1.196e-18	8.914e-17	7.701e-12	1.664e-12		-0.8914	0.1556	-0.1556	0.0029	0.7129	0.7129					46.1
Traes_1AL_70C368B2E	5.1956	3.10973	1.39003	1.89523	12.8848	2.6232	2.0014	1.3056		-0.6722	-1.5753	-1.1205	-2.0849	-2.5273	-3.0419		0.3653	0.09178	0.3095	0.004815	0.004053	0.0002733		0.4661	0.1255	0.3563	0.008012	0.006975	0.0005874		-0.808	-0.1521	0.1521	0.0152	0.7192	0.7192					66.94
Traes_1AL_70C6B29A7	103.613	39.9448	27.0966	12.0793	95.8195	9.10267	7.62247	12.1067		-1.3686	-1.9121	-2.8575	-3.1984	-3.5562	-2.9672		5.158e-05	2.165e-07	2.237e-08	3.383e-15	1.563e-13	2.825e-14		0.0002099	7.64e-07	6.95e-08	2.399e-14	8.702e-13	1.958e-13		-0.87	0.3568	-0.3568	0.005	0.3857	0.3857					52.05	AT3G03690	BRADI3G27240	OS10G0437000	GRMZM2G038898
Traes_1AL_70FECD929	0.8029	1.26747	83.5192	74.9227	0.736067	47.4396	57.9247	10.2318		0.7555	6.5953	6.4086	5.7588	6.033	3.6206		0.487	1.416e-11	8.454e-11	5.784e-12	6.412e-13	2.593e-05		0.5842	8.744e-11	3.222e-10	2.84e-11	3.37e-12	6.466e-05		0.7337	-0.0572	0.0572	0.0383	0.893	0.893					71.16	AT3G29380, AT4G10680	BRADI2G17730	OS05G0548200	GRMZM2G361986
Traes_1AL_7102952DA	18.4222	80.3305	764.516	942.586	5.69957	242.12	291.026	126.365		2.1673	5.3976	5.6934	5.3242	5.5912	4.3976		5.336e-09	4.465e-49	7.747e-54	2.358e-40	4.261e-44	9.747e-28		5.819e-08	4.84e-47	4.786e-52	8.061e-39	2.001e-42	2.477e-26		0.7729	0.2279	-0.2279	0.0245	0.5873	0.5873					57.04
Traes_1AL_712AAC3AE	1.26463	0.36	7.33397	18.9581	2.1918	0	5.03723	12.0897		-1.7513	2.2484	3.4909	-3.601	1.1757	2.4165		0.1487	0.01958	0.0003275	0.01903	0.1876	0.002763		0.224	0.03115	0.0006431	0.02865	0.2319	0.005037		0.7176	0.088	-0.088	0.045	0.8358	0.8358					54.89	AT3G10020	BRADI4G42710	OS12G0147200	GRMZM2G473485, GRMZM2G031033
Traes_1AL_71B35E1B3	10.7565	2.76793	1.9397	0.9694	7.45303	0.6537	0.490333	1.48687		-1.9634	-2.396	-3.095	-2.9202	-3.4103	-2.2454		0.002726	0.003402	0.0128	0.001613	0.004296	0.005258		0.007141	0.006303	0.01947	0.002887	0.007357	0.009129		-0.8204	0.2832	-0.2832	0.0126	0.4966	0.4966					58.9
Traes_1AL_71C1631A01	40.4744	37.774	35.5958	3.83407	22.5483	15.6114	10.8785	3.9901		-0.1195	-0.1876	-3.0948	-0.5705	-1.0607	-2.3423		0.776	0.6672	6.066e-05	0.2126	0.03857	1.828e-05		0.8346	0.7178	0.0001315	0.2599	0.05536	4.655e-05		-0.8722	0.3821	-0.3821	0.0047	0.3503	0.3503					64.83	AT4G23610, AT2G46150	BRADI2G15420	OS05G0584300	GRMZM2G458448
Traes_1AL_7227291BB	13.625	82.8298	166.269	316.388	70.9811	349.053	255.841	131.189		2.5765	3.5801	4.4868	2.2797	1.8343	0.8813		1.261e-11	6.027e-21	1.857e-31	4.839e-13	8.805e-09	0.005827		2.486e-10	1.172e-19	3.482e-30	2.691e-12	3.123e-08	0.01003		0.7258	-0.3303	0.3303	0.0415	0.4243	0.4243					52.73
Traes_1AL_7242F453D	187.96	89.3127	42.9456	25.5202	131.068	23.501	52.0925	54.6916		-1.0642	-2.0957	-2.6637	-2.3704	-1.3225	-1.2576		2.129e-06	3.204e-16	3.562e-14	7.808e-19	2.67e-07	1.261e-07		1.212e-05	3.743e-15	1.732e-13	7.937e-18	8.058e-07	4.215e-07		-0.759	0.1347	-0.1347	0.029	0.7505	0.7505				DNA mismatch repair protein MutS, type 2 [Source:Projected from Arabidopsis thaliana (AT5G54090) TAIR;Acc:AT5G54090]	41.24	AT5G54090	BRADI3G30757	OS10G0509000	GRMZM2G060349
Traes_1AL_727215425	14.7025	36.5557	88.9582	67.8532	6.45923	94.0989	28.292	18.1084		1.2576	2.5334	2.1242	3.81	2.0843	1.4598		4.958e-06	2.483e-20	1.904e-11	1.981e-38	1.241e-09	1.397e-05		2.581e-05	4.562e-19	7.613e-11	6.244e-37	4.793e-09	3.614e-05		0.4507	0.3269	-0.3269	0.2624	0.4293	0.4293					44.44
Traes_1AL_729BF3204	163.49	75.1064	47.0544	6.2086	137.05	20.6557	22.7053	30.081		-1.12	-1.7655	-4.738	-2.6398	-2.5776	-2.1621		7.216e-08	9.306e-14	2.672e-14	1.678e-24	6.12e-19	1.365e-19		5.947e-07	7.814e-13	1.311e-13	2.602e-23	5.725e-18	1.724e-18		-0.8887	0.0868	-0.0868	0.0032	0.8381	0.8381					46.44	AT3G01180	BRADI3G27260	OS10G0437600	GRMZM2G126988
Traes_1AL_72B74D033	75.3266	18.2666	23.0106	11.6929	115.05	12.6468	4.94893	3.0787		-2.0075	-1.673	-2.6817	-3.0836	-4.4737	-4.9815		6.814e-05	0.00129	3.709e-05	4.719e-09	7.608e-12	1.559e-15		0.0002685	0.002577	8.256e-05	1.669e-08	3.618e-11	1.253e-14		-0.888	0.2855	-0.2855	0.0032	0.493	0.493					66.4
Traes_1AL_72D386699	28.826	8.6553	0.7359	1.93883	5.01797	0.707133	0.5037	0.815		-1.7477	-4.9209	-3.6405	-2.7575	-2.7966	-2.3565		0.000489	3.962e-07	0.0002876	0.005052	0.0164	0.008256		0.001553	1.349e-06	0.0005692	0.008382	0.02526	0.01384		-0.7386	0.4933	-0.4933	0.0364	0.2142	0.2142					41.04		BRADI2G23860, BRADI2G23850	OS05G0444300	GRMZM2G000816
Traes_1AL_738358449	44.9221	49.7251	10.4366	12.428	40.03	6.54543	8.8715	14.0079		0.167	-2.0037	-1.6614	-2.5227	-2.1059	-1.4694		0.7815	0.002222	0.02007	0.0001431	0.00186	0.01858		0.839	0.004257	0.02946	0.0002974	0.003381	0.02906		-0.7152	0.3608	-0.3608	0.0461	0.3799	0.3799					57.77		BRADI1G08860
Traes_1AL_73C8CD119	0.2398	0.372833	31.2241	11.6057	0.6108	1.63637	9.3618	1.53357		0.0858	6.0607	4.6076	0.9359	3.5637	1.1783		0.9539	1.944e-06	0.0005565	0.4198	0.0006003	0.2965		0.9671	6.028e-06	0.001057	0.4749	0.00118	0.3531		0.5557	0.2011	-0.2011	0.1527	0.633	0.633					58.25	AT2G40170, AT3G51810, AT2G40170, AT3G51810		OS05G0349800	GRMZM2G162659, AC233879.1_FG002
Traes_1AL_74A3AF73C	0.817867	6.7854	2.94357	4.3134	1.04147	0.818167	1.1013	0		2.7488	1.6508	1.756	-0.5894	0.0246	-2.7478		0.006952	0.1357	0.1566	0.6201	0.9838	0.08396		0.01621	0.1779	0.1917	0.6708	0.9867	0.1144		-0.0785	0.7238	-0.7238	0.8534	0.0424	0.0424					53.19		BRADI2G27890	OS05G0362600	GRMZM2G450501
Traes_1AL_74B11DABD	3.93097	9.26317	41.9788	107.583	4.37873	78.1565	41.7406	20.0657		1.3091	3.4335	4.766	4.0972	3.1906	2.1572		0.05633	3.322e-07	1.556e-12	6.774e-12	1.76e-07	0.0004466		0.09871	1.142e-06	6.742e-12	3.3e-11	5.42e-07	0.0009286		0.7766	-0.0546	0.0546	0.0234	0.8979	0.8979					43.01	AT2G37950, AT5G05830, AT2G37950, AT5G05830, AT2G37950, AT5G05830	BRADI2G23610	OS05G0452800	GRMZM2G066225, GRMZM2G058681, GRMZM2G175349
Traes_1AL_74EC6A79D	14.1751	7.6373	160.34	145.962	8.06423	121.715	116.152	25.5022		-0.8569	3.3754	3.2375	3.7699	3.7034	1.6048		0.29	1.804e-05	4.538e-05	1.565e-06	2.535e-06	0.04354		0.3874	4.858e-05	9.992e-05	4.145e-06	6.857e-06	0.06317		0.641	-0.0109	0.0109	0.0868	0.9795	0.9795					59.67
Traes_1AL_75166A6E7	406.549	812.53	1370.81	3391.95	426.007	1228.26	985.996	810		0.9904	1.7424	3.0433	1.5204	1.2053	0.9228		2.932e-05	2.126e-13	1.414e-37	1.048e-10	3.464e-07	9.094e-05		0.0001265	1.701e-12	3.927e-36	4.453e-10	1.033e-06	0.0002099		0.7497	0.256	-0.256	0.0322	0.5405	0.5405					44.49	AT4G30490, AT4G28070, AT4G30490, AT4G28070	BRADI3G19280	OS08G0265500	GRMZM2G164649, GRMZM2G062412
Traes_1AL_751745AD9	130.008	59.1907	29.2247	6.61153	92.1433	13.1936	12.0276	22.233		-1.1424	-2.1312	-4.0128	-2.7165	-2.9003	-2.0369		1.297e-06	2.377e-14	1.087e-12	1.121e-18	3.139e-15	1.329e-13		7.767e-06	2.165e-13	4.754e-12	1.123e-17	2.047e-14	8.523e-13		-0.8818	0.2	-0.2	0.0038	0.6349	0.6349					54.75	AT2G31840	BRADI2G25250	OS05G0417200	GRMZM6G785877
Traes_1AL_7531AC097	70.2154	147.913	250.683	289.679	20.0099	279.755	303.221	312.181		1.0379	1.7915	2.0184	3.8061	3.9362	3.9766		1.836e-07	5.671e-19	2.274e-21	4.196e-66	4.632e-69	1.036e-72		1.372e-06	9.049e-18	1.91e-20	3.553e-64	5.8e-67	2.027e-70		0.8242	0.0446	-0.0446	0.0119	0.9164	0.9164					39.94	AT4G24040	BRADI3G31410	OS10G0521000	GRMZM2G162690
Traes_1AL_758414040	4.57897	9.23923	47.1003	28.9135	2.58723	23.0609	55.2364	38.7374		0.7515	3.0645	2.334	2.9695	4.2932	3.7772		0.1205	2.991e-11	8.706e-06	1.238e-09	2.547e-19	1.603e-15		0.1879	1.766e-10	2.086e-05	4.671e-09	2.476e-18	1.285e-14		0.8491	-0.11	0.11	0.0076	0.7953	0.7953					46.51	AT5G23870	BRADI3G32865	OS10G0550500	GRMZM2G117999
Traes_1AL_762DB7548	4.09507	3.3228	23.4217	20.7826	1.2876	28.6581	43.3942	43.3246		-0.1652	2.5822	2.3373	4.2795	4.8714	4.8798		0.8255	0.0002466	0.001987	1.091e-08	7.975e-11	4.939e-11		0.8697	0.0005574	0.003467	3.698e-08	3.452e-10	2.398e-10		0.8576	-0.2804	0.2804	0.0065	0.5011	0.5011					57.23	AT2G16060	BRADI2G19690	OS05G0517600	GRMZM2G168898
Traes_1AL_764D4F4C2	11.6829	27.9562	499.038	299.631	13.9001	419.631	302.257	455.263		1.163	5.2844	4.5407	4.8546	4.3828	4.971		0.009575	8.152e-34	1.241e-24	2.71e-33	3.815e-27	6.898e-35		0.02146	4.001e-32	1.363e-23	6.777e-32	7.332e-26	2.694e-33		0.8503	-0.2263	0.2263	0.0075	0.59	0.59					46.03	AT2G41540	BRADI2G21150	OS05G0495700	GRMZM2G173195
Traes_1AL_765B8D887	10.0579	6.26387	0.3475	2.86467	13.193	1.14293	1.00737	1.2589		-0.6355	-4.0317	-1.5405	-3.323	-3.443	-3.3451		0.2167	0.0003613	0.08416	1.942e-05	0.0003109	1.409e-05		0.3059	0.0007958	0.1095	4.515e-05	0.0006376	3.646e-05		-0.7187	0.1694	-0.1694	0.0446	0.6884	0.6884					44.77	AT4G23420, AT4G11410, AT4G23430, AT4G23420, AT4G11410, AT4G23430, AT4G23420, AT4G11410, AT4G23430, AT4G23420, AT4G11410, AT4G23430	BRADI3G32760	OS10G0548000, OS10G0547900	GRMZM2G128577, GRMZM2G464885, GRMZM2G128577, GRMZM2G464885
Traes_1AL_765E08D12	11.4711	21.6047	4.20423	2.77747	9.79793	14.5051	4.2173	9.71757		0.8442	-1.5023	-1.7608	0.5166	-1.1904	0.0275		0.04769	0.01181	0.03915	0.2398	0.05439	0.9518		0.08577	0.01969	0.05434	0.2898	0.07558	0.9597		-0.5592	-0.1137	0.1137	0.1496	0.7887	0.7887					43.39	AT1G74260		OS05G0104650, OS01G0888500	GRMZM2G045049, GRMZM2G000622, GRMZM2G045049, GRMZM2G000622
Traes_1AL_772113B31	0.7194	0.7531	2.8778	7.17803	0.751467	3.32193	0	1.49843		-0.2649	1.5799	2.744	2.0791	-1.8447	0.9555		0.8166	0.1423	0.01267	0.02985	0.27	0.3601		0.8636	0.1854	0.01928	0.04336	0.3215	0.4187		0.4357	0.324	-0.324	0.2805	0.4336	0.4336					57.28		BRADI2G27940	OS05G0360400	GRMZM2G340444, GRMZM2G302912
Traes_1AL_7742956F5	6.23543	10.5306	17.9048	13.7459	52.5874	7.09233	6.2053	9.4574		0.6954	1.4702	1.1235	-2.7247	-3.0144	-2.4653		0.1796	0.005454	0.07141	8.32e-09	4.28e-08	5.495e-08		0.2621	0.009716	0.09423	2.858e-08	1.414e-07	1.914e-07		-0.3078	-0.0678	0.0678	0.4582	0.8732	0.8732					43.54
Traes_1AL_77ADA5710	30.7801	41.4163	42.4344	48.6009	31.3845	18.5467	62.5612	39.7949		0.3904	0.452	0.679	-0.8339	0.9891	0.3378		0.3539	0.2973	0.1421	0.05966	0.01823	0.4178		0.4547	0.3561	0.1757	0.08187	0.02783	0.4771		0.4441	0.2164	-0.2164	0.2703	0.6068	0.6068					60.75	AT1G12840	BRADI2G14400	OS05G0593100	GRMZM2G177912, GRMZM2G128995, GRMZM2G144372
Traes_1AL_78178EEB7	82.6562	54.9907	21.8748	33.4662	72.8565	17.737	26.9838	27.3046		-0.5722	-1.8577	-1.1785	-1.9351	-1.4076	-1.39		0.01037	6.257e-11	0.0003015	1.195e-12	5.685e-07	2.363e-08		0.023	3.521e-10	0.0005949	6.337e-12	1.655e-06	8.582e-08		-0.7031	0.2921	-0.2921	0.0517	0.4827	0.4827					41.06	AT2G32340, AT1G05270	BRADI2G20810	OS05G0499500	GRMZM2G089962
Traes_1AL_782F09647	63.3805	32.8536	7.55887	4.47123	76.9244	13.6252	15.4117	14.285		-0.9176	-2.9219	-3.66	-2.3747	-2.3011	-2.4068		0.01425	1.122e-09	8.028e-07	6.354e-09	1.39e-07	3.028e-09		0.0303	5.346e-09	2.149e-06	2.212e-08	4.333e-07	1.211e-08		-0.8505	-0.1474	0.1474	0.0075	0.7275	0.7275					43.36	AT5G23720	BRADI2G11830	OS01G0311500	GRMZM2G139892
Traes_1AL_783DB203B	21.3418	6.45617	5.06947	0.9694	41.5964	6.43863	4.855	3.28303		-1.6876	-1.9413	-3.793	-2.5073	-3.0315	-3.507		0.01768	0.01184	0.002032	0.0004954	0.0001299	4.817e-06		0.03653	0.01973	0.00354	0.0009555	0.0002819	1.325e-05		-0.9038	-0.1936	0.1936	0.0021	0.646	0.646					60.45
Traes_1AL_78829C302	21.0799	16.6034	22.9451	22.9499	8.74447	36.0575	18.9245	17.6183		-0.3169	0.0513	0.162	2.0271	1.1117	1.0179		0.2806	0.873	0.6864	2.77e-11	0.002123	0.00202		0.3774	0.8992	0.7233	1.256e-10	0.003825	0.003771		0.3745	0.1809	-0.1809	0.3607	0.6681	0.6681					42.49			OS01G0540800
Traes_1AL_789B53D8F	6.7706	4.23593	11.0933	9.8412	4.06313	3.2769	1.605	1.15093		-0.6742	0.6173	0.3888	-0.3747	-1.2807	-1.6974		0.3258	0.3653	0.6225	0.6181	0.1786	0.05619		0.4256	0.426	0.6648	0.6689	0.2219	0.07953		-0.25	0.8133	-0.8133	0.5504	0.0141	0.0141					54.33		BRADI2G18997	OS05G0529900	GRMZM2G029716
Traes_1AL_78C449772	13.2945	15.9769	6.2097	1.69377	19.591	12.3585	12.5852	16.4548		0.3023	-0.9735	-2.9888	-0.7617	-0.6329	-0.2703		0.4584	0.06012	0.006581	0.06224	0.1512	0.4824		0.5574	0.08583	0.01054	0.08508	0.1914	0.5417		-0.522	-0.5287	0.5287	0.1845	0.1779	0.1779					54		BRADI3G26750	OS04G0110500	GRMZM2G049888
Traes_1AL_78CB13657	67.1337	115.362	184.296	288.961	127.893	186.389	282.486	281.692		0.7559	1.4317	2.05	0.528	1.1419	1.1337		1.714e-05	1.681e-15	3.202e-27	0.0007184	3.047e-13	6.515e-14		7.815e-05	1.787e-14	4.331e-26	0.001354	1.65e-12	4.335e-13		0.9223	-0.3909	0.3909	0.0011	0.3383	0.3383					40.52	AT2G35210, AT5G46750, AT4G17890, AT2G35210, AT5G46750, AT4G17890	BRADI3G34180	OS10G0574800	GRMZM2G094390, GRMZM2G134045
Traes_1AL_78DBF781B	218.79	94.4495	59.0672	29.3543	202.703	21.5441	39.5552	44.8918		-1.2145	-1.8585	-2.699	-3.1119	-2.334	-2.1544		2.089e-08	8.076e-15	5.217e-16	5.792e-32	5.461e-19	5.116e-20		1.976e-07	7.856e-14	2.884e-15	1.361e-30	5.138e-18	6.791e-19		-0.8228	0.2372	-0.2372	0.0121	0.5716	0.5716				GTP-binding family protein [Source:Projected from Arabidopsis thaliana (AT4G02790) TAIR;Acc:AT4G02790]	44.1	AT4G02790	BRADI2G24370	OS05G0430400	GRMZM2G077662
Traes_1AL_790B6206A	7.682	2.0425	5.91907	0	10.6308	2.4587	1.97467	1.97747		-1.9011	-0.4247	-4.0445	-2.0731	-2.2914	-2.3212		0.001077	0.4416	0.007946	0.0005146	0.00238	0.0001911		0.003142	0.5031	0.01254	0.0009899	0.004254	0.0004207		-0.81	-0.1147	0.1147	0.0148	0.7868	0.7868					57.67		BRADI4G11640	OS03G0430500	GRMZM2G059165
Traes_1AL_791D3B325	135.078	332.478	1157.85	923.525	177.203	1180.93	982.773	486.222		1.2958	3.086	2.7529	2.7192	2.4551	1.4447		2.083e-05	3.114e-24	3.016e-19	7.902e-20	2.296e-16	1.408e-06		9.316e-05	7.886e-23	2.13e-18	8.769e-19	1.663e-15	4.148e-06		0.7159	-0.1133	0.1133	0.0458	0.7894	0.7894					58		BRADI3G34160	OS10G0574700	GRMZM2G093270, GRMZM2G094168
Traes_1AL_792843F86	201.88	160.57	55.6443	93.6457	186.645	56.8444	91.5347	116.971		-0.3232	-1.8192	-1.0637	-1.666	-1.0146	-0.6687		0.3841	2.765e-06	0.00784	1.271e-05	0.007855	0.07317		0.4848	8.393e-06	0.01239	3.022e-05	0.01286	0.101		-0.5413	0.1063	-0.1063	0.1659	0.8022	0.8022					41	AT3G06860	BRADI2G43020	OS05G0362100	GRMZM2G117357
Traes_1AL_792E76B4D	16.5516	6.39973	1.81927	0	29.0561	1.85427	0	0.815		-1.2954	-2.9221	-5.0623	-3.614	-6.6173	-4.8474		0.04168	0.0005389	0.00113	1.978e-06	8.572e-06	1.499e-07		0.07643	0.001152	0.00205	5.182e-06	2.169e-05	4.961e-07		-0.9343	0.0898	-0.0898	0.0007	0.8325	0.8325					55.24	AT4G22200			AC234152.1_FG007
Traes_1AL_79934C316	248.336	204.288	195.544	83.2436	178.44	73.9368	117.851	108.508		-0.2944	-0.3605	-1.5469	-1.2647	-0.5955	-0.7129		0.1269	0.07081	6.294e-10	1.522e-09	0.004478	0.0003886		0.1963	0.09941	2.241e-09	5.684e-09	0.007643	0.0008157		-0.74	0.4727	-0.4727	0.0358	0.2369	0.2369				RING/U-box superfamily protein [Source:Projected from Arabidopsis thaliana (AT2G45530) TAIR;Acc:AT2G45530]	45.44	AT2G45530	BRADI3G29017	OS10G0481450	GRMZM2G079343, GRMZM2G131723
Traes_1AL_79B0A3D17	245.771	117.205	117.27	22.8628	177.47	64.9033	80.0669	68.6508		-1.0756	-1.0802	-3.3813	-1.4399	-1.1508	-1.3686		1.353e-05	2.37e-05	6.31e-18	3.068e-08	1.522e-05	1.045e-07		6.341e-05	6.269e-05	4.006e-17	9.873e-08	3.736e-05	3.528e-07		-0.8654	0.0402	-0.0402	0.0055	0.9247	0.9247					43.64
Traes_1AL_79B8C6F15	41.7639	15.2866	17.875	9.38897	45.6533	3.48643	10.1603	13.8884		-1.4217	-1.1733	-1.9144	-3.7567	-2.1466	-1.6698		0.000756	0.008719	0.001293	6.297e-11	1.636e-05	0.0001179		0.002297	0.01493	0.002325	2.741e-10	4e-05	0.0002677		-0.6412	0.2396	-0.2396	0.0867	0.5677	0.5677					54.82	AT5G08070, AT5G60970, AT5G08070, AT5G60970	BRADI2G20060	OS05G0513100	GRMZM2G120151, GRMZM2G035944
Traes_1AL_7A43105B0	239.072	132.799	73.828	17.5093	139.092	36.5836	60.0182	79.9907		-0.8438	-1.6673	-3.7029	-1.8574	-1.1977	-0.7927		0.004189	6.867e-08	3.94e-16	5.496e-09	0.0001719	0.008766		0.01041	2.589e-07	2.196e-15	1.927e-08	0.0003664	0.01462		-0.7733	0.0888	-0.0888	0.0244	0.8344	0.8344				beta-galactosidase 17 [Source:Projected from Arabidopsis thaliana (AT1G72990) TAIR;Acc:AT1G72990]	39.91	AT1G72990	BRADI2G18440	OS05G0539400	GRMZM2G164676
Traes_1AL_7A4E7326F	57.579	105.149	588.245	351.88	11.4145	498.288	606.412	416.646		0.8586	3.3309	2.5836	5.3916	5.6789	5.1398		0.002388	7.21e-33	3.388e-19	9.89e-67	1.53e-73	9.34e-61		0.00635	3.345e-31	2.384e-18	8.548e-65	2.236e-71	1.166e-58		0.7867	-0.0187	0.0187	0.0206	0.965	0.965					50.87	AT2G24190, AT3G61220, AT1G01800		OS02G0640800	GRMZM2G170017
Traes_1AL_7A7AF6EBA	1271.22	1112.78	1132.24	814.674	1051.02	404.477	595.797	471.361		-0.1776	-0.1546	-0.5926	-1.2678	-0.7541	-1.0647		0.8774	0.8932	0.6071	0.2711	0.5127	0.3553		0.9096	0.9162	0.6506	0.3225	0.5671	0.4138		-0.6327	0.7277	-0.7277	0.0923	0.0407	0.0407					52.38		BRADI1G37440	OS03G0627900
Traes_1AL_7AD0B75D0	4.57467	11.3439	13.1984	15.4397	5.03293	5.6204	4.29787	5.90877		1.3948	1.6485	1.8258	0.0969	-0.1922	0.2685		0.02213	0.009205	0.008636	0.8757	0.785	0.6563		0.04439	0.01569	0.01356	0.8947	0.8163	0.7066		0.3099	0.7015	-0.7015	0.4551	0.0525	0.0525					39.21	AT5G10240, AT5G65010	BRADI2G21050	OS06G0265000	GRMZM2G074589
Traes_1AL_7AE810D24	11.0528	18.7742	18.0615	177.669	8.8273	22.0291	25.331	22.008		0.8383	0.7664	4.0652	1.3047	1.5008	1.2785		0.01792	0.04986	3.871e-32	0.0001177	2.648e-05	0.0001461		0.03697	0.07256	7.683e-31	0.0002473	6.305e-05	0.0003272		0.7483	0.2705	-0.2705	0.0327	0.5171	0.5171					41.61
Traes_1AL_7B0AEEF9C	10.6017	84.4991	2495.47	1679.21	3.9615	1484.33	1325.65	327.638		3.1242	7.9618	7.3938	8.3423	8.1805	6.1837		1.917e-10	3.431e-60	6.32e-52	2.164e-62	5.527e-60	6.903e-35		2.929e-09	6.434e-58	3.555e-50	1.628e-60	4.915e-58	2.695e-33		0.7769	0.0143	-0.0143	0.0233	0.9732	0.9732					61.27		BRADI2G24140	OS05G0437401
Traes_1AL_7B3F238C6	18.5684	13.9949	7.72237	2.82103	15.8551	6.9813	10.1336	15.8186		-0.3535	-1.136	-2.2942	-0.9985	-0.6268	0.0226		0.4147	0.02668	0.006395	0.03717	0.2109	0.9582		0.5149	0.04123	0.01026	0.05311	0.2577	0.965		-0.5857	-0.2329	0.2329	0.1271	0.5788	0.5788					41.27	AT5G46570	BRADI3G33950	OS10G0571300	GRMZM2G169080, GRMZM2G054634
Traes_1AL_7B4EC1E3C	30.9051	29.628	17.5457	4.5148	23.9357	21.6183	26.1906	22.5418		-0.0602	-0.7518	-2.6697	-0.128	0.1504	-0.0699		0.8209	0.01994	0.0001343	0.6556	0.6223	0.8041		0.8666	0.03168	0.000278	0.7037	0.6723	0.8385		-0.5904	-0.3037	0.3037	0.1234	0.4646	0.4646					42.75	AT4G17540	BRADI3G33530	OS10G0563400	GRMZM2G040991
Traes_1AL_7B509569F	5.05717	12.0437	1.24467	3.5454	8.92177	2.3927	0.980633	1.88107		1.2791	-1.7334	-0.4408	-1.9131	-2.7737	-2.0384		0.204	0.1474	0.7167	0.07268	0.02416	0.05589		0.2912	0.1914	0.751	0.09815	0.03602	0.07914		-0.6419	0.2799	-0.2799	0.0862	0.5019	0.5019					45.85	AT5G65350			GRMZM2G451254
Traes_1AL_7BE5906B2	21.6188	87.1168	441.276	588.413	38.6107	107.371	26.821	9.05777		2.0622	4.3848	4.786	1.4643	-0.5281	-1.9832		5.86e-07	1.069e-26	4.191e-31	0.0001516	0.2165	1.16e-05		3.836e-06	3.274e-25	7.67e-30	0.0003141	0.2636	3.035e-05		0.1631	0.5656	-0.5656	0.6995	0.144	0.144					65.52	AT3G23230
Traes_1AL_7C15494B7	3551.75	558.036	69.4853	579.505	853.747	156.954	62.6711	62.3664		-2.6091	-5.533	-2.5556	-2.3788	-3.6703	-3.682		5.085e-05	2.135e-17	7.719e-05	0.000235	2.143e-08	1.51e-08		0.0002072	2.86e-16	0.0001651	0.0004742	7.302e-08	5.605e-08		-0.662	0.4518	-0.4518	0.0737	0.2611	0.2611					50.58	AT5G12250	BRADI2G25370	OS05G0413200	GRMZM2G334899
Traes_1AL_7C2C5EF89	131.469	44.9325	25.1975	23.5107	90.2926	6.6607	21.8397	16.9926		-1.5309	-2.3089	-2.3394	-3.6119	-2.0166	-2.3775		6.803e-05	2.546e-08	9.521e-07	3.013e-14	2.969e-06	1.151e-08		0.000268	1.016e-07	2.529e-06	1.926e-13	7.961e-06	4.327e-08		-0.7136	0.3815	-0.3815	0.0468	0.351	0.351					46.99	AT2G21350, AT4G39040	BRADI3G30600	OS10G0512500	GRMZM2G161506
Traes_1AL_7C3E4A07E	13.5792	15.0178	16.9395	73.5225	10.3307	26.1733	23.3163	27.3764		0.1022	0.245	2.4141	1.2436	1.1211	1.3471		0.7383	0.4783	1.82e-14	1.543e-05	0.0004922	1.811e-06		0.8044	0.5387	9.033e-14	3.633e-05	0.0009796	5.267e-06		0.8472	0.0887	-0.0887	0.0079	0.8346	0.8346					44.2	AT5G07920		OS03G0425300
Traes_1AL_7C783DF2D	43.7892	7.9461	8.68313	11.8507	12.8852	8.4615	6.1786	2.56447		-2.4048	-2.1802	-1.8017	-0.4959	-1.0035	-2.2081		4.384e-12	6.858e-08	0.0003692	0.2114	0.0451	5.329e-05		9.536e-11	2.585e-07	0.0007196	0.2586	0.06382	0.0001272		-0.6777	0.5042	-0.5042	0.0648	0.2026	0.2026					53.16	AT3G23410, AT4G28570, AT1G03990			GRMZM2G380286
Traes_1AL_7C91EF27D	574.801	811.49	48.2353	124.601	567.968	85.5469	136.268	153.492		0.4926	-3.5099	-2.1433	-2.6812	-2.0357	-1.8646		0.2739	6.508e-14	4.992e-06	4.67e-09	8.656e-06	3.927e-05		0.3701	5.579e-13	1.227e-05	1.653e-08	2.19e-05	9.551e-05		-0.6499	0.1337	-0.1337	0.0811	0.7523	0.7523				Phosphoglycerate kinase, chloroplastic [Source:UniProtKB/Swiss-Prot;Acc:P12782]	42.85		BRADI2G21120	OS05G0496200	GRMZM2G083016, GRMZM2G089136
Traes_1AL_7CA10952F	50.9559	13.247	3.5319	2.86467	84.0705	20.3927	11.1887	7.88323		-1.9087	-3.7026	-3.7597	-2.0329	-2.8461	-3.3145		4.405e-05	4.493e-09	1.054e-05	1.112e-05	4.82e-08	4.465e-11		0.0001821	1.986e-08	2.503e-05	2.662e-05	1.583e-07	2.18e-10		-0.8089	-0.3345	0.3345	0.015	0.418	0.418					63.97	AT5G59050, AT3G54000, AT5G59050, AT3G54000	BRADI2G23580	OS05G0453300	GRMZM5G821139, GRMZM2G067156
Traes_1AL_7CCE9A0AF	53.9023	8.5889	2.75733	0.9694	36.9293	11.4053	9.55663	5.90923		-2.5279	-4.011	-4.8564	-1.6106	-1.8509	-2.5118		0.002669	2.304e-05	0.0001051	0.05756	0.03402	0.003811		0.00701	6.106e-05	0.0002207	0.07927	0.04936	0.006783		-0.8079	-0.2646	0.2646	0.0153	0.5265	0.5265					65.69		BRADI2G08310	OS07G0510400, OS07G0510500	GRMZM2G039129, GRMZM2G113794, GRMZM2G039129, GRMZM2G113794
Traes_1AL_7CED5DF52	86.6131	187.061	246.67	1035.06	110.955	203.669	292.954	207.787		1.0793	1.4738	3.5335	0.8567	1.3907	0.8983		0.0001162	1.864e-07	2.386e-36	0.001791	4.18e-07	0.001023		0.0004328	6.638e-07	6.213e-35	0.003184	1.236e-06	0.002009		0.7984	0.1987	-0.1987	0.0175	0.6371	0.6371					45.69	AT1G06410	BRADI2G19710	OS05G0517200
Traes_1AL_7CF571E9F	16.1335	2.94253	4.12467	1.85163	19.0791	3.5441	2.4917	3.03147		-2.4753	-2.0011	-2.7948	-2.1912	-2.7949	-2.629		4.142e-06	0.0008682	0.004112	5.978e-05	9.299e-05	6.195e-06		2.197e-05	0.001789	0.006812	0.0001305	0.0002061	1.681e-05		-0.833	-0.0475	0.0475	0.0102	0.9111	0.9111					51.73	AT1G53240, AT3G15020, AT1G53240, AT3G15020, AT1G53240, AT3G15020, AT1G53240, AT3G15020	BRADI2G15740	OS05G0574400, OS01G0649100	GRMZM2G466833, GRMZM2G154595, GRMZM2G466833, GRMZM2G154595
Traes_1AL_7D0F5FDAD	80.0492	65.5481	30.8805	10.9685	116.867	40.7321	68.5273	54.9422		-0.2659	-1.3095	-2.7718	-1.4501	-0.7534	-1.0861		0.2594	2.295e-06	1.713e-08	3.226e-09	0.002095	4.065e-06		0.3543	7.045e-06	5.375e-08	1.163e-08	0.003779	1.129e-05		-0.6689	-0.4243	0.4243	0.0697	0.2947	0.2947					38.3		BRADI3G27990	OS10G0458700	GRMZM2G124301
Traes_1AL_7D7864504	236.256	58.734	74.1423	32.6333	159.488	120.618	91.9652	103.866		-1.9869	-1.6554	-2.8598	-0.4025	-0.7815	-0.6131		7.615e-09	2.481e-06	2.287e-11	0.2392	0.02581	0.0733		7.979e-08	7.575e-06	9.084e-11	0.2892	0.0383	0.1012		-0.6393	-0.3711	0.3711	0.0879	0.3655	0.3655					44.15	AT3G53880, AT2G37760, AT2G37790, AT2G37770		OS05G0456300	GRMZM2G059314
Traes_1AL_7D7FC9503	161.458	80.9894	50.4202	39.1519	90.8683	11.1173	23.2628	34.9382		-0.9822	-1.6428	-1.9546	-2.8433	-1.938	-1.3622		0.02688	0.0003258	8.687e-05	8.712e-09	6.814e-05	0.00291		0.05243	0.0007227	0.0001846	2.985e-08	0.0001537	0.005287		-0.6421	0.5468	-0.5468	0.086	0.1608	0.1608				DHBP synthase RibB-like alpha/beta domain;GTP cyclohydrolase II [Source:Projected from Arabidopsis thaliana (AT5G59750) TAIR;Acc:AT5G59750]	49.89	AT5G59750	BRADI2G23220	OS05G0460600	GRMZM2G336908
Traes_1AL_7D8C62AA4	231.751	27.7398	42.989	9.18753	56.0774	2.29007	2.58563	2.64933		-3.0287	-2.4118	-4.4894	-4.1704	-4.2526	-4.2816		1.163e-15	4.532e-10	2.231e-14	4.914e-13	6.854e-10	1.695e-13		4.746e-14	2.27e-09	1.101e-13	2.731e-12	2.714e-09	1.074e-12		-0.7855	0.6051	-0.6051	0.0209	0.112	0.112					50.07	AT2G45190, AT4G00180, AT2G45190, AT4G00180	BRADI3G30410	OS10G0508300	GRMZM2G167824, GRMZM2G074543
Traes_1AL_7DDB6D362	2.3223	137.462	273.089	536.973	1.61663	849.179	232.451	216.746		5.4898	6.4731	7.433	8.8152	6.9601	6.8616		1.714e-21	3.301e-29	7.953e-38	9.04e-55	2.063e-34	1.142e-33		1.566e-19	1.193e-27	2.249e-36	5.22e-53	6.174e-33	4.127e-32		0.7817	-0.0307	0.0307	0.0219	0.9425	0.9425					49.26	AT4G05340		OS07G0517800	GRMZM2G106807
Traes_1AL_7E05D3432	128.183	49.1076	20.3689	45.4262	170.249	17.116	15.0019	7.55023		-1.3574	-2.5782	-1.5033	-3.1733	-3.4424	-4.388		0.01399	8.897e-06	0.0109	3.294e-08	1.029e-08	4.749e-13		0.02984	2.508e-05	0.01679	1.056e-07	3.622e-08	2.868e-12		-0.7797	0.346	-0.346	0.0225	0.4012	0.4012					58.57		BRADI2G21910	OS05G0487100, OS05G0487300	GRMZM2G162127, GRMZM2G129166, GRMZM2G162868, GRMZM2G162127, GRMZM2G129166, GRMZM2G162868
Traes_1AL_7E3623F89	512.321	1491.27	6105.54	8658.74	227.472	5150.07	2930.05	1624.25		1.5303	3.5535	4.0543	4.4774	3.6678	2.8212		4.23e-07	6.836e-32	6.118e-41	1.719e-49	1.064e-33	1.328e-20		2.87e-06	2.993e-30	2.05e-39	8.305e-48	3.051e-32	1.877e-19		0.7246	0.2097	-0.2097	0.042	0.6182	0.6182					42.72	AT3G56050, AT2G40270	BRADI2G22610	OS05G0471000	GRMZM2G095588
Traes_1AL_7F4B707C7	11.3225	20.6384	240.428	62.5325	10.4551	175.217	164.133	117.99		0.8549	4.3614	2.3907	4.0367	3.9529	3.4806		0.05936	2.007e-23	4.972e-07	9.898e-23	1.482e-21	3.462e-17		0.1032	4.764e-22	1.36e-06	1.37e-21	1.794e-20	3.369e-16		0.714	-0.2435	0.2435	0.0467	0.5612	0.5612					48.79
Traes_1AL_7FEC8D7C5	118.072	94.9929	40.3499	25.1173	53.1814	34.9512	25.0492	25.4693		-0.3427	-1.595	-2.1267	-0.6642	-1.0594	-1.0456		0.1304	1.248e-09	3.704e-09	0.01127	0.0004537	0.0001066		0.2008	5.903e-09	1.234e-08	0.01762	0.0009074	0.0002437		-0.8622	0.4971	-0.4971	0.0059	0.2101	0.2101					42.54		BRADI2G23860, BRADI2G23850	OS05G0444300	GRMZM2G000816
Traes_1AL_8009A9B5F	49.7254	16.4284	6.2506	0.9694	40.8847	8.28447	10.8862	11.1577		-1.5916	-2.8965	-4.895	-2.1441	-1.8698	-1.8221		1.32e-06	2.712e-10	4.694e-06	3.445e-08	8.534e-06	6.322e-07		7.886e-06	1.399e-09	1.157e-05	1.101e-07	2.16e-05	1.942e-06		-0.8141	-0.195	0.195	0.0139	0.6436	0.6436					43.27
Traes_1AL_80931BE4C	46.3586	84.1709	271.584	1982.83	192.977	302.504	902.101	208.654		0.8945	2.5682	5.4132	0.6403	2.2034	0.1098		0.02897	3.105e-10	1.295e-40	0.1008	1.453e-08	0.7788		0.05591	1.59e-09	4.266e-39	0.1323	5.036e-08	0.8166		0.7451	-0.1826	0.1826	0.0339	0.6652	0.6652					53.26		BRADI2G27050	OS05G0380900	GRMZM2G474755, GRMZM2G340807
Traes_1AL_80ED6E4E9	11.1049	18.0573	111.144	268.123	25.6712	273.663	166.017	58.7008		0.6054	3.2177	4.4718	3.3848	2.6663	1.1836		0.147	1.149e-15	1.425e-28	1.991e-23	1.142e-14	0.0007454		0.2218	1.247e-14	2.139e-27	2.874e-22	7.068e-14	0.001496		0.7302	-0.2579	0.2579	0.0397	0.5375	0.5375					55.55
Traes_1AL_816D5E159	0	4.86717	120.678	105.334	4.87427	66.9248	39.9615	1.41353		4.1313	8.5895	8.3804	3.5946	2.872	-1.6177		0.003679	9.243e-10	2.659e-09	2.178e-05	0.000789	0.1071		0.009295	4.449e-09	8.975e-09	5.031e-05	0.001523	0.1426		0.4576	0.0473	-0.0473	0.2543	0.9115	0.9115					61.54
Traes_1AL_8264ECC42	260.848	128.316	66.045	15.0475	334.738	122.781	123.245	176.772		-1.0299	-1.9801	-3.9356	-1.4049	-1.4293	-0.9193		6.395e-10	2.385e-24	2.257e-23	1.041e-16	1.433e-15	1.923e-08		8.667e-09	6.099e-23	2.228e-22	8.62e-16	9.65e-15	7.05e-08		-0.6523	-0.4578	0.4578	0.0796	0.254	0.254					43.75	AT5G35910, AT1G54440	BRADI3G27252	OS10G0437200	GRMZM2G118917
Traes_1AL_82AAF3E95	57.2048	134.215	646.493	3535.61	157.087	615.983	1549.46	915.111		1.2053	3.449	5.8726	1.9492	3.2654	2.5147		0.00841	3.863e-14	4.413e-38	1.189e-05	2.06e-13	1.544e-08		0.01915	3.414e-13	1.267e-36	2.837e-05	1.133e-12	5.722e-08		0.9183	-0.1983	0.1983	0.0013	0.6378	0.6378					54.29	AT2G15220, AT2G15130, AT2G15170, AT2G15220, AT2G15130, AT2G15170, AT2G15220, AT2G15130, AT2G15170		OS10G0490900, OS10G0491000, OS10G0490800
Traes_1AL_82B241CB7	69.9728	45.1018	25.561	29.5179	56.7224	15.7508	32.0784	26.3069		-0.6198	-1.3585	-1.1655	-1.7244	-0.8407	-1.1002		0.00689	8.093e-07	0.0006934	9.112e-10	0.002205	1.476e-05		0.01609	2.644e-06	0.0013	3.484e-09	0.003964	3.809e-05		-0.6705	0.3177	-0.3177	0.0688	0.4433	0.4433					46.37		BRADI3G33650	OS10G0564400
Traes_1AL_8302FC776	0.835733	0.540033	27.4399	19.143	0.9278	32.7064	166.598	155.689		-0.2891	4.9939	4.5377	5.0091	7.2966	7.2059		0.7979	4.227e-08	1.997e-06	1.373e-12	1.24e-25	3.664e-25		0.8515	1.635e-07	5.126e-06	7.233e-12	2.135e-24	7.688e-24		0.8402	-0.48	0.48	0.009	0.2287	0.2287					64.67	AT5G61320, AT1G64950, AT1G64900, AT2G12190, AT1G64930, AT3G03470, AT1G64940, AT5G61320, AT1G64950, AT1G64900, AT2G12190, AT1G64930, AT3G03470, AT1G64940	BRADI3G10960	OS10G0514700, OS10G0514901
Traes_1AL_8328B19F6	0	0.3637	98.0034	53.0836	0	70.693	112.378	63.4139		1.0295	8.5881	7.6779	8.7095	9.3792	8.5679		0.5094	3.152e-10	2.488e-08	4.498e-11	1.308e-12	9.186e-11		0.6056	1.613e-09	7.696e-08	1.99e-10	6.677e-12	4.328e-10		0.8348	-0.2581	0.2581	0.0099	0.5372	0.5372					65.15
Traes_1AL_834747574	26.7395	33.7594	28.5119	144.954	62.8446	68.2377	54.0707	34.8359		0.3201	0.0742	2.3981	0.0994	-0.2297	-0.8332		0.3389	0.8375	2.604e-12	0.743	0.4717	0.008173		0.4395	0.8691	1.111e-11	0.784	0.5276	0.01371		0.4182	-0.1773	0.1773	0.3025	0.6744	0.6744					48.77	AT1G64355	BRADI2G15870		GRMZM5G846343, GRMZM2G107417
Traes_1AL_836FE7352	23.8447	2.58253	0	0	6.26993	0.6537	0	0		-3.1499	-6.943	-6.054	-2.7277	-4.8234	-5.3614		1.355e-07	5.441e-06	0.0001353	0.002928	0.001952	0.0003719		1.045e-06	1.583e-05	0.00028	0.005041	0.003536	0.0007829		-0.8673	0.2232	-0.2232	0.0053	0.5952	0.5952					49.35	AT2G14095		OS10G0377000	GRMZM2G167584
Traes_1AL_8446A8622	1460.6	119.377	77.8915	38.4982	559.863	126.53	175.997	120.371		-3.5243	-4.1189	-5.0508	-2.0874	-1.6273	-2.1604		9.891e-08	6.508e-10	4.466e-13	0.001645	0.0142	0.001118		7.892e-07	3.195e-09	2.007e-12	0.002941	0.02216	0.002182		-0.774	-0.1209	0.1209	0.0242	0.7756	0.7756					56.25			OS01G0106400, OS05G0272300, OS01G0106300	AC226235.2_FG001
Traes_1AL_8469289D7	42.4148	31.593	3.33197	18.0701	20.3389	0.871633	0.5037	1.74947		-0.4132	-3.4704	-1.0344	-3.8686	-4.5856	-3.3879		0.1262	4.053e-11	0.01243	3.346e-08	1.076e-05	2.182e-08		0.1953	2.345e-10	0.01895	1.071e-07	2.69e-05	7.952e-08		-0.5773	0.6442	-0.6442	0.134	0.0847	0.0847					46.9
Traes_1AL_84E91C69D	23.0418	7.86503	13.5392	2.86467	19.1017	7.63497	3.9282	7.04463		-1.5131	-0.7243	-2.6515	-1.3329	-2.2944	-1.3736		0.0004782	0.1072	0.001533	0.004049	0.0002514	0.002849		0.001523	0.1443	0.002725	0.00682	0.0005228	0.005183		-0.8436	0.1154	-0.1154	0.0085	0.7855	0.7855					47.87	AT4G30900		OS05G0279600	GRMZM2G351514
Traes_1AL_84EC3F1F6	3.3279	1.83513	1.47177	14.356	2.48517	5.46013	3.10267	1.60637		-0.4338	-0.5961	2.3585	1.182	0.3573	-0.6284		0.6103	0.5458	0.004985	0.1138	0.6804	0.4789		0.6974	0.6034	0.008141	0.1475	0.7245	0.5383		0.3417	0.1458	-0.1458	0.4074	0.7305	0.7305					48		BRADI3G15370	OS08G0180400	GRMZM2G070639
Traes_1AL_856C748AD	128.067	60.7642	68.7838	47.1743	87.4524	45.0124	45.2899	77.4859		-1.0814	-0.8826	-1.4578	-0.9516	-0.9419	-0.1825		4.861e-07	0.0001142	1.045e-06	4.026e-05	0.00017	0.3995		3.248e-06	0.0002723	2.761e-06	8.989e-05	0.0003627	0.4585		-0.6116	0.2184	-0.2184	0.1071	0.6034	0.6034					39.33		BRADI3G29861	OS10G0494800	GRMZM2G558078
Traes_1AL_85A22F85F	67.7754	41.2541	45.0809	40.9821	31.2329	21.347	14.7149	15.0132		-0.7112	-0.5791	-0.7398	-0.5353	-1.0417	-1.0055		0.09201	0.1817	0.1196	0.2331	0.03342	0.02805		0.1499	0.2302	0.1504	0.2826	0.04854	0.04233		-0.565	0.8624	-0.8624	0.1445	0.0059	0.0059					60.99
Traes_1AL_85A5BDE5F	17.8591	11.8292	11.352	1.89523	22.3407	6.5413	9.89223	15.567		-0.5156	-0.5586	-2.711	-1.535	-1.1508	-0.5237		0.1488	0.174	0.00309	0.0001053	0.006579	0.1191		0.2241	0.2217	0.005228	0.0002227	0.01092	0.1568		-0.6279	-0.2664	0.2664	0.0955	0.5236	0.5236					45.54	AT4G19400	BRADI2G31680	OS05G0241400	GRMZM2G147271, GRMZM2G176665
Traes_1AL_86584D71E	1.34813	3.73067	3.0231	10.0427	3.12397	4.41147	0.980633	0.335933		1.4757	1.2595	2.8374	0.4462	-1.3851	-2.8007		0.0981	0.1941	0.003108	0.5433	0.194	0.01893		0.1582	0.2443	0.005256	0.598	0.2389	0.02955		-0.0038	0.4298	-0.4298	0.9928	0.2879	0.2879					39.15				GRMZM2G473925
Traes_1AL_86739A2DD	1.89337	6.03003	9.9029	66.5302	25.6505	41.3865	35.5908	4.63537		1.5197	2.2112	4.814	0.6515	0.4437	-2.3075		0.1251	0.02724	9.411e-07	0.4372	0.5999	0.009535		0.1939	0.04202	2.501e-06	0.4927	0.6512	0.0158		0.3848	-0.3271	0.3271	0.3466	0.4291	0.4291					70.2
Traes_1AL_86EFC2804	26.7638	8.97283	4.28597	1.89523	39.2195	1.30743	2.61237	3.72693		-1.5065	-2.5927	-3.3605	-4.3613	-3.7952	-3.3072		0.0009702	1.455e-05	0.0004722	1.759e-10	9.732e-08	1.714e-09		0.002865	3.976e-05	0.0009068	7.29e-10	3.086e-07	7.042e-09		-0.8308	0.1249	-0.1249	0.0106	0.7683	0.7683				Domain of unknown function (DUF1995) [Source:Projected from Arabidopsis thaliana (AT3G20680) TAIR;Acc:AT3G20680]	62.92	AT3G20680	BRADI2G20790	OS05G0500400	GRMZM2G014099
Traes_1AL_8714A6D32	4.12013	16.975	161.15	179.353	0.837733	95.2678	34.2943	33.0574		1.9884	5.178	5.3214	6.6213	5.1672	5.1348		0.002894	2.846e-15	8.88e-16	1.151e-16	2.093e-10	1.836e-10		0.007524	2.942e-14	4.825e-15	9.499e-16	8.703e-10	8.368e-10		0.7443	0.2078	-0.2078	0.0342	0.6215	0.6215					65.19
Traes_1AL_874CFE869	33.6765	21.6138	5.15123	5.64213	25.5542	1.74323	4.81493	9.98367		-0.6627	-2.5681	-2.3436	-3.3456	-2.3885	-1.311		0.03438	5.819e-08	0.0002059	3.047e-09	8.71e-06	0.0003538		0.06475	2.214e-07	0.0004158	1.101e-08	2.202e-05	0.0007475		-0.6446	0.2902	-0.2902	0.0844	0.4856	0.4856					43.84	AT1G57770	BRADI1G02150	OS03G0841900	GRMZM2G144273
Traes_1AL_881882915	191.978	29.7903	10.5774	17.1007	228.462	27.6246	30.4821	15.7995		-2.609	-4.038	-3.2829	-2.9282	-2.8197	-3.7379		0.0002261	6.537e-08	2.278e-05	4.062e-05	9.068e-05	2.271e-07		0.0007813	2.471e-07	5.201e-05	9.063e-05	0.0002012	7.353e-07		-0.796	-0.1232	0.1232	0.0181	0.7712	0.7712					48.67	AT5G41140, AT5G52280, AT1G63300	BRADI3G30277	OS10G0504600	GRMZM2G086237
Traes_1AL_8819E4FBC	1.4388	208.371	296.064	321.849	1.4369	629.068	128.694	128.627		6.5637	7.0591	7.1727	8.3391	6.102	6.102		1.933e-15	1.36e-17	5.234e-18	2.358e-27	3.201e-15	2.68e-15		7.635e-14	1.87e-16	3.347e-17	4.348e-26	2.085e-14	2.095e-14		0.7002	0.039	-0.039	0.0531	0.9269	0.9269					49.7	AT4G05340		OS07G0517800	GRMZM2G106807
Traes_1AL_881A0ECDC	8.87963	273.454	672.084	651.685	3.47937	1843.38	373.51	411.218		5.0707	6.3587	6.3063	8.9255	6.6372	6.7771		3.09e-30	1.391e-46	2.631e-45	3.909e-83	2.916e-46	1.862e-48		8.194e-28	1.345e-44	1.089e-43	6.019e-81	1.509e-44	1.373e-46		0.7359	-0.0042	0.0042	0.0374	0.992	0.992					59.07		BRADI2G14590	OS05G0588900	AC233854.1_FG002, GRMZM6G704070, GRMZM2G175593, GRMZM2G408881
Traes_1AL_8877426FB	17.7308	20.9428	3.22747	0.925833	14.5929	2.61487	1.988	1.01937		0.2601	-2.309	-3.5122	-2.1649	-2.6524	-3.6646		0.7459	0.01193	0.006522	0.01533	0.008203	0.0003676		0.8102	0.01987	0.01045	0.02346	0.01337	0.0007744		-0.933	0.301	-0.301	0.0007	0.4688	0.4688					45.64	AT1G53300, AT3G58620, AT2G42580, AT3G14950, AT1G53300, AT3G58620, AT2G42580, AT3G14950, AT1G53300, AT3G58620, AT2G42580, AT3G14950	BRADI2G14690, BRADI2G14700, BRADI2G14710	OS05G0587300	GRMZM5G822426
Traes_1AL_88C4E33E6	63.7656	46.4055	17.0618	6.6551	11.6092	0.764733	2.0014	3.82337		-0.4372	-1.8055	-3.0064	-3.3906	-2.312	-1.5364		0.1702	1.513e-06	7.971e-07	2.039e-05	0.00167	0.002843		0.2506	4.767e-06	2.135e-06	4.731e-05	0.003061	0.005174		-0.626	0.7535	-0.7535	0.0968	0.0309	0.0309					43.37
Traes_1AL_890B2C9EB	25.7596	14.6045	7.8677	6.25223	30.3249	4.62943	3.60633	9.88673		-0.8412	-1.6257	-2.1696	-2.3919	-2.973	-1.5886		0.03028	0.0005806	0.001876	3.816e-07	1.258e-06	0.0001272		0.05804	0.001234	0.003287	1.086e-06	3.521e-06	0.0002875		-0.7563	0.212	-0.212	0.0299	0.6143	0.6143					56.45		BRADI2G16447, BRADI2G16467, BRADI2G16460	OS01G0530500
Traes_1AL_8955C1103	138.384	482.553	3298.68	2068.6	28.0986	3021.09	2708.63	1779.92		1.7904	4.5512	3.8768	6.7123	6.5556	5.9527		6.132e-10	4.566e-56	9.764e-41	2.373e-109	3.324e-104	2.643e-86		8.351e-09	7.26e-54	3.238e-39	8.77e-107	1.329e-101	8.049e-84		0.7877	0.0063	-0.0063	0.0203	0.9883	0.9883					55.02	AT1G27130, AT1G10360, AT1G69920, AT1G59670, AT1G10370, AT1G27140, AT1G59700, AT1G69930	BRADI3G31860	OS10G0530400	GRMZM2G363540
Traes_1AL_89A7AB84E	7.33947	4.63073	6.1848	3.589	9.7623	9.16443	1.61833	3.2248		-0.4262	-0.0184	-0.8652	-0.0887	-2.5055	-1.5604		0.4153	0.9744	0.3258	0.8425	0.002458	0.00488		0.5154	0.98	0.3732	0.8658	0.004385	0.008519		-0.7039	0.068	-0.068	0.0514	0.873	0.873					37.96	AT1G08640		OS10G0478100
Traes_1AL_89D46AA8D	7.73133	1.6403	3.20257	0	12.5779	69.4664	76.9817	25.5748		-1.908	-1.0765	-3.2956	2.4123	2.567	1.0112		0.01447	0.1843	0.02554	5.589e-05	2.004e-05	0.09728		0.03072	0.2332	0.03681	0.0001225	4.842e-05	0.1307		0.0227	-0.8544	0.8544	0.9575	0.0069	0.0069					52.81
Traes_1AL_89DDB4243	199.906	307.478	542.461	857.688	163.35	526.441	494.223	360.032		0.6192	1.4342	2.0889	1.6772	1.589	1.1324		0.0001092	5.808e-19	9.621e-37	8.676e-27	2.043e-23	7.31e-13		0.0004094	9.256e-18	2.556e-35	1.538e-25	2.924e-22	4.332e-12		0.8008	0.1513	-0.1513	0.0169	0.7206	0.7206					42.88	AT4G11330, AT2G46070, AT4G01370, AT1G01560	BRADI3G32000	OS10G0533600	GRMZM2G127141
Traes_1AL_8A2F48E0A	21.7993	23.1405	12.0741	1.89523	38.174	13.9258	15.1303	17.6178		0.098	-0.7659	-3.0097	-1.3125	-1.3149	-1.1138		0.7281	0.03339	0.0006966	6.553e-06	8.969e-05	6.199e-05		0.796	0.05054	0.001306	1.615e-05	0.0001991	0.0001466		-0.7019	-0.3729	0.3729	0.0523	0.3629	0.3629					44.95	AT5G04620	BRADI3G33370	OS01G0736400, OS10G0560900	GRMZM2G169200, GRMZM2G110932, GRMZM2G169200, GRMZM2G110932
Traes_1AL_8A3703A44	33.4588	258.078	128.02	481.025	113.847	133.381	121.071	45.2666		2.9927	1.9922	3.8749	0.2224	0.084	-1.3028		4.478e-11	1.485e-05	2.767e-17	0.6116	0.8493	0.003574		7.85e-10	4.052e-05	1.677e-16	0.6628	0.8719	0.006392		0.2849	0.2925	-0.2925	0.494	0.4821	0.4821					63.87	AT1G68620, AT5G16080, AT1G68620, AT5G16080, AT1G68620, AT5G16080	BRADI2G25470	OS05G0410200	GRMZM2G363116, GRMZM2G082959, AC209636.2_FG003
Traes_1AL_8A5C5F2EA	55.724	20.8907	19.1242	41.6465	76.674	10.1964	22.2283	31.2957		-1.4004	-1.449	-0.4294	-2.7638	-1.7736	-1.2952		1.271e-07	2.345e-06	0.1916	5.89e-18	6.319e-09	3.5e-07		9.876e-07	7.19e-06	0.2305	5.501e-17	2.275e-08	1.108e-06		-0.323	0.1049	-0.1049	0.4352	0.8047	0.8047					48.99	AT5G18900, AT3G06300	BRADI2G21837	OS05G0489100	GRMZM2G459063
Traes_1AL_8ACE80573	11.9483	7.16193	5.57153	8.34887	13.4542	9.48497	4.41853	8.4265		-0.7449	-1.1501	-0.4555	-0.6216	-1.6198	-0.6705		0.07357	0.02755	0.4525	0.1308	0.004978	0.1013		0.124	0.04245	0.5008	0.1672	0.008433	0.1355		-0.5226	-0.072	0.072	0.1839	0.8655	0.8655					41.56	AT3G44160, AT3G48620	BRADI2G20290	OS05G0510200	GRMZM2G138076
Traes_1AL_8B97DE3B4	7.93187	0.552833	14.391	5.3264	3.6759	4.10763	9.72377	0.239533		-3.6119	0.8147	-0.8014	0.1068	1.3223	-3.1176		0.0004429	0.3039	0.4231	0.9007	0.1108	0.01343		0.001422	0.363	0.4717	0.9164	0.1444	0.02161		-0.1413	0.2172	-0.2172	0.7386	0.6055	0.6055					76.73	AT2G42650, AT3G58660, AT1G06380, AT2G42650, AT3G58660, AT1G06380	BRADI2G16930	OS05G0558000	AC195860.3_FG006, GRMZM2G083738
Traes_1AL_8BA01E8D3	40.9259	9.92393	5.78043	7.53733	18.5572	2.89037	2.84027	1.402		-1.9868	-2.7037	-2.2329	-2.4804	-2.655	-3.4891		0.003445	0.0002861	0.006469	0.001508	0.002203	6.018e-05		0.008768	0.0006401	0.01037	0.002712	0.003961	0.0001426		-0.7988	0.5167	-0.5167	0.0174	0.1899	0.1899					56.9	AT3G23410, AT4G28570, AT1G03990	BRADI3G28657
Traes_1AL_8BC6D02D3	336.984	134.327	95.9753	23.8429	197.968	16.4046	51.3208	54.4788		-1.3133	-1.7841	-3.6408	-3.4539	-1.922	-1.8348		0.002424	5.013e-05	2.304e-12	2.173e-13	2.189e-05	3.348e-05		0.006435	0.0001263	9.863e-12	1.257e-12	5.264e-05	8.221e-05		-0.7661	0.3153	-0.3153	0.0266	0.4468	0.4468					59.41	AT3G55250	BRADI2G19260	OS05G0526200	GRMZM2G051403
Traes_1AL_8C2592FD6	65.9353	50.0884	25.9404	2.82103	67.1052	13.9709	19.8918	21.2633		-0.3966	-1.289	-4.0951	-2.2237	-1.7278	-1.6493		0.05049	4.492e-07	5.08e-08	3.299e-16	1.868e-09	7.253e-12		0.09004	1.518e-06	1.528e-07	2.598e-15	7.096e-09	3.858e-11		-0.83	-0.0419	0.0419	0.0108	0.9215	0.9215					42.78	AT3G47560, AT3G47590, AT2G19550, AT1G29840	BRADI2G18430	OS05G0539500	GRMZM2G016503
Traes_1AL_8C2CB0DE9	144.629	74.0991	59.0656	62.9355	174.44	41.0734	59.7748	36.1862		-0.9536	-1.2816	-1.2157	-2.0704	-1.5322	-2.2287		0.01293	0.001202	0.004136	1.561e-07	0.0001115	1.668e-08		0.02786	0.002415	0.006846	4.641e-07	0.0002444	6.158e-08		-0.8084	0.2257	-0.2257	0.0152	0.5909	0.5909				Histone H4 variant TH011 [Source:UniProtKB/Swiss-Prot;Acc:P62785]	59.08
Traes_1AL_8C60887D9	50.6386	44.4407	24.33	0	11.0779	13.136	4.35133	2.88887		-0.1933	-1.0268	-6.0844	0.3058	-1.3176	-1.8368		0.6642	0.03008	1.236e-05	0.5467	0.04625	0.003534		0.7428	0.04597	2.911e-05	0.6011	0.0653	0.006326		-0.8189	0.2815	-0.2815	0.0129	0.4994	0.4994					66.08	AT3G58100	BRADI3G15940, BRADI4G03190		GRMZM2G431039, GRMZM5G846916, GRMZM2G114140, GRMZM2G454550, GRMZM2G431039, GRMZM5G846916, GRMZM2G114140, GRMZM2G454550
Traes_1AL_8C8E43898	9.42913	12.4832	18.1318	20.924	11.246	9.60023	15.3048	22.2325		0.4052	0.9461	1.1523	-0.1891	0.4502	0.9788		0.3348	0.03127	0.02221	0.6523	0.2886	0.008438		0.4351	0.04762	0.03236	0.7008	0.3412	0.01412		0.8301	0.0766	-0.0766	0.0108	0.8569	0.8569					46.64
Traes_1AL_8D58E2A6A	66.5755	15.9432	18.6045	16.6978	40.8031	14.9126	13.4852	15.6755		-2.0656	-1.9058	-1.9235	-1.4908	-1.5679	-1.3684		1.134e-10	8.48e-08	2.297e-05	2.153e-05	7.055e-05	6.203e-05		1.814e-09	3.163e-07	5.241e-05	4.979e-05	0.0001587	0.0001467		-0.7507	0.2181	-0.2181	0.0318	0.6039	0.6039					42.33	AT2G31530	BRADI2G26310	OS05G0397700	GRMZM5G866861
Traes_1AL_8DAD49AC3	7.81907	5.55243	1.0834	1.69377	12.9541	1.08953	2.4917	0.683433		-0.3804	-2.4406	-2.3605	-3.0804	-2.25	-4.0864		0.6012	0.01458	0.06161	0.0005024	0.009869	7.7e-05		0.6897	0.02382	0.08236	0.0009679	0.01586	0.0001796		-0.8319	0.11	-0.11	0.0104	0.7954	0.7954					42.92	AT3G56590, AT3G10810	BRADI2G27250	OS05G0373500
Traes_1AL_8DF03B2E0	3.97877	10.4054	1.9397	7.42303	18.7667	12.2727	3.91483	6.8784		1.43	-0.8243	1.0019	-0.6602	-2.265	-1.3818		0.01018	0.2991	0.177	0.1267	0.0003224	0.002948		0.02264	0.3579	0.2144	0.1624	0.0006594	0.00535		-0.2354	-0.4283	0.4283	0.5747	0.2897	0.2897					40.15	AT2G01480, AT1G14970, AT2G01480, AT1G14970, AT2G01480, AT1G14970, AT2G01480, AT1G14970, AT2G01480, AT1G14970	BRADI2G23277		GRMZM2G382792, GRMZM2G148619, AC213621.5_FG002, GRMZM2G419739, GRMZM2G306043
Traes_1AL_8E1027E44	259.931	158.16	121.935	42.7902	228.944	187.203	97.3128	170.356		-0.7344	-1.1219	-2.6261	-0.3015	-1.2359	-0.4235		5.229e-07	4.157e-12	2.27e-22	0.04061	5.108e-13	0.004017		3.468e-06	2.768e-11	2.063e-21	0.05762	2.71e-12	0.00712		-0.7258	-0.2774	0.2774	0.0415	0.506	0.506				periodic tryptophan protein 2 [Source:Projected from Arabidopsis thaliana (AT1G15440) TAIR;Acc:AT1G15440]	44.8	AT1G15440	BRADI2G19560	OS05G0519500	GRMZM2G060817
Traes_1AL_8E8E7401B	23.4243	22.685	4.28597	5.2392	36.6479	3.2151	4.09667	4.96267		-0.0653	-2.4521	-2.3045	-3.475	-3.0566	-2.819		0.8954	0.0001449	0.004474	4.126e-08	4.49e-06	8.274e-07		0.9237	0.00034	0.007363	1.307e-07	1.178e-05	2.507e-06		-0.8069	0.2093	-0.2093	0.0155	0.6188	0.6188					43.39	AT1G65590	BRADI2G25310, BRADI3G44607	OS05G0415700	GRMZM2G121514
Traes_1AL_8E9187BA2	29.0246	9.19503	9.33727	4.75987	10.1145	30.0954	162.084	37.6092		-1.6713	-1.5876	-2.3679	1.508	3.9506	1.8772		0.002783	0.007794	0.002846	0.006683	2.859e-13	0.0006388		0.00727	0.01348	0.00484	0.01087	1.552e-12	0.001296		0.1638	-0.5994	0.5994	0.6983	0.1163	0.1163					56	AT4G35840, AT5G66070, AT2G17730	BRADI3G32470	OS10G0544600	GRMZM2G052344
Traes_1AL_8E93B1B19	25.5691	10.5577	13.5619	1.89523	16.393	8.08327	7.11877	2.34853		-1.2367	-0.8571	-3.3045	-1.0041	-1.1502	-2.5932		0.007502	0.08008	0.0006026	0.04614	0.04055	3.181e-05		0.01733	0.111	0.001139	0.06483	0.05796	7.837e-05		-0.9332	0.1911	-0.1911	0.0007	0.6503	0.6503					71.46
Traes_1AL_8EA518264	152.587	272.836	973.08	1308.31	171.085	1472.7	1628.01	1772.8		0.8187	2.6455	3.0657	3.0917	3.2361	3.3587		0.004155	1.551e-20	1.009e-26	2.152e-28	7.078e-31	2.946e-33		0.01034	2.908e-19	1.314e-25	4.212e-27	1.724e-29	1.041e-31		0.908	-0.3317	0.3317	0.0018	0.4221	0.4221					42.68	AT2G03820	BRADI3G34097	OS10G0573900	GRMZM2G169931, GRMZM2G134844
Traes_1AL_8F917ED50	48.5983	32.6471	22.0543	18.5551	60.9883	9.54263	51.3272	31.3947		-0.5363	-1.0777	-1.461	-2.6204	-0.2451	-0.936		0.3237	0.05715	0.02274	7.288e-06	0.6524	0.08467		0.4236	0.08203	0.03307	1.786e-05	0.7002	0.1153		-0.4095	-0.0875	0.0875	0.3137	0.8368	0.8368				Histone H4 variant TH011 [Source:UniProtKB/Swiss-Prot;Acc:P62785]	51.81		BRADI2G23010		GRMZM2G421279
Traes_1AL_8FA3E9154	262.358	116.251	52.3373	42.093	173.155	11.9438	8.6626	3.2479		-1.1616	-2.2809	-2.5945	-3.7374	-4.2676	-5.5964		0.004523	7.746e-08	2.733e-08	7.396e-16	8.025e-16	1.728e-22		0.01114	2.902e-07	8.424e-08	5.613e-15	5.533e-15	2.901e-21		-0.8166	0.6008	-0.6008	0.0134	0.1152	0.1152					56.07	AT5G38160, AT3G57310, AT5G38170, AT5G38195, AT1G48750, AT1G43666, AT3G18280, AT5G38197, AT1G43667, AT2G14846, AT1G43665, AT4G12825, AT5G38180, AT1G07747, AT1G66850, AT5G38160, AT3G57310, AT5G38170, AT5G38195, AT1G48750, AT1G43666, AT3G18280, AT5G38197, AT1G43667, AT2G14846, AT1G43665, AT4G12825, AT5G38180, AT1G07747, AT1G66850, AT5G38160, AT3G57310, AT5G38170, AT5G38195, AT1G48750, AT1G43666, AT3…	BRADI3G30300, BRADI3G30310	OS10G0504900, OS10G0505000, OS10G0504650, OS10G0505700, OS10G0505500, OS10G0504900, OS10G0505000, OS10G0504650, OS10G0505700, OS10G0505500	GRMZM2G387360, GRMZM2G406552, GRMZM2G387360, GRMZM2G406552, GRMZM2G387360, GRMZM2G406552, GRMZM2G387360, GRMZM2G406552, GRMZM2G387360, GRMZM2G406552, GRMZM2G387360, GRMZM2G406552, GRMZM2G387360, GRMZM2G406552, GRMZM2G387360, GRMZM2G406552, GRMZM2G387360, GRMZM2G406552, GRMZM2G387360, GRMZM2G406552
Traes_1AL_9022E66BC	467.438	135.115	45.7467	152.247	142.647	51.5053	8.14553	6.08703		-1.7782	-3.3509	-1.6506	-1.4718	-4.091	-4.4192		1.834e-08	7.873e-23	9.334e-07	1.049e-05	6.067e-18	2.98e-24		1.757e-07	1.793e-21	2.482e-06	2.52e-05	5.141e-17	5.82e-23		-0.6732	0.6306	-0.6306	0.0673	0.0937	0.0937					47.36		BRADI3G21730	OS08G0364900	GRMZM2G101116
Traes_1AL_904F85D72	24.2336	58.843	76.1239	192.559	25.044	67.8877	45.3831	36.7696		1.3111	1.6595	2.9915	1.4018	0.8512	0.5532		0.0004264	1.19e-05	3.739e-15	9.182e-05	0.02381	0.132		0.001374	3.294e-05	1.948e-14	0.0001956	0.03555	0.1717		0.6121	0.3964	-0.3964	0.1068	0.3309	0.3309				Transducin/WD40 repeat-like superfamily protein [Source:Projected from Arabidopsis thaliana (AT5G07590) TAIR;Acc:AT5G07590]	43.64	AT5G07590	BRADI3G33520	OS10G0563300	GRMZM2G374969
Traes_1AL_9097027B6	68.0892	14.4982	15.1997	1.93883	40.2105	10.0937	14.8145	16.7888		-2.2061	-2.1807	-4.6425	-1.9887	-1.4305	-1.2282		3.104e-08	5.627e-07	4.397e-07	7.362e-06	0.001522	0.002724		2.805e-07	1.877e-06	1.209e-06	1.803e-05	0.002807	0.004971		-0.7654	-0.1332	0.1332	0.0269	0.7531	0.7531				Protein of unknown function (DUF2930) [Source:Projected from Arabidopsis thaliana (AT5G52110) TAIR;Acc:AT5G52110]	47.51	AT5G52110	BRADI3G31527	OS10G0522500	GRMZM2G087063
Traes_1AL_90BF0232D	7.06687	14.4023	8.04497	52.2829	4.84023	5.678	4.06993	3.1394		1.1083	0.3011	2.9088	0.2107	-0.1844	-0.6032		0.1488	0.7111	0.0001939	0.7935	0.8326	0.4743		0.2242	0.7582	0.000393	0.829	0.8574	0.5338		0.2155	0.7023	-0.7023	0.6082	0.0521	0.0521				end binding protein 1C [Source:Projected from Arabidopsis thaliana (AT5G67270) TAIR;Acc:AT5G67270]	49.17	AT5G67270	BRADI3G30010	OS10G0498900	GRMZM2G163409, GRMZM2G045808
Traes_1AL_91299CB97	14.8145	6.81273	1.98057	45.0992	0	3.3387	2.44387	0.239533		-1.0458	-2.6785	1.5648	4.4222	3.9327	1.5947		0.2843	0.01517	0.1095	0.003644	0.01259	0.353		0.3814	0.02467	0.1391	0.006181	0.01984	0.4114		0.1221	0.7137	-0.7137	0.7733	0.0468	0.0468					60.15	AT3G01530, AT3G27810, AT5G40350
Traes_1AL_9142E30E21	11.6594	5.7196	39.9594	481.372	35.5256	19.2749	11.3822	14.2594		-0.8655	1.8868	5.4425	-0.8532	-1.6282	-1.2693		0.1216	0.0002951	4.944e-27	0.07717	0.002508	0.009606		0.1893	0.000659	6.586e-26	0.1037	0.004466	0.0159		0.4165	0.2527	-0.2527	0.3046	0.5459	0.5459					57.27	AT2G38640	BRADI2G22030	OS05G0484800	GRMZM2G440009, GRMZM2G145655
Traes_1AL_914726769	15.1407	8.2642	40.8134	31.141	16.2337	10.2623	6.19197	3.94337		-0.7348	1.5293	1.1455	-0.7141	-1.3286	-1.935		0.1091	0.0004055	0.01936	0.1165	0.0158	0.0002668		0.173	0.0008857	0.02851	0.1506	0.02443	0.0005743		-0.1684	0.62	-0.62	0.6902	0.101	0.101					50.9	AT4G00050	BRADI3G33170	OS10G0556200
Traes_1AL_91970EBB9	118.213	422.076	1029.19	1028.48	57.5107	1720.8	1256.69	761.033		1.8448	3.1263	3.1139	4.8849	4.4338	3.7129		4.621e-15	2.765e-40	6.081e-39	1.33e-95	1.872e-78	1.303e-55		1.734e-13	1.957e-38	1.827e-37	3.142e-93	3.243e-76	1.302e-53		0.7745	-0.0651	0.0651	0.024	0.8782	0.8782					45.64	AT2G38060	BRADI2G23690	OS05G0451100	AC235543.1_FG002, GRMZM2G142919
Traes_1AL_91AA77622	30.29	7.16367	10.4231	4.47123	19.5116	10.9528	6.39317	8.58113		-2.0274	-1.5779	-2.6571	-0.7661	-1.5913	-1.1666		5.464e-06	0.001049	0.0005234	0.0873	0.00393	0.01153		2.817e-05	0.002129	0.0009988	0.1161	0.006781	0.01879		-0.8056	-0.0199	0.0199	0.0158	0.9627	0.9627					53.27	AT2G33350, AT1G04500, AT2G33350, AT1G04500	BRADI3G28290	OS10G0466500	GRMZM2G133555, GRMZM2G123550
Traes_1AL_92611AACA	279.043	395.221	2046.52	2600.67	147.924	999.445	830.437	409.99		0.4902	2.8284	3.1684	2.7144	2.4516	1.4486		0.337	2.943e-08	5.462e-10	1.043e-07	1.597e-06	0.00459		0.4374	1.163e-07	1.955e-09	3.161e-07	4.42e-06	0.008052		0.6524	0.3319	-0.3319	0.0795	0.4219	0.4219					53.55	AT4G00070, AT1G36950, AT1G73760, AT1G17970	BRADI2G17590	OS05G0550000	GRMZM2G061663
Traes_1AL_928B9DEB9	12.234	9.634	5.18317	0	14.8987	9.7071	6.64787	7.08227		-0.3303	-1.2639	-4.298	-0.6712	-1.2219	-1.1088		0.4345	0.02152	0.002927	0.1125	0.01934	0.01249		0.5341	0.03392	0.004968	0.1459	0.02938	0.02022		-0.7053	-0.3851	0.3851	0.0507	0.3462	0.3462					51.26	AT4G14050	BRADI2G25180	OS11G0661000, OS05G0418500	GRMZM2G447535
Traes_1AL_929323C381	1.23183	44.4846	65.5316	207.357	1.29583	105.348	101.893	73.7812		4.6491	5.218	6.8278	6.1697	6.1232	5.664		1.921e-11	6.487e-14	8.982e-23	2.502e-23	8.822e-23	7.946e-20		3.641e-10	5.562e-13	8.452e-22	3.592e-22	1.195e-21	1.032e-18		0.8542	-0.022	0.022	0.0069	0.9588	0.9588					43.66
Traes_1AL_92C17ACCD	102.287	38.8476	23.3581	11.1263	92.7557	28.451	13.9277	14.8264		-1.3722	-2.0864	-3.0298	-1.6227	-2.7099	-2.6032		0.0006775	1.61e-06	1.437e-07	9.588e-05	1.161e-08	2.503e-09		0.002081	5.051e-06	4.146e-07	0.0002038	4.064e-08	1.01e-08		-0.9631	0.1019	-0.1019	0.0001	0.8102	0.8102					41.62	AT3G04710	BRADI4G10100, BRADI3G43670, BRADI4G10090, BRADI4G13440	OS02G0493050
Traes_1AL_92E664DDF	15.033	4.11807	2.02143	0	11.4665	0.707133	0	1.2589		-1.8948	-2.8708	-5.191	-3.9962	-5.4674	-3.1789		0.0008429	0.0002203	0.0008494	4.625e-05	0.0002697	8.763e-05		0.002528	0.0005023	0.001572	0.0001025	0.0005582	0.0002029		-0.8893	0.2064	-0.2064	0.0031	0.6238	0.6238				NAD+ ADP-ribosyltransferases;NAD+ ADP-ribosyltransferases [Source:Projected from Arabidopsis thaliana (AT5G22470) TAIR;Acc:AT5G22470]	48.45	AT5G22470	BRADI3G44840	OS02G0530600	GRMZM2G038536
Traes_1AL_931BB17DA	18.4115	19.171	186.42	226.912	14.8222	94.5355	492.922	256.998		0.066	3.3263	3.6012	2.6466	5.0304	4.0962		0.8667	5.683e-19	3.959e-21	2.647e-13	1.227e-45	8.671e-31		0.9016	9.065e-18	3.264e-20	1.517e-12	6.207e-44	2.67e-29		0.8956	-0.2395	0.2395	0.0026	0.5678	0.5678					43.13	AT4G15530	BRADI2G25745	OS05G0405000	GRMZM2G097457, GRMZM2G306345
Traes_1AL_93733EE4C	470.718	143.213	143.866	522.485	156.569	41.723	29.8034	19.6395		-1.7064	-1.6886	0.1478	-1.8669	-2.3814	-2.9247		7.092e-15	9.659e-14	0.5089	6.972e-14	1.184e-16	3.893e-26		2.583e-13	8.092e-13	0.5565	4.277e-13	8.817e-16	8.818e-25		-0.3996	0.7875	-0.7875	0.3266	0.0203	0.0203					51.43	AT3G61260, AT4G00670, AT2G45820	BRADI3G30260	OS10G0503800
Traes_1AL_9375790BA	84.9608	134.051	251.715	456.783	57.8469	141.778	156.732	135.448		0.633	1.5284	2.3826	1.2758	1.4388	1.2236		0.007995	1.934e-10	1.538e-22	1.048e-07	3.744e-09	3.142e-07		0.01832	1.017e-09	1.417e-21	3.176e-07	1.377e-08	1.001e-06		0.7397	0.4293	-0.4293	0.0359	0.2885	0.2885					40.19	AT3G09560	BRADI2G23040	OS01G0637100	GRMZM2G099481
Traes_1AL_93E07A334	9.56333	8.91793	5.15123	0	10.2912	2.9438	4.6271	7.43027		-0.0189	-0.6804	-3.978	-1.4503	-1.1091	-0.4685		0.9697	0.2509	0.007274	0.01215	0.07345	0.3485		0.9785	0.3069	0.01157	0.01889	0.09933	0.4068		-0.6537	-0.1985	0.1985	0.0787	0.6375	0.6375					43.93	AT5G58920			GRMZM2G136237
Traes_1AL_93E3B67231	12.2918	3.48083	7.53397	2.90823	15.1445	2.1256	2.96863	2.79247		-1.7926	-0.6862	-1.8483	-2.6106	-2.2202	-2.3262		0.003347	0.2647	0.04414	0.000186	0.002736	0.0004203		0.008547	0.3216	0.06068	0.0003806	0.004844	0.0008775		-0.7686	0.2027	-0.2027	0.0258	0.6301	0.6301					55.05			OS05G0532800	GRMZM2G396835, GRMZM2G044771
Traes_1AL_93E51B797	9.96873	1.49333	0	0	15.984	18.5219	0	0		-2.2869	-4.8494	-4.1153	0.1954	-5.3047	-5.7324		0.1656	0.009487	0.03117	0.9036	0.004664	0.001885		0.245	0.01613	0.04411	0.9189	0.007939	0.003535		-0.7419	-0.2443	0.2443	0.0351	0.5599	0.5599					44.66		BRADI2G16120	OS05G0567600	GRMZM2G117497, GRMZM2G158117
Traes_1AL_93EDB94DF	4.9172	4.2761	4.1793	0.9694	1.85557	0.4358	1.11467	0.3475		-0.3188	-0.4584	-2.1326	-1.4693	-0.71	-2.1579		0.6851	0.5931	0.1107	0.205	0.5395	0.09182		0.7605	0.6487	0.1404	0.2514	0.5929	0.124		-0.6851	0.7355	-0.7355	0.0608	0.0376	0.0376					41.81	AT3G11964	BRADI4G23560	OS07G0203300, OS07G0203275	GRMZM2G039746
Traes_1AL_9486BAD8C	25.4047	14.4573	6.80027	1.85163	20.0483	3.65093	4.20397	4.2557		-0.7836	-1.8263	-3.2804	-2.1852	-2.1885	-2.2062		0.09222	0.001001	0.000665	0.0001284	0.0006791	9.379e-05		0.1502	0.00204	0.00125	0.0002685	0.001324	0.0002161		-0.924	0.2036	-0.2036	0.001	0.6288	0.6288					44.53			OS02G0494400, OS02G0494000
Traes_1AL_94AA8CF36	42.4116	42.2892	31.2691	27.0618	25.5644	15.5946	21.8798	16.1666		-0.0088	-0.4624	-0.7201	-0.8344	-0.2021	-0.622		0.973	0.1172	0.06079	0.009598	0.5365	0.04392		0.9809	0.1563	0.08133	0.01519	0.5901	0.06367		-0.576	0.8285	-0.8285	0.1351	0.011	0.011					36.41	AT3G24180	BRADI1G28847	OS07G0444000	GRMZM2G105922
Traes_1AL_94C6222E8	39.1796	22.8372	6.43677	4.80347	40.1871	3.3796	5.10403	3.37943		-0.8081	-2.5124	-2.8008	-3.1457	-2.8909	-3.4517		0.007627	1.194e-08	2.682e-05	4.581e-12	1.572e-08	6.568e-13		0.01758	4.984e-08	6.072e-05	2.277e-11	5.43e-08	3.91e-12		-0.8897	0.2951	-0.2951	0.0031	0.4779	0.4779				NAD(P)-linked oxidoreductase superfamily protein [Source:Projected from Arabidopsis thaliana (AT5G53580) TAIR;Acc:AT5G53580]	45.74	AT5G53580	BRADI3G30847	OS10G0517400	GRMZM2G022130
Traes_1AL_94EA49C55	4.65817	11.5313	41.1903	41.4829	2.239	8.30957	12.3361	6.12467		1.5249	3.3487	3.4064	1.8245	2.4179	1.4139		0.005039	3.345e-10	1.479e-09	0.001855	4.437e-05	0.01885		0.01224	1.704e-09	5.108e-09	0.00329	0.0001026	0.02945		0.5548	0.5565	-0.5565	0.1535	0.152	0.152					56.34		BRADI3G10230	OS02G0275200	GRMZM2G118312
Traes_1AL_9506A982D	3.9609	1.2894	3.2093	2.6196	18.3559	7.3637	4.50643	6.0986		-1.5363	-0.1997	-0.6989	-1.1985	-1.9289	-1.5203		0.1011	0.8291	0.5466	0.1202	0.02289	0.05071		0.1623	0.862	0.5932	0.1549	0.03427	0.07246		-0.2459	-0.755	0.755	0.5571	0.0303	0.0303					60.97	AT3G52525, AT2G36026, AT3G52525, AT2G36026	BRADI3G31940	OS10G0532600	GRMZM2G137869, GRMZM2G039312
Traes_1AL_950BFB736	8.63347	6.2488	22.8109	130.315	13.7504	7.79523	13.4852	12.1032		-0.5617	1.2382	3.7554	-0.8534	-0.0071	-0.1723		0.2321	0.005708	1.058e-18	0.05883	0.9872	0.6755		0.3239	0.01014	7.145e-18	0.08085	0.9895	0.7242		0.5521	0.3182	-0.3182	0.156	0.4425	0.4425					47.29	AT3G56420, AT2G40790, AT3G08710	BRADI2G34450	OS05G0480200	GRMZM2G701204
Traes_1AL_95111FAAC	75.7227	66.3234	96.0411	357.626	84.5165	75.6349	127.385	121.372		-0.2385	0.2557	2.1693	-0.1581	0.5883	0.5196		0.2533	0.2389	1.001e-24	0.4431	0.004151	0.008235		0.3474	0.2938	1.108e-23	0.4986	0.007127	0.0138		0.7393	0.139	-0.139	0.0361	0.7428	0.7428					41.23	AT2G38880	BRADI2G22940	OS05G0463800	GRMZM2G064426
Traes_1AL_95C7D27A7	0.5631	0.18	0.695	0	18.7619	0	0	0.575467		-0.7143	0.9903	-0.516	-6.9917	-6.539	-4.78		0.6611	0.5238	0.7871	1.293e-05	7.198e-05	4.459e-05		0.7402	0.5821	0.8146	3.07e-05	0.0001618	0.0001076		-0.5452	-0.3072	0.3072	0.1622	0.4592	0.4592					45.89	AT5G41610	BRADI2G26740	OS05G0382200	GRMZM2G047835, GRMZM2G047875, GRMZM2G439306
Traes_1AL_95C9E80C7	141.61	144.763	26.0608	13.1959	77.7776	78.2445	20.1731	84.1366		0.0314	-2.3945	-3.2617	0.002	-1.9331	0.1239		0.9058	3.403e-14	3.315e-12	0.9941	2.628e-08	0.6511		0.9315	3.029e-13	1.404e-11	0.995	8.873e-08	0.7018		-0.6386	-0.0514	0.0514	0.0883	0.9037	0.9037					40.35	AT1G71220	BRADI3G28605	OS02G0664200, OS02G0664100	GRMZM5G846198, GRMZM2G370162, GRMZM5G846198, GRMZM2G370162
Traes_1AL_95E05F3D5	36.038	78.7742	127.389	410.262	61.6911	117.25	88.9612	58.7183		1.1437	1.8181	3.4965	0.9244	0.5221	-0.0854		2.841e-06	2.551e-13	1.232e-45	2.344e-05	0.02492	0.7097		1.568e-05	2.018e-12	5.168e-44	5.39e-05	0.03708	0.7551		0.6014	0.2546	-0.2546	0.1148	0.5428	0.5428				RNI-like superfamily protein [Source:Projected from Arabidopsis thaliana (AT3G48880) TAIR;Acc:AT3G48880]	41.8	AT3G48880, AT4G11580	BRADI3G30187	OS10G0502900	GRMZM5G868683
Traes_1AL_9635FFF35	0	0.18	10.0188	2.6196	0.1527	10.2539	1.22193	2.57603		0.8033	6.0078	3.8362	5.2517	2.1312	3.3697		0.6578	0.0001139	0.0292	2.018e-05	0.1499	0.008912		0.7376	0.0002718	0.04157	4.684e-05	0.19	0.01484		0.5027	-0.1081	0.1081	0.2042	0.7989	0.7989					67.2
Traes_1AL_968B97E50	271.529	353.105	826.668	1323.04	431.734	1212.03	1855.28	1315.16		0.39	1.6122	2.2838	1.4837	2.0999	1.6039		0.03212	7.937e-19	2.468e-35	2.927e-17	5.957e-33	5.712e-20		0.06105	1.249e-17	6.021e-34	2.552e-16	1.632e-31	7.539e-19		0.8773	-0.4663	0.4663	0.0042	0.2442	0.2442					41.56	AT2G29080, AT1G07510	BRADI2G23357	OS05G0458400	GRMZM2G038401
Traes_1AL_9692F605A	84.8705	77.3745	31.5072	30.803	202.799	42.2616	88.0671	83.8055		-0.1265	-1.3573	-1.3319	-2.2094	-1.1973	-1.2686		0.6899	9.95e-05	0.001003	8.741e-12	0.0001708	4.46e-05		0.7644	0.0002395	0.001837	4.201e-11	0.0003641	0.0001076		-0.5155	-0.4835	0.4835	0.191	0.2248	0.2248					43.96	AT3G63030, AT4G00416, AT4G22745, AT3G63030, AT4G00416, AT4G22745, AT3G63030, AT4G00416, AT4G22745	BRADI2G25777	OS05G0404600	GRMZM5G847045, GRMZM2G040131, GRMZM2G069254
Traes_1AL_96D184BF0	123.163	90.6074	56.6101	23.2221	182.792	78.6856	83.3126	125.662		-0.4278	-1.0935	-2.2455	-1.2097	-1.1258	-0.5349		0.01017	2.596e-08	1.904e-11	7.389e-13	5.787e-10	0.0006937		0.0226	1.035e-07	7.613e-11	4.02e-12	2.307e-09	0.0014		-0.595	-0.4985	0.4985	0.1197	0.2087	0.2087					51.47		BRADI2G37210		GRMZM2G022616, GRMZM2G101036, GRMZM2G110330, GRMZM2G434518, GRMZM2G135002, GRMZM2G038839, GRMZM2G101060, GRMZM2G134550, GRMZM2G083000, GRMZM2G152290, GRMZM2G054628, GRMZM2G042752, GRMZM2G168957, GRMZM2G082964
Traes_1AL_97333ABA1	310.191	592.03	778.066	1129.02	379.292	779.414	574.484	368.582		0.9271	1.32	1.8523	1.0368	0.5973	-0.0396		2.255e-08	2.998e-15	1.543e-27	1.826e-10	0.0003134	0.8106		2.114e-07	3.091e-14	2.141e-26	7.547e-10	0.0006426	0.8442		0.4994	0.2842	-0.2842	0.2077	0.4951	0.4951					48.67	AT3G62860, AT2G47630, AT3G62860, AT2G47630	BRADI2G11950	OS01G0315700, OS01G0315600	GRMZM2G080320
Traes_1AL_979039A13	88.6268	38.5309	18.2158	5.2828	43.9344	9.4316	6.9981	15.7232		-1.1885	-2.2304	-4.1466	-2.1033	-2.5389	-1.4274		0.0003378	5.04e-09	8.933e-09	2.217e-07	2.274e-07	0.0001257		0.001117	2.212e-08	2.88e-08	6.483e-07	6.915e-07	0.0002842		-0.855	0.277	-0.277	0.0068	0.5066	0.5066					45.2	AT2G17480, AT2G33670, AT1G42560, AT2G17430, AT5G65970	BRADI3G32230	OS10G0541000	GRMZM2G040441
Traes_1AL_97A25D0F6	182.672	99.3462	56.2603	13.2666	160.082	61.0881	39.8309	53.2485		-0.8902	-1.7111	-3.5403	-1.3379	-1.9758	-1.5728		1.121e-07	8.52e-18	3.72e-18	2.719e-13	8.242e-19	2.497e-17		8.818e-07	1.194e-16	2.408e-17	1.557e-12	7.626e-18	2.471e-16		-0.8941	-0.0633	0.0633	0.0027	0.8817	0.8817					47.08
Traes_1AL_9873095B9	178.703	85.0018	67.6672	77.2587	196.692	34.9765	31.5501	29.1957		-1.07	-1.4128	-1.2145	-2.4189	-2.6203	-2.7362		0.0001613	2.154e-06	0.0001979	1.767e-15	1.488e-15	6.862e-19		0.0005793	6.637e-06	0.0004007	1.289e-14	1e-14	8.057e-18		-0.7772	0.4514	-0.4514	0.0232	0.2616	0.2616				Mitochondrial substrate carrier family protein [Source:Projected from Arabidopsis thaliana (AT5G56450) TAIR;Acc:AT5G56450]	47.1	AT5G56450	BRADI2G18347	OS05G0539600	GRMZM2G111017
Traes_1AL_98C3B8096	846.479	1430.96	1507.06	3229.5	1207.39	2018.92	1929.73	1392.72		0.7559	0.8292	1.9235	0.7391	0.6746	0.2057		0.0001526	3.507e-05	9.993e-22	0.0001957	0.0006994	0.3006		0.0005517	9.042e-05	8.606e-21	0.0003994	0.001361	0.3575		0.7329	-0.0355	0.0355	0.0386	0.9335	0.9335				Bax inhibitor-1 family protein [Source:Projected from Arabidopsis thaliana (AT4G15470) TAIR;Acc:AT4G15470]	46.46	AT4G15470	BRADI2G25870	OS05G0402300	GRMZM2G479608
Traes_1AL_9907E1500	63.8493	43.6127	6.3301	7.3359	64.0908	6.7634	15.5672	17.7031		-0.5622	-3.2654	-3.006	-3.0209	-2.0112	-1.8396		0.02424	1.006e-14	1.323e-07	5.622e-17	3.903e-09	1.832e-10		0.04799	9.655e-14	3.829e-07	4.762e-16	1.432e-08	8.352e-10		-0.7225	0.0173	-0.0173	0.0429	0.9675	0.9675				16S rRNA processing protein RimM family [Source:Projected from Arabidopsis thaliana (AT5G46420) TAIR;Acc:AT5G46420]	42.74	AT5G46420	BRADI2G16350	OS05G0566300	GRMZM2G165694
Traes_1AL_990EAAEC8	7.2502	3.34673	4.09977	12.5044	6.66977	2.29427	1.97467	0.575467		-1.1294	-0.9432	0.5918	-1.2937	-1.6099	-3.2123		0.07091	0.1786	0.3926	0.06083	0.05339	0.001061		0.1202	0.2269	0.4412	0.08334	0.07432	0.002079		-0.3368	0.5996	-0.5996	0.4146	0.1161	0.1161					43.32	AT4G34880	BRADI3G20890	OS10G0155400
Traes_1AL_9912FD7F9	14.2407	110.596	26.8855	18.8709	2.29383	11.4995	0	1.06607		2.9405	0.9018	0.3123	1.9251	-2.7584	-0.9586		6.862e-18	0.0179	0.5235	0.0002394	0.04634	0.2271		3.926e-16	0.02869	0.5707	0.0004826	0.06541	0.2792		-0.2962	0.8085	-0.8085	0.4763	0.0151	0.0151					51.8
Traes_1AL_996BDEFEC	2.42367	0.964167	3.33197	0	0.904167	8.1242	9.5303	9.7291		-1.1868	0.6607	-2.2303	2.9979	3.292	3.325		0.1899	0.4293	0.1614	0.0001862	5.686e-05	2.507e-05		0.2744	0.4908	0.197	0.0003811	0.0001297	6.266e-05		0.2666	-0.6292	0.6292	0.5234	0.0947	0.0947					46.01	AT1G17770, AT2G05900, AT1G73100, AT5G04940, AT2G24740, AT1G17770, AT2G05900, AT1G73100, AT5G04940, AT2G24740	BRADI4G25940	OS05G0490700	GRMZM2G140577, GRMZM2G117458
Traes_1AL_99AD2C964	13.6598	2.94997	1.51267	0	10.7763	1.36503	3.6869	8.38783		-2.2194	-3.0136	-4.8006	-3.0009	-1.5285	-0.3657		3.114e-05	0.0001068	0.001447	8.312e-05	0.01862	0.4361		0.0001335	0.000256	0.002581	0.000178	0.02838	0.4956		-0.5487	-0.3103	0.3103	0.159	0.4545	0.4545					40.17
Traes_1AL_99C0FB6F6	1715.03	3538.66	1758.35	1239.36	164.985	1884.11	788.335	997.834		1.0395	0.0331	-0.4749	3.5045	2.2512	2.5917		8.654e-07	0.876	0.02765	4.995e-59	7.417e-25	6.635e-33		5.424e-06	0.9016	0.03957	3.328e-57	1.199e-23	2.297e-31		0.1413	0.5868	-0.5868	0.7385	0.1263	0.1263				glutamate-ammonia ligases;catalytics;glutamate-ammonia ligases [Source:Projected from Arabidopsis thaliana (AT3G53180) TAIR;Acc:AT3G53180]	40.7	AT3G53180	BRADI3G27877	OS10G0456500	GRMZM2G115646
Traes_1AL_99E2A853D	91.4228	27.8606	13.1712	206.888	49.4719	4.64193	24.6662	13.351		-1.7031	-2.743	1.1412	-3.224	-0.994	-1.8569		2.315e-07	4.472e-12	0.0004805	3.438e-12	0.007474	6.743e-07		1.687e-06	2.961e-11	0.0009218	1.734e-11	0.01228	2.064e-06		-0.0786	0.5031	-0.5031	0.8533	0.2038	0.2038					55.88	AT3G15670, AT1G52690	BRADI2G18090	OS05G0542500	GRMZM2G096475
Traes_1AL_99F5BB0D8	354.002	795.835	983.102	1802.02	253.807	1114.13	685.113	634.292		1.1647	1.4679	2.3317	2.1291	1.4305	1.3197		2.415e-18	1.393e-27	2.56e-65	1.603e-58	5.37e-26	4.404e-23		1.46e-16	4.517e-26	2.681e-63	1.043e-56	9.484e-25	7.804e-22		0.7022	0.2991	-0.2991	0.0522	0.4717	0.4717				S-adenosyl-L-methionine-dependent methyltransferases superfamily protein [Source:Projected from Arabidopsis thaliana (AT4G18030) TAIR;Acc:AT4G18030]	45.19	AT4G18030	BRADI3G33900	OS10G0569300	AC211390.3_FG001
Traes_1AL_9A161C892	23.4928	50.2447	43.8816	117.805	29.3713	63.6661	91.7459	78.7112		1.0643	0.9102	2.2787	1.1223	1.6329	1.4131		6.75e-06	0.0004527	2.855e-18	9.346e-08	2.166e-14	4.411e-12		3.399e-05	0.0009805	1.863e-17	2.851e-07	1.305e-13	2.405e-11		0.9283	-0.1898	0.1898	0.0009	0.6525	0.6525					46.02	AT4G19006, AT5G45620, AT4G19006, AT5G45620, AT4G19006, AT5G45620, AT4G19006, AT5G45620	BRADI3G34500	OS01G0511300, OS03G0214600	GRMZM2G083076, GRMZM5G868757, GRMZM2G083076, GRMZM5G868757
Traes_1AL_9A27D1D13	65.421	47.2563	17.8795	7.22163	106.014	22.1485	30.6496	28.8411		-0.4275	-1.7478	-3.1481	-2.1818	-1.78	-1.8607		0.1551	9.736e-07	3.534e-07	1.248e-11	8.162e-08	2.017e-09		0.2321	3.146e-06	9.805e-07	5.887e-11	2.61e-07	8.221e-09		-0.8045	-0.2611	0.2611	0.0161	0.5322	0.5322					47.4	AT1G11690	BRADI2G20897		GRMZM2G075132
Traes_1AL_9A3C64935	113.393	71.978	24.3121	16.262	143.557	12.3629	26.0303	23.071		-0.6584	-2.2168	-2.593	-3.3665	-2.4361	-2.6187		0.006696	9.752e-14	4.747e-10	3.749e-27	7.026e-16	3.252e-21		0.0157	8.166e-13	1.707e-09	6.825e-26	4.874e-15	4.89e-20		-0.8306	0.1588	-0.1588	0.0107	0.7073	0.7073				alpha/beta-Hydrolases superfamily protein [Source:Projected from Arabidopsis thaliana (AT5G38520) TAIR;Acc:AT5G38520]	53.48	AT5G38520	BRADI2G25130	OS05G0419000	GRMZM5G815808
Traes_1AL_9A4220109	0.512433	2.5697	5.1921	6.05073	0	2.6106	3.11603	1.06607		1.8669	2.8884	2.7152	4.2375	4.6264	3.2753		0.114	0.01501	0.0355	0.006072	0.003027	0.04006		0.1795	0.02443	0.04967	0.009943	0.00532	0.05855		0.6124	0.4006	-0.4006	0.1065	0.3253	0.3253					63.41
Traes_1AL_9A8ECD9A1	7.49577	13.7521	5.71467	2.86467	17.6026	10.2005	11.7863	12.6581		1.0262	-0.2089	-0.9036	-0.6963	-0.544	-0.5314		0.01364	0.6967	0.2819	0.05448	0.1739	0.1278		0.02918	0.745	0.3274	0.07539	0.2167	0.1669		-0.4113	-0.6377	0.6377	0.3113	0.0889	0.0889					51.4	AT3G60050, AT1G55630	BRADI3G30330	OS10G0506000	GRMZM2G056594
Traes_1AL_9AA8C261F	53.4082	165.789	6.45277	20.9675	113.541	10.8952	4.99677	1.7731		1.5988	-2.8982	-1.2857	-3.1824	-4.278	-5.5788		0.03523	0.0004544	0.117	5.038e-05	5.795e-07	4.117e-10		0.06611	0.0009841	0.1477	0.0001111	1.686e-06	1.807e-09		-0.762	0.38	-0.38	0.028	0.3531	0.3531					63.39
Traes_1AL_9ABFCBB57	37.7472	25.7655	10.625	6.5408	42.934	11.8862	21.489	17.8342		-0.5262	-1.6999	-2.4147	-1.7305	-1.0037	-1.2524		0.07302	8.208e-06	9.007e-05	2.533e-07	0.00278	5.448e-05		0.1232	2.324e-05	0.000191	7.356e-07	0.004916	0.0001299		-0.7523	-0.2129	0.2129	0.0313	0.6128	0.6128					40.05	AT3G04820			GRMZM2G173137, GRMZM2G096553
Traes_1AL_9ADA7A031	63.4553	300.648	346.959	96.3417	102.783	582.101	237.611	102.766		2.2261	2.4329	0.6127	2.4756	1.1953	0.0082		4.265e-07	3.609e-08	0.1878	9.785e-09	0.006061	0.9849		2.892e-06	1.41e-07	0.2263	3.333e-08	0.01012	0.9876		0.0678	-0.1418	0.1418	0.8732	0.7376	0.7376					62.74	AT5G64810	BRADI2G18530	OS05G0537100	GRMZM2G137802, GRMZM5G863420
Traes_1AL_9BF6FCCBD	212.714	735.128	3145.24	6026.7	97.7374	3187.62	2895.38	1444.55		1.7765	3.8637	4.7966	4.9997	4.8617	3.8636		1.52e-09	1.503e-39	6.591e-60	1.014e-64	3.443e-61	2.844e-39		1.884e-08	1.021e-37	5.388e-58	8.214e-63	3.188e-59	1.374e-37		0.8233	0.0752	-0.0752	0.012	0.8595	0.8595					51.91	AT4G27460, AT5G53750, AT4G27460, AT5G53750	BRADI3G30017	OS10G0499400	GRMZM2G032648, GRMZM2G350225
Traes_1AL_9C4533AF7	53.1926	9.2301	21.764	7.58093	29.6673	9.50597	12.3438	11.8757		-2.5362	-1.3732	-2.5983	-1.621	-1.2371	-1.2974		4.334e-13	8.993e-05	5.467e-06	2.643e-05	0.002422	0.0003621		1.144e-11	0.000218	1.338e-05	6.042e-05	0.004324	0.0007636		-0.7177	0.1401	-0.1401	0.045	0.7407	0.7407					64.76	AT2G20330	BRADI3G28150	OS10G0464100	GRMZM2G058345
Traes_1AL_9C46DE741	5.87213	12.1374	35.7165	34.8935	8.8003	37.9609	37.8071	27.6039		1.0604	2.601	2.4742	2.0314	2.0507	1.6063		0.04145	4.134e-07	8.875e-06	3.027e-06	4.423e-06	0.0002585		0.07608	1.404e-06	2.124e-05	7.768e-06	1.161e-05	0.0005575		0.8238	-0.2403	0.2403	0.0119	0.5664	0.5664					43.16	AT1G16830		OS10G0578500	GRMZM2G025157
Traes_1AL_9C50173F6	19.5063	7.37503	6.1212	2.82103	9.257	3.92223	7.4139	11.9631		-1.4467	-1.7826	-2.523	-1.2897	-0.3236	0.3162		0.0001869	0.0002744	0.002074	0.01316	0.5162	0.428		0.0006601	0.0006157	0.003608	0.02035	0.5705	0.4874		-0.4864	-0.0415	0.0415	0.2217	0.9223	0.9223					42.51	AT3G01060	BRADI2G20110	OS05G0512200	GRMZM2G388855
Traes_1AL_9C65B349F	35.8436	21.2112	8.5448	0	27.8414	9.70713	7.40053	10.1529		-0.8031	-2.1878	-5.713	-1.4659	-1.8862	-1.4412		0.02961	3.324e-06	4.152e-05	0.0005202	0.0001807	0.0005333		0.05697	9.974e-06	9.184e-05	0.001	0.0003839	0.001095		-0.8047	-0.1567	0.1567	0.016	0.7109	0.7109					39.32	AT4G31210	BRADI1G43607	OS06G0281400	GRMZM2G443881, GRMZM5G894110, GRMZM2G172787
Traes_1AL_9C9EE44BB	15.0422	24.1394	8.36977	4.55843	8.4877	1.36503	4.69427	13.4435		0.7417	-0.7646	-1.5902	-2.5337	-0.7942	0.6636		0.2074	0.2419	0.0668	0.002722	0.2749	0.2756		0.2952	0.2972	0.08866	0.00471	0.3267	0.3315		-0.3323	0.4385	-0.4385	0.4212	0.2771	0.2771					38	AT5G48600	BRADI2G21080	OS05G0497150	GRMZM2G383623
Traes_1AL_9CA532244	28.3879	11.6307	17.4345	18.1465	25.4064	12.3753	9.18733	14.3237		-1.2885	-0.716	-0.6806	-1.0046	-1.4017	-0.8151		9.803e-05	0.04362	0.131	0.003746	0.0009424	0.01447		0.0003721	0.06435	0.1633	0.00634	0.001796	0.02314		-0.5272	0.3169	-0.3169	0.1794	0.4445	0.4445					42.68	AT5G46600, AT4G17970, AT5G46610, AT4G17585	BRADI3G33980	OS10G0572100	GRMZM2G446218
Traes_1AL_9D3A2CA99	189.347	673.956	3143	15791.9	156.56	1103.3	1558.74	999.511		1.7944	3.983	6.2787	2.7724	3.2641	2.6326		0.0005375	1.508e-14	8.271e-34	8.313e-08	2.788e-10	3.58e-07		0.00169	1.414e-13	1.829e-32	2.55e-07	1.145e-09	1.132e-06		0.8026	0.2842	-0.2842	0.0165	0.4951	0.4951					46.57	AT4G10960, AT1G64440, AT4G23920	BRADI2G14250		GRMZM2G038598
Traes_1AL_9D6B86169	3.34713	3.08037	24.4146	7.6245	2.46253	41.2303	18.1584	1.29403		-0.2425	2.614	1.1126	3.9318	2.7839	-0.6993		0.7859	0.002151	0.2502	1.88e-06	0.001035	0.4832		0.8425	0.004133	0.2937	4.936e-06	0.00196	0.5425		0.1751	-0.0631	0.0631	0.6783	0.882	0.882					47.75		BRADI3G11430	OS02G0306401	GRMZM2G412604, GRMZM2G096958
Traes_1AL_9E31A97A4	59.4523	27.7416	24.5915	8.6375	46.3433	17.7286	25.5184	18.2048		-1.0978	-1.3158	-2.5467	-1.3528	-0.8643	-1.3435		6.697e-06	4.052e-06	6.543e-07	1.381e-06	0.003029	1.133e-06		3.375e-05	1.202e-05	1.768e-06	3.68e-06	0.005324	3.376e-06		-0.8703	-0.0123	0.0123	0.0049	0.977	0.977					42.15	AT2G37020	BRADI3G27660	OS10G0443200	GRMZM2G134862
Traes_1AL_9E391FBD5	41.3351	85.2726	21.4954	94.9638	138.675	67.9659	180.617	228.893		1.0699	-0.842	1.2433	-0.9966	0.377	0.7131		0.03182	0.112	0.01635	0.04173	0.4375	0.1392		0.06056	0.1501	0.02439	0.05908	0.4942	0.18		0.3921	-0.6847	0.6847	0.3366	0.061	0.061					48.14	AT5G08290	BRADI2G61080, BRADI5G26987, BRADI2G52022, BRADI5G26970, BRADI2G62110, BRADI2G20240	OS10G0486600, OS07G0202300, OS10G0486600, OS07G0202300, OS10G0486600, OS07G0202300, OS10G0486600, OS07G0202300, OS10G0486600, OS07G0202300, OS10G0486600, OS07G0202300	GRMZM2G108277
Traes_1AL_9E5CDB92F	6.3589	17.035	7.35667	12.4608	14.5753	6.05197	9.3752	15.1382		1.2989	0.2003	0.7337	-1.383	-0.6003	0.0602		0.01812	0.7464	0.2842	0.01551	0.2894	0.9045		0.03733	0.7899	0.3297	0.02372	0.3422	0.9205		0.1725	-0.0743	0.0743	0.6829	0.8612	0.8612					48.87	AT5G64790	BRADI2G18700	OS05G0535100	GRMZM2G310739
Traes_1AL_9E7395A93	22.4579	47.6102	44.0428	138.092	24.6308	62.2926	142.581	74.6453		1.0713	0.9795	2.6087	1.3207	2.5278	1.6014		3.723e-05	0.0004824	4.052e-21	2.815e-08	6.365e-28	5.347e-12		0.0001568	0.00104	3.338e-20	9.092e-08	1.288e-26	2.889e-11		0.8905	-0.1771	0.1771	0.003	0.6747	0.6747					40.09	AT3G18290	BRADI2G17507	OS05G0551000	GRMZM2G320399
Traes_1AL_9EC1E6F0C	428.489	1020.53	3181.25	1798.84	171.815	4508.08	2422.8	1482.42		1.2475	2.8809	2.0603	4.6926	3.8003	3.0951		2.978e-06	3.55e-27	1.813e-14	7.191e-69	1.31e-45	7.669e-31		1.635e-05	1.12e-25	9e-14	6.725e-67	6.618e-44	2.367e-29		0.6604	-0.0134	0.0134	0.0747	0.9748	0.9748					57.29	AT3G18180, AT3G18170	BRADI2G25450	OS03G0567600	GRMZM6G474234
Traes_1AL_9F291F5EE	27.4138	34.8944	42.2782	29.1586	14.0278	63.4481	39.5939	49.9273		0.3476	0.6291	0.0843	2.1461	1.4679	1.816		0.2492	0.04716	0.8325	1.79e-12	9.067e-06	3.311e-09		0.343	0.06902	0.8551	9.315e-12	2.288e-05	1.319e-08		0.5427	-0.1239	0.1239	0.1646	0.7701	0.7701					47.09		BRADI4G31390	OS05G0506450
Traes_1AL_9F4E20C52	2.565	5.70137	1.0834	0	7.5075	1.74743	6.54827	4.2788		1.1673	-0.9288	-2.3175	-1.7855	-0.1422	-0.8072		0.08776	0.3406	0.1393	0.01092	0.8143	0.1734		0.144	0.4005	0.1726	0.01712	0.8417	0.2193		-0.4083	-0.5311	0.5311	0.3153	0.1756	0.1756					52.52	AT3G50290, AT5G38130, AT3G50300, AT5G67160, AT3G50280, AT5G67150, AT3G50270, AT3G50290, AT5G38130, AT3G50300, AT5G67160, AT3G50280, AT5G67150, AT3G50270	BRADI2G10330	OS08G0111500, OS08G0111300	GRMZM2G064969
Traes_1AL_9F55E5AF3	11.7693	7.37103	78.3965	107.583	10.836	50.5938	74.1546	8.49633		-0.6595	2.6794	3.1075	2.1652	2.7038	-0.3403		0.3112	1.698e-05	8.781e-07	0.0003571	8.51e-06	0.6		0.4101	4.594e-05	2.34e-06	0.0007027	2.154e-05	0.6551		0.4951	0.0921	-0.0921	0.2123	0.8282	0.8282					67.78
Traes_1AL_9F7BACB04	23.9882	12.9369	5.06273	0.9694	12.2648	1.80083	4.20397	5.66923		-0.9701	-2.3217	-4.0502	-2.6304	-1.4976	-1.0938		0.03158	6.141e-05	0.0003528	0.000149	0.01987	0.03958		0.06016	0.0001529	0.0006897	0.000309	0.03011	0.05791		-0.7798	0.184	-0.184	0.0225	0.6627	0.6627					46.53		BRADI2G14560	OS11G0618500, OS11G0618700, OS11G0618850, OS11G0619500
Traes_1AL_9FF8D3F8A	540.039	737.059	603.428	678.75	534.9	930.422	371.782	375.325		0.4449	0.1559	0.3195	0.7955	-0.5241	-0.5066		0.005671	0.341	0.0604	6.255e-07	0.001636	0.001823		0.01357	0.4009	0.08087	1.737e-06	0.003004	0.003428		-0.2627	0.3594	-0.3594	0.5296	0.3819	0.3819					46.42			OS01G0837300
Traes_1AL_A01FE66D3	156.815	246.196	306.623	342.163	385.48	343.114	220.071	307.312		0.6452	0.9581	1.1111	-0.1737	-0.8053	-0.3256		0.04069	0.002531	0.0006027	0.5756	0.01056	0.294		0.07488	0.004802	0.00114	0.6285	0.01687	0.3506		0.2997	-0.3583	0.3583	0.4708	0.3834	0.3834				early-responsive to dehydration stress protein (ERD4) [Source:Projected from Arabidopsis thaliana (AT1G32090) TAIR;Acc:AT1G32090]	43.44	AT1G32090	BRADI3G34540	OS10G0579100	GRMZM2G128641
Traes_1AL_A090775E5	22.7185	11.1422	3.92247	1.93883	13.1434	1.41847	2.99537	6.5806		-0.9996	-2.4196	-3.1729	-2.7918	-2.0094	-0.989		0.03004	7.49e-05	0.001086	6.845e-05	0.003898	0.0558		0.05765	0.0001839	0.001977	0.0001482	0.00673	0.07903		-0.7178	0.2293	-0.2293	0.045	0.5849	0.5849					46.75
Traes_1AL_A0A8AEF1E	44.2532	13.0858	13.4303	19.6496	25.4509	3.32193	15.0902	11.231		-1.7248	-1.7054	-1.0702	-2.8674	-0.7453	-1.1538		1.752e-06	2.67e-05	0.0197	5.284e-08	0.07092	0.003224		1.016e-05	7.006e-05	0.02897	1.656e-07	0.09623	0.005812		-0.3918	0.4209	-0.4209	0.3371	0.2991	0.2991				Plastid-lipid associated protein PAP / fibrillin family protein [Source:Projected from Arabidopsis thaliana (AT2G46910) TAIR;Acc:AT2G46910]	41.91	AT2G46910	BRADI3G30740	OS10G0509200	GRMZM2G026800
Traes_1AL_A0B81FF76	518.668	608.249	1133.29	600.062	454.552	2708.43	5232.04	2670.85		0.231	1.1236	0.2179	2.5593	3.5044	2.5402		0.4807	0.0006084	0.5125	4.26e-15	6.084e-27	6.721e-15		0.5784	0.001289	0.56	2.986e-14	1.152e-25	5.003e-14		0.573	-0.6298	0.6298	0.1376	0.0942	0.0942					43.21	AT2G40890	BRADI2G21300	OS05G0494000	GRMZM2G140817
Traes_1AL_A16202A31	0	1.48963	22.5315	22.6613	5.86507	27.2637	2.71963	1.0545		2.8335	6.5049	6.4879	2.0674	-1.0786	-2.2034		0.07606	2.823e-05	3.644e-05	0.04277	0.3472	0.06094		0.1276	7.383e-05	8.118e-05	0.06045	0.4027	0.08554		0.2997	-0.007	0.007	0.4708	0.9868	0.9868					69.3
Traes_1AL_A19964E5C	7.17247	24.536	31.265	101.271	7.7184	36.6367	12.1406	9.3253		1.8041	2.1204	3.8043	2.1797	0.6193	0.2364		0.002068	0.0003761	1.415e-10	7.049e-05	0.3071	0.6879		0.005593	0.0008257	5.298e-10	0.0001524	0.3608	0.7352		0.4773	0.4147	-0.4147	0.2317	0.307	0.307					44.22	AT5G47400		OS10G0560500
Traes_1AL_A19D9321E	144.024	55.1349	39.9567	25.9724	101.396	20.2242	33.5381	32.3497		-1.383	-1.8428	-2.3883	-2.1939	-1.5802	-1.6482		5.781e-06	1.943e-08	6.388e-09	1.036e-10	3.824e-06	3.293e-07		2.963e-05	7.888e-08	2.087e-08	4.405e-10	1.012e-05	1.046e-06		-0.8185	0.2577	-0.2577	0.013	0.5378	0.5378				electron-transfer flavoprotein:ubiquinone oxidoreductase [Source:Projected from Arabidopsis thaliana (AT2G43400) TAIR;Acc:AT2G43400]	39.62	AT2G43400	BRADI3G30480	OS10G0516300	GRMZM2G032222
Traes_1AL_A1B2A8EB0	73.5505	40.4112	74.1065	60.5609	43.5354	8.7203	1.51107	4.38723		-0.8295	0.0191	-0.2724	-2.2316	-4.4298	-3.1805		0.2185	0.9775	0.6951	0.001832	2.912e-06	2.24e-05		0.308	0.9823	0.7314	0.003253	7.817e-06	5.635e-05		-0.4983	0.7866	-0.7866	0.2089	0.0206	0.0206					48.82	AT2G21590, AT1G27680, AT4G39210	BRADI2G14970	OS05G0580000	GRMZM2G027955
Traes_1AL_A1B30A10E	70.4866	66.5647	28.9047	9.07327	117.178	27.9826	42.7311	44.9971		-0.0984	-1.3018	-2.9386	-1.9762	-1.4465	-1.3943		0.5368	4.336e-09	6.211e-09	8.901e-26	2.375e-13	4.018e-17		0.6311	1.92e-08	2.032e-08	1.489e-24	1.299e-12	3.881e-16		-0.7468	-0.2791	0.2791	0.0333	0.5032	0.5032					41.44	AT5G48530, AT3G07440	BRADI3G43470	OS02G0478500	GRMZM2G078272
Traes_1AL_A22448033	1491.65	2439.3	1245.64	19.2138	1293.85	528.329	327.267	869.478		0.7011	-0.2579	-6.0271	-1.2767	-1.9609	-0.5668		0.1059	0.5525	2.083e-29	0.003316	7.196e-06	0.1916		0.1686	0.6099	3.334e-28	0.005662	1.838e-05	0.2395		-0.6733	-0.0671	0.0671	0.0672	0.8745	0.8745					57.28	AT3G58100		OS07G0539900, OS07G0539100, OS08G0244500, OS07G0539300, OS07G0538000, OS07G0539400	GRMZM2G431039, GRMZM5G846916, GRMZM2G114140, GRMZM2G454550, GRMZM2G431039, GRMZM5G846916, GRMZM2G114140, GRMZM2G454550, GRMZM2G431039, GRMZM5G846916, GRMZM2G114140, GRMZM2G454550, GRMZM2G431039, GRMZM5G846916, GRMZM2G114140, GRMZM2G454550, GRMZM2G431039, GRMZM5G846916, GRMZM2G114140, GRMZM2G454550, GRMZM2G431039, GRMZM5G846916, GRMZM2G114140, GRMZM2G454550
Traes_1AL_A23894122	89.7744	32.4828	8.09253	33.3141	21.8566	3.33453	3.3306	7.5653		-1.4576	-3.3263	-1.4967	-2.615	-2.6755	-1.5182		8.222e-06	2.114e-14	0.0002583	7.74e-07	2.503e-05	0.0004082		4.056e-05	1.938e-13	0.0005145	2.126e-06	5.979e-05	0.000854		-0.4846	0.678	-0.678	0.2236	0.0646	0.0646				ribosomal protein L11 methyltransferase-related [Source:Projected from Arabidopsis thaliana (AT5G53920) TAIR;Acc:AT5G53920]	49.8	AT5G53920	BRADI2G21030	OS05G0497675	GRMZM2G388371
Traes_1AL_A270BED6E	595.353	1449.6	11564.3	7146.14	69.6855	8413.48	6265.02	3658.83		1.273	4.2511	3.5602	6.8708	6.4481	5.6767		0.0001056	2.062e-38	2.223e-27	6.564e-94	7.183e-83	1.19e-64		0.0003975	1.308e-36	3.045e-26	1.483e-91	1.446e-80	1.688e-62		0.7376	0.128	-0.128	0.0367	0.7627	0.7627					50.27	AT1G79620	BRADI2G21990	OS05G0486100	GRMZM2G429714
Traes_1AL_A2BFF08CD	136.227	67.0673	56.8212	53.1321	135.336	29.6065	59.3266	47.7802		-1.0044	-1.238	-1.2999	-2.1346	-1.1742	-1.4872		0.0003038	2.645e-05	0.0001192	1.543e-12	7.118e-05	2.114e-07		0.001017	6.943e-05	0.0002485	8.084e-12	0.0001601	6.871e-07		-0.7072	0.228	-0.228	0.0498	0.5871	0.5871					47.18	AT5G56850	BRADI2G14390	OS05G0232200	GRMZM2G128981
Traes_1AL_A2DA8A6AE	3.01957	1.09657	0.3475	0	35.3333	4.1936	3.22333	3.13993		-1.2299	-2.2782	-2.6222	-2.857	-3.3739	-3.3672		0.2279	0.08767	0.112	0.0006234	0.0002657	8.648e-05		0.3188	0.1204	0.1419	0.001185	0.0005503	0.0002003		-0.5219	-0.6908	0.6908	0.1846	0.0578	0.0578					45.01	AT3G63440, AT2G41510	BRADI2G27170	OS05G0374200
Traes_1AL_A30B15F4A	0.4796	2.96277	18.1229	12.5751	0.497133	18.6578	18.0589	15.4852		1.9592	4.5166	3.954	4.7655	4.7806	4.5382		0.05151	3.28e-06	0.000134	3.44e-08	4.766e-08	1.555e-07		0.09158	9.851e-06	0.0002774	1.1e-07	1.566e-07	5.137e-07		0.8362	-0.2095	0.2095	0.0097	0.6186	0.6186					56.17
Traes_1AL_A3336F633	27.3611	27.7946	10.5046	7.29227	34.9828	14.8708	10.0741	12.0224		0.0403	-1.2495	-1.7659	-1.2699	-1.7191	-1.5097		0.8973	0.001676	0.003109	0.0001828	3.173e-05	1.302e-05		0.9252	0.003285	0.005257	0.0003744	7.481e-05	3.382e-05		-0.9016	-0.0138	0.0138	0.0022	0.9742	0.9742				Pentatricopeptide repeat (PPR) superfamily protein [Source:Projected from Arabidopsis thaliana (AT3G02330) TAIR;Acc:AT3G02330]	48.14	AT3G02330	BRADI3G32282	OS10G0558600	GRMZM2G304965
Traes_1AL_A382ADCCC	97.0506	154.835	191.769	456.375	59.892	150.424	249.319	343.667		0.6747	0.9807	2.2197	1.2975	2.0558	2.5143		0.003573	3.26e-05	9.876e-21	3.117e-08	1.428e-18	3.111e-28		0.009055	8.446e-05	7.878e-20	1.002e-07	1.286e-17	8.156e-27		0.9555	0.1075	-0.1075	0.0002	0.7999	0.7999				Auxin-responsive GH3 family protein [Source:Projected from Arabidopsis thaliana (AT2G46370) TAIR;Acc:AT2G46370]	47.02	AT2G46370	BRADI2G14830	OS05G0586200	GRMZM2G162413
Traes_1AL_A3A29B974	75.9372	623.077	2823.49	5216.01	40.0534	2364.31	2478.51	1139.02		2.9864	5.1416	6.0168	5.807	5.8745	4.7659		9.45e-11	6.676e-29	6.338e-39	2.076e-36	3.383e-37	4.83e-25		1.534e-09	2.353e-27	1.9e-37	5.972e-35	1.165e-35	1.004e-23		0.8263	0.0713	-0.0713	0.0115	0.8668	0.8668				ammonium transporter 2 [Source:Projected from Arabidopsis thaliana (AT2G38290) TAIR;Acc:AT2G38290]	60.01	AT2G38290	BRADI2G22670	OS05G0468700	GRMZM2G080045
Traes_1AL_A3A71720B	56.4568	23.071	5.5307	1.89523	72.0293	6.4261	5.57327	6.00467		-1.2864	-3.3334	-4.4109	-3.2572	-3.6763	-3.573		0.005497	1.353e-08	4.014e-06	6.617e-10	2.023e-09	3.572e-11		0.01321	5.607e-08	9.966e-06	2.571e-09	7.653e-09	1.76e-10		-0.9172	0.0053	-0.0053	0.0013	0.99	0.99					41.1
Traes_1AL_A3AAE83D6	5.4832	4.5646	1.47177	4.75987	2.21157	9	16.3737	7.58547		-0.2641	-1.6644	-0.0509	2.0462	2.8752	1.8054		0.7187	0.07562	0.9556	0.006947	0.0001354	0.01775		0.788	0.1054	0.9622	0.01126	0.0002932	0.02789		0.4121	-0.4812	0.4812	0.3104	0.2274	0.2274					52.24		BRADI2G15750	OS05G0574100	GRMZM5G804759, GRMZM5G818106, GRMZM5G847377
Traes_1AL_A40D123CB	57.7968	54.4757	7.1545	18.0701	96.9027	13.2429	13.3568	19.8468		-0.0641	-2.8244	-1.4955	-2.7188	-2.82	-2.2509		0.8927	6.234e-07	0.00921	7.625e-08	1.441e-07	4.447e-06		0.9215	2.066e-06	0.01438	2.347e-07	4.482e-07	1.229e-05		-0.6921	0.0302	-0.0302	0.0572	0.9433	0.9433					45.26
Traes_1AL_A456409C8	28.4073	4.27243	3.26617	0	79.9483	15.7476	23.4499	15.8216		-2.6519	-2.9906	-5.2709	-2.3248	-1.7608	-2.324		6.237e-07	5.094e-06	0.0001845	7.631e-07	0.0002021	6.253e-07		4.051e-06	1.488e-05	0.0003751	2.098e-06	0.0004262	1.923e-06		-0.5452	-0.6582	0.6582	0.1623	0.076	0.076					52.39	AT1G07090	BRADI2G29110	OS05G0347400	GRMZM2G413687, GRMZM2G030116
Traes_1AL_A45E11097	10.1057	3.30453	4.09977	0	17.8657	1.85427	0.490333	1.17403		-1.572	-1.3809	-4.386	-3.3941	-4.619	-3.7887		0.008344	0.04089	0.004279	5.077e-06	5.904e-05	1.929e-06		0.01902	0.0607	0.007065	1.268e-05	0.0001343	5.593e-06		-0.9169	0.0452	-0.0452	0.0013	0.9154	0.9154					52.7	AT2G30940, AT1G01540, AT4G01330, AT2G30940, AT1G01540, AT4G01330	BRADI3G31967	OS10G0533150	GRMZM2G418289, GRMZM2G453438
Traes_1AL_A47B8A0A3	70.9653	189.173	480.939	407.512	26.5976	444.231	239.031	192.324		1.3848	2.723	2.4701	4.0463	3.1549	2.8465		4.611e-11	1.784e-38	2.416e-29	1.788e-75	5.831e-44	5.035e-37		8.065e-10	1.134e-36	3.852e-28	2.1e-73	2.721e-42	2.184e-35		0.682	0.2091	-0.2091	0.0624	0.6192	0.6192					42.44	AT3G49200, AT2G38995, AT5G22490, AT5G12420, AT5G16350, AT5G37300, AT2G43255, AT3G49210, AT5G53380, AT5G53390, AT1G72110, AT3G49190	BRADI2G17077	OS05G0556300	GRMZM6G743306
Traes_1AL_A47D32D30	447.077	584.131	214.764	84.4853	567.584	355.392	289.175	343.852		0.3851	-1.0417	-2.3318	-0.6689	-0.9665	-0.7191		0.1373	8.784e-05	2.081e-14	0.01006	0.0002421	0.005604		0.2095	0.0002133	1.03e-13	0.01587	0.0005045	0.009672		-0.7153	-0.3067	0.3067	0.0461	0.46	0.46					40.42	AT1G53240, AT3G15020, AT1G53240, AT3G15020, AT1G53240, AT3G15020, AT1G53240, AT3G15020	BRADI2G15740	OS05G0574400, OS01G0649100	GRMZM2G466833, GRMZM2G154595, GRMZM2G466833, GRMZM2G154595
Traes_1AL_A48A8840C	115.398	45.3146	3.3706	13.6753	216.917	18.4192	6.5138	21.1871		-1.2912	-4.7767	-2.9532	-3.3978	-4.8577	-3.2374		0.1015	8.825e-08	0.0006952	2.226e-05	1.769e-08	4.9e-05		0.1628	3.286e-07	0.001303	5.138e-05	6.079e-08	0.0001175		-0.709	-0.072	0.072	0.049	0.8654	0.8654					42.53			OS09G0537700
Traes_1AL_A4933B641	0.4796	6.28357	102.485	27.7591	0.688833	55.9651	16.2048	3.391		3.0123	6.9888	5.0098	6.045	4.2812	2.1155		0.001537	4.225e-14	2.196e-07	1.683e-15	6.666e-08	0.01296		0.004304	3.714e-13	6.222e-07	1.231e-14	2.153e-07	0.02092		0.4918	0.1258	-0.1258	0.2157	0.7665	0.7665					62.9	AT2G30230, AT1G06980	BRADI2G22450	OS05G0474700	GRMZM2G169953
Traes_1AL_A49BE4BBE	1332.7	742.613	924.759	1911.17	1715	700.315	941.809	645.213		-0.8426	-0.5291	0.5146	-1.2915	-0.8624	-1.4055		0.0003674	0.02585	0.03071	4.976e-08	0.0002772	2.93e-09		0.001203	0.04006	0.04352	1.563e-07	0.0005726	1.174e-08		-0.2141	0.2818	-0.2818	0.6106	0.499	0.499					44.89		BRADI2G16670	OS05G0562200	GRMZM2G038284
Traes_1AL_A4AD064F9	16.7566	11.0095	0	0	32.6242	2.17903	1.51107	1.29403		-0.5432	-5.8477	-4.8696	-3.5219	-4.1787	-4.3452		0.4484	6.519e-05	0.001672	1.643e-05	2.172e-05	1.118e-06		0.5477	0.0001616	0.002953	3.855e-05	5.226e-05	3.335e-06		-0.8519	-0.1068	0.1068	0.0072	0.8013	0.8013					57.45			OS06G0168901
Traes_1AL_A4B5C1474	52.3633	24.5892	23.9033	61.5247	32.2317	13.576	37.0234	136.691		-1.0805	-1.1258	0.2597	-1.1102	0.207	2.0638		0.01523	0.01598	0.58	0.01942	0.6514	1.703e-06		0.0321	0.02588	0.6251	0.02918	0.6993	4.973e-06		0.4624	-0.0344	0.0344	0.2487	0.9356	0.9356					47.95		BRADI3G26920	OS10G0419300	GRMZM2G010871
Traes_1AL_A4F7B7F01	23.8789	17.9422	12.7193	6.05073	29.5072	18.4232	9.41527	17.0197		-0.4369	-0.9242	-2.3303	-0.66	-1.6144	-0.7729		0.2022	0.02174	0.001325	0.05366	0.0002311	0.02393		0.2891	0.03422	0.002378	0.07438	0.0004831	0.03665		-0.7856	-0.2518	0.2518	0.0209	0.5474	0.5474					43.13	AT4G19440	BRADI3G19897	OS08G0290000	GRMZM2G094090
Traes_1AL_A5860C535	8.0076	60.0466	11.1201	11.1099	2.51597	0	0	0		2.5609	0.4132	0.4216	-3.1174	-2.7059	-3.1746		0.09493	0.7894	0.7887	0.07846	0.1329	0.07249		0.1539	0.8281	0.8161	0.1053	0.1704	0.1001		-0.355	0.886	-0.886	0.3882	0.0034	0.0034					58.49			OS03G0653900
Traes_1AL_A5D20159F	12.7349	11.1348	3.28213	0	16.2379	4.35803	5.4259	4.6152		-0.0446	-1.8981	-4.2063	-1.8752	-1.577	-1.7518		0.9293	0.005949	0.003941	0.001042	0.009938	0.001595		0.9489	0.01052	0.006548	0.001919	0.01596	0.003029		-0.8067	-0.2297	0.2297	0.0155	0.5842	0.5842					46.36	AT5G25510	BRADI2G17210	OS05G0555100	GRMZM2G013465, GRMZM2G181104
Traes_1AL_A5FB19E3C	1.10833	8.89203	4.75393	7.3359	2.32567	13.8021	9.9918	7.12087		3.0177	2.082	2.8056	2.3521	1.9229	1.4601		0.0002947	0.0219	0.003569	4.02e-05	0.001967	0.0154		0.0009899	0.03445	0.005973	8.977e-05	0.003562	0.02449		0.6357	-0.3042	0.3042	0.0902	0.4639	0.4639					47.52	AT2G38760	BRADI2G26770	OS05G0382900	GRMZM2G034229, GRMZM2G132442
Traes_1AL_A63F923C4	126.402	84.3123	53.3098	53.9001	113.423	37.2497	52.7897	54.2185		-0.5926	-1.2392	-1.1997	-1.6069	-1.1097	-1.0857		8.626e-05	2.094e-11	9.299e-07	2.568e-18	8.159e-09	7.945e-11		0.0003322	1.263e-10	2.473e-06	2.488e-17	2.904e-08	3.767e-10		-0.7621	0.2899	-0.2899	0.028	0.4862	0.4862				phospholipid/glycerol acyltransferase family protein [Source:Projected from Arabidopsis thaliana (AT1G32200) TAIR;Acc:AT1G32200]	39.03	AT1G32200	BRADI3G34260	OS10G0577900	GRMZM2G159890
Traes_1AL_A64ACF983	88.174	81.4976	280.72	313.866	49.4411	185.377	213.037	136.165		-0.1302	1.6402	1.7921	1.884	2.0898	1.4472		0.6494	7.448e-09	8.209e-10	3.457e-11	3.125e-13	4.105e-07		0.7306	3.195e-08	2.897e-09	1.55e-10	1.691e-12	1.289e-06		0.7544	0.1778	-0.1778	0.0306	0.6736	0.6736					37.58	AT1G18410, AT1G73860, AT1G63640, AT5G41310, AT1G18410, AT1G73860, AT1G63640, AT5G41310	BRADI2G19450	OS05G0521300	GRMZM2G173700, GRMZM5G845682
Traes_1AL_A66077D07	55.6493	1.12593	5.4898	6.45363	44.9651	29.3637	5.1174	1.65307		-5.2191	-3.1466	-2.9101	-0.5652	-2.9434	-4.3951		2.926e-06	0.003325	0.01067	0.5798	0.006786	9.431e-05		1.61e-05	0.006169	0.01646	0.6325	0.01123	0.0002173		-0.6122	-0.1432	0.1432	0.1067	0.7351	0.7351					42.12		BRADI3G32270
Traes_1AL_A66798759	77.1321	327.578	2633.54	5473.75	4.53343	828.575	2267.65	1195.54		2.0413	5.0257	6.073	7.4244	8.866	7.9496		8.342e-08	5.722e-40	1.676e-57	2.148e-58	1.275e-82	8.887e-67		6.77e-07	3.994e-38	1.233e-55	1.388e-56	2.536e-80	1.394e-64		0.8357	0.2007	-0.2007	0.0098	0.6337	0.6337					56.94	AT4G15610, AT3G06390, AT4G15610, AT3G06390	BRADI1G29070	OS07G0442900	GRMZM2G002396, GRMZM5G863076
Traes_1AL_A670FC1B3	80.6713	56.7698	28.3685	12.8201	83.5508	34.947	126.734	59.1132		-0.5225	-1.4767	-2.5776	-1.2827	0.6027	-0.4867		0.07696	8.348e-06	1.731e-07	3.541e-05	0.03876	0.09878		0.1288	2.362e-05	4.956e-07	7.959e-05	0.05561	0.1325		-0.434	-0.4729	0.4729	0.2827	0.2366	0.2366					47.35	AT1G11360	BRADI2G20680	OS05G0501700	GRMZM2G701221
Traes_1AL_A6E2CB1DF	7.615	32.2084	140.169	2612.45	5.82627	84.8544	16.3389	11.4348		2.1461	4.2112	8.3366	3.742	1.4454	0.9424		0.003533	8.937e-09	2.773e-30	1.514e-07	0.05325	0.2031		0.008969	3.79e-08	4.754e-29	4.506e-07	0.07413	0.2525		0.5418	0.4564	-0.4564	0.1654	0.2556	0.2556				breast cancer susceptibility1 [Source:Projected from Arabidopsis thaliana (AT4G21070) TAIR;Acc:AT4G21070]	43.47	AT4G21070	BRADI2G20260	OS05G0512000	GRMZM2G080314
Traes_1AL_A70A41E49	15.0466	8.67527	3.6954	3.83407	24.5485	7.75017	4.58697	4.99737		-0.7385	-1.9361	-1.6721	-1.7307	-2.3377	-2.2534		0.06316	0.0007337	0.02662	3.01e-05	1.991e-05	5.469e-07		0.1088	0.001533	0.03823	6.829e-05	4.81e-05	1.692e-06		-0.8546	-0.1653	0.1653	0.0069	0.6956	0.6956					52.52		BRADI2G16447, BRADI2G16467, BRADI2G16460	OS01G0530500
Traes_1AL_A7100841D	128.964	54.308	8.1018	2.82103	52.8081	3.1082	7.42723	0.3475		-1.2213	-3.9778	-5.1175	-4.1387	-2.8002	-6.6484		0.0001665	1.001e-18	2.482e-10	8.841e-14	1.108e-08	6.613e-11		0.0005957	1.554e-17	9.117e-10	5.352e-13	3.888e-08	3.165e-10		-0.9141	0.3868	-0.3868	0.0015	0.3438	0.3438					46.01	AT2G20830	BRADI1G15507	OS03G0582000	GRMZM2G124863
Traes_1AL_A7173BBAE	52.7275	128.993	384.466	344.321	45.522	364.12	242.835	138.117		1.2832	2.8451	2.6874	2.9773	2.3979	1.5946		0.0003327	1.51e-15	1.391e-13	1.476e-17	1.057e-11	6.161e-06		0.001103	1.615e-14	6.491e-13	1.323e-16	4.96e-11	1.672e-05		0.6897	0.0757	-0.0757	0.0584	0.8587	0.8587					42.14	AT2G42880	BRADI2G15317		GRMZM2G063144, GRMZM2G163861
Traes_1AL_A717981EE	155.091	301.312	293.469	221.205	194.135	639.351	385.849	378.23		0.9766	0.943	0.5396	1.7184	0.9881	0.9617		5.482e-06	1.636e-05	0.02215	1.482e-16	3.237e-06	4.402e-06		2.825e-05	4.437e-05	0.03229	1.21e-15	8.639e-06	1.217e-05		0.4555	-0.5334	0.5334	0.2567	0.1734	0.1734					46.77	AT3G46040, AT5G59850, AT1G07770, AT3G46040, AT5G59850, AT1G07770, AT3G46040, AT5G59850, AT1G07770, AT3G46040, AT5G59850, AT1G07770, AT3G46040, AT5G59850, AT1G07770			GRMZM2G177720, GRMZM2G012117, GRMZM2G018228, GRMZM2G328578, GRMZM2G083497
Traes_1AL_A77C27C53	44.2345	6.83643	15.8583	7.37947	34.0853	13.7361	12.7325	12.6787		-2.675	-1.5088	-2.4818	-1.3954	-1.414	-1.4076		6.918e-13	5.198e-05	3.387e-05	0.0001126	0.0004748	8.19e-05		1.761e-11	0.0001307	7.575e-05	0.0002372	0.0009471	0.0001904		-0.676	-0.1431	0.1431	0.0657	0.7353	0.7353					53.63
Traes_1AL_A785A010E	268.506	114.035	19.5624	43.7211	18.5143	0.925033	0	1.54513		-1.1715	-3.5611	-2.4613	-3.8072	-5.1269	-3.1693		0.2439	0.0004897	0.0165	0.001257	0.0004823	0.004628		0.337	0.001054	0.0246	0.002288	0.0009611	0.008115		-0.5475	0.8341	-0.8341	0.1601	0.01	0.01					51.12			OS09G0538000	GRMZM2G158394
Traes_1AL_A7EE33067	13.2338	8.93793	38.5329	32.1432	13.6854	12.7787	52.9589	43.6564		-0.5307	1.5563	1.1817	-0.017	1.9316	1.6415		0.1601	9.238e-06	0.00512	0.9617	6.415e-10	5.731e-08		0.2383	2.598e-05	0.008344	0.9681	2.548e-09	1.993e-07		0.7643	-0.1978	0.1978	0.0272	0.6387	0.6387					47.44	AT2G23910, AT4G30470, AT2G23910, AT4G30470	BRADI3G34280	OS10G0576900	GRMZM2G410150, GRMZM2G068917
Traes_1AL_A7FBB0439	0.8029	26.6349	40.7722	41.69	0.215333	78.1051	8.0115	4.84023		5.0303	5.6527	5.6501	7.8747	4.6106	4.0747		9.663e-09	1.374e-10	3.44e-10	3.926e-15	1.356e-05	0.000103		9.88e-08	7.372e-10	1.249e-09	2.765e-14	3.351e-05	0.0002361		0.4793	0.2468	-0.2468	0.2295	0.5557	0.5557					56.3	AT4G27970, AT5G24030, AT4G27970, AT5G24030, AT4G27970, AT5G24030	BRADI2G15500		GRMZM2G080887, GRMZM2G331393, GRMZM2G518198
Traes_1AL_A8190CDDF	2.1689	34.6972	100.25	191.557	2.27843	187.423	113.139	20.8135		4.1543	5.6744	6.5785	6.1228	5.405	3.0155		1.275e-08	6.91e-15	2.414e-19	1.144e-24	2.728e-19	1.037e-06		1.27e-07	6.787e-14	1.719e-18	1.791e-23	2.643e-18	3.106e-06		0.6966	0.0286	-0.0286	0.0549	0.9464	0.9464					59.73
Traes_1AL_A8C52986E	2.49217	48.3646	4.33357	3.589	0.559767	2.73003	0.5037	0.9114		4.7816	1.4621	0.9542	2.0366	0.1931	0.6592		1.191e-11	0.07148	0.3567	0.03194	0.8845	0.5473		2.358e-10	0.1003	0.4048	0.04616	0.902	0.6049		-0.2014	0.6581	-0.6581	0.6325	0.076	0.076					45.78	AT3G29000, AT5G39670, AT3G29000, AT5G39670	BRADI1G53830	OS03G0812800, OS03G0812400	GRMZM2G423139
Traes_1AL_A8F13C0C8	95.8328	34.5236	12.574	10.1299	136.473	20.8412	14.6339	22.7477		-1.4656	-2.9187	-3.2001	-2.5997	-3.1504	-2.55		1.15e-05	9.764e-13	9.825e-09	2.433e-13	1.073e-14	3.371e-13		5.481e-05	7.118e-12	3.155e-08	1.401e-12	6.661e-14	2.067e-12		-0.8396	-0.111	0.111	0.0091	0.7936	0.7936					40.79	AT4G03175, AT2G40120, AT4G03175, AT2G40120	BRADI2G22760	OS05G0466900	GRMZM2G088409, GRMZM2G068192
Traes_1AL_A94F1853B	484.926	401.856	156.744	235.718	239.442	66.4162	73.0701	77.8265		-0.2719	-1.6125	-1.0009	-1.8134	-1.7107	-1.6078		0.1698	1.294e-14	5.077e-06	1.705e-16	1.294e-13	8.223e-14		0.2501	1.224e-13	1.247e-05	1.383e-15	7.268e-13	5.408e-13		-0.6153	0.7482	-0.7482	0.1044	0.0328	0.0328				Plastid-lipid associated protein PAP / fibrillin family protein [Source:Projected from Arabidopsis thaliana (AT2G35490) TAIR;Acc:AT2G35490]	45.2	AT2G35490	BRADI3G34400	OS10G0575700	GRMZM2G003318
Traes_1AL_A970EBB27	67.2969	15.4489	11.7404	17.4221	216.589	80.0949	115.326	65.1434		-2.1311	-2.4929	-1.9174	-1.4052	-0.9055	-1.7222		8.43e-11	1.876e-10	2.629e-05	1.127e-06	0.001817	3.06e-09		1.383e-09	9.88e-10	5.957e-05	3.034e-06	0.003309	1.223e-08		-0.2642	-0.8123	0.8123	0.5272	0.0143	0.0143				MATE efflux family protein [Source:Projected from Arabidopsis thaliana (AT1G51340) TAIR;Acc:AT1G51340]	39.66	AT1G51340	BRADI3G23150	OS10G0206800	GRMZM5G870170
Traes_1AL_A982D9220	4.11293	5.12657	10.6298	1.89523	0.383433	6.75913	4.2173	1.50997		0.5813	1.5813	-0.5631	3.7072	3.175	1.7548		0.3989	0.02306	0.6056	0.0001969	0.002708	0.1137		0.4995	0.03613	0.6492	0.0004017	0.004799	0.1504		-0.0139	0.3949	-0.3949	0.974	0.333	0.333					56.55			OS03G0368900	GRMZM2G040638
Traes_1AL_A9D90A3D3	82.2438	43.8015	28.7751	5.64213	67.7649	10.8051	16.2777	23.8162		-0.9335	-1.5012	-3.5786	-2.4463	-2.0728	-1.502		0.0002943	3.495e-07	3.157e-09	8.729e-14	2.943e-09	1.302e-07		0.0009886	1.198e-06	1.058e-08	5.287e-13	1.094e-08	4.343e-07		-0.8268	0.1157	-0.1157	0.0114	0.785	0.785					42.41		BRADI4G21860		GRMZM2G160391, GRMZM2G154014
Traes_1AL_A9E395016	4.4405	4.59937	0.7359	0	4.7776	1.03607	0	0.694967		0.0418	-2.3169	-3.6946	-2.1647	-4.4067	-2.7006		0.9675	0.07409	0.03118	0.06819	0.008379	0.03033		0.9769	0.1035	0.04413	0.09255	0.01364	0.04545		-0.8975	0.1736	-0.1736	0.0025	0.6809	0.6809					49.04		BRADI4G02287, BRADI4G02240	OS12G0608500, OS12G0608900, OS12G0608500, OS12G0608900	GRMZM2G332821
Traes_1AL_A9E8A8D57	16.9747	7.4135	1.67393	0	18.9654	1.85427	5.44697	6.30293		-1.1818	-3.2319	-4.8335	-2.9545	-1.7086	-1.5392		0.01993	4.784e-05	0.001009	8.065e-06	0.004788	0.003643		0.04051	0.0001209	0.001845	1.966e-05	0.008135	0.006506		-0.7077	-0.2493	0.2493	0.0496	0.5515	0.5515					41.02
Traes_1AL_A9F5C7665	28.2753	16.1972	6.88877	5.77287	34.6346	6.06043	10.1603	10.2377		-0.8532	-1.9464	-2.1153	-2.3342	-1.7545	-1.7412		0.04559	0.000169	0.002087	1.977e-06	0.000449	0.0001229		0.08254	0.0003923	0.00363	5.178e-06	0.0008986	0.0002785		-0.792	-0.0334	0.0334	0.0191	0.9374	0.9374					41.92	AT2G02955	BRADI1G56620	OS05G0352700	GRMZM2G307720
Traes_1AL_A9FB6BF52	414.749	705.499	980.732	4582.94	438.868	1633.03	769.995	799.94		0.7694	1.2425	3.4604	1.8896	0.8078	0.8639		2.665e-05	1.513e-11	1.356e-79	1.172e-25	1.037e-05	1.923e-06		0.0001161	9.3e-11	2.737e-77	1.946e-24	2.599e-05	5.574e-06		0.6995	0.1881	-0.1881	0.0535	0.6555	0.6555					46.73		BRADI2G29960		GRMZM2G006745
Traes_1AL_AA9FEE472	8.74117	6.3112	6.63003	16.6271	11.138	10.0444	11.2559	10.4009		-0.3173	-0.2811	1.0285	-0.1501	0.0219	-0.0851		0.6842	0.7317	0.2138	0.8423	0.9773	0.9095		0.7599	0.7766	0.2548	0.8656	0.9813	0.9244		0.4984	-0.3179	0.3179	0.2087	0.4429	0.4429					48.87	AT1G15130	BRADI3G29880	OS10G0495300	GRMZM2G082529, GRMZM2G168855
Traes_1AL_AAB83FA9B	409.87	1558.97	5258.57	5187.33	55.1106	2046.24	1614.78	918.783		1.917	3.664	3.6434	5.1856	4.8467	4.0362		6.919e-13	6.48e-43	2.818e-42	1.557e-78	1.506e-68	4.327e-48		1.761e-11	5.288e-41	1.006e-40	2.045e-76	1.831e-66	3.126e-46		0.6437	0.4177	-0.4177	0.085	0.3031	0.3031					43.72	AT5G61690, AT5G61730, AT3G47730	BRADI3G35400	OS08G0398000	GRMZM2G142249
Traes_1AL_AAF8D8497	45.0415	11.9833	3.65457	1.69377	6.8687	2.94793	5.16353	6.3873		-1.8664	-3.5191	-4.793	-1.216	-0.4661	-0.1079		0.0001746	6.911e-08	2.458e-05	0.07305	0.4907	0.8546		0.0006217	2.605e-07	5.591e-05	0.09862	0.5462	0.8789		-0.669	0.2556	-0.2556	0.0696	0.5413	0.5413					46.11
Traes_1AL_AB3B8B93E	11.0684	36.5116	1543.26	1329.93	31.1873	415.483	377.253	122.306		1.7295	7.007	6.7956	3.643	3.5069	1.9214		0.01175	6.688e-25	1.851e-23	1.694e-08	5.873e-08	0.003038		0.02563	1.783e-23	1.839e-22	5.613e-08	1.909e-07	0.005501		0.7126	0.0295	-0.0295	0.0473	0.9447	0.9447					58.85		BRADI2G27680
Traes_1AL_AB89C36F8	545.527	623.751	547.571	185.81	118.135	378.314	142.645	206.219		0.1961	0.0065	-1.5307	1.6832	0.2662	0.8148		0.267	0.9711	1.799e-13	1.104e-19	0.1846	1.555e-05		0.3625	0.9772	8.33e-13	1.209e-18	0.2285	3.997e-05		-0.3382	0.6586	-0.6586	0.4126	0.0757	0.0757					50.82	AT2G28315	BRADI3G28920	OS10G0479700	GRMZM2G048434, GRMZM2G462081
Traes_1AL_AC276011F	28.6257	67.162	70.6837	29.5507	29.4246	122.476	78.4085	88.5131		1.2339	1.2873	-0.0144	2.0336	1.3953	1.5771		3.774e-06	4.032e-06	0.9699	1.297e-16	1.027e-07	2.236e-10		2.021e-05	1.197e-05	0.9748	1.065e-15	3.249e-07	1.009e-09		0.3764	-0.428	0.428	0.358	0.2902	0.2902					41.18	AT4G28600	BRADI3G28490	OS10G0471400	GRMZM2G117763
Traes_1AL_ACD6F45B9	72.7597	32.6071	22.5698	51.2534	230.306	25.8445	11.2689	19.9818		-1.1076	-1.6054	-0.4486	-3.0929	-4.2754	-3.4922		0.002626	6.228e-05	0.2751	1.736e-16	4.233e-21	6.323e-20		0.00691	0.0001549	0.3201	1.407e-15	4.905e-20	8.298e-19		-0.6361	0.095	-0.095	0.09	0.8229	0.8229				Major facilitator superfamily protein [Source:Projected from Arabidopsis thaliana (AT1G64890) TAIR;Acc:AT1G64890]	47.46	AT1G64890	BRADI2G26710	OS05G0389400	GRMZM2G053921
Traes_1AL_AD08011AD	675.733	53.3982	152.998	24.1479	134.928	99.234	53.5441	29.3666		-3.6319	-2.1308	-4.6626	-0.4499	-1.3141	-2.1461		6.441e-21	3.228e-08	1.979e-22	0.2479	0.001191	1.246e-07		5.537e-19	1.269e-07	1.808e-21	0.2986	0.002235	4.168e-07		-0.8064	0.2328	-0.2328	0.0156	0.5791	0.5791					58.17	AT4G25190	BRADI3G33070	OS10G0554900	GRMZM2G097404
Traes_1AL_AD33CD5F6	42.0718	13.1445	5.8373	0.9694	41.9113	4.0867	5.72837	7.1059		-1.7059	-2.8703	-4.7394	-3.2513	-2.8128	-2.5273		1.501e-06	3.965e-09	1.277e-05	1.876e-11	5.242e-08	1.41e-09		8.854e-06	1.764e-08	3.003e-05	8.676e-11	1.715e-07	5.847e-09		-0.8638	-0.0471	0.0471	0.0057	0.9118	0.9118					42.18		BRADI2G19830
Traes_1AL_AD351F492	6.12977	3.12253	17.2803	8.71393	5.19383	2.19157	8.84477	4.03927		-0.8771	1.4995	0.2792	-1.1462	0.7778	-0.355		0.2231	0.02659	0.7383	0.1468	0.2633	0.6196		0.3134	0.0411	0.7705	0.1856	0.3143	0.6733		0.1724	0.4019	-0.4019	0.683	0.3237	0.3237					59.15		BRADI3G32130	OS10G0536700	GRMZM2G085198
Traes_1AL_AD4385E2E	449.093	787.807	3649.09	4071.19	254.796	1307.97	1390.15	853.907		0.8012	3.0045	3.1599	2.3498	2.4388	1.738		0.001916	2.132e-31	2.263e-34	8.708e-20	4.063e-21	1.774e-11		0.00523	8.977e-30	5.182e-33	9.625e-19	4.715e-20	9.03e-11		0.6915	0.3629	-0.3629	0.0575	0.3769	0.3769					45.97	AT3G54100, AT5G01100, AT2G37980, AT3G54100, AT5G01100, AT2G37980	BRADI2G23650	OS05G0451900	GRMZM2G020856, GRMZM2G399362
Traes_1AL_ADC801BEB	78.6216	84.1119	5.57827	12.2701	24.1124	20.3224	2.12203	6.52233		0.1098	-3.6198	-2.5261	-0.2567	-3.2641	-1.8355		0.872	2.255e-06	0.001337	0.7158	0.0003473	0.01325		0.9055	6.932e-06	0.002398	0.759	0.0007071	0.02135		-0.7045	0.4376	-0.4376	0.0511	0.2782	0.2782					53.31		BRADI3G36540		GRMZM2G414278
Traes_1AL_AE0622D50	944.786	810.423	1289.53	1720.43	1098	3063.16	6419.83	5314.82		-0.2233	0.4441	0.8577	1.4761	2.5431	2.2712		0.2168	0.01437	2.94e-06	1.626e-16	6.762e-46	5.134e-37		0.306	0.02351	7.411e-06	1.323e-15	3.445e-44	2.223e-35		0.7183	-0.7068	0.7068	0.0448	0.05	0.05					43.33		BRADI2G19326	OS05G0524400	GRMZM2G004932
Traes_1AL_AE0660A78	2693.28	6491.9	2169.21	3346.53	1878.97	890.827	1097.79	1083.04		1.2505	-0.3078	0.3077	-1.0599	-0.7643	-0.7828		0.01504	0.5498	0.5501	0.03955	0.1379	0.1283		0.03175	0.6072	0.5966	0.05624	0.1762	0.1675		-0.3251	0.829	-0.829	0.432	0.011	0.011					50.04	AT3G57260, AT3G57270, AT3G57240, AT4G16260, AT3G57260, AT3G57270, AT3G57240, AT4G16260	BRADI2G27140	OS05G0375400	GRMZM2G137535, GRMZM2G014723
Traes_1AL_AE441D736	202.787	113.632	220.788	36.6959	96.1272	126.424	70.6727	85.5967		-0.8433	0.1019	-2.4264	0.3788	-0.4544	-0.163		1.884e-05	0.608	4.899e-15	0.06286	0.04526	0.4332		8.51e-05	0.6624	2.534e-14	0.08587	0.06403	0.4927		-0.6356	0.2184	-0.2184	0.0903	0.6034	0.6034					48.64
Traes_1AL_AE70DFDF3	109.703	36.6503	31.2347	15.6576	90.1239	9.3782	25.7809	27.5517		-1.5848	-1.7697	-2.7977	-3.104	-1.791	-1.6861		5.278e-08	2.593e-08	1.706e-09	2.656e-17	1.113e-07	4.124e-08		4.5e-07	1.033e-07	5.864e-09	2.325e-16	3.504e-07	1.457e-07		-0.7262	0.1908	-0.1908	0.0414	0.6508	0.6508				CONTAINS InterPro DOMAIN/s: Sgf11, transcriptional regulation (InterPro:IPR013246); Has 30201 Blast hits to 17322 proteins in 780 species: Archae - 12; Bacteria - 1396; Metazoa - 17338; Fungi - 3422; Plants - 5037; Viruses - 0; Other Eukaryotes - 29 /.../urce: NCBI BLink). [Source:Projected from Arabidopsis thaliana (AT5G58575) TAIR;Acc:AT5G58575]	45.45	AT5G58575	BRADI2G29550	OS05G0351500	GRMZM2G093325
Traes_1AL_AEBCF33491	0	4.2428	233.332	440.256	0	80.0723	101.086	42.0959		3.911	9.5884	10.4875	8.6776	9.0139	7.7734		0.003115	1.331e-13	5.818e-16	5.226e-12	7.927e-13	6.84e-10		0.008031	1.095e-12	3.204e-15	2.578e-11	4.129e-12	2.933e-09		0.8444	0.0234	-0.0234	0.0084	0.9562	0.9562					70.72
Traes_1AL_AEC103E02	0.4796	0.192833	0	2.66317	0	0	0	0		-0.5092	-1.053	1.24	0.0477	0.0952	0.0388		0.7854	0.5657	0.5029	0.9793	0.9585	0.9831		NA	NA	NA	NA	NA	NA		0.3219	0.551	-0.551	0.4368	0.1569	0.1569					60.57		BRADI3G29580	OS10G0490100	GRMZM2G073114, GRMZM2G418833
Traes_1AL_AF222553D	105.706	41.4522	34.0536	8.46317	94.2144	14.7357	16.9843	21.1524		-1.3637	-1.6504	-3.3866	-2.5341	-2.4252	-2.1222		8.764e-07	6.238e-08	1.905e-10	6.954e-15	9.785e-12	4.347e-12		5.482e-06	2.364e-07	7.062e-10	4.769e-14	4.607e-11	2.372e-11		-0.893	0.1434	-0.1434	0.0028	0.7347	0.7347				RAC-like 3 [Source:Projected from Arabidopsis thaliana (AT4G35020) TAIR;Acc:AT4G35020]	44.3	AT4G35020, AT4G35950, AT2G17800, AT3G51300	BRADI3G60900	OS02G0834000	GRMZM2G375002
Traes_1AL_AF30A192F	22.8985	33.4593	61.5687	140.047	19.4345	47.4995	41.335	32.2648		0.6514	1.5041	2.7041	1.2757	1.0924	0.7054		0.007707	1.84e-09	3.296e-26	1.538e-08	1.348e-05	0.002945		0.01774	8.53e-09	4.108e-25	5.124e-08	3.331e-05	0.005345		0.6946	0.3634	-0.3634	0.0559	0.3763	0.3763					56.79				GRMZM5G825834
Traes_1AL_B01B26670	520.205	210.434	52.5193	34.4521	515.065	27.526	31.1606	49.7063		-1.3031	-3.2849	-3.8308	-4.1262	-4.0091	-3.3557		3.933e-06	9.826e-27	2.034e-24	8.68e-39	2.971e-33	4.046e-29		2.096e-05	3.019e-25	2.191e-23	2.778e-37	8.275e-32	1.118e-27		-0.8571	0.2339	-0.2339	0.0065	0.5772	0.5772					41.14	AT3G63490	BRADI2G26940	OS05G0388500	GRMZM2G005973
Traes_1AL_B060AC908	6.3725	8.47803	0	0	2.8994	3.48647	0	0		0.434	-4.7705	-3.9658	0.3297	-3.5678	-4.0445		0.7352	0.006554	0.02721	0.8034	0.04403	0.0197		0.8019	0.0115	0.03899	0.8373	0.06245	0.03065		-0.8082	0.1873	-0.1873	0.0152	0.657	0.657				purine permease 4 [Source:Projected from Arabidopsis thaliana (AT1G30840) TAIR;Acc:AT1G30840]	59.85	AT1G30840	BRADI2G17050	OS05G0556800	GRMZM2G069016
Traes_1AL_B07DFAE2B	1.02483	1.30963	0	2.82103	0.191733	0.328933	1.22193	0.815		0.0779	-2.7261	1.3075	0.6497	2.099	1.8425		0.9341	0.09526	0.2414	0.6717	0.1392	0.1697		0.9525	0.1298	0.2843	0.7186	0.1778	0.2151		0.4293	0.3197	-0.3197	0.2885	0.4401	0.4401					61.45			OS10G0559400
Traes_1AL_B084BAB71	111.645	43.9367	21.8499	7.49377	65.6634	11.5164	20.8991	23.8037		-1.3578	-2.3426	-3.6305	-2.3129	-1.6279	-1.465		1.434e-05	5.621e-11	2.466e-10	5.375e-10	1.323e-05	1.548e-05		6.676e-05	3.183e-10	9.063e-10	2.109e-09	3.273e-05	3.98e-05		-0.8211	0.1211	-0.1211	0.0125	0.7751	0.7751					43.61				GRMZM2G113579
Traes_1AL_B14164599	108.079	27.0898	39.5933	22.9063	160.17	25.4422	27.0222	35.4349		-1.9667	-1.4104	-2.1822	-2.5962	-2.5617	-2.1463		1.438e-08	8.05e-05	1.285e-06	3.855e-13	1.09e-11	5.317e-10		1.416e-07	0.0001967	3.368e-06	2.168e-12	5.108e-11	2.308e-09		-0.7482	-0.0711	0.0711	0.0328	0.8672	0.8672					65.92
Traes_1AL_B142A2977	0.272633	217.269	1071.57	2485.06	1.06887	706.115	792.401	147.505		8.2687	10.547	11.7466	8.8885	9.0529	6.6534		1.58e-17	1.533e-27	9.386e-34	3.487e-42	1.175e-43	3.298e-24		8.562e-16	4.963e-26	2.071e-32	1.292e-40	5.407e-42	6.415e-23		0.7728	0.0676	-0.0676	0.0246	0.8736	0.8736					55.69
Traes_1AL_B14FE48AF	13.4485	5.0107	5.59423	1.89523	8.53633	4.85983	3.34397	5.11687		-1.3552	-1.167	-2.3996	-0.8407	-1.3761	-0.7394		0.007598	0.0413	0.01407	0.1299	0.04724	0.1715		0.01752	0.06127	0.02124	0.1661	0.06657	0.217		-0.8215	0.0307	-0.0307	0.0124	0.9425	0.9425					46.25	AT2G33860	BRADI2G19867	OS05G0515400	GRMZM2G441325
Traes_1AL_B1670498C	1.87843	2.20797	2.40983	1.89523	8.69343	8.8931	1.61833	2.3601		0.4531	0.6079	0.4834	0.0741	-2.3574	-1.6957		0.5657	0.4894	0.6676	0.8725	0.005138	0.004848		0.6575	0.5496	0.7058	0.892	0.008685	0.008468		-0.376	-0.5432	0.5432	0.3586	0.1641	0.1641					45.13		BRADI2G34102	OS02G0321000	GRMZM2G151975
Traes_1AL_B16F830DB	652.912	297.768	266.998	48.7316	508.72	153.156	145.567	182.849		-1.133	-1.2948	-3.6581	-1.7154	-1.7951	-1.4707		1.104e-06	4.571e-08	1.17e-31	6.557e-13	2.248e-13	4.903e-10		6.726e-06	1.76e-07	2.23e-30	3.592e-12	1.232e-12	2.135e-09		-0.8725	0.0342	-0.0342	0.0047	0.9358	0.9358					43.85
Traes_1AL_B17E6CD28	33.7177	1.8277	1.12427	4.75987	108.19	3.26857	10.0737	2.34853		-3.9684	-4.4205	-2.5417	-4.6594	-3.2713	-5.1819		3.254e-05	5.41e-05	0.01518	7.661e-07	0.0003369	7.902e-08		0.0001389	0.0001357	0.02278	2.106e-06	0.0006872	2.704e-07		-0.5969	-0.2596	0.2596	0.1182	0.5346	0.5346				TRICHOME BIREFRINGENCE-LIKE 33 [Source:Projected from Arabidopsis thaliana (AT2G40320) TAIR;Acc:AT2G40320]	54.52	AT2G40320, AT3G11030	BRADI2G28100	OS05G0356700
Traes_1AL_B1B5EA42D	91.051	329.427	326.615	94.4357	103.381	817.4	467.837	738.565		1.8581	1.8508	0.057	2.9707	2.1716	2.8291		7.847e-13	1.708e-12	0.8501	2.169e-32	1.11e-17	1.546e-29		1.98e-11	1.199e-11	0.8706	5.203e-31	9.167e-17	4.409e-28		0.4257	-0.5061	0.5061	0.2931	0.2006	0.2006				Mitochondrial substrate carrier family protein [Source:Projected from Arabidopsis thaliana (AT5G46800) TAIR;Acc:AT5G46800]	48.19	AT5G46800	BRADI3G34090	OS10G0573800	GRMZM2G024823
Traes_1AL_B1D1B1328	22.6793	4.79417	2.20767	0	5.5975	3.59333	0.5037	3.76503		-2.2721	-3.2148	-5.4707	-0.4195	-2.896	-0.5967		8.726e-07	1.71e-06	0.0002378	0.4623	0.01032	0.3031		5.46e-06	5.347e-06	0.0004759	0.5181	0.01652	0.36		-0.7694	0.0979	-0.0979	0.0256	0.8176	0.8176					38.37	AT5G18870, AT5G18860, AT5G18890
Traes_1AL_B1DD25728	3.09237	7.45393	0	0.925833	8.2984	3.2193	0.5037	4.2441		1.1369	-3.8078	-1.3525	-1.2118	-3.5432	-0.9788		0.07039	0.01052	0.2808	0.04862	0.002155	0.09528		0.1194	0.01771	0.3261	0.06798	0.00388	0.1283		-0.4816	-0.2533	0.2533	0.2269	0.545	0.545					39.91	AT1G17450, AT1G58766, AT1G59077, AT1G59453		OS02G0316900
Traes_1AL_B23CA03E6	1.05767	3.17017	4.9152	0	0.919567	6.10123	4.57363	7.39507		1.2944	1.8318	-1.5808	2.5968	2.2556	2.8905		0.1366	0.04258	0.3407	0.001333	0.009865	0.0002697		0.2087	0.06297	0.3886	0.002416	0.01585	0.0005804		0.2122	-0.4484	0.4484	0.6138	0.2652	0.2652					41.79	AT3G27930	BRADI2G15550	OS05G0577800	GRMZM2G063025
Traes_1AL_B2719B0C3	34.9868	61.7329	98.3935	221.096	33.34	120.992	84.1976	71.1434		0.9343	1.596	2.7723	1.8427	1.329	1.0942		2.013e-05	1.371e-12	1.158e-33	4.395e-21	4.851e-10	7.317e-08		9.032e-05	9.776e-12	2.533e-32	5.388e-20	1.947e-09	2.515e-07		0.781	0.1425	-0.1425	0.0221	0.7365	0.7365					45.41	AT5G08200, AT5G23130, AT5G08200, AT5G23130	BRADI3G29280	OS10G0485500	GRMZM2G048559, GRMZM2G113781
Traes_1AL_B31DC4745	40.5799	14.7937	1.12427	0	32.8054	5.02013	4.19057	4.3024		-1.4292	-4.8232	-5.9732	-2.4197	-2.9106	-2.8541		0.0001801	2.434e-09	2.89e-05	2.435e-07	9.442e-07	9.54e-09		0.0006389	1.112e-08	6.519e-05	7.087e-07	2.683e-06	3.623e-08		-0.8456	-0.1437	0.1437	0.0082	0.7343	0.7343					67.6	AT4G12700, AT2G04280, AT4G12700, AT2G04280	BRADI3G27870	OS10G0456400	GRMZM6G866436, GRMZM2G118433
Traes_1AL_B331E8B19	84.2171	35.5182	5.63733	0.925833	2.7125	1.0937	0	1.27043		-1.228	-3.842	-5.8751	-1.0611	-3.1153	-1.0912		0.0007639	9.36e-14	2.99e-07	0.1982	0.03165	0.1828		0.002318	7.856e-13	8.361e-07	0.2438	0.04621	0.2298		-0.6952	0.662	-0.662	0.0556	0.0737	0.0737					45.31	AT2G37700, AT1G02205, AT1G02190	BRADI3G28450	OS10G0471100	GRMZM2G066578
Traes_1AL_B33A889C4	51.0629	52.009	655.921	525.574	27.7357	265.308	331.377	154.972		0.021	3.6408	3.3216	3.2127	3.5355	2.4493		0.9607	3.431e-18	3.827e-15	1.951e-14	4.186e-17	6.144e-09		0.9722	5.049e-17	1.993e-14	1.275e-13	3.249e-16	2.382e-08		0.7477	0.1	-0.1	0.0329	0.8137	0.8137					42.54	AT5G04980	BRADI2G21850	OS05G0489000	GRMZM2G157267
Traes_1AL_B3737F042	98.0495	170.1	208.061	116.427	29.8386	139.589	142.673	116.138		0.7893	1.0881	0.2527	2.2302	2.2524	1.9559		0.0001623	3.626e-07	0.3089	1.551e-22	7.04e-22	1.496e-17		0.0005827	1.241e-06	0.3556	2.117e-21	8.788e-21	1.518e-16		0.4349	0.4006	-0.4006	0.2815	0.3254	0.3254					49.61
Traes_1AL_B39515B38	107.475	21.7437	90.9981	40.4863	83.0695	69.2549	47.2836	24.3823		-2.2885	-0.2504	-1.3715	-0.2612	-0.8093	-1.7309		1.702e-08	0.5277	0.002344	0.5078	0.04849	2.713e-05		1.645e-07	0.5859	0.004044	0.5633	0.06815	6.746e-05		-0.5385	0.0596	-0.0596	0.1686	0.8885	0.8885					45.72	AT4G28580, AT3G58970, AT4G28580, AT3G58970	BRADI3G32490	OS03G0137700	GRMZM2G145794, GRMZM2G453832
Traes_1AL_B3C4E79BC	170.992	125.307	48.1605	21.0547	155.04	40.0657	44.8935	42.4297		-0.472	-1.8124	-3.0179	-1.9597	-1.7806	-1.869		0.01834	8.131e-15	1.32e-15	1.015e-17	3.029e-13	6.878e-17		0.03771	7.904e-14	7.088e-15	9.248e-17	1.641e-12	6.474e-16		-0.9169	0.1096	-0.1096	0.0013	0.7961	0.7961				Tetrapyrrole (Corrin/Porphyrin) Methylases [Source:Projected from Arabidopsis thaliana (AT1G45110) TAIR;Acc:AT1G45110]	42.69	AT1G45110	BRADI3G26680	OS10G0414500	GRMZM2G035594
Traes_1AL_B3C5E0C2E	108.837	211.296	338.415	652.988	101.365	338.835	450.057	350.411		0.9347	1.618	2.5638	1.7285	2.1412	1.7797		4.523e-06	3.685e-15	9.069e-35	2.507e-18	4.977e-27	1.845e-19		2.377e-05	3.755e-14	2.139e-33	2.434e-17	9.48e-26	2.3e-18		0.9195	-0.0129	0.0129	0.0012	0.9759	0.9759					40.98	AT3G14595	BRADI2G16440	OS05G0564800	GRMZM2G022453, GRMZM2G021877
Traes_1AL_B3E4C9B23	26.85	5.24587	92.3249	88.8645	22.7704	51.1102	91.6313	13.1789		-2.2714	1.7181	1.6641	1.1208	1.9482	-0.7412		0.003175	0.01951	0.02586	0.1258	0.007691	0.3238		0.00816	0.03104	0.03722	0.1613	0.01261	0.3815		0.3583	-0.0146	0.0146	0.3834	0.9726	0.9726					60.9
Traes_1AL_B421C28B8	90.6986	25.8902	74.4291	14.8025	38.8532	24.0153	39.2126	20.8782		-1.7993	-0.3139	-2.5262	-0.6807	0.0244	-0.8663		4.717e-12	0.2182	1.149e-08	0.01785	0.9324	0.00283		1.019e-10	0.2712	3.668e-08	0.027	0.9433	0.005151		-0.6322	0.2659	-0.2659	0.0926	0.5245	0.5245					43.54	AT1G13570	BRADI2G25340		GRMZM2G133021
Traes_1AL_B427A0153	4.54183	70.9937	922.605	898.554	74.2299	785.397	424.142	158.054		3.8912	7.5225	7.4827	3.3346	2.4614	1.0649		1.043e-08	1.082e-28	2.627e-28	7.801e-09	2.131e-05	0.06641		1.06e-07	3.761e-27	3.863e-27	2.688e-08	5.133e-05	0.09248		0.6775	-0.1882	0.1882	0.0649	0.6555	0.6555					55.06
Traes_1AL_B45E02BBA	132.44	36.7285	53.8597	5.72927	98.2749	51.9478	50.5839	70.3018		-1.8016	-1.2637	-4.1696	-0.8887	-0.9359	-0.4738		0.00162	0.02836	8.3e-08	0.1207	0.1062	0.4051		0.00451	0.04357	2.448e-07	0.1555	0.139	0.4641		-0.6257	-0.3476	0.3476	0.097	0.3988	0.3988					43.82
Traes_1AL_B4CB8A79C	205.679	90.4399	84.7179	50.7032	182.851	45.9743	44.5101	41.7768		-1.1652	-1.2675	-1.9881	-1.9308	-2.0286	-2.1254		1.175e-05	4.795e-06	2.778e-09	7.105e-12	1.153e-11	5.644e-14		5.585e-05	1.406e-05	9.358e-09	3.452e-11	5.393e-11	3.778e-13		-0.9	0.3395	-0.3395	0.0023	0.4106	0.4106					46.72	AT3G18660, AT1G77130	BRADI2G24737	OS05G0426400	GRMZM2G058472
Traes_1AL_B4D55A0CE	55.949	53.6686	84.4451	227.103	94.5036	122.069	110.872	77.1008		0.0316	0.6813	2.1012	0.346	0.2243	-0.2983		0.8817	0.001915	1.338e-21	0.06303	0.2553	0.1214		0.9131	0.003712	1.143e-20	0.08609	0.3057	0.1594		0.599	-0.153	0.153	0.1166	0.7175	0.7175					45.78	AT5G17910, AT2G29620, AT1G07330, AT5G58880	BRADI2G21737	OS05G0490400	GRMZM2G117344
Traes_1AL_B4E25B4C7	4.62533	2.2262	2.95953	7.13443	3.64847	6.1138	0.490333	1.64153		-0.8006	-0.4273	0.7309	0.7011	-2.3584	-1.0074		0.2318	0.5675	0.35	0.2253	0.04282	0.1703		0.3235	0.6241	0.398	0.2739	0.06089	0.2157		-0.1866	0.3609	-0.3609	0.6582	0.3798	0.3798					51.4
Traes_1AL_B55CC2568	222.116	114.437	54.4768	30.1658	200.943	34.8361	67.2653	77.5373		-0.9574	-1.9973	-2.7237	-2.4655	-1.561	-1.3624		0.0004764	1.387e-11	3.327e-13	1.48e-16	1.104e-07	1.152e-06		0.001517	8.579e-11	1.51e-12	1.209e-15	3.477e-07	3.431e-06		-0.7744	0.0252	-0.0252	0.0241	0.9528	0.9528				Cytochrome P450 superfamily protein [Source:Projected from Arabidopsis thaliana (AT3G53130) TAIR;Acc:AT3G53130]	41.54	AT3G53130	BRADI3G32690	OS10G0546600	GRMZM2G143202
Traes_1AL_B5662F912	76.7156	61.4717	19.9057	10.4456	93.9724	24.5738	24.9269	43.1945		-0.2826	-1.886	-2.5935	-1.8527	-1.9248	-1.1186		0.2884	7.938e-09	1.498e-07	2.154e-10	2.076e-09	3.811e-05		0.3857	3.389e-08	4.315e-07	8.827e-10	7.843e-09	9.289e-05		-0.7636	-0.1604	0.1604	0.0274	0.7044	0.7044					48.98	AT1G07210	BRADI3G30060, BRADI2G58736	OS10G0500500	GRMZM2G135095, GRMZM2G096424, GRMZM2G135095, GRMZM2G096424
Traes_1AL_B5C73E7E6	169.637	128.83	463.688	439.308	136.436	536.155	399.597	267.2		-0.3914	1.4462	1.3484	1.961	1.5394	0.961		0.09512	4.78e-10	1.964e-08	7.543e-18	2.656e-11	2.968e-05		0.1541	2.389e-09	6.13e-08	6.958e-17	1.202e-10	7.34e-05		0.6692	-0.1288	0.1288	0.0695	0.7611	0.7611					44.03	AT3G51470	BRADI3G32240	OS10G0541200	GRMZM2G057768, GRMZM2G009163
Traes_1AL_B5CB664F1	32.9157	23.3885	4.8446	3.83407	26.5538	0.871633	1.61833	2.68447		-0.4673	-2.6028	-2.8106	-4.2936	-3.8413	-3.1253		0.3769	5.458e-05	0.0008157	2.057e-07	1.172e-05	3.017e-06		0.4777	0.0001369	0.001514	6.037e-07	2.916e-05	8.527e-06		-0.791	0.4499	-0.4499	0.0194	0.2634	0.2634					55.56	AT2G30570	BRADI2G20380	OS01G0773700	AC190623.3_FG001
Traes_1AL_B5E708C85	6.1698	5.314	3.1866	0	15.5635	1.08953	2.4917	0.694967		-0.234	-0.9285	-3.7412	-3.3504	-2.5236	-4.3725		0.7461	0.2637	0.01785	0.00012	0.003275	2.041e-05		0.8103	0.3206	0.02644	0.0002519	0.005726	5.164e-05		-0.9027	-0.0116	0.0116	0.0021	0.9782	0.9782					44.1	AT2G45010, AT5G51400	BRADI3G33330	OS10G0560200
Traes_1AL_B67A26E2B	0.545233	0.192833	10.5982	6.25223	0	1.9653	2.3366	0.9114		-1.2957	3.7517	2.9129	4.0087	4.2594	3.1029		0.4257	0.006666	0.04765	0.01904	0.01396	0.07706		0.5255	0.01168	0.06508	0.02865	0.02181	0.1058		0.5578	0.325	-0.325	0.1509	0.4322	0.4322					43.54	AT4G36210, AT2G18100	BRADI3G30610	OS10G0512100	GRMZM5G886799
Traes_1AL_B685D719F	241.844	199.858	75.2171	156.516	221.906	159.57	87.41	173.336		-0.2818	-1.7185	-0.6477	-0.4825	-1.3349	-0.3487		0.07098	1.471e-20	0.0008393	0.002562	3.705e-13	0.02703		0.1203	2.763e-19	0.001555	0.00445	1.991e-12	0.04093		-0.4619	0.019	-0.019	0.2492	0.9644	0.9644					40.67	AT4G33210	BRADI3G26160	OS10G0396400, OS10G0396666	GRMZM2G040182, GRMZM2G150169, GRMZM2G040182, GRMZM2G150169
Traes_1AL_B68AA4C68	823.912	834.629	743.172	2111.27	276.938	502.016	574.889	557.195		0.0195	-0.1507	1.3561	0.8502	1.0479	1.0051		0.9118	0.3978	2.676e-14	2.375e-06	7.92e-09	2.126e-08		0.9359	0.459	1.313e-13	6.166e-06	2.824e-08	7.759e-08		0.4482	0.7372	-0.7372	0.2653	0.0369	0.0369					43.22	AT2G34890, AT4G20320, AT3G12670, AT1G30820, AT2G34890, AT4G20320, AT3G12670, AT1G30820	BRADI2G15810	OS05G0573300	GRMZM5G855337, AC234185.1_FG004
Traes_1AL_B691CBF6F	156.71	194.848	1144.15	836.031	299.921	748.578	1183.24	568.251		0.3023	2.8427	2.3873	1.3103	1.9703	0.9175		0.3124	1.169e-21	2.138e-15	7.255e-06	1.513e-11	0.001699		0.4112	2.423e-20	1.133e-14	1.778e-05	7e-11	0.003209		0.7254	-0.2776	0.2776	0.0417	0.5055	0.5055					46.45	AT4G03420, AT1G03610, AT4G28150, AT1G73210, AT1G17830, AT4G03420, AT1G03610, AT4G28150, AT1G73210, AT1G17830	BRADI3G29840	OS10G0494000	GRMZM2G020098, GRMZM2G057451
Traes_1AL_B6931117F	32.7512	37.4027	11.0613	0.925833	32.3958	5.77657	5.13077	7.99467		0.1543	-1.6035	-4.3092	-2.2907	-2.5692	-1.9637		0.7321	0.00198	9.539e-05	1.556e-05	2.551e-05	0.0001057		0.7994	0.003829	0.0002016	3.662e-05	6.089e-05	0.0002418		-0.8666	0.1124	-0.1124	0.0054	0.7911	0.7911					42.72			OS08G0205100, OS08G0205150, OS08G0202400	GRMZM5G880361
Traes_1AL_B69FCAA8E	83.8619	421.123	2112.79	1972.35	7.2107	1038.59	1473.59	487.435		2.2955	4.6095	4.5087	7.0902	7.5926	6.0056		1.28e-12	2.808e-46	5.137e-44	3.199e-77	3.079e-88	1.064e-55		3.101e-11	2.677e-44	1.993e-42	4.037e-75	7.336e-86	1.066e-53		0.734	0.2235	-0.2235	0.0382	0.5946	0.5946					49.72		BRADI2G22050	OS05G0482400	GRMZM2G167673
Traes_1AL_B6D253895	385.078	1378.16	1307.42	1299.86	182.271	677.939	569.302	250.519		1.8316	1.756	1.7397	1.8856	1.6344	0.4594		1.369e-13	1.539e-12	3.999e-12	4.092e-14	7.768e-11	0.06872		3.97e-12	1.088e-11	1.684e-11	2.577e-13	3.365e-10	0.09541		0.2485	0.6717	-0.6717	0.5529	0.0681	0.0681					50.55	AT1G14870, AT1G14880, AT5G35525	BRADI3G46930	OS02G0579800	GRMZM2G151230
Traes_1AL_B6D67577D	34.2645	42.0494	603.063	592.938	29.3829	656.115	901.073	488.797		0.2414	4.0276	3.9985	4.4157	4.8675	3.9973		0.6453	7.275e-15	1.519e-14	5.335e-18	1.605e-21	5.128e-15		0.727	7.122e-14	7.588e-14	5.007e-17	1.936e-20	3.882e-14		0.8459	-0.248	0.248	0.0081	0.5538	0.5538					59.34	AT5G64250	BRADI3G38730	OS08G0485400	GRMZM2G048616
Traes_1AL_B6F713FA8	4.82947	13.2105	9.33753	64.1063	4.24143	1.63637	9.23347	3.286		1.4146	0.8776	3.6088	-1.4461	1.0777	-0.378		0.08812	0.3101	1.569e-05	0.1408	0.2044	0.6684		0.1445	0.3693	3.649e-05	0.1786	0.2503	0.7177		0.3732	0.618	-0.618	0.3625	0.1025	0.1025				P-loop containing nucleoside triphosphate hydrolases superfamily protein [Source:Projected from Arabidopsis thaliana (AT5G27550) TAIR;Acc:AT5G27550]	44.19	AT5G27550	BRADI2G26100	OS05G0397900	GRMZM2G113652, GRMZM5G817395
Traes_1AL_B74AE3E94	281.182	218.655	105.246	153.81	248.443	73.9233	68.7411	107.247		-0.3747	-1.4367	-0.8824	-1.7309	-1.8359	-1.2088		0.08995	1.037e-09	0.0004177	1.801e-13	1.527e-13	1.127e-07		0.147	4.959e-09	0.000808	1.052e-12	8.513e-13	3.787e-07		-0.6603	0.4876	-0.4876	0.0747	0.2204	0.2204					42.24	AT2G19860, AT4G37840, AT4G29130	BRADI2G18877	OS05G0532600
Traes_1AL_B77238310	33.6193	19.2888	13.8663	3.74687	38.0103	9.1194	13.3973	11.8441		-0.787	-1.2204	-2.8181	-2.0526	-1.5085	-1.6855		0.01422	0.001236	9.914e-05	6.175e-08	0.0001171	1.855e-06		0.03025	0.002478	0.0002091	1.921e-07	0.0002559	5.386e-06		-0.8624	-0.0766	0.0766	0.0059	0.857	0.857					42.02	AT3G51010	BRADI2G38140	OS05G0126200	GRMZM2G097736, GRMZM2G453078, GRMZM2G130477
Traes_1AL_B7757AFDC	167.937	47.5152	21.8588	7.58093	334.927	19.714	16.9434	6.39983		-1.7526	-2.8182	-4.1302	-3.9018	-4.1315	-5.4518		0.03302	0.0007725	1.133e-05	2.878e-06	1.109e-06	2.466e-10		0.06254	0.001607	2.681e-05	7.402e-06	3.129e-06	1.108e-09		-0.9545	0.0544	-0.0544	0.0002	0.8982	0.8982					56.82	AT4G22200	BRADI2G24450	OS05G0428700	GRMZM2G020859, AC234152.1_FG002
Traes_1AL_B77FFBAFC	109.882	40.0414	0.695	0.9694	119.64	3.48647	0	0.479067		-1.4377	-6.6695	-6.0729	-4.7324	-8.1956	-7.2146		0.008207	8.228e-12	1.599e-07	4.283e-13	2.761e-09	8.57e-14		0.01874	5.248e-11	4.593e-07	2.397e-12	1.029e-08	5.622e-13		-0.9036	0.1938	-0.1938	0.0021	0.6456	0.6456					54.71	AT1G29930, AT2G34420, AT1G29910, AT1G29920, AT2G34430, AT1G29930, AT2G34420, AT1G29910, AT1G29920, AT2G34430, AT1G29930, AT2G34420, AT1G29910, AT1G29920, AT2G34430, AT1G29930, AT2G34420, AT1G29910, AT1G29920, AT2G34430, AT1G29930, AT2G34420, AT1G29910, AT1G29920, AT2G34430, AT1G29930, AT2G34420, AT1G29910, AT1G29920, AT2G34430, AT1G29930, AT2G34420, AT1G29910, AT1G29920, AT2G34430, AT1G29930, AT2…	BRADI1G12130	OS09G0346500, OS01G0600900, OS01G0720500	GRMZM2G104549, AC208915.3_FG010, GRMZM2G155216, GRMZM2G120619, AC207722.2_FG009, GRMZM2G351977, GRMZM2G104549, AC208915.3_FG010, GRMZM2G155216, GRMZM2G120619, AC207722.2_FG009, GRMZM2G351977, GRMZM2G104549, AC208915.3_FG010, GRMZM2G155216, GRMZM2G120619, AC207722.2_FG009, GRMZM2G351977
Traes_1AL_B7AFED84A	2.85257	2.5808	6.5096	3.6326	2.82233	3.38797	1.11467	1.60637		-0.2384	1.013	0.1055	0.4718	-1.2432	-0.8307		0.7292	0.1382	0.9128	0.4693	0.2196	0.2923		0.7969	0.1807	0.9254	0.5251	0.2671	0.3488		-0.2163	0.5786	-0.5786	0.6069	0.1329	0.1329					59.41
Traes_1AL_B82F1573F	13.0769	5.91103	0.3884	1.89523	5.65293	2.93953	4.56027	0		-1.1372	-4.4683	-2.5043	-1.0632	-0.2614	-4.8323		0.07571	0.0001634	0.01912	0.1656	0.7306	0.0008259		0.1271	0.0003803	0.02818	0.2071	0.7682	0.001645		-0.7277	0.1502	-0.1502	0.0407	0.7226	0.7226					60.13	AT2G38310, AT2G40330, AT5G05440	BRADI2G22510	OS05G0473000	GRMZM2G047677
Traes_1AL_B85068B07	41.5693	24.9436	13.3485	15.7719	27.7045	5.18457	10.8729	8.21917		-0.6844	-1.5586	-1.2936	-2.3055	-1.2891	-1.6637		0.3747	0.05097	0.1243	0.005343	0.1133	0.03769		0.4754	0.07402	0.1557	0.008831	0.1473	0.0554		-0.6877	0.5489	-0.5489	0.0594	0.1589	0.1589				Histone H4 variant TH011 [Source:UniProtKB/Swiss-Prot;Acc:P62785]	56.07	AT5G59690
Traes_1AL_B889C5671	167.381	65.4428	59.5239	30.9395	117.806	45.6086	51.9986	43.5265		-1.3589	-1.4823	-2.4675	-1.3372	-1.1708	-1.4361		4.442e-10	3.808e-10	5.278e-13	1.247e-08	2.357e-06	9.145e-10		6.228e-09	1.927e-09	2.361e-12	4.2e-08	6.397e-06	3.867e-09		-0.9025	0.1237	-0.1237	0.0022	0.7704	0.7704					40.11	AT3G49410, AT5G24450, AT3G49410, AT5G24450	BRADI5G04847, BRADI5G04840	OS01G0528000	GRMZM2G053008
Traes_1AL_B8FB4A274	194.113	105.613	32.8563	29.4036	220.559	39.3954	38.8042	70.5359		-0.8728	-2.5073	-2.6733	-2.428	-2.4669	-1.6261		0.02952	4.299e-09	2.948e-08	4.796e-09	7.57e-09	5.935e-05		0.05681	1.905e-08	9.057e-08	1.694e-08	2.703e-08	0.0001408		-0.7826	-0.0293	0.0293	0.0217	0.945	0.945					40.78	AT3G23640	BRADI1G52510	OS07G0420700	GRMZM2G311969, AC203753.4_FG006
Traes_1AL_B90648BAE	2.81977	1030.73	3820.51	3221.59	1.57757	3982.51	1257.92	1005.11		8.1879	10.0636	9.8177	10.9937	9.3436	9.0227		5.181e-48	1.248e-71	3.756e-68	3.834e-83	1.891e-60	1.564e-56		8.83e-45	4.183e-69	4.506e-66	5.914e-81	1.713e-58	1.616e-54		0.7494	0.0578	-0.0578	0.0323	0.8919	0.8919					41.33	AT5G38830, AT3G56300	BRADI3G28090	OS10G0463100
Traes_1AL_B9A38E127	41.1322	33.8502	14.3614	3.83407	20.1229	6.76757	3.74037	4.51883		-0.3317	-1.5075	-3.1702	-1.418	-2.3624	-2.057		0.3386	0.0002122	1.855e-05	0.001409	0.0001117	2.265e-05		0.4391	0.0004852	4.278e-05	0.002545	0.0002448	5.696e-05		-0.8993	0.4843	-0.4843	0.0024	0.2239	0.2239					42.73
Traes_1AL_B9D6B88FB	109.004	112.769	21.9225	4.6727	227.826	24.6031	33.5166	31.018		0.0499	-2.228	-4.1614	-3.1048	-2.7497	-2.8616		0.8807	4.323e-09	7.069e-10	4.022e-18	6.374e-14	2.729e-16		0.9123	1.915e-08	2.507e-09	3.816e-17	3.685e-13	2.394e-15		-0.8443	-0.1582	0.1582	0.0084	0.7083	0.7083					45.16		BRADI2G19660	OS05G0518200	GRMZM2G479987
Traes_1AL_BA0213DE3	22.0892	231.418	4163.07	4131.85	47.4458	3171.56	1257.72	509.922		3.3295	7.474	7.4616	6.022	4.6951	3.4009		1.668e-19	2.346e-92	8.435e-92	5.824e-72	3.301e-44	6.346e-24		1.187e-17	2.378e-89	2.862e-89	6.053e-70	1.56e-42	1.207e-22		0.7391	-0.0045	0.0045	0.0362	0.9916	0.9916					43.39	AT5G46020	BRADI2G19810	OS05G0515900	AC209819.3_FG003
Traes_1AL_BA559DE2A	7.6892	8.30243	2.8778	0	12.7566	8.99157	3.70027	7.36903		0.0032	-1.4847	-3.8636	-0.6546	-1.758	-0.7544		0.9951	0.03409	0.009398	0.1936	0.008208	0.1339		0.9967	0.05148	0.01465	0.2387	0.01338	0.174		-0.6423	-0.4572	0.4572	0.0859	0.2547	0.2547					54.47	AT5G39680	BRADI2G15830	OS05G0572900	GRMZM2G163359
Traes_1AL_BA83A9010	14.3778	12.6964	0.3475	8.10387	4.39173	0.2179	0	0		-0.092	-4.6151	-0.8446	-3.3487	-4.0623	-4.6352		0.8295	5.339e-05	0.2031	0.003391	0.006614	0.001328		0.8723	0.0001341	0.2432	0.005781	0.01097	0.00256		-0.5165	0.658	-0.658	0.19	0.0761	0.0761					61.89	AT4G18425, AT5G46090, AT4G28485	BRADI2G16640	OS05G0562800	GRMZM2G070013
Traes_1AL_BAAF4391C	7.32453	36.2967	5.55333	9.0297	5.9125	5.94933	3.0893	7.52713		2.4	-0.2148	0.4227	-0.0329	-0.8301	0.3624		0.0005604	0.7831	0.6145	0.9644	0.3285	0.6127		0.001755	0.8227	0.6575	0.9703	0.3832	0.667		-0.1965	0.5195	-0.5195	0.641	0.187	0.187				Histone H3.2 [Source:UniProtKB/Swiss-Prot;Acc:P68428]	45.07		BRADI3G45290, BRADI1G48660, BRADI2G18410, BRADI4G07840		GRMZM2G451254
Traes_1AL_BAB3D977B	3.29507	11.5961	2.4507	3.589	7.09363	1.58293	1.605	2.86527		1.9274	-0.1684	0.2745	-2.0016	-1.9501	-1.2498		0.05707	0.8806	0.8216	0.06254	0.08793	0.2171		0.09983	0.9055	0.8455	0.08547	0.1171	0.268		-0.4745	0.3419	-0.3419	0.2348	0.4071	0.4071					49.74				GRMZM2G141432
Traes_1AL_BAB8043EB1	82.4999	40.9246	47.0454	8.2181	73.041	27.9166	30.2338	24.3801		-0.9906	-0.775	-3.1402	-1.3408	-1.254	-1.5753		2.814e-06	0.0008097	1.853e-09	1.113e-08	1.432e-06	4.921e-11		1.555e-05	0.001678	6.347e-09	3.769e-08	3.986e-06	2.39e-10		-0.8773	-0.0174	0.0174	0.0042	0.9674	0.9674					39.71
Traes_1AL_BAF886F30	55.8729	48.1664	87.4702	105.699	86.2284	133.945	92.3509	91.7524		-0.1662	0.701	0.9308	0.6376	0.0979	0.0872		0.5585	0.01477	0.002615	0.0156	0.7228	0.7438		0.651	0.02409	0.004476	0.02385	0.7613	0.7854		0.5522	-0.5533	0.5533	0.1558	0.1548	0.1548					53.5	AT1G72750, AT1G17530	BRADI3G31150	OS10G0519700	GRMZM2G368041
Traes_1AL_BB3D071F8	1405.65	403.804	74.5998	75.1013	1532.15	111.666	192.952	296.351		-1.7501	-4.1072	-4.0712	-3.6633	-2.9053	-2.3041		0.01309	7.935e-09	1.854e-08	2.327e-07	4.079e-05	0.001098		0.02815	3.388e-08	5.803e-08	6.787e-07	9.482e-05	0.002145		-0.7339	-0.1243	0.1243	0.0382	0.7693	0.7693					61.26	AT4G27440, AT5G54190, AT4G27440, AT5G54190	BRADI3G57380		GRMZM2G073351, GRMZM2G036455
Traes_1AL_BB4202556	8.01827	8.84613	71.8393	573.178	1.24477	64.1361	165.54	137.511		0.184	3.1497	6.0983	5.544	6.9032	6.6403		0.7669	1.369e-07	6.326e-25	2.314e-14	1.425e-21	3.773e-20		0.8271	4.971e-07	7.121e-24	1.5e-13	1.727e-20	5.077e-19		0.9383	0.007	-0.007	0.0006	0.9869	0.9869					58.2		BRADI1G38270
Traes_1AL_BB9F29953	65.8846	35.8093	4.76283	1.89523	165.035	21.6836	12.5787	15.5941		-0.8534	-3.5658	-4.4643	-2.8014	-3.5775	-3.3019		0.2459	1.338e-05	3.053e-05	0.0001612	3.672e-06	9.989e-06		0.3393	3.676e-05	6.866e-05	0.0003327	9.74e-06	2.637e-05		-0.816	-0.3119	0.3119	0.0135	0.452	0.452					39.05	AT5G23480, AT5G08430, AT5G63700	BRADI2G25017	OS01G0884500	GRMZM2G408096
Traes_1AL_BBB7C1CEE	97.9924	158.527	486.504	725.959	16.9304	272.76	202.531	181.934		0.6795	2.2894	2.8577	3.9918	3.5776	3.4215		0.02437	2.767e-14	4.688e-21	1.863e-34	2.465e-27	1.452e-25		0.04822	2.497e-13	3.84e-20	4.9e-33	4.787e-26	3.146e-24		0.7043	0.4073	-0.4073	0.0511	0.3166	0.3166					44.88		BRADI5G14330	OS04G0349700	GRMZM2G062576
Traes_1AL_BBDA0E877	107.534	218.37	715.2	1099.73	49.63	798.973	398.666	317.291		1.0128	2.7152	3.33	3.9858	2.9889	2.6614		0.0003406	5.715e-22	7.755e-32	4.659e-45	1.592e-25	9.488e-21		0.001125	1.215e-20	1.503e-30	1.925e-43	2.719e-24	1.362e-19		0.7532	0.1639	-0.1639	0.031	0.6981	0.6981					47.3	AT3G09830, AT2G39110, AT5G03320	BRADI3G27640	OS10G0442800	GRMZM2G152901
Traes_1AL_BBEDA2EB5	117.498	39.8021	16.9554	2.82103	91.6856	23.3324	16.8102	28.078		-1.5655	-2.8321	-4.9326	-1.8942	-2.3952	-1.6729		1.884e-07	6.554e-15	2.474e-10	6.149e-09	1.733e-10	1.32e-07		1.404e-06	6.456e-14	9.091e-10	2.144e-08	7.264e-10	4.401e-07		-0.8323	-0.1569	0.1569	0.0104	0.7106	0.7106					39.27				AC193754.3_FG008, GRMZM2G392172
Traes_1AL_BBEF919FB	120.672	129.654	155.159	263.316	77.4317	213.431	170.819	166.306		0.0877	0.3304	1.0663	1.4513	1.1307	1.0924		0.6817	0.1335	3.015e-06	8.527e-12	2.697e-07	3.202e-07		0.7577	0.1753	7.591e-06	4.107e-11	8.137e-07	1.018e-06		0.8044	0.1103	-0.1103	0.0161	0.7948	0.7948					45.85	AT2G02180, AT1G14530, AT2G02180, AT1G14530, AT2G02180, AT1G14530, AT2G02180, AT1G14530, AT2G02180, AT1G14530	BRADI3G32150	OS10G0537500	GRMZM2G003076, GRMZM2G167101, GRMZM2G174286, GRMZM2G055462, GRMZM2G426306
Traes_1AL_BC49C38C1	30.9909	2.206	11.0591	8.14743	26.247	10.6447	27.0911	5.54677		-3.7398	-1.5063	-1.964	-1.3127	0.0522	-2.1073		1.581e-11	0.001584	0.0025	0.003719	0.9026	1.812e-05		3.044e-10	0.003119	0.004293	0.006299	0.9176	4.617e-05		-0.3532	-0.2729	0.2729	0.3907	0.5132	0.5132					69.53
Traes_1AL_BC9FE23A9	72.2443	37.5468	32.098	35.7701	52.4273	41.5668	63.9598	66.2629		-0.8837	-1.0817	-0.922	-0.3831	0.296	0.3233		2.985e-05	1.155e-05	0.003102	0.08243	0.1814	0.1129		0.0001285	3.203e-05	0.005246	0.1101	0.225	0.1494		-0.1146	-0.4612	0.4612	0.787	0.25	0.25					44.07	AT1G28240, AT1G53040, AT1G28240, AT1G53040, AT1G28240, AT1G53040, AT1G28240, AT1G53040	BRADI2G19580	OS01G0304300	GRMZM5G891056, AC233864.1_FG014, GRMZM2G115364, GRMZM2G162884
Traes_1AL_BCAF60B2A	8.93167	7.0093	3.7612	0.9694	10.8784	5.18043	5.06397	7.64663		-0.3509	-1.1273	-2.6146	-0.8675	-1.0512	-0.5038		0.4996	0.07971	0.02501	0.1041	0.08541	0.3197		0.5962	0.1106	0.03611	0.1361	0.114	0.3774		-0.6598	-0.3914	0.3914	0.075	0.3376	0.3376					53.48		BRADI2G16447, BRADI2G16467, BRADI2G16460	OS01G0530500
Traes_1AL_BCD7C5B8B	13.8475	27.7611	35.2779	40.7586	5.51127	111.45	60.3513	33.5468		1.0377	1.3826	1.6602	4.2741	3.4018	2.5614		0.02987	0.004676	0.001358	1.48e-18	8.374e-12	2.757e-07		0.05738	0.00844	0.002432	1.465e-17	3.967e-11	8.839e-07		0.6352	-0.1353	0.1353	0.0906	0.7495	0.7495					38.45		BRADI3G11430	OS02G0306401	GRMZM2G412604, GRMZM2G096958
Traes_1AL_BD1DBD0DA	2.49217	1.644	7.81113	41.4557	2.84157	3.70433	1.1013	1.06607		-0.0855	2.0102	4.4696	0.2726	-1.2959	-1.2262		0.9242	0.01746	3.897e-08	0.7195	0.2245	0.1791		0.945	0.02806	1.184e-07	0.7623	0.2725	0.2257		0.3136	0.505	-0.505	0.4494	0.2018	0.2018					63.93			OS04G0410200, OS02G0285700	AC213890.4_FG004
Traes_1AL_BE02CD6FA	0	3.6717	21.4571	50.1375	2.8892	17.938	0.994033	0.335933		4.1861	6.6594	7.7846	2.466	-1.3587	-2.7425		0.005095	6.61e-06	1.473e-07	0.00174	0.2312	0.02732		0.01237	1.898e-05	4.244e-07	0.0031	0.2796	0.04134		0.3015	0.3066	-0.3066	0.468	0.4602	0.4602					66.12		BRADI2G27670	OS05G0368100	GRMZM5G898274, GRMZM2G309071
Traes_1AL_BE7D7FE75	59.6829	45.7743	21.4909	9.3454	105.785	19.3484	16.9037	20.8897		-0.373	-1.4177	-2.4214	-2.3253	-2.5875	-2.3006		0.442	0.005884	0.0001963	3.444e-06	9.704e-07	3.756e-06		0.5414	0.01042	0.0003975	8.781e-06	2.754e-06	1.048e-05		-0.8997	-0.0447	0.0447	0.0023	0.9162	0.9162				nodulin MtN21 /EamA-like transporter family protein [Source:Projected from Arabidopsis thaliana (AT3G02690) TAIR;Acc:AT3G02690]	46.37	AT3G02690	BRADI3G29830	OS10G0493900	GRMZM2G095492
Traes_1AL_BEB451473	9.65887	16.2424	44.9929	26.5282	13.7716	54.9948	14.1553	14.513		0.7427	2.1722	1.3546	1.9543	0.0339	0.0838		0.2112	0.0002395	0.03655	0.0003782	0.9551	0.884		0.2996	0.0005427	0.05103	0.0007417	0.9625	0.903		0.2801	0.0404	-0.0404	0.5016	0.9243	0.9243					55.75		BRADI3G31870		GRMZM2G066369
Traes_1AL_BED90CE7C	24.8162	29.4056	547.458	264.628	3.34307	306.813	294.785	88.0457		0.242	4.4117	3.3651	6.4075	6.3518	4.6301		0.6137	4.177e-21	1.539e-12	3.088e-32	1.447e-31	2.369e-17		0.7001	8.223e-20	6.671e-12	7.352e-31	3.673e-30	2.35e-16		0.6965	0.0948	-0.0948	0.055	0.8233	0.8233					64.61
Traes_1AL_BEE495457	197.428	684.766	1500.08	1413.67	162.715	676.835	1851.49	1713.49		1.7995	2.9277	2.8433	2.0479	3.4981	3.3863		1.946e-13	5.834e-33	1.242e-30	3.556e-17	2.543e-47	1.271e-44		5.467e-12	2.722e-31	2.187e-29	3.073e-16	1.384e-45	7.794e-43		0.8902	-0.0276	0.0276	0.003	0.9483	0.9483					41.53	AT5G48880	BRADI3G27960	OS10G0457600	GRMZM2G110201
Traes_1AL_BF0FB9CCC	25.0373	44.759	70.1176	45.829	29.4586	116.978	153.483	115.235		0.7723	1.4153	0.7751	1.9596	2.3802	1.9655		0.00805	2.049e-06	0.03019	1.107e-13	3.485e-19	7.327e-14		0.01843	6.333e-06	0.04285	6.617e-13	3.34e-18	4.846e-13		0.68	-0.5612	0.5612	0.0635	0.1478	0.1478					38.23	AT1G55900	BRADI2G20050	OS05G0513200	GRMZM2G035651, GRMZM2G441091
Traes_1AL_BF82E1ECF	7.46297	7.9387	5.48083	5.48423	2.29343	0.546833	2.9553	0.3475		0.182	-0.5001	-0.3619	-1.6313	0.4548	-2.3358		0.7824	0.5002	0.679	0.1282	0.601	0.05202		0.8396	0.5598	0.7164	0.1641	0.6522	0.07414		-0.3796	0.8651	-0.8651	0.3537	0.0055	0.0055					59.53	AT1G12110	BRADI3G33030, BRADI3G33040	OS10G0554200	GRMZM2G161459, GRMZM2G112154, GRMZM2G161459, GRMZM2G112154
Traes_1AL_BFDD733CB	41.6298	28.5452	15.6469	2.90823	38.099	13.0909	14.4314	26.5112		-0.5319	-1.3399	-3.4543	-1.492	-1.3983	-0.5236		0.06554	0.0001269	9.77e-06	8.252e-06	0.0001682	0.07573		0.1123	0.0003005	2.327e-05	2.009e-05	0.0003589	0.1042		-0.709	-0.1819	0.1819	0.0489	0.6663	0.6663					45.34		BRADI3G10422	OS02G0284500
Traes_1AL_BFEAF5CA7	172.007	47.8185	76.5474	51.2041	538.188	197.379	492.106	527.406		-1.8333	-1.1515	-1.6426	-1.4469	-0.1292	-0.0302		3.986e-10	0.0001162	2.189e-06	2.256e-07	0.6409	0.9126		5.654e-09	0.0002769	5.594e-06	6.587e-07	0.6898	0.927		-0.0108	-0.8753	0.8753	0.9797	0.0044	0.0044					43.2	AT3G44200	BRADI2G24010
Traes_1AL_C01B13948	11.8349	3.51733	2.8618	3.589	0.344433	2.1832	0.610967	0		-1.7108	-1.8877	-1.8306	2.1882	0.6182	-1.3796		0.01707	0.02039	0.06781	0.05803	0.6728	0.4115		0.03543	0.03231	0.0899	0.07987	0.7181	0.4706		-0.3972	0.8105	-0.8105	0.3298	0.0147	0.0147					69.51		BRADI2G20430	OS05G0508500	GRMZM2G527250
Traes_1AL_C02321B08	6.23543	7.55473	13.3645	13.1416	38.6411	6.9278	8.9116	7.9098		0.2176	0.9807	0.7842	-2.3464	-2.0975	-2.2221		0.6278	0.03533	0.1831	1.073e-09	8.496e-07	1.979e-09		0.7123	0.05317	0.2211	4.076e-09	2.427e-06	8.072e-09		-0.2408	-0.1909	0.1909	0.5657	0.6506	0.6506					44.99	AT5G18870, AT5G18860, AT5G18890	BRADI2G25630	OS05G0406100	GRMZM2G386229
Traes_1AL_C0FD40AEA	11.087	29.1285	11.8767	1.69377	9.9154	16.8853	9.7983	23.3578		1.2631	-0.0527	-2.8599	0.7061	-0.0211	1.2126		0.0004649	0.9037	0.008233	0.05829	0.9628	0.0006213		0.001485	0.9249	0.01297	0.08019	0.969	0.001263		-0.2952	-0.2562	0.2562	0.4779	0.5402	0.5402					43.91	AT1G63520, AT4G11450	BRADI3G32870	OS10G0550750	GRMZM2G053742
Traes_1AL_C14240756	6.6529	4.7959	15.7743	33.3083	2.45813	7.4663	9.7716	6.24467		-0.1877	1.4788	2.6152	1.482	1.9337	1.2778		0.7421	0.007323	3.397e-06	0.01364	0.001663	0.03504		0.8073	0.01273	8.505e-06	0.02104	0.00305	0.05186		0.6533	0.4638	-0.4638	0.079	0.247	0.247					55.42		BRADI1G48870	OS06G0157000	GRMZM2G130528, AC231745.1_FG003
Traes_1AL_C176529A3	169.054	122.867	171.216	169.908	192.646	163.517	1103.47	644.975		-0.4829	-0.0086	-0.0069	-0.2373	2.5151	1.7395		0.01634	0.9666	0.9756	0.232	6.193e-40	5.696e-20		0.03413	0.9734	0.9794	0.2814	2.411e-38	7.522e-19		0.5253	-0.616	0.616	0.1812	0.1039	0.1039					46.54	AT5G58787, AT5G01520, AT3G47160	BRADI3G27700	OS10G0445400	GRMZM2G148908
Traes_1AL_C18C8483E	22.2854	12.8224	8.36977	23.3421	42.2077	7.91047	7.09203	5.4759		-0.8552	-1.4725	-0.0572	-2.3826	-2.5011	-2.9362		0.0305	0.001979	0.9047	3.51e-08	5.102e-07	2.645e-10		0.0584	0.003828	0.918	1.121e-07	1.495e-06	1.184e-09		-0.5684	0.2596	-0.2596	0.1416	0.5347	0.5347					49.28	AT5G48820, AT2G32710, AT3G24810, AT5G48820, AT2G32710, AT3G24810	BRADI3G28507	OS10G0471700	GRMZM2G116885, GRMZM2G037926
Traes_1AL_C1B6A9D40	30.1799	4.3826	2.22363	1.85163	22.1524	2.94797	2.10867	3.42617		-2.7167	-3.7043	-3.6096	-2.6575	-3.2498	-2.5433		0.0001193	1.904e-05	0.0008261	0.0005433	0.0003394	0.0007238		0.000443	5.109e-05	0.001532	0.001042	0.000692	0.001456		-0.8188	0.0291	-0.0291	0.0129	0.9455	0.9455					69.16	AT3G04820	BRADI2G20360	OS05G0509300
Traes_1AL_C1C8FA586	17.6329	19.9202	0.3884	0	51.9662	7.7377	5.62107	1.73793		0.2285	-4.6238	-4.6844	-2.5495	-3.0991	-4.6859		0.7445	8.722e-05	0.001754	0.000381	7.119e-05	3.335e-08		0.8091	0.0002119	0.003087	0.0007468	0.0001601	1.19e-07		-0.8266	-0.263	0.263	0.0114	0.5292	0.5292					42.75	AT2G45010, AT5G51400	BRADI3G33330	OS10G0560200
Traes_1AL_C1EF04361	13.4813	5.70733	5.82133	1.69377	19.9639	3.2769	10.2886	7.89727		-1.1623	-1.0735	-3.0785	-2.3481	-0.9346	-1.3505		0.01434	0.04818	0.006467	1.191e-05	0.05085	0.002866		0.03048	0.07035	0.01037	2.841e-05	0.07111	0.005212		-0.6157	-0.328	0.328	0.1041	0.4276	0.4276					43.21	AT1G24510	BRADI3G33860	OS06G0562600	GRMZM2G043383, GRMZM2G070542
Traes_1AL_C1F546A56	5.06927	118.266	32.641	38.1503	9.24297	121.904	458.898	322.637		4.4969	2.6476	2.7329	3.6396	5.5663	5.0599		1.178e-25	6.098e-09	3.827e-08	1.453e-29	5.206e-69	1.379e-57		1.736e-23	2.646e-08	1.163e-07	3.019e-28	6.5e-67	1.481e-55		0.6878	-0.4546	0.4546	0.0594	0.2577	0.2577				SPFH/Band 7/PHB domain-containing membrane-associated protein family [Source:Projected from Arabidopsis thaliana (AT3G01290) TAIR;Acc:AT3G01290]	40.47	AT3G01290		OS10G0464000
Traes_1AL_C21696173	54.8677	132.001	52.687	5.6857	30.7134	124.375	52.4618	71.9277		1.2219	-0.0666	-2.9705	2.0132	0.7724	1.2212		0.0002696	0.8509	3.237e-06	2.883e-09	0.03209	0.0003781		0.000914	0.8806	8.123e-06	1.045e-08	0.04678	0.0007951		-0.33	-0.2495	0.2495	0.4248	0.5513	0.5513					45.34			OS07G0538200, OS07G0538400	GRMZM2G021624, GRMZM2G087625, GRMZM2G140231, GRMZM2G431018, GRMZM2G021624, GRMZM2G087625, GRMZM2G140231, GRMZM2G431018
Traes_1AL_C21956F30	4.23063	6.63473	6.30747	0	3.829	0.328933	0	0.239533		0.5261	0.429	-3.4995	-3.1557	-3.9699	-3.2517		0.5288	0.6253	0.03303	0.01304	0.01222	0.01087		0.6237	0.6788	0.0465	0.02018	0.0193	0.01781		-0.7807	0.5233	-0.5233	0.0222	0.1833	0.1833					61.83	AT1G55560, AT3G13390, AT1G55570, AT3G13400, AT1G55560, AT3G13390, AT1G55570, AT3G13400	BRADI2G22000	OS05G0485800	GRMZM2G129064, GRMZM2G142584
Traes_1AL_C22E4F573	65.7147	32.8073	37.0199	24.3115	52.4801	10.9202	28.4548	23.9623		-1.0098	-0.8265	-1.4849	-2.1688	-0.8569	-1.1299		0.0007496	0.009397	0.0003756	2.097e-09	0.01057	0.0003716		0.002279	0.01598	0.0007313	7.706e-09	0.01688	0.0007822		-0.6101	0.3896	-0.3896	0.1082	0.34	0.34					43.46
Traes_1AL_C2313FF27	18.4193	43.0453	77.6132	484.014	12.4936	39.0348	56.3356	79.7642		1.2628	2.0987	4.7343	1.6601	2.1542	2.6573		4.474e-05	2.113e-11	5.966e-55	9.34e-08	7.802e-12	2.686e-19		0.0001845	1.274e-10	3.888e-53	2.849e-07	3.706e-11	3.295e-18		0.8448	0.3166	-0.3166	0.0083	0.4449	0.4449				2-oxoglutarate (2OG) and Fe(II)-dependent oxygenase superfamily protein [Source:Projected from Arabidopsis thaliana (AT4G13400) TAIR;Acc:AT4G13400]	37.81	AT4G13400	BRADI2G17170	OS05G0556000	GRMZM2G149800, GRMZM2G314692
Traes_1AL_C2668C26D	268.984	173.888	133.06	56.5905	235.56	120.913	112.955	143.315		-0.6439	-1.0292	-2.1852	-0.9773	-1.0551	-0.7127		4.739e-05	1.94e-09	1.287e-18	4e-09	2.862e-09	1.083e-05		0.0001944	8.972e-09	8.633e-18	1.428e-08	1.066e-08	2.845e-05		-0.8382	-0.0734	0.0734	0.0094	0.8628	0.8628					41.6	AT5G10800, AT5G25060, AT5G10800, AT5G25060, AT5G10800, AT5G25060	BRADI3G31900	OS02G0179900	GRMZM2G174785, GRMZM5G832138, GRMZM2G133308
Traes_1AL_C2F333604	566.31	232.056	278.998	79.4967	362.609	139.201	157.215	157.409		-1.2894	-1.027	-2.7993	-1.3776	-1.2035	-1.1948		7.144e-08	2.28e-05	5.733e-22	2.087e-08	1.446e-06	9.454e-07		5.898e-07	6.047e-05	5.043e-21	6.849e-08	4.021e-06	2.844e-06		-0.8663	0.1848	-0.1848	0.0054	0.6613	0.6613					43.01		BRADI5G20077	OS03G0423850, OS04G0206200
Traes_1AL_C33421191	34.949	15.1793	8.8875	1.89523	92.3582	5.28307	6.03687	6.55403		-1.208	-1.9077	-3.7411	-3.9421	-3.929	-3.7427		0.002204	4.804e-05	5.481e-05	6.846e-17	2.697e-13	1.14e-16		0.005915	0.0001214	0.0001194	5.761e-16	1.467e-12	1.05e-15		-0.8825	-0.0762	0.0762	0.0037	0.8577	0.8577					64.63
Traes_1AL_C340A8E74	11.4717	32.4673	45.5177	111.995	6.5175	50.2503	34.9855	16.292		1.5084	1.9634	3.2191	2.864	2.3547	1.2619		0.002802	0.0001265	4.131e-10	1.229e-08	5.781e-06	0.01639		0.007315	0.0002996	1.492e-09	4.143e-08	1.494e-05	0.02593		0.6313	0.3411	-0.3411	0.0932	0.4083	0.4083				AP2/B3-like transcriptional factor family protein [Source:Projected from Arabidopsis thaliana (AT5G58280) TAIR;Acc:AT5G58280]	41.68	AT5G58280	BRADI2G22130	OS05G0481400	GRMZM2G174610
Traes_1AL_C40703A29	84.8324	818.698	10428.2	4943.88	2.17977	8890.48	6354.23	5490.46		3.2379	6.8874	5.8152	11.8339	11.3522	11.1427		1.034e-21	1.761e-92	3.107e-66	7.536e-121	2.501e-111	2.366e-107		9.686e-20	1.808e-89	3.431e-64	3.943e-118	1.253e-108	1.425e-104		0.7751	0.0604	-0.0604	0.0238	0.887	0.887					51.11	AT1G27130, AT1G10360, AT1G69920, AT1G59670, AT1G10370, AT1G27140, AT1G59700, AT1G69930, AT1G27130, AT1G10360, AT1G69920, AT1G59670, AT1G10370, AT1G27140, AT1G59700, AT1G69930	BRADI3G31841, BRADI3G31834	OS10G0530400	GRMZM2G363540
Traes_1AL_C42DE440F	2402.93	775.985	74.5545	206.891	1962.41	59.6692	137.27	135.937		-1.5646	-4.7902	-3.3821	-4.8077	-3.6747	-3.6876		0.06947	3.294e-08	9.632e-05	2.924e-08	2.172e-05	1.961e-05		0.118	1.294e-07	0.0002034	9.429e-08	5.225e-05	4.974e-05		-0.7377	0.2376	-0.2376	0.0367	0.571	0.571					63.11	AT1G52230, AT3G16140	BRADI2G16810	OS05G0560000	GRMZM2G451224
Traes_1AL_C4A651390	435.202	1114.98	1348.02	3192.55	415.234	2082.75	731.783	667.228		1.3527	1.624	2.8623	2.3153	0.8144	0.6816		5.746e-07	2.105e-09	5.186e-26	7.852e-18	0.002685	0.01167		3.772e-06	9.69e-09	6.374e-25	7.231e-17	0.00476	0.01901		0.5521	0.2934	-0.2934	0.1559	0.4806	0.4806					40.41	AT1G54710, AT1G03380, AT1G54710, AT1G03380	BRADI2G25677	OS05G0405900	GRMZM2G078468, GRMZM2G546452
Traes_1AL_C4B3AD41D	30.7569	58.3992	206.093	253.245	77.4994	329.967	340.396	124.033		0.9276	2.7282	3.0163	2.0665	2.113	0.6734		0.03199	2.238e-10	4.664e-12	3.715e-07	2.213e-07	0.1005		0.06085	1.167e-09	1.955e-11	1.058e-06	6.738e-07	0.1346		0.6992	-0.37	0.37	0.0536	0.367	0.367					68.79			OS11G0483000
Traes_1AL_C4B40A214	328.17	1140.41	1097.93	643.236	93.6208	3644.47	1116.06	1512.45		1.7945	1.7416	0.9611	5.2703	3.5677	4.0062		2.507e-18	3.53e-17	6.94e-06	1.965e-139	8.142e-64	5.503e-81		1.513e-16	4.61e-16	1.681e-05	1.72e-136	8.484e-62	1.366e-78		0.5571	-0.0955	0.0955	0.1514	0.8219	0.8219					46.51	AT5G28840	BRADI3G26860	OS10G0417600	GRMZM2G124434
Traes_1AL_C4C5018EC	201.719	115.691	48.713	35.8951	186.258	42.7466	48.6012	51.5044		-0.7937	-2.0611	-2.3079	-2.0689	-1.9212	-1.8592		1.928e-05	1.464e-20	7.174e-15	1.539e-22	3.527e-17	1.06e-19		8.682e-05	2.752e-19	3.667e-14	2.102e-21	2.758e-16	1.356e-18		-0.8856	0.1385	-0.1385	0.0034	0.7435	0.7435				transducin family protein / WD-40 repeat family protein [Source:Projected from Arabidopsis thaliana (AT5G43920) TAIR;Acc:AT5G43920]	42.16	AT5G43920	BRADI3G28200	OS10G0465000	GRMZM2G097640
Traes_1AL_C4D2A398B	15.6318	9.82143	4.4064	1.69377	18.4799	1.8501	3.0893	3.03147		-0.6799	-1.9042	-3.4121	-3.2311	-2.486	-2.5794		0.06289	0.0004064	0.002303	1.827e-07	6.47e-05	6.264e-07		0.1084	0.0008873	0.003978	5.391e-07	0.0001464	1.926e-06		-0.8857	0.1801	-0.1801	0.0034	0.6696	0.6696					39.5	AT4G32900	BRADI2G19490	OS05G0520200	GRMZM2G127844
Traes_1AL_C4F9F792D	83.1609	92.9419	14.3431	20.6296	117.117	5.4518	17.011	18.2867		0.1759	-2.4291	-1.8116	-4.0918	-2.7356	-2.6425		0.6457	4.666e-08	0.0002125	1.715e-17	7.674e-10	1.419e-10		0.7273	1.796e-07	0.0004281	1.528e-16	3.024e-09	6.552e-10		-0.6826	0.2938	-0.2938	0.0621	0.48	0.48				Heavy metal transport/detoxification superfamily protein [Source:Projected from Arabidopsis thaliana (AT5G14910) TAIR;Acc:AT5G14910]	44.74	AT5G14910	BRADI2G30370	OS05G0337400	GRMZM2G088669
Traes_1AL_C4FA8404A	697.865	1148.21	1462.59	2759.16	684.137	2497.34	1474.19	1841.11		0.719	1.0676	1.9739	1.864	1.106	1.4261		4.155e-06	1.068e-11	8.082e-36	1.582e-33	1.332e-12	2.959e-20		2.203e-05	6.704e-11	2.038e-34	3.996e-32	6.795e-12	4.026e-19		0.8488	-0.0922	0.0922	0.0077	0.8281	0.8281					40.24	AT5G09330, AT5G64060, AT5G09330, AT5G64060	BRADI2G24790	OS05G0426200	GRMZM2G104400, GRMZM2G456568
Traes_1AL_C4FD07F1C	4.7667	35.4463	1.24467	1.69377	3.47457	1.19637	2.0953	2.4329		2.8893	-1.6683	-1.5482	-1.5817	-0.6299	-0.4731		0.0007312	0.1274	0.2381	0.1369	0.5427	0.6162		0.002229	0.1683	0.2808	0.1742	0.596	0.6702		-0.4383	0.3636	-0.3636	0.2774	0.3759	0.3759					56.6		BRADI3G45290, BRADI1G48660, BRADI2G18410, BRADI4G07840		GRMZM2G451254
Traes_1AL_C527C8688	99.3734	62.5917	237.252	396.337	86.9046	97.3477	107.055	88.1968		-0.6839	1.2179	1.9537	0.1789	0.2864	0.0193		0.001462	5.98e-09	1.057e-19	0.3963	0.1904	0.927		0.004117	2.599e-08	7.744e-19	0.4512	0.2349	0.9389		0.4867	0.4368	-0.4368	0.2213	0.2792	0.2792					41.68		BRADI2G21290	OS05G0494100	GRMZM2G440949, AC201832.3_FG006
Traes_1AL_C536948FC	88.6606	23.4232	9.03987	10.8106	52.2224	15.8252	8.46947	5.64263		-1.87	-3.2241	-3.0045	-1.6539	-2.5169	-3.0937		0.003102	2.656e-06	8.147e-05	0.01101	0.0003465	7.804e-06		0.008003	8.079e-06	0.0001737	0.01725	0.0007055	2.089e-05		-0.8995	0.225	-0.225	0.0024	0.5921	0.5921				Protein of unknown function, DUF538 [Source:Projected from Arabidopsis thaliana (AT4G24130) TAIR;Acc:AT4G24130]	50.23	AT4G24130	BRADI3G30870		GRMZM6G132224
Traes_1AL_C544E6828	63.1038	18.8364	4.92633	5.77287	24.2642	0.4358	0.994033	2.02417		-1.7063	-3.5243	-3.2157	-4.9104	-4.1739	-3.3196		0.00502	6.178e-07	7.878e-05	1.061e-06	3.49e-05	1.481e-05		0.0122	2.049e-06	0.0001683	2.867e-06	8.182e-05	3.819e-05		-0.7388	0.5474	-0.5474	0.0363	0.1602	0.1602					57.39	AT1G32080	BRADI3G34517	OS01G0511600	GRMZM5G873519, GRMZM2G478212
Traes_1AL_C5CF9737D	200.825	2490.68	11342.5	9696.56	32.4893	13286.6	3719.32	4076.6		3.5877	5.7538	5.5292	8.5791	6.7598	6.891		1.981e-17	2.793e-42	3.853e-39	3.567e-88	2.234e-55	1.616e-57		1.057e-15	2.199e-40	1.17e-37	6.476e-86	1.667e-53	1.734e-55		0.7396	0.1315	-0.1315	0.036	0.7563	0.7563					42.13	AT1G17960, AT5G26830, AT1G18130		OS08G0295300	GRMZM2G553314
Traes_1AL_C64C85707	136.591	654.219	4040.03	6495.7	21.3151	4276.96	7000.1	5394.49		2.2506	4.8637	5.5447	7.5988	8.3062	7.9323		3.638e-13	8.47e-56	7.559e-72	7.304e-119	1.204e-141	2.099e-129		9.755e-12	1.319e-53	1.087e-69	3.572e-116	1.39e-138	2.358e-126		0.8747	-0.0262	0.0262	0.0045	0.9508	0.9508					56.69		BRADI3G31727	OS10G0527800, OS10G0528100	GRMZM2G025190
Traes_1AL_C65571370	173.579	43.7139	3.63857	11.0993	120.206	9.15617	3.593	5.15253		-1.9698	-5.3363	-3.9101	-3.504	-4.9116	-4.4003		6.064e-07	4.783e-20	2.053e-11	1.752e-14	1.073e-14	2.061e-18		3.951e-06	8.531e-19	8.187e-11	1.151e-13	6.663e-14	2.298e-17		-0.8274	0.2316	-0.2316	0.0112	0.581	0.581					59.01	AT2G37700, AT1G02205, AT1G02190
Traes_1AL_C67577AB2	70.6141	53.6287	28.4208	14.9168	83.7312	29.2156	39.3681	44.3248		-0.4192	-1.3176	-2.0986	-1.5218	-1.0675	-0.9269		0.09238	6.012e-06	1.382e-06	1.681e-08	0.0001202	0.0002467		0.1504	1.738e-05	3.607e-06	5.574e-08	0.0002622	0.000534		-0.7549	-0.233	0.233	0.0304	0.5786	0.5786					42.63	AT3G60910	BRADI2G26520	OS05G0392200
Traes_1AL_C6998335E	7.96467	27.9505	295.331	277.752	8.65057	391.385	521.188	255.18		1.7205	5.1004	5.0091	5.4699	5.8868	4.8615		4.045e-05	4.133e-36	8.954e-34	7.403e-52	1.205e-59	3.899e-41		0.0001688	2.338e-34	1.978e-32	3.854e-50	1.058e-57	2.06e-39		0.849	-0.2467	0.2467	0.0077	0.5558	0.5558					48.6
Traes_1AL_C6CACDF78	18.0312	17.8063	6.85713	0.925833	15.9918	5.612	7.27987	11.5895		-0.1277	-1.5249	-3.6137	-1.6845	-1.1068	-0.4633		0.7532	0.003131	0.001124	0.0009389	0.03419	0.281		0.8161	0.005838	0.002041	0.001739	0.04959	0.3371		-0.6986	-0.1347	0.1347	0.0539	0.7505	0.7505					42.74		BRADI3G00847		AC194355.3_FG002
Traes_1AL_C6E83149D	7.26027	10.534	5.5125	5.48423	7.64137	4.97927	1.605	2.44443		0.4729	-0.4093	-0.4425	-0.5917	-2.121	-1.6187		0.3752	0.5133	0.5747	0.3072	0.01421	0.01497		0.4759	0.5722	0.6201	0.3596	0.02217	0.02387		-0.6936	0.5898	-0.5898	0.0564	0.1238	0.1238					51.94	AT5G61320, AT1G64950, AT1G64900, AT2G12190, AT1G64930, AT3G03470, AT1G64940	BRADI3G30520
Traes_1AL_C707AEFDC	11.2868	2.41533	3.7363	3.5454	6.14523	3.70853	3.71363	1.88107		-2.233	-1.6246	-1.784	-0.6074	-0.6941	-1.5157		0.0001405	0.01129	0.04455	0.3099	0.3126	0.02751		0.0005121	0.01889	0.06122	0.3624	0.3665	0.04159		-0.6929	0.2033	-0.2033	0.0567	0.6291	0.6291					42.34	AT2G25970			GRMZM5G854199
Traes_1AL_C72E5F1BD	13.9425	2.3897	2.4916	0	6.12543	2.18323	0	0.239533		-2.5371	-2.5021	-5.2192	-1.2183	-4.6771	-3.9159		9.47e-05	0.00111	0.0009522	0.09131	0.002395	0.0009766		0.0003609	0.002242	0.001749	0.121	0.00428	0.001925		-0.9324	0.254	-0.254	0.0007	0.5438	0.5438					44.9
Traes_1AL_C74CE5520	32.9785	25.814	11.9039	12.6623	13.1584	2.6724	3.56627	3.45223		-0.3312	-1.434	-1.3982	-2.4535	-1.7661	-1.9258		0.3798	0.001262	0.01169	8.559e-05	0.005275	0.0005089		0.4805	0.002527	0.0179	0.000183	0.008897	0.001048		-0.6232	0.7951	-0.7951	0.0988	0.0183	0.0183					47.67	AT5G46880, AT4G17710	BRADI3G34410	OS10G0575600	GRMZM2G123140
Traes_1AL_C755055D2	33.9482	10.4867	5.5466	0.9694	9.76187	2.1832	0.994033	2.44497		-1.7174	-2.7531	-4.5676	-2.2669	-2.9495	-1.8318		3.227e-05	4.028e-07	5.932e-05	0.0007627	0.001696	0.002581		0.0001379	1.37e-06	0.0001287	0.001432	0.003105	0.004727		-0.8697	0.4122	-0.4122	0.005	0.3102	0.3102					48.23
Traes_1AL_C759F3DB6	892.345	1454.61	3038.35	5528.27	834.029	3106.41	3712.25	2496.83		0.7027	1.7628	2.6223	1.8934	2.1503	1.579		5.708e-05	6e-24	1.077e-50	9.679e-28	3.237e-35	9.083e-20		0.0002296	1.485e-22	5.735e-49	1.828e-26	1.012e-33	1.171e-18		0.881	-0.0188	0.0188	0.0038	0.9647	0.9647					43.19		BRADI2G22200		GRMZM2G132759
Traes_1AL_C76740616	8.3237	3.6848	9.88723	36.1243	2.3835	1.03607	0.5037	0.335933		-1.0971	0.2159	2.0383	-1.2049	-1.771	-2.4437		0.135	0.767	0.004398	0.2334	0.1596	0.04647		0.2067	0.8084	0.007248	0.2829	0.2008	0.06698		-0.0181	0.8365	-0.8365	0.9661	0.0096	0.0096					54.23
Traes_1AL_C76BCC7EC	1.10833	7.56583	45.7261	27.9712	1.74567	61.1862	24.8731	16.9901		2.7408	5.3102	4.5878	4.9589	3.6775	3.1816		0.000854	3.976e-11	5.067e-08	3.764e-18	7.871e-10	7.386e-08		0.002558	2.304e-10	1.524e-07	3.581e-17	3.097e-09	2.536e-07		0.7145	-0.125	0.125	0.0464	0.768	0.768					54.59	AT5G22380, AT3G44350, AT5G22380, AT3G44350	BRADI2G23967	OS05G0442700	GRMZM2G465835, GRMZM2G172264
Traes_1AL_C7F9D9C41	9.8509	4.9152	2.02143	4.75987	0.7751	2.508	0	0.239533		-0.9447	-2.1789	-0.8879	1.6226	-1.6429	-0.9553		0.1955	0.01598	0.3365	0.1092	0.3164	0.4792		0.2813	0.02587	0.3842	0.142	0.3705	0.5386		-0.4039	0.8013	-0.8013	0.321	0.0168	0.0168					66.02
Traes_1AL_C7FD90C13	36.0516	25.2264	16.2761	4.7163	53.7351	74.1071	20.5291	14.2157		-0.484	-1.0844	-2.5837	0.4294	-1.367	-1.8891		0.297	0.03037	0.0005146	0.334	0.005176	8.195e-05		0.395	0.04637	0.0009831	0.3873	0.008744	0.0001905		-0.7169	-0.4373	0.4373	0.0453	0.2786	0.2786					57.48		BRADI2G17982	OS05G0543600	GRMZM2G119693, GRMZM2G175232
Traes_1AL_C7FFA24C0	0	0.5437	48.5133	29.8829	0	5.94933	20.3346	30.8107		1.6578	7.8098	7.095	5.4384	7.1431	7.7459		0.297	6.755e-08	1.301e-06	0.0001418	4.245e-07	3.282e-08		0.395	2.549e-07	3.408e-06	0.0002949	1.254e-06	1.172e-07		0.8787	-0.0556	0.0556	0.0041	0.896	0.896				SGNH hydrolase-type esterase superfamily protein [Source:Projected from Arabidopsis thaliana (AT2G40250) TAIR;Acc:AT2G40250]	66.58	AT2G40250	BRADI2G22690	OS05G0468500	GRMZM2G179728, GRMZM2G389089
Traes_1AL_C84EAD5EB	365.507	16.7661	1.51267	9.43257	190.963	3.48647	7.05157	2.924		-4.2681	-7.3279	-4.9389	-5.344	-4.5189	-5.6698		6.819e-07	9.09e-13	1.99e-07	6.95e-09	8.003e-07	1.194e-09		4.388e-06	6.658e-12	5.666e-07	2.409e-08	2.293e-06	4.99e-09		-0.7602	0.1335	-0.1335	0.0286	0.7527	0.7527					56.09	AT3G61750	BRADI2G17067	OS05G0556400
Traes_1AL_C852643EE	29.0962	43.7798	6.7821	64.0736	65.2987	16.3102	20.5023	25.3965		0.6179	-1.9395	1.1864	-1.8875	-1.6493	-1.3413		0.1119	0.0001186	0.004983	2.744e-06	8.326e-05	0.0004916		0.1767	0.0002822	0.008138	7.074e-06	0.0001857	0.001015		-0.128	0.0087	-0.0087	0.7626	0.9838	0.9838					49.03	AT4G21700	BRADI2G16940	OS05G0557500	GRMZM2G027420
Traes_1AL_C8A2D7C80	151.877	27.0969	5.98487	11.1699	34.0659	4.68703	5.54053	2.30183		-2.4166	-4.4939	-3.5853	-2.5989	-2.4849	-3.6786		0.0005481	6.022e-09	8.682e-06	0.0007286	0.001932	9.321e-06		0.00172	2.615e-08	2.08e-05	0.001372	0.003502	2.471e-05		-0.7983	0.4728	-0.4728	0.0175	0.2367	0.2367					51.66	AT2G46300, AT1G01453, AT4G01110, AT2G46300, AT1G01453, AT4G01110	BRADI3G09780	OS02G0261000	GRMZM2G147772, GRMZM2G140561
Traes_1AL_C92A0FB3A	21.6866	4.58827	10.0028	4.3134	16.2451	6.44697	3.10267	2.76883		-2.2304	-1.145	-2.5847	-1.2002	-2.2935	-2.5047		0.00061	0.08045	0.005823	0.06711	0.004011	0.0006451		0.001895	0.1115	0.009404	0.09121	0.006908	0.001308		-0.8386	0.2649	-0.2649	0.0093	0.5261	0.5261					69.2	AT1G48760
Traes_1AL_C9427641C	4.3242	20.6662	80.241	256.791	0.7751	89.4746	33.9802	28.575		2.0518	3.9946	5.6378	6.6233	5.2409	4.9724		5.267e-05	1.405e-15	1.36e-29	8.876e-21	4.833e-13	4.413e-12		0.0002138	1.508e-14	2.207e-28	1.064e-19	2.568e-12	2.406e-11		0.772	0.2236	-0.2236	0.0248	0.5946	0.5946					46.59		BRADI2G18840	OS05G0533400, OS05G0533301, OS05G0533450	GRMZM2G101513, GRMZM2G048576, GRMZM2G060714, GRMZM2G070503, GRMZM2G337881, GRMZM2G101527, GRMZM2G081458, GRMZM2G128693, GRMZM2G026083, GRMZM2G403407, GRMZM2G026189, GRMZM2G097813, GRMZM5G827455, GRMZM2G101513, GRMZM2G048576, GRMZM2G060714, GRMZM2G070503, GRMZM2G337881, GRMZM2G101527, GRMZM2G081458, GRMZM2G128693, GRMZM2G026083, GRMZM2G403407, GRMZM2G026189, GRMZM2G097813, GRMZM5G827455, GRMZM2G10…
Traes_1AL_C9A9FA2AB	4.81447	4.23223	0.549667	3.83407	11.6082	0	1.00737	0		-0.0878	-3.065	-0.1311	-6.1154	-3.3504	-6.1534		0.903	0.01435	0.8913	4.71e-05	0.00146	4.056e-05		0.9295	0.02347	0.9065	0.0001043	0.002701	9.842e-05		-0.6131	0.3161	-0.3161	0.106	0.4457	0.4457					46.14	AT2G46225	BRADI2G15510	OS05G0585400	GRMZM2G058456
Traes_1AL_C9F9021C3	4.7667	2.24817	1.39003	2.66317	4.86043	2.3393	1.605	0.683433		-0.9455	-1.4297	-0.9061	-1.0718	-1.5062	-2.6781		0.3256	0.1921	0.4598	0.2749	0.173	0.02076		0.4254	0.242	0.5082	0.3263	0.2157	0.03217		-0.759	0.2036	-0.2036	0.029	0.6287	0.6287					43.56		BRADI2G22710	OS05G0467700	GRMZM2G000269, GRMZM2G078509, GRMZM2G144283
Traes_1AL_CA09A0580	377.123	79.5741	49.5457	9.31827	571.741	34.4706	26.3862	32.8002		-2.2306	-2.8836	-5.1487	-3.9685	-4.3852	-4.0828		1.016e-09	4.135e-14	6.367e-19	3.206e-25	7.52e-27	1.181e-26		1.313e-08	3.638e-13	4.381e-18	5.173e-24	1.415e-25	2.777e-25		-0.9159	-0.0166	0.0166	0.0014	0.9689	0.9689					60.43	AT3G48410, AT2G36290, AT1G74290, AT1G74280, AT1G74300, AT3G54240			GRMZM2G074914
Traes_1AL_CA0DC8A16	0	2.60447	0.549667	3.7033	0	14.5218	3.63307	10.4737		3.8803	1.6569	4.5202	6.817	4.8928	6.3956		0.01105	0.3526	0.00543	2.777e-06	0.001308	1.146e-05		0.0243	0.4129	0.008812	7.155e-06	0.002438	3.001e-05		0.7036	-0.4422	0.4422	0.0515	0.2727	0.2727					58.61		BRADI2G44000	OS05G0584400	GRMZM2G128726
Traes_1AL_CA17722B6	313.287	138.765	42.105	6.41007	2738.4	502.108	65.86	34.1409		-1.1618	-2.8411	-5.3547	-2.4159	-5.3093	-6.2406		0.01234	3.783e-09	2.176e-14	1.565e-07	7.018e-29	5.211e-39		0.02674	1.688e-08	1.074e-13	4.65e-07	1.507e-27	2.496e-37		-0.8249	-0.3974	0.3974	0.0117	0.3297	0.3297					49.95		BRADI2G24910	OS05G0424000	GRMZM2G164814
Traes_1AL_CA2AFD745	126.221	771.983	5877.51	7998.2	29.4219	3020.75	2636.46	1634.09		2.5649	5.4535	5.8917	6.5803	6.3869	5.7063		3.218e-07	1.561e-27	7.721e-32	2.27e-38	3.183e-36	2.934e-29		2.254e-06	5.05e-26	1.497e-30	7.133e-37	1.046e-34	8.187e-28		0.8028	0.1692	-0.1692	0.0165	0.6887	0.6887					54.55		BRADI3G31737, BRADI3G31750	OS10G0527800, OS10G0528100, OS10G0527800, OS10G0528100	GRMZM2G025190
Traes_1AL_CA2CE3A21	42.5341	161.154	221.169	104.244	3.66287	151.365	77.2235	143.927		1.9512	2.4082	1.3326	5.267	4.3063	5.1938		5.129e-06	2.103e-08	0.003118	6.837e-25	1.24e-16	2.847e-24		2.662e-05	8.493e-08	0.005272	1.083e-23	9.213e-16	5.566e-23		0.5665	0.3245	-0.3245	0.1432	0.433	0.433					44.25		BRADI5G03127	OS01G0890600
Traes_1AL_CBB9E4CDC	54.4984	29.7013	17.7731	12.9509	42.8481	15.315	12.0142	16.2394		-0.8869	-1.6687	-2.0284	-1.3882	-1.8023	-1.3813		0.001764	1.056e-06	2.649e-05	1.71e-05	3.604e-06	1.448e-05		0.00486	3.397e-06	5.999e-05	4.002e-05	9.572e-06	3.739e-05		-0.8943	0.25	-0.25	0.0027	0.5504	0.5504					39.66	AT4G32250	BRADI1G30360	OS06G0639500	GRMZM2G140082
Traes_1AL_CBF8E5E30	110.089	37.0227	27.7689	118.769	329.168	17.1368	7.8103	18.6256		-1.5537	-1.9564	0.0711	-4.068	-5.3258	-4.1308		2.486e-09	4.49e-11	0.7993	1.264e-43	1.168e-35	2.326e-45		2.937e-08	2.582e-10	0.8257	4.941e-42	3.718e-34	1.47e-43		-0.5148	0.2934	-0.2934	0.1917	0.4807	0.4807					51	AT3G05640, AT3G16800, AT5G27930, AT3G05640, AT3G16800, AT5G27930	BRADI2G27977, BRADI2G27970	OS05G0358500	GRMZM2G069713
Traes_1AL_CC3EB56C4	11.1614	9.82587	0	0	0.7905	0	0	0		-0.1515	-5.7533	-4.9637	-2.4512	-2.0321	-2.4928		0.9023	0.001066	0.005513	0.1737	0.2678	0.1663		0.9289	0.00216	0.008936	0.2164	0.3191	0.2113		-0.6898	0.5204	-0.5204	0.0584	0.1861	0.1861					59.93	AT4G02290, AT1G02800	BRADI2G11870	OS01G0312800	GRMZM2G331566
Traes_1AL_CC4463EB5	9.00953	0	0.549667	3.38757	13.2287	3.05067	0	0.575467		-2.3045	-1.8133	-0.8426	-1.2326	-2.6173	-2.1587		NA	NA	NA	NA	NA	NA		NA	NA	NA	NA	NA	NA		-0.5252	-0.0375	0.0375	0.1813	0.9298	0.9298					39.08	AT1G28240, AT1G53040, AT1G28240, AT1G53040, AT1G28240, AT1G53040, AT1G28240, AT1G53040	BRADI2G19580	OS01G0304300	GRMZM5G891056, AC233864.1_FG014, GRMZM2G115364, GRMZM2G162884
Traes_1AL_CC4ADB0E4	34.9823	19.5693	9.16927	0.9694	38.1824	7.03467	6.78957	10.547		-0.8245	-1.8717	-4.4147	-2.4031	-2.4444	-1.8191		0.002344	7.257e-07	3.428e-05	5.059e-11	3.662e-08	1.18e-08		0.00625	2.385e-06	7.662e-05	2.226e-10	1.219e-07	4.431e-08		-0.8503	-0.0895	0.0895	0.0075	0.833	0.833					56.3		BRADI2G16447, BRADI2G16467, BRADI2G16460	OS01G0530500
Traes_1AL_CC4CF4E71	107.602	4358.25	52936.6	93431.9	2.51317	38188.9	43334.8	37391.4		5.274	8.8408	9.6524	13.6812	13.8618	13.6511		2.516e-34	3.025e-93	8.959e-111	5.434e-135	1.6e-138	2.088e-134		1.084e-31	3.309e-90	7.027e-108	4.222e-132	1.706e-135	2.846e-131		0.8336	0.0865	-0.0865	0.0101	0.8386	0.8386					48.55		BRADI3G31777, BRADI3G31787	OS10G0368100, OS10G0365200, OS10G0528300, OS10G0368100, OS10G0365200, OS10G0528300
Traes_1AL_CC827E5C6	166.62	104.921	92.5944	40.1706	107.396	49.5266	52.6423	74.1372		-0.6694	-0.8584	-2.0531	-1.0882	-1.0288	-0.5226		2.741e-06	1.094e-07	3.964e-14	2.022e-10	8.817e-08	0.000844		1.518e-05	4.025e-07	1.92e-13	8.313e-10	2.809e-07	0.001679		-0.7972	0.3204	-0.3204	0.0178	0.439	0.439					42.84	AT1G50370, AT3G19980, AT1G50370, AT3G19980	BRADI2G17570	OS01G0691700	GRMZM2G055905, GRMZM2G119720
Traes_1AL_CCD12AF18	44.7235	19.2424	90.6574	93.7385	58.9766	84.4053	276.948	92.2446		-1.2318	0.9845	1.0419	0.5023	2.2199	0.6415		0.0001159	0.001188	0.001499	0.07944	1.676e-15	0.0238		0.0004318	0.00239	0.002668	0.1065	1.121e-14	0.03647		0.593	-0.5031	0.5031	0.1212	0.2038	0.2038					54.6		BRADI2G26590	OS05G0391600	GRMZM5G869788, GRMZM2G139574
Traes_1AL_CCD31FBE9	68.0065	100.642	119.786	80.4661	50.968	253.726	153.361	153.12		0.534	0.8004	0.2468	2.2857	1.5776	1.5737		0.01462	0.0004065	0.359	1.715e-27	8.496e-13	1.709e-13		0.03098	0.0008875	0.4071	3.184e-26	4.415e-12	1.082e-12		0.5111	-0.398	0.398	0.1955	0.3288	0.3288					39.15	AT2G40280, AT3G56080	BRADI2G22550	OS05G0472200
Traes_1AL_CCDAC9481	54.2895	116.131	176.915	642.277	68.5886	194.932	293.02	190.024		1.0867	1.6893	3.5447	1.4809	2.0757	1.45		3.546e-06	1.245e-12	3.285e-51	1.47e-11	3.465e-21	3.362e-11		1.912e-05	8.932e-12	1.783e-49	6.88e-11	4.052e-20	1.661e-10		0.8921	-0.0056	0.0056	0.0029	0.9896	0.9896					39.57	AT3G06140, AT5G19080	BRADI2G26290	OS05G0397650
Traes_1AL_CCFFB549C	0.4796	0.192833	2.40983	1.69377	0.368033	0.328933	1.4977	2.9235		-1.346	1.8707	0.7942	-0.0824	1.8709	2.7808		0.368	0.13	0.6141	0.9561	0.1533	0.01641		NA	0.1713	0.6571	0.9634	0.1937	0.02597		0.7672	-0.0268	0.0268	0.0263	0.9498	0.9498					56	AT4G31950, AT2G25160, AT4G31970, AT3G25180, AT4G31940
Traes_1AL_CD341167E	58.5002	59.1357	330.468	391.311	60.4367	193.269	242.527	221.138		0.0076	2.4774	2.7079	1.6581	1.9861	1.8546		0.9788	7.069e-19	2.477e-21	9.045e-10	3.036e-13	5.638e-12		0.9851	1.117e-17	2.074e-20	3.461e-09	1.645e-12	3.037e-11		0.8608	-0.0546	0.0546	0.0061	0.8977	0.8977					47.27	AT3G58630	BRADI2G16780	OS05G0560600	GRMZM2G157219
Traes_1AL_CD4872CA5	2.3551	5.5601	8.7719	18.1901	49.722	4.18933	6.43327	4.688		0.9775	1.5673	2.6304	-3.8534	-2.9384	-3.4145		0.1233	0.0174	0.0001101	4.123e-12	4.543e-08	1.444e-11		0.1916	0.02797	0.0002308	2.059e-11	1.497e-07	7.428e-11		-0.0789	-0.1539	0.1539	0.8526	0.716	0.716					41.26		BRADI3G32710	OS10G0547000	GRMZM2G336077, GRMZM2G028033
Traes_1AL_CD627FE88	21.9136	18.1957	31.7895	129.863	16.3078	13.6545	37.6541	34.0263		-0.2108	0.5588	2.5878	-0.2923	1.1938	1.0463		0.5188	0.09717	1.218e-15	0.41	0.0002451	0.0007049		0.6144	0.1321	6.556e-15	0.465	0.0005103	0.001421		0.7201	0.329	-0.329	0.044	0.4262	0.4262					43.89	AT4G15563	BRADI2G27330	OS05G0372800	GRMZM5G820460, AC233942.1_FG001
Traes_1AL_CD83B0FA4	279.326	253.088	635.517	1082.74	298.077	524.402	1130.61	970.36		-0.1366	1.1905	1.9508	0.8106	1.921	1.699		0.416	1.229e-12	2.105e-30	7.247e-07	2.92e-32	6.812e-26		0.5162	8.824e-12	3.645e-29	1.998e-06	7.713e-31	1.516e-24		0.9317	-0.2681	0.2681	0.0008	0.5209	0.5209				FUNCTIONS IN: molecular_function unknown; INVOLVED IN: biological_process unknown; LOCATED IN: endoplasmic reticulum, plasma membrane; EXPRESSED IN: 23 plant structures; EXPRESSED DURING: 13 growth stages; CONTAINS InterPro DOMAIN/s: NERD (InterPro: /.../528); Has 69 Blast hits to 69 proteins in 27 species: Archae - 0; Bacteria - 18; Metazoa - 8; Fungi - 0; Plants - 36; Viruses - 0; Other Eukaryo…	43.44	AT1G65020	BRADI3G34290	OS10G0577000	GRMZM2G053079
Traes_1AL_CDAE3B3EB	1.79493	104.947	82.2493	162.132	5.80243	92.3834	27.4052	7.6582		5.4892	5.1472	6.0846	3.7849	2.1011	0.3516		8.051e-09	7.073e-08	2.075e-10	6.896e-06	0.01433	0.6883		8.377e-08	2.663e-07	7.672e-10	1.695e-05	0.02234	0.7356		0.4278	0.2856	-0.2856	0.2903	0.493	0.493					58.35			OS05G0516700	GRMZM2G425729
Traes_1AL_CE016CC1D	58.9827	52.6943	30.5011	12.8472	75.2943	23.2747	30.186	32.3361		-0.1648	-0.8979	-2.0232	-1.6077	-1.3096	-1.2022		0.5461	0.003483	1.683e-05	5.738e-08	2.478e-05	2.055e-05		0.6396	0.00644	3.903e-05	1.791e-07	5.922e-05	5.196e-05		-0.8352	-0.077	0.077	0.0098	0.8563	0.8563					40.94	AT4G14342, AT3G23325, AT4G14342, AT3G23325, AT4G14342, AT3G23325, AT4G14342, AT3G23325	BRADI1G71660	OS08G0444100, OS08G0278966	GRMZM2G121942, GRMZM2G106574, GRMZM2G121942, GRMZM2G106574
Traes_1AL_CE21D317D	45.4594	30.6099	32.1686	15.2383	164.126	54.6738	70.4918	56.6004		-0.5625	-0.4912	-1.5952	-1.5359	-1.2129	-1.5239		0.1326	0.2108	0.002377	1.598e-05	0.0007639	1.69e-05		0.2036	0.2628	0.004096	3.757e-05	0.001478	4.323e-05		-0.4452	-0.7614	0.7614	0.269	0.0282	0.0282					53.78	AT4G16790, AT3G60380, AT4G16790, AT3G60380	BRADI3G33420	OS10G0562000	GRMZM2G069807, GRMZM2G365134
Traes_1AL_CEE3D37B1	9.98647	10.5656	7.00247	0	13.0674	2.7217	5.30523	4.64987		0.0047	-0.5826	-4.1528	-2.0895	-1.2882	-1.4477		0.9921	0.2988	0.004725	0.0005344	0.03083	0.006905		0.9946	0.3577	0.007744	0.001026	0.04512	0.01173		-0.7579	-0.0955	0.0955	0.0294	0.8221	0.8221					40.03		BRADI4G04445, BRADI2G05367, BRADI5G01405, BRADI2G01705, BRADI5G27535, BRADI2G59232, BRADI3G58226	OS10G0571900
Traes_1AL_CF1508399	163.594	127.281	79.0138	31.7724	163.937	48.2275	74.993	84.2303		-0.3794	-1.028	-2.2184	-1.739	-1.1153	-0.961		0.005509	2.358e-10	4.319e-15	6.837e-26	3.501e-11	4.434e-11		0.01324	1.226e-09	2.241e-14	1.153e-24	1.566e-10	2.166e-10		-0.7938	0.0121	-0.0121	0.0187	0.9773	0.9773					43.58	AT1G80210, AT3G06820, AT1G80210, AT3G06820	BRADI2G18080	OS05G0542600	GRMZM2G152436, GRMZM2G096491
Traes_1AL_CF6B4931E	178.269	147.172	13.8139	2.90823	78.2668	15.8577	9.44973	20.6352		-0.2796	-3.6009	-5.4991	-2.1727	-2.9449	-1.8866		0.3726	3.951e-20	2.146e-12	3.389e-09	5.31e-11	1.053e-07		0.4734	7.112e-19	9.204e-12	1.219e-08	2.335e-10	3.551e-07		-0.8473	0.1603	-0.1603	0.0079	0.7045	0.7045					46.94	AT3G47050, AT3G47040, AT3G47000, AT3G47010, AT3G47050, AT3G47040, AT3G47000, AT3G47010	BRADI2G23720	OS05G0449600	GRMZM2G181259, GRMZM2G115065
Traes_1AL_CF6C67E1B	10.7387	12.6115	8.57867	46.3191	9.30197	10.719	51.074	15.1824		0.1874	-0.3245	2.0031	0.186	2.3902	0.7075		0.8034	0.6819	0.009015	0.8066	0.001137	0.3428		0.8553	0.7313	0.0141	0.8399	0.002139	0.401		0.6623	-0.0671	0.0671	0.0735	0.8746	0.8746					53.95	AT3G24420	BRADI2G14500	OS05G0590300	GRMZM2G141999
Traes_1AL_CFB30CB73	60.9141	195.101	188.595	263.957	140.5	268.342	270.28	212.413		1.6692	1.6325	2.1001	0.9348	0.9395	0.5947		1.143e-10	6.247e-10	1.272e-14	0.0001187	0.0001329	0.01465		1.827e-09	3.072e-09	6.384e-14	0.0002494	0.0002882	0.0234		0.7305	-0.3475	0.3475	0.0396	0.3989	0.3989					40.9
Traes_1AL_CFF403F3E	0.272633	10.7491	210.283	229.806	0.3054	42.2698	26.1695	14.2378		4.3033	8.5376	8.6405	6.3529	5.6745	4.7997		6.238e-05	8.745e-16	4.765e-16	5.128e-12	1.2e-09	2.79e-07		0.0002486	9.606e-15	2.641e-15	2.532e-11	4.642e-09	8.94e-07		0.7247	0.2315	-0.2315	0.042	0.5812	0.5812					61.19		BRADI3G31800	OS10G0368100, OS10G0365200, OS10G0528300
Traes_1AL_D0514B2B2	21.9656	8.26223	1.28557	6.49723	8.72087	2.61483	2.59897	1.8459		-1.4117	-4.0196	-1.7492	-1.6373	-1.6846	-2.2241		0.0001535	5.732e-07	0.006938	0.004105	0.01465	0.0005527		0.0005546	1.911e-06	0.01107	0.006906	0.02279	0.001132		-0.6434	0.3961	-0.3961	0.0852	0.3313	0.3313					39.54			OS05G0498800, OS09G0292300
Traes_1AL_D06B0BF4E	4.2842	3.53017	38.8213	50.9376	0.383433	17.9841	89.2262	86.4483		-0.2354	3.1572	3.5298	5.0694	7.3796	7.3398		0.7304	4.302e-07	4.157e-08	4.933e-08	7.887e-16	9.297e-16		0.7979	1.458e-06	1.259e-07	1.55e-07	5.442e-15	7.676e-15		0.9106	-0.1233	0.1233	0.0017	0.7711	0.7711					50.18	AT5G40260, AT3G28007, AT5G62850, AT5G40260, AT3G28007, AT5G62850, AT5G40260, AT3G28007, AT5G62850, AT5G40260, AT3G28007, AT5G62850	BRADI2G42990	OS01G0605700, OS01G0606000	GRMZM2G157675, GRMZM2G416965, GRMZM2G157675, GRMZM2G416965
Traes_1AL_D0C2B93DB	45.9465	33.7222	14.1435	10.1299	35.9879	19.6447	18.4609	24.6774		-0.4301	-1.7193	-2.1495	-0.8677	-0.9624	-0.5471		0.07378	1.678e-07	2.647e-05	0.001556	0.002383	0.03469		0.1243	6.017e-07	5.996e-05	0.002792	0.004259	0.05138		-0.7691	-0.0905	0.0905	0.0257	0.8312	0.8312					42.75	AT3G55630, AT5G05980	BRADI3G30210	OS10G0503200	GRMZM5G869779
Traes_1AL_D0C56E4A2	4.06223	2.2262	18.4023	5.48423	5.6003	47.1212	42.3245	21.5867		-0.6825	2.2599	0.6127	3.0089	2.8536	1.8974		0.3447	0.0004539	0.473	1.274e-08	1.2e-07	0.0004606		0.4456	0.0009831	0.5211	4.285e-08	3.765e-07	0.0009556		0.4813	-0.6525	0.6525	0.2272	0.0794	0.0794					43.47
Traes_1AL_D0CB07C73	15.7737	4.81073	3.30703	4.80347	5.49923	1.08953	0.5037	0		-1.6414	-2.1847	-1.4925	-1.7922	-2.9398	-4.8527		0.0004973	0.0004594	0.04193	0.0156	0.01061	0.0006269		0.001577	0.000994	0.05792	0.02384	0.01694	0.001274		-0.7025	0.698	-0.698	0.052	0.0542	0.0542					47.79	AT3G61610	BRADI2G15930	OS05G0569400	GRMZM2G011662
Traes_1AL_D10D533C3	187.831	149.344	182.775	909.754	182.145	204.854	500.45	335.952		-0.293	-0.0015	2.297	0.1768	1.4624	0.8822		0.05094	0.9922	1.422e-52	0.2291	1.478e-24	5.01e-10		0.0907	0.994	8.241e-51	0.2782	2.323e-23	2.179e-09		0.7914	-0.0625	0.0625	0.0193	0.8832	0.8832					40.53		BRADI3G33990	OS10G0572300	GRMZM2G160454
Traes_1AL_D125112E6	33.1126	39.1134	22.7947	6.45363	47.469	21.2109	28.8495	31.5969		0.2992	-0.4231	-2.1739	-1.0592	-0.7284	-0.6015		0.2132	0.1444	0.0002599	2.734e-05	0.006958	0.01015		0.3018	0.1879	0.0005175	6.238e-05	0.01149	0.01673		-0.6408	-0.3403	0.3403	0.0869	0.4095	0.4095					42.68	AT1G07210	BRADI3G30060, BRADI2G58736	OS10G0500500	GRMZM2G135095, GRMZM2G096424, GRMZM2G135095, GRMZM2G096424
Traes_1AL_D156CDF9F	10.262	2.5808	3.49323	1.85163	6.2713	1.5253	3.60633	0.671867		-1.989	-1.4978	-2.1793	-2.2584	-0.7963	-3.1678		0.0003748	0.01676	0.02843	0.003568	0.2316	0.0007929		0.001225	0.02702	0.04058	0.00606	0.2801	0.001585		-0.8007	0.2864	-0.2864	0.017	0.4916	0.4916					57.84	AT1G70420, AT3G27880, AT1G23710, AT5G62770, AT1G70420, AT3G27880, AT1G23710, AT5G62770, AT1G70420, AT3G27880, AT1G23710, AT5G62770, AT1G70420, AT3G27880, AT1G23710, AT5G62770	BRADI2G16010	OS05G0568600, OS05G0568800	GRMZM2G157153, GRMZM2G348890, GRMZM2G157153, GRMZM2G348890
Traes_1AL_D1AF9EF20	3928.49	20258.5	20899.5	38617.8	335.629	10113.4	19537.6	15145.1		2.3398	2.3842	3.2603	4.8575	5.7971	5.4338		1.607e-07	9.339e-08	2.868e-13	1.933e-27	2.276e-38	6.398e-34		1.215e-06	3.466e-07	1.309e-12	3.577e-26	8.262e-37	2.345e-32		0.7194	0.3691	-0.3691	0.0443	0.3682	0.3682					53.22			OS01G0132000, OS01G0131900	GRMZM2G156632
Traes_1AL_D1D0C2774	41.0781	65.279	64.111	43.0846	28.1068	53.4286	21.9677	36.0003		0.6734	0.6395	0.0615	0.8934	-0.33	0.3495		0.339	0.3674	0.9335	0.2059	0.6504	0.6219		0.4396	0.4281	0.9431	0.2524	0.6984	0.6754		-0.1157	0.6356	-0.6356	0.785	0.0903	0.0903				minichromosome maintenance (MCM2/3/5) family protein [Source:Projected from Arabidopsis thaliana (AT1G44900) TAIR;Acc:AT1G44900]	42.01	AT1G44900	BRADI4G19207	OS11G0484300	GRMZM2G139894
Traes_1AL_D1E192C9C	224.248	349.921	1783.79	1532.61	110.32	1227.99	687.315	369.101		0.6352	2.9699	2.7501	3.452	2.6204	1.7304		0.05614	3.436e-19	1.588e-16	2.642e-25	4.023e-15	2.172e-07		0.09843	5.605e-18	9.101e-16	4.29e-24	2.597e-14	7.049e-07		0.623	0.2468	-0.2468	0.099	0.5557	0.5557				Leucine-rich repeat (LRR) family protein [Source:Projected from Arabidopsis thaliana (AT3G05990) TAIR;Acc:AT3G05990]	44.26	AT3G05990	BRADI2G26467	OS05G0393100	GRMZM2G145752
Traes_1AL_D2049E4A2	1618.06	2119.21	800.817	507.112	1849.22	942.324	1626.16	2120.16		0.3874	-1.0053	-1.6482	-0.9651	-0.1839	0.1961		0.2541	0.003202	1.94e-06	0.004558	0.5887	0.5637		0.3484	0.00596	4.985e-06	0.007614	0.6406	0.6206		-0.3927	-0.3725	0.3725	0.3359	0.3634	0.3634					42	AT1G04410, AT5G43330	BRADI3G28820	OS10G0478200	GRMZM2G415359
Traes_1AL_D237080B5	230.73	851.413	410.113	4.7163	244.773	217.685	182.675	341.208		1.8555	0.8152	-5.1385	-0.1611	-0.4161	0.4752		2.492e-05	0.06516	6.508e-13	0.7151	0.3492	0.2801		0.0001093	0.09225	2.895e-12	0.7584	0.4047	0.3362		-0.494	-0.1777	0.1777	0.2134	0.6738	0.6738					46.85	AT3G58100		OS07G0539900, OS07G0539100, OS08G0244500, OS07G0539300, OS07G0538000, OS07G0539400	GRMZM2G431039, GRMZM5G846916, GRMZM2G114140, GRMZM2G454550, GRMZM2G431039, GRMZM5G846916, GRMZM2G114140, GRMZM2G454550, GRMZM2G431039, GRMZM5G846916, GRMZM2G114140, GRMZM2G454550, GRMZM2G431039, GRMZM5G846916, GRMZM2G114140, GRMZM2G454550, GRMZM2G431039, GRMZM5G846916, GRMZM2G114140, GRMZM2G454550, GRMZM2G431039, GRMZM5G846916, GRMZM2G114140, GRMZM2G454550
Traes_1AL_D23829A3B	15.2036	0.736533	0	0.925833	13.6121	4.1936	0.490333	0.239533		-3.4967	-5.1893	-3.1223	-1.4088	-3.6789	-4.28		NA	NA	NA	NA	NA	NA		NA	NA	NA	NA	NA	NA		-0.7502	-0.1144	0.1144	0.032	0.7873	0.7873					48.81
Traes_1AL_D25D2A8D7	9.91653	29.8221	116.388	135.026	5.75357	145.563	112.36	76.5312		1.6005	3.5373	3.7255	4.6195	4.2531	3.7169		0.001042	2.42e-13	4.548e-14	2.957e-22	9.677e-19	9.092e-15		0.003052	1.921e-12	2.193e-13	3.958e-21	8.89e-18	6.666e-14		0.8246	-0.0531	0.0531	0.0118	0.9006	0.9006					45.46				GRMZM2G065144, GRMZM2G037993, GRMZM2G358619, GRMZM2G441541
Traes_1AL_D2BCFD121	25.8168	4.50173	0	0	43.6813	1.08953	2.51843	0.239533		-2.3878	-6.525	-5.5936	-4.788	-3.9172	-6.4723		0.007037	2.079e-05	0.0005146	3.401e-06	0.0001108	3.764e-07		0.01639	5.546e-05	0.000983	8.674e-06	0.0002429	1.187e-06		-0.8582	-0.0921	0.0921	0.0064	0.8283	0.8283					52.53	AT1G03870, AT2G20520, AT5G44130, AT1G03870, AT2G20520, AT5G44130	BRADI2G16570, BRADI2G16590	OS05G0563550	GRMZM2G025240
Traes_1AL_D2D434A29	581.172	746.444	2189.56	6624.86	485.069	657.703	579.868	393.583		0.3571	1.905	3.4986	0.4381	0.256	-0.3009		0.08187	1.483e-20	2.261e-65	0.033	0.2172	0.1455		0.1358	2.784e-19	2.38e-63	0.04758	0.2644	0.1874		0.3924	0.6251	-0.6251	0.3363	0.0975	0.0975					52.84	AT5G18130, AT3G03870, AT5G18130, AT3G03870, AT5G18130, AT3G03870, AT5G18130, AT3G03870, AT5G18130, AT3G03870, AT5G18130, AT3G03870, AT5G18130, AT3G03870	BRADI1G54440	OS07G0204100	GRMZM2G097653, GRMZM2G023631, GRMZM2G111112, GRMZM2G088469, GRMZM2G097659, GRMZM2G057223, GRMZM2G019578
Traes_1AL_D3485D1FF	67.2089	28.7608	32.7295	35.1928	19.8554	46.5554	99.495	48.8779		-1.2077	-1.0119	-0.9364	1.1918	2.288	1.2805		0.001201	0.009419	0.03252	0.002004	1.857e-09	0.0008246		0.003457	0.01602	0.04585	0.003537	7.056e-09	0.001643		0.305	-0.188	0.188	0.4626	0.6556	0.6556					49.8	AT1G08290	BRADI2G55540	OS01G0859100	GRMZM2G000836, GRMZM2G027960
Traes_1AL_D36224AD9	654.701	99.4572	163.818	122.87	919.343	165.318	255.494	294.084		-2.7043	-1.9834	-2.3966	-2.4584	-1.8393	-1.6355		3.928e-23	6.332e-13	1.317e-15	1.822e-19	1.503e-11	1.141e-09		4.355e-21	4.74e-12	7.075e-15	1.96e-18	6.956e-11	4.778e-09		-0.5296	-0.3663	0.3663	0.177	0.3722	0.3722					51.75	AT5G02030	BRADI2G23530	OS05G0455200	GRMZM2G125976, GRMZM2G074645
Traes_1AL_D436FD4B3	57.5506	38.3543	46.5731	208.232	225.79	77.5712	121.115	55.8943		-0.5609	-0.2663	1.8816	-1.5035	-0.8942	-1.9977		0.08389	0.4298	8.676e-09	8.795e-07	0.003504	1.105e-10		0.1386	0.4912	2.802e-08	2.4e-06	0.006097	5.161e-10		0.1215	-0.3363	0.3363	0.7744	0.4154	0.4154					60.76	AT5G16760	BRADI3G43150	OS02G0466400	GRMZM2G084609
Traes_1AL_D4732FEC0	25.6233	12.3631	4.96283	4.602	12.2624	14.0778	10.6372	5.45333		-0.9631	-2.1656	-2.3472	0.2325	-0.1922	-1.0981		0.02487	9.172e-05	0.002233	0.6054	0.7036	0.03179		0.04907	0.0002221	0.003866	0.6569	0.7441	0.04745		-0.7699	-0.0575	0.0575	0.0254	0.8924	0.8924					66.43			OS04G0691400, OS04G0691366	GRMZM2G011590
Traes_1AL_D4BB66EA8	387.672	753.068	2624.94	3049.49	399.437	2607.5	1460.52	843.462		0.9546	2.7487	2.9617	2.6953	1.8625	1.0739		0.0002418	3.585e-26	6.393e-30	1.413e-25	6.123e-13	3.323e-05		0.0008291	1.057e-24	1.066e-28	2.336e-24	3.224e-12	8.163e-05		0.6664	0.0955	-0.0955	0.0711	0.822	0.822					47.7	AT3G10820, AT5G05140	BRADI2G25350		GRMZM2G087451
Traes_1AL_D51DB1D81	231.873	111.035	71.3777	22.9771	180.669	66.519	51.8111	74.6945		-1.0637	-1.6847	-3.2412	-1.4001	-1.7849	-1.2698		0.0003649	6.993e-08	1.62e-14	5.398e-06	3.852e-08	3.131e-05		0.001196	2.634e-07	8.071e-14	1.344e-05	1.28e-07	7.722e-05		-0.8777	-0.0149	0.0149	0.0042	0.9721	0.9721					39.24	AT5G57230	BRADI1G45270, BRADI1G41880	OS10G0162834, OS06G0482200, OS10G0162834, OS06G0482200	GRMZM5G812270
Traes_1AL_D52432D7C	67.8893	26.6978	30.8034	15.7013	27.1393	12.5974	10.9397	10.6752		-1.3559	-1.1611	-2.1197	-1.1491	-1.2846	-1.2978		0.0003819	0.003654	5.044e-05	0.00815	0.007339	0.002907		0.001245	0.006731	0.0001105	0.01305	0.01207	0.005283		-0.7892	0.6414	-0.6414	0.0199	0.0865	0.0865					43.97	AT3G05350	BRADI1G54327	OS07G0205700	GRMZM2G025531
Traes_1AL_D5664FB85	8.6012	11.838	7.38187	8.8718	12.7181	5.94097	4.70763	8.424		0.5112	-0.2788	-0.0644	-1.261	-1.3825	-0.5052		0.2627	0.6092	0.9232	0.0113	0.01782	0.2535		0.3578	0.6635	0.9342	0.01767	0.02727	0.3079		-0.4606	0.316	-0.316	0.2508	0.4458	0.4458					38.64	AT5G52910	BRADI2G15960	OS05G0210500	GRMZM2G394962
Traes_1AL_D5918162C	15.8316	23.9871	43.3028	28.3963	12.4324	39.7576	33.1586	19.6208		0.6285	1.4585	0.6992	1.6308	1.3509	0.6032		0.06261	2.231e-05	0.1071	3.378e-07	8.703e-05	0.07793		0.108	5.924e-05	0.1363	9.668e-07	0.0001936	0.1069		0.4806	0.1107	-0.1107	0.2281	0.7941	0.7941					39.85	AT1G74240	BRADI1G70017	OS03G0213800	GRMZM2G094444
Traes_1AL_D610B9661	83.2747	53.6888	24.9525	17.3514	72.2745	41.46	28.8107	49.2559		-0.6561	-1.7296	-2.3183	-0.7849	-1.2943	-0.5387		0.0006791	7.177e-12	8.981e-09	0.0001574	3.228e-07	0.006928		0.002086	4.61e-11	2.895e-08	0.0003253	9.663e-07	0.01176		-0.7479	-0.1916	0.1916	0.0328	0.6495	0.6495				RNA helicase family protein [Source:Projected from Arabidopsis thaliana (AT2G35920) TAIR;Acc:AT2G35920]	43.08	AT2G35920	BRADI3G28477	OS10G0471350	GRMZM2G399212
Traes_1AL_D6981F4E9	158.733	224.057	228.135	672.439	184.549	337.777	448.21	436.103		0.4886	0.5182	2.0529	0.8613	1.2779	1.2388		0.005392	0.004314	8.426e-30	3.971e-07	7.722e-14	1.643e-13		0.01299	0.007841	1.391e-28	1.128e-06	4.43e-13	1.043e-12		0.9395	-0.2134	0.2134	0.0005	0.6119	0.6119				zinc knuckle (CCHC-type) family protein [Source:Projected from Arabidopsis thaliana (AT1G75560) TAIR;Acc:AT1G75560]	46.54	AT1G75560	BRADI3G32520	OS10G0545300	GRMZM2G127340, GRMZM2G127168
Traes_1AL_D6B99979E	46.9264	24.9902	14.2227	22.732	162.37	68.4356	80.1371	108.439		-0.881	-1.5769	-0.9766	-1.2735	-1.0108	-0.5853		0.0009302	2.088e-06	0.01232	3.457e-08	2.183e-05	0.008117		0.002759	6.446e-06	0.01878	1.105e-07	5.251e-05	0.01362		-0.1155	-0.8774	0.8774	0.7853	0.0042	0.0042					48.33	AT5G23760	BRADI3G30340	OS10G0506100	GRMZM2G056431
Traes_1AL_D6D6DDE5E	149.266	19.676	21.6317	101.799	196.407	15.0027	47.8217	22.2979		-2.8757	-2.7227	-0.5399	-3.6656	-2.0101	-3.0711		1.331e-08	2.116e-07	0.2904	3.676e-12	7.324e-05	1.869e-09		1.32e-07	7.479e-07	0.3364	1.847e-11	0.0001645	7.644e-09		-0.3749	0.0942	-0.0942	0.3601	0.8245	0.8245					60.18	AT5G01920	BRADI2G22210	OS05G0480000	GRMZM2G083470
Traes_1AL_D6DDE64A0	0.272633	2.95907	0.695	1.93883	7.41387	4.7404	3.0893	0.587033		2.7326	1.0426	2.3225	-0.745	-1.2519	-3.4157		0.02302	0.4649	0.109	0.2722	0.1153	0.0007791		0.04594	0.5258	0.1385	0.3236	0.1497	0.001559		-0.2176	-0.5053	0.5053	0.6048	0.2015	0.2015					59.75		BRADI1G13550	OS05G0468200, OS05G0467900, OS05G0468100	GRMZM2G000269, GRMZM2G078509, GRMZM2G144283, GRMZM2G000269, GRMZM2G078509, GRMZM2G144283, GRMZM2G000269, GRMZM2G078509, GRMZM2G144283
Traes_1AL_D71D0A1FD	17.2753	8.5209	5.36937	0.925833	11.6106	5.77647	3.6869	5.7044		-1.0078	-1.6679	-3.5521	-1.1028	-1.6216	-0.9742		0.01501	0.001632	0.001746	0.02389	0.009601	0.03902		0.03171	0.003206	0.003074	0.0353	0.01546	0.05717		-0.8528	-0.0454	0.0454	0.0071	0.9151	0.9151					66.06	AT1G64600	BRADI3G31397	OS10G0520950, OS07G0297300	GRMZM2G179220
Traes_1AL_D74509506	45.9944	154.384	268.565	41.1942	10.9554	42.1711	26.0707	33.3068		1.6998	2.4902	-0.1528	1.8718	1.2377	1.5885		6.272e-06	4.151e-11	0.7282	7.23e-06	0.005393	0.000151		3.184e-05	2.398e-10	0.7615	1.772e-05	0.009081	0.0003374		0.0132	0.7018	-0.7018	0.9752	0.0524	0.0524					51.17	AT5G47380	BRADI3G33250	OS10G0559800	GRMZM2G123585
Traes_1AL_D76D0163A	79.4523	63.7821	54.0028	33.0197	73.3132	36.2755	45.418	45.4381		-0.3016	-0.5611	-1.192	-0.9272	-0.6755	-0.6949		0.1153	0.009544	0.0001313	1.075e-05	0.002759	0.0005903		0.1811	0.01621	0.0002721	2.58e-05	0.004883	0.001204		-0.853	0.2096	-0.2096	0.0071	0.6184	0.6184					46.41	AT5G09910, AT5G64813	BRADI3G21180	OS10G0135200	GRMZM2G012958
Traes_1AL_D775CC15D	2.71413	3.2032	0.7359	2.86467	6.03197	1.57877	1.00737	1.2589		0.4629	-1.3138	0.4892	-1.7076	-2.3612	-2.2351		0.5363	0.2284	0.6322	0.02342	0.01859	0.006525		0.6307	0.2825	0.6737	0.03466	0.02835	0.01113		-0.5632	0.0698	-0.0698	0.146	0.8696	0.8696					38.05	AT1G33250	BRADI3G30820	OS10G0516701, OS10G0516600	GRMZM2G059013
Traes_1AL_D7A903FD2	10.9443	130.57	48.7239	23.5872	2.76353	25.0062	22.1534	9.3846		3.6125	2.2104	1.151	3.0006	2.8745	1.6785		1.813e-15	2.564e-06	0.03553	2.424e-08	2.395e-07	0.0032		7.199e-14	7.814e-06	0.0497	7.891e-08	7.265e-07	0.005774		0.1451	0.5518	-0.5518	0.7317	0.1562	0.1562					46.25	AT3G29000, AT5G39670, AT3G29000, AT5G39670	BRADI1G53830	OS03G0812800, OS03G0812400	GRMZM2G423139
Traes_1AL_D7BDD58BD	122.063	2651.66	12205.5	13972.3	114.154	15775.4	7373.92	5294.16		4.4519	6.6437	6.8375	7.0739	5.982	5.5064		1.589e-47	1.191e-103	1.49e-109	1.33e-120	1.059e-86	8.947e-74		2.542e-44	2.153e-100	1.096e-106	6.784e-118	2.406e-84	1.832e-71		0.7936	-0.0159	0.0159	0.0187	0.9702	0.9702					58.76	AT5G40010, AT3G28540, AT3G28520, AT3G28580, AT3G28510, AT5G40010, AT3G28540, AT3G28520, AT3G28580, AT3G28510		OS12G0639400, OS12G0639500	GRMZM2G310947
Traes_1AL_D7C0EC7C1	24.0375	18.5083	22.9515	5.44063	29.3862	17.075	21.8316	20.8812		-0.4356	-0.0983	-2.0928	-0.6969	-0.4357	-0.4932		0.2117	0.7911	0.002053	0.04737	0.2381	0.1485		0.3	0.8295	0.003574	0.06639	0.2873	0.1908		-0.6042	-0.3644	0.3644	0.1126	0.3749	0.3749					41.55	AT1G80700, AT1G80980	BRADI3G19700	OS08G0278100	GRMZM2G164759
Traes_1AL_D8B97BD8D	100.08	116.926	198.184	578.335	119.762	247.245	314.523	240.705		0.2275	0.9826	2.5164	1.0403	1.386	1.0022		0.2663	2.184e-06	5.321e-34	8.168e-08	1.412e-12	2.201e-07		0.3617	6.724e-06	1.194e-32	2.508e-07	7.18e-12	7.138e-07		0.8893	-0.1156	0.1156	0.0031	0.7852	0.7852					40.77
Traes_1AL_D8BA4FB5D	51.5167	25.4749	5.96667	7.6245	42.9652	2.5656	5.48707	8.26933		-1.0479	-3.0092	-2.5702	-3.8784	-2.8534	-2.2923		0.008569	7.119e-09	3.724e-05	6.17e-11	3.739e-07	5.38e-07		0.01947	3.063e-08	8.286e-05	2.688e-10	1.112e-06	1.666e-06		-0.7368	0.2965	-0.2965	0.037	0.4758	0.4758				plastid transcriptionally active 14 [Source:Projected from Arabidopsis thaliana (AT4G20130) TAIR;Acc:AT4G20130]	46.11	AT4G20130	BRADI2G14720	OS05G0587200	GRMZM5G807767
Traes_1AL_D997AAC66	77.1642	25.014	4.2927	0.9694	38.5102	6.821	4.64043	2.54137		-1.5534	-3.8986	-5.3777	-2.3303	-2.8895	-3.6892		0.05828	1.505e-05	1.753e-05	0.00676	0.001646	5.799e-05		0.1016	4.103e-05	4.053e-05	0.01098	0.003021	0.0001377		-0.952	0.1284	-0.1284	0.0003	0.7618	0.7618					58.95		BRADI2G20800	OS05G0499600, OS05G0499800, OS05G0500200, OS05G0500000	GRMZM2G074631
Traes_1AL_D9CCA97D9	43.0671	235.309	51.1948	15.9627	24.7232	29.0469	10.2275	7.76617		2.4028	0.2549	-1.5734	0.1714	-1.2706	-1.6491		4.415e-20	0.3772	0.0007334	0.5689	0.002088	1.358e-05		3.36e-18	0.438	0.00137	0.6222	0.003766	3.521e-05		-0.6101	0.6176	-0.6176	0.1082	0.1028	0.1028					41.21			OS09G0562600	GRMZM2G355233
Traes_1AL_D9E9727EB	81.4088	52.4347	24.3392	11.3714	125.148	14.7356	19.9124	27.0902		-0.626	-1.7115	-2.5893	-2.9813	-2.6004	-2.2138		0.00764	2.513e-09	2.108e-08	6.81e-25	3.123e-17	4.633e-18		0.0176	1.146e-08	6.564e-08	1.079e-23	2.454e-16	4.988e-17		-0.8427	0.0276	-0.0276	0.0086	0.9483	0.9483					43.9	AT5G18870, AT5G18860, AT5G18890	BRADI2G25527
Traes_1AL_DA0591A69	2.966	6.10387	14.7727	8.14743	0.916167	12.7252	1.4977	1.39043		0.8751	2.0929	1.2142	3.4245	0.6214	0.4893		0.3019	0.0135	0.2064	0.0001577	0.582	0.6408		0.4001	0.02221	0.2467	0.0003259	0.6342	0.6925		0.115	0.5252	-0.5252	0.7864	0.1813	0.1813				Calcium-dependent ARF-type GTPase activating protein family [Source:Projected from Arabidopsis thaliana (AT3G07940) TAIR;Acc:AT3G07940]	42.08	AT3G07940	BRADI2G27007	OS05G0382000	GRMZM2G176495
Traes_1AL_DA0EE1337	1071.31	719.463	509.783	476.197	1063.79	183.706	150.703	174.84		-0.5727	-1.0689	-1.1626	-2.5213	-2.805	-2.5886		0.04695	0.0002318	8.606e-05	8.281e-18	6.662e-21	9.846e-19		0.08463	0.0005266	0.000183	7.61e-17	7.568e-20	1.133e-17		-0.7483	0.5928	-0.5928	0.0327	0.1214	0.1214					50.65	AT1G43670	BRADI2G24090	OS05G0438600	GRMZM2G322953
Traes_1AL_DA243499C	9.35633	9.07377	274.271	511.071	12.491	124.502	146.433	104.917		0.0186	4.8652	5.7508	3.2462	3.4819	3.0112		0.9735	3.213e-20	1.843e-27	2.979e-11	1.213e-12	7.159e-10		0.9812	5.844e-19	2.541e-26	1.346e-10	6.213e-12	3.061e-09		0.8349	-0.0503	0.0503	0.0099	0.9058	0.9058					45.73
Traes_1AL_DA9382B2D	11.6501	6.68237	2.02143	0	39.7462	2.39693	4.4586	3.0435		-0.8702	-2.501	-4.4411	-3.9648	-3.1917	-3.588		0.06655	0.0005938	0.002656	5.71e-11	1.137e-07	7.741e-11		0.1137	0.00126	0.00454	2.497e-10	3.576e-07	3.675e-10		-0.8159	-0.2856	0.2856	0.0135	0.4928	0.4928					50.12			OS03G0389400
Traes_1AL_DAA3531A3	29.6727	42.3289	13.6414	27.7534	52.6351	6.91527	17.6758	32.8769		0.4783	-1.1118	-0.0804	-2.7753	-1.5414	-0.6617		0.08341	0.00186	0.8338	5.302e-14	4.193e-06	0.01301		0.1379	0.003614	0.8561	3.299e-13	1.104e-05	0.021		-0.2694	0.1569	-0.1569	0.5187	0.7105	0.7105					42.66	AT2G42960, AT3G59110, AT2G42960, AT3G59110	BRADI2G14510	OS10G0497600	GRMZM2G026301, GRMZM2G010953
Traes_1AL_DB08E00EB	42.4075	11.44	2.6778	2.86467	31.3652	0.4358	3.20993	1.62997		-1.9189	-3.8703	-3.6383	-5.3363	-3.2438	-4.052		1.984e-07	2.467e-10	1.027e-05	2.739e-09	3.962e-07	2.089e-10		1.469e-06	1.279e-09	2.442e-05	9.946e-09	1.174e-06	9.461e-10		-0.7966	0.2952	-0.2952	0.018	0.4779	0.4779					41.14	AT1G71720	BRADI2G18650	OS05G0535800	GRMZM2G546254
Traes_1AL_DB4D32ABB	28.6273	9.6172	0	0	92.1715	1.52533	0	0		-1.5158	-6.8483	-5.9075	-5.4556	-8.2938	-8.8635		0.01677	4.124e-06	0.0001616	8.729e-12	3.439e-08	1.035e-09		0.03489	1.222e-05	0.0003311	4.196e-11	1.149e-07	4.353e-09		-0.8994	0.0215	-0.0215	0.0024	0.9597	0.9597					59.19
Traes_1AL_DB9F37452	51.7212	44.3926	6.82297	4.7163	59.724	8.60927	13.0483	12.9574		-0.1822	-2.7652	-3.0981	-2.6506	-2.1509	-2.1568		0.6922	8.195e-07	3.391e-05	2.593e-07	4.03e-05	1.131e-05		0.7662	2.675e-06	7.583e-05	7.521e-07	9.375e-05	2.965e-05		-0.8222	-0.0096	0.0096	0.0123	0.982	0.982					47.81	AT4G12700, AT2G04280, AT4G12700, AT2G04280	BRADI3G27870	OS10G0456400	GRMZM6G866436, GRMZM2G118433
Traes_1AL_DBAED5AED	19.4272	21.0807	71.0429	65.6587	29.2204	88.8198	48.808	36.0209		0.1674	1.8846	1.7493	1.5733	0.7301	0.3039		0.7169	3.548e-05	0.0002814	0.0002094	0.09752	0.4847		0.7865	9.142e-05	0.0005576	0.0004255	0.1286	0.5441		0.574	-0.2012	0.2012	0.1368	0.6329	0.6329					53.09	AT2G28380	BRADI3G28977	OS10G0480500	GRMZM2G027462
Traes_1AL_DBFD7C798	86.0783	62.4711	35.4277	28.6249	375.544	187.346	96.8776	44.2542		-0.4325	-1.2349	-1.6058	-0.9921	-1.9419	-3.0457		0.2181	0.001012	0.0003224	0.003243	2.386e-08	4.638e-18		0.3076	0.002061	0.0006337	0.005546	8.091e-08	4.992e-17		-0.6183	-0.6168	0.6168	0.1022	0.1033	0.1033					49.83	AT2G28305, AT2G37210, AT5G03270, AT3G53450, AT2G28305, AT2G37210, AT5G03270, AT3G53450	BRADI3G28900	OS10G0479500	GRMZM5G879665, GRMZM2G100360
Traes_1AL_DC06ADE0A	7.63423	3.51563	2.20767	0.925833	6.7256	3.21923	3.9894	5.90877		-1.0789	-1.5802	-2.4321	-1.2183	-0.695	-0.1974		0.053	0.02859	0.03994	0.04957	0.2823	0.7069		0.09383	0.0439	0.05536	0.0692	0.3345	0.7526		-0.5612	-0.4149	0.4149	0.1478	0.3067	0.3067					48.52
Traes_1AL_DC43D6836	90.0842	48.1558	9.24877	15.8591	89.6082	11.6107	21.6385	2.22853		-0.8915	-3.2128	-2.4262	-2.8095	-2.012	-5.1108		0.09188	7.787e-08	0.0001394	6.916e-07	0.0003452	3.056e-13		0.1497	2.917e-07	0.0002879	1.911e-06	0.000703	1.882e-12		-0.8356	0.2579	-0.2579	0.0098	0.5375	0.5375					61.35		BRADI2G19350		GRMZM2G106819, GRMZM2G031580
Traes_1AL_DCD29EF07	327.001	274.609	293.64	1416.54	242.931	465.246	215.497	237.994		-0.2525	-0.16	2.1036	0.9276	-0.1672	-0.0262		0.1567	0.3812	8.46e-32	1.572e-07	0.3704	0.8841		0.234	0.442	1.633e-30	4.671e-07	0.4267	0.9031		0.384	0.4048	-0.4048	0.3477	0.3199	0.3199				XB3 ortholog 3 in Arabidopsis thaliana [Source:Projected from Arabidopsis thaliana (AT5G07270) TAIR;Acc:AT5G07270]	42.61	AT5G07270	BRADI3G31460	OS10G0521600	GRMZM6G399977
Traes_1AL_DD4604320	50.0617	96.2981	155.227	423.083	33.8307	173.746	232.821	245.707		0.9581	1.6284	3.0675	2.329	2.763	2.8334		3.759e-06	1.296e-14	1.166e-47	4.42e-31	2.419e-42	8.621e-47		2.014e-05	1.225e-13	5.432e-46	9.906e-30	1.047e-40	5.804e-45		0.9561	-0.0103	0.0103	0.0002	0.9808	0.9808					42.74	AT2G44590, AT3G60190	BRADI3G33850	OS10G0567800	GRMZM2G070899
Traes_1AL_DDC13A76D	95.4405	25.3992	5.62137	0.9694	1461.1	27.4025	24.6805	38.8676		-1.7894	-3.7529	-5.3241	-5.3967	-5.5469	-4.9378		0.08187	0.0004543	4.731e-05	1.581e-07	8.613e-08	1.491e-06		0.1358	0.0009839	0.0001039	4.695e-07	2.748e-07	4.379e-06		-0.6911	-0.494	0.494	0.0577	0.2134	0.2134					57.44		BRADI3G33150	OS10G0555900	GRMZM2G082520, GRMZM2G013671, GRMZM2G342246, GRMZM2G104013, GRMZM2G021427
Traes_1AL_DDDE58132	2.18387	3.94347	3.1208	14.9225	0.1527	3.7661	0.980633	0.815		0.9983	0.5809	2.6689	3.6953	2.0634	1.809		0.1997	0.5108	0.001296	0.001898	0.1433	0.1748		0.2863	0.5698	0.002329	0.003362	0.1825	0.2209		0.3557	0.657	-0.657	0.3873	0.0767	0.0767					68.28	AT2G34000	BRADI3G09390	OS02G0248100	GRMZM2G020329
Traes_1AL_DDEE6AC00	810.889	783.409	528.567	3496.42	2536.3	481.408	692.503	315.387		-0.0463	-0.6125	2.1051	-2.3853	-1.8672	-2.9944		0.857	0.01823	3.027e-16	2.049e-20	4.428e-13	5.31e-31		0.894	0.02916	1.699e-15	2.385e-19	2.363e-12	1.654e-29		-0.1475	0.2397	-0.2397	0.7274	0.5675	0.5675					56.68	AT1G01470, AT2G46140	BRADI2G15410	OS05G0584200	GRMZM2G045664
Traes_1AL_DE21102FA	2.5949	9.07003	3.7612	0	7.8793	0.982633	0.5037	1.88107		1.5879	0.4192	-2.6528	-2.6151	-3.4356	-1.9104		0.03821	0.6266	0.09813	0.004067	0.004557	0.01827		0.07091	0.6799	0.1259	0.006847	0.00777	0.02863		-0.7308	0.1331	-0.1331	0.0395	0.7534	0.7534					39.23
Traes_1AL_DEB3A0A18	2.3551	17.2539	14.391	10.3641	1.1315	4.96667	6.87577	14.2504		2.6017	2.3393	1.5873	1.7714	2.3052	3.3988		0.0002203	0.001341	0.06179	0.02779	0.00469	5.069e-06		0.0007636	0.002672	0.08258	0.04058	0.007981	1.39e-05		0.6337	0.3344	-0.3344	0.0916	0.4181	0.4181					39.15	AT4G01480, AT2G46860, AT1G01050	BRADI3G25880	OS10G0406100	GRMZM2G015418
Traes_1AL_DEB909C21	120.047	25.7077	13.4392	3.83407	57.3736	11.3394	7.95767	11.6161		-2.1859	-3.0797	-4.5896	-2.1769	-2.7931	-2.2796		3.325e-06	2.461e-09	6.516e-09	1.917e-05	1.302e-06	7.357e-06		1.804e-05	1.123e-08	2.127e-08	4.46e-05	3.639e-06	1.977e-05		-0.9018	0.1301	-0.1301	0.0022	0.7587	0.7587					51.27	AT5G56460	BRADI3G27180	OS10G0431900	GRMZM2G119521
Traes_1AL_DF31196A4	177.943	445.306	459.35	993.689	259.946	673.512	849.882	753.056		1.3187	1.3683	2.4685	1.3694	1.7041	1.5309		4.531e-09	1.724e-09	3.244e-27	4.468e-10	9.845e-15	2.796e-12		5.036e-08	8.016e-09	4.385e-26	1.769e-09	6.131e-14	1.558e-11		0.9217	-0.2515	0.2515	0.0011	0.5479	0.5479					41.05	AT3G10950, AT3G60245	BRADI2G17040	OS05G0557000	GRMZM6G791392
Traes_1AL_DF3BE19C4	226.231	161.249	64.4414	86.3262	165.64	37.5296	57.4666	71.3574		-0.4799	-1.7869	-1.3514	-2.0562	-1.5069	-1.2038		0.1305	8.933e-08	0.0001334	1.256e-09	9.757e-06	0.0002203		0.201	3.324e-07	0.0002762	4.733e-09	2.452e-05	0.0004805		-0.6688	0.4466	-0.4466	0.0698	0.2673	0.2673				sulfoquinovosyldiacylglycerol 1 [Source:Projected from Arabidopsis thaliana (AT4G33030) TAIR;Acc:AT4G33030]	43.98	AT4G33030	BRADI2G26870, BRADI3G34340	OS05G0387200	GRMZM2G053322
Traes_1AL_DFEBA0089	31.8701	5.7253	4.16557	0.9694	27.2124	2.23247	4.20397	6.54247		-2.4338	-2.8849	-4.3593	-3.2878	-2.6381	-1.9923		1.254e-07	7.418e-07	0.0001073	4.706e-08	1.712e-05	3.095e-05		9.75e-07	2.435e-06	0.0002252	1.482e-07	4.176e-05	7.637e-05		-0.7755	-0.0634	0.0634	0.0238	0.8814	0.8814					52.98	AT3G12530	BRADI2G62300	OS01G0248600	GRMZM2G129232
Traes_1AL_E00BF49A8	13.9995	24.5303	16.8871	58.595	29.6359	34.1257	52.5871	42.5753		0.9648	0.4765	2.1644	0.2116	0.8167	0.5179		0.007195	0.2364	3.702e-08	0.4889	0.007943	0.08166		0.01672	0.2911	1.126e-07	0.5446	0.01299	0.1116		0.7555	-0.4898	0.4898	0.0302	0.218	0.218					42.6		BRADI3G34350	OS10G0576100	GRMZM2G456626
[truncated: 44,399 more rows]
