# Supplementary material for: Integrated transcriptome and hormone profiling highlight the role of multiple phytohormone pathways in wheat resistance against fusarium head blight
Source: PLoS One. 2018 Nov 7;13(11):e0207036. doi: 10.1371/journal.pone.0207036 (PMC6221353; doi:10.1371/journal.pone.0207036)
Supplement: S4 Dataset — (XLSX) [file pone.0207036.s009.xlsx]

## Sheet: Stettler
	Normalized Mean								log2FC						p value						Adjusted p value						Pearson Correlation							Annotation + ortholog
	ST_0dM_L	ST_1d3D_L	ST_2d3D_L	ST_3d3D_L	ST_0dM_R	ST_2d3D_R	ST_3d3D_R		ST_L_1d3D_vs_0dM	ST_L_2d3D_vs_0dM	ST_L_3d3D_vs_0dM	ST_R_2d3D_vs_0dM	ST_R_3d3D_vs_0dM		ST_L_1d3D_vs_0dM	ST_L_2d3D_vs_0dM	ST_L_3d3D_vs_0dM	ST_R_2d3D_vs_0dM	ST_R_3d3D_vs_0dM		ST_L_1d3D_vs_0dM	ST_L_2d3D_vs_0dM	ST_L_3d3D_vs_0dM	ST_R_2d3D_vs_0dM	ST_R_3d3D_vs_0dM		Fg_T	Lemma	Rachis	Fg_T_pval	Lemma_pval	Rachis_pval		Gene name	Source of gene name	Gene description	% GC content	Arabidopsis thaliana gene stable ID	Brachypodium distachyon gene stable ID	Oryza sativa Japonica gene stable ID	Zea mays gene stable ID
Traes_1AL_00A8A2030	69.4708	21.9335	18.1116	34.8141	85.6779	23.3925	24.3746		-1.6458	-1.8955	-1.1342	-1.8695	-1.8028		6.086e-06	1.299e-06	0.01122	1.504e-06	2.303e-06		0.0001258	1.753e-05	0.02001	4.549e-06	8.185e-06		-0.5831	-0.1367	0.1367	0.1694	0.7701	0.7701				basic leucine zipper 24 [Source:Projected from Arabidopsis thaliana (AT3G51960) TAIR;Acc:AT3G51960]	49.56	AT3G51960	BRADI2G21197	OS05G0495200	GRMZM2G033230, GRMZM2G175870
Traes_1AL_00DE5195E	7.85613	3.28397	1.03863	0.637233	10.185	1.24143	1.9621		-1.2056	-2.8053	-2.5512	-2.9353	-2.4096		0.0438	0.001843	0.04291	0.001097	0.001955		0.1312	0.006836	0.06607	0.002141	0.004155		-0.8917	-0.1618	0.1618	0.007	0.7289	0.7289					46.58	AT1G53250	BRADI2G14670		GRMZM2G156765
Traes_1AL_00E379EFF	40.2808	26.4617	5.4273	6.77243	93.6529	2.92497	9.32813		-0.5939	-2.7701	-2.3154	-4.8096	-3.2156		0.4167	0.0004891	0.01057	2.682e-08	2.699e-05		0.6128	0.002373	0.01896	1.073e-07	8.064e-05		-0.772	-0.0069	0.0069	0.042	0.9883	0.9883					48.15	AT3G18000, AT1G73600, AT1G48600	BRADI2G17680	OS05G0548900	GRMZM2G170400
Traes_1AL_00E8CE811	5.01353	1.76063	9.49527	7.55843	0.928967	1.99523	1.10727		-1.4438	0.8788	0.221	0.9999	0.2037		0.1313	0.3293	0.8354	0.3954	0.8698		0.2862	0.4148	0.8658	0.4557	0.8983		0.3115	0.7724	-0.7724	0.4964	0.0418	0.0418					43.13
Traes_1AL_0121566F8	143.053	123.121	1079.78	1675.1	15.4477	7118.46	662.548		-0.2117	2.8498	3.4673	8.6298	5.2799		0.7553	2.603e-05	3.214e-07	2.191e-35	3.257e-14		0.8695	0.0002125	1.292e-06	1.73e-33	5.221e-13		0.7268	-0.0016	0.0016	0.0643	0.9974	0.9974					58.02		BRADI2G14590	OS05G0588900	AC233854.1_FG002, GRMZM6G704070, GRMZM2G175593, GRMZM2G408881
Traes_1AL_015BAE72C	17.486	26.0202	15.2664	19.4444	9.89573	6.19263	1.03133		0.5645	-0.1879	0.1055	-0.6498	-2.9479		0.275	0.7307	0.8663	0.3069	0.0009129		0.4725	0.7908	0.892	0.3639	0.002073		-0.289	0.7997	-0.7997	0.5295	0.0308	0.0308					45.07		BRADI3G16430	OS11G0490200	GRMZM2G389948
Traes_1AL_018165ED5	87.9986	76.9512	49.7981	39.2285	144.506	33.9134	58.6164		-0.192	-0.8078	-0.9703	-2.0756	-1.2847		0.4388	0.002397	0.00423	1.995e-13	7.932e-07		0.6324	0.008415	0.008309	1.653e-12	3.049e-06		-0.7908	-0.0976	0.0976	0.0342	0.835	0.835					42.16		BRADI2G18170	OS05G0541700	GRMZM2G094884, GRMZM2G387569
Traes_1AL_01E24503F	3.9014	1.1971	4.16153	0.637233	3.74847	6.1388	1.37817		-1.5991	0.1578	-1.5935	0.6732	-1.3516		0.03731	0.8195	0.2194	0.324	0.1266		NA	NA	0.2772	0.3818	0.173		-0.5454	-0.3268	0.3268	0.2054	0.4743	0.4743					57.12	AT5G04760	BRADI2G55797	OS05G0442400	GRMZM2G091201
Traes_1AL_021B94DEB	43.7888	15.4769	43.6894	67.8481	5.47427	87.7103	8.01233		-1.4802	0.0008	0.5419	3.9273	0.5287		0.001494	0.9986	0.2679	9.732e-14	0.376		0.01033	0.999	0.3296	8.393e-13	0.4438		0.3424	0.4221	-0.4221	0.4522	0.3455	0.3455					44.29	AT5G24270	BRADI2G18740	OS05G0534400	GRMZM2G001221
Traes_1AL_0226AAD07	0	0.6251	3.13623	2.17893	0	57.202	68.5149		2.2652	4.5801	3.3969	8.6233	8.8796		0.1784	0.004304	0.06975	3.129e-08	1.181e-08		0.3541	0.01338	0.1017	1.238e-07	6.176e-08		0.5738	-0.5918	0.5918	0.178	0.1615	0.1615					48.01	AT1G77120		OS11G0210500	GRMZM2G098346
Traes_1AL_0246A1DAC	0.623967	0.9547	0.286367	0	533.865	0.388267	17.723		0.3904	-0.6852	-0.8393	-9.842	-4.8317		0.723	0.6275	0.6336	1.035e-15	4.113e-15		0.849	0.7007	0.6882	1.12e-14	7.75e-14		-0.3943	-0.6568	0.6568	0.3814	0.109	0.109					49.53		BRADI3G32730	OS10G0547500	GRMZM2G158682
Traes_1AL_031E97FA1	81.0963	53.5773	91.1249	63.0611	67.154	117.482	295.742		-0.5886	0.1671	-0.3718	0.8053	2.1308		0.06943	0.6079	0.325	0.01395	2.908e-11		0.1832	0.6832	0.39	0.02241	2.551e-10		0.3593	-0.5865	0.5865	0.4287	0.1664	0.1664					48.07	AT5G39890, AT5G15120	BRADI2G14450	OS05G0592300	GRMZM2G113355
Traes_1AL_039C1D96D	160.077	121.732	480.923	566.066	42.5495	201.657	723.007		-0.3911	1.5731	1.8084	2.2209	4.0446		0.38	0.0003929	5.469e-05	1.125e-06	4.159e-19		0.5781	0.001981	0.0001542	3.469e-06	1.533e-17		0.8506	0.2029	-0.2029	0.0153	0.6625	0.6625				Nodulin MtN3 family protein [Source:Projected from Arabidopsis thaliana (AT1G21460) TAIR;Acc:AT1G21460]	46.68	AT1G21460	BRADI2G24850	OS05G0426000	GRMZM2G153358
Traes_1AL_03AFAB189	9.2617	0	45.4633	37.7632	0	17.6304	7.64197		-6.0209	2.2255	1.9057	6.5812	5.4403		6.683e-05	0.01083	0.03604	1.831e-05	0.0004421		0.0008877	0.0275	0.05663	4.703e-05	0.001065		0.6394	0.2577	-0.2577	0.1221	0.5768	0.5768					61.53		BRADI3G32110		GRMZM2G149273
Traes_1AL_03BE98076	29.4842	21.4302	4.62737	0.637233	78.3626	1.6297	11.9579		-0.4647	-2.6109	-4.174	-5.3896	-2.6636		0.313	6.387e-06	0.0003009	4.064e-12	8.052e-08		0.5129	6.587e-05	0.0007426	2.852e-11	3.643e-07		-0.8322	-0.1719	0.1719	0.0202	0.7124	0.7124				RING/U-box superfamily protein [Source:Projected from Arabidopsis thaliana (AT5G45290) TAIR;Acc:AT5G45290]	43.53	AT5G45290	BRADI2G26690	OS05G0389600	GRMZM2G060999, GRMZM2G135909
Traes_1AL_03D275069	14.186	8.44637	13.5952	31.0921	2.4526	7.02027	11.5291		-0.7266	-0.0717	1.0735	1.5437	2.2446		0.2537	0.9113	0.112	0.05206	0.003262		0.4488	0.933	0.154	0.07446	0.006605		0.6754	0.6478	-0.6478	0.0959	0.1157	0.1157					40.23
Traes_1AL_0412EEF93	93.0041	178.235	250.64	895.451	115.196	593.848	323.223		0.9364	1.4233	3.2415	2.3534	1.4808		0.003774	1.154e-05	2.353e-23	2.436e-13	4.485e-06		0.02107	0.0001082	2.621e-21	2e-12	1.524e-05		0.9084	-0.0823	0.0823	0.0046	0.8608	0.8608					45.47	AT5G12120, AT2G26920, AT5G12120, AT2G26920	BRADI2G25540	OS05G0409000	GRMZM2G047607, GRMZM2G007384
Traes_1AL_0458C8353	31.8405	56.5807	49.4488	116.744	24.3298	109.079	178.238		0.8315	0.6294	1.784	2.1575	2.8649		0.01699	0.07988	2.075e-06	1.797e-09	5.521e-16		0.06564	0.1303	7.368e-06	8.691e-09	1.201e-14		0.8713	-0.2349	0.2349	0.0106	0.6121	0.6121					40.2
Traes_1AL_04C9CFE29	192.627	54.5598	878.077	3094.76	107.731	1009.82	1180.5		-1.7641	2.1249	3.8904	3.1325	3.3516		0.0209	0.005204	3.144e-07	3.922e-05	1.081e-05		0.07644	0.0155	1.266e-06	9.6e-05	3.452e-05		0.8711	-0.0739	0.0739	0.0107	0.8749	0.8749					59.23		BRADI3G30730	OS10G0509600, OS10G0509401	GRMZM2G339562
Traes_1AL_04E43F15D	859.131	528.322	2130.03	1490.58	298.048	2784	1175		-0.6989	1.3052	0.7843	3.2115	1.9713		0.008343	7.849e-07	0.003379	1.78e-33	1.544e-13		0.03873	1.148e-05	0.006781	1.154e-31	2.157e-12		0.6282	0.0678	-0.0678	0.1308	0.8851	0.8851					48.59		BRADI2G17600	OS05G0549900	GRMZM2G061568
Traes_1AL_04EA15F57	24.3207	17.8189	97.8511	69.0791	3.4028	113.662	31.2972		-0.4606	1.9924	1.4676	4.9787	3.1276		0.3	3.497e-06	0.001735	1.108e-19	2.779e-08		0.4995	3.987e-05	0.003697	1.853e-18	1.361e-07		0.6536	0.2441	-0.2441	0.1113	0.5978	0.5978					50.35				GRMZM2G005052
Traes_1AL_05087C139	0	0.169067	0	0	0	0.827633	0		0.9024	0.1765	0.7483	2.0779	0.1702		0.6629	0.9311	0.7138	0.3155	0.9335		NA	NA	NA	NA	NA		0.03	-0.3836	0.3836	0.9491	0.3956	0.3956					45.85
Traes_1AL_051FE2815	0.665667	1.97417	1.7183	0	9.14353	6.58363	3.16987		1.4471	1.4377	-0.9549	-0.4818	-1.4895		0.1445	0.1768	0.5877	0.4646	0.0404		NA	NA	0.6457	0.5263	0.06323		-0.4016	-0.8391	0.8391	0.3718	0.0183	0.0183					41.04		BRADI3G34150	OS10G0574500	GRMZM2G361855
Traes_1AL_053F6B12B	331.79	170.414	45.9161	10.7142	289.387	18.0735	41.3183		-0.949	-2.8055	-4.431	-3.9292	-2.7789		0.06176	6.932e-08	1.067e-11	7.198e-13	1.095e-07		0.1684	1.475e-06	8.178e-11	5.578e-12	4.834e-07		-0.9215	0.078	-0.078	0.0032	0.8679	0.8679					38.9	AT3G51820	BRADI2G28460	OS05G0349700	GRMZM2G162672
Traes_1AL_05881352A	396.041	556.131	793.923	479.066	91.5221	1156.77	399.133		0.4882	0.9997	0.2658	3.6473	2.1187		0.09472	0.0006329	0.3786	4.143e-34	2.091e-12		0.2281	0.002923	0.445	2.841e-32	2.325e-11		0.4485	0.2902	-0.2902	0.3128	0.5278	0.5278					48.51			OS07G0538200, OS07G0538400	GRMZM2G021624, GRMZM2G087625, GRMZM2G140231, GRMZM2G431018, GRMZM2G021624, GRMZM2G087625, GRMZM2G140231, GRMZM2G431018
Traes_1AL_058AFDE7F	67.8764	54.2194	141.838	237.67	59.5324	110.045	67.7061		-0.3227	1.0548	1.7661	0.881	0.1894		0.4423	0.01162	3.619e-05	0.0373	0.6573		0.6355	0.02904	0.0001053	0.05498	0.7133		0.7364	0.3199	-0.3199	0.0591	0.4843	0.4843					44.06	AT5G06300	BRADI2G14470	OS05G0591600	AC191622.3_FG003, GRMZM2G073634
Traes_1AL_05D852847	13.6719	2.23363	7.67707	6.01673	0	1.29797	0.6752		-2.5625	-0.8612	-1.5288	3.1741	2.4964		7.271e-06	0.09451	0.05783	0.05116	0.1377		0.0001455	0.149	0.08615	0.07329	0.186		0.0609	0.8525	-0.8525	0.8968	0.0148	0.0148					47.8	AT3G24140	BRADI2G22810	OS05G0586300	GRMZM2G162450
Traes_1AL_06C8C7505	1.87243	1.40547	2.56347	16.2583	2.9701	2.92767	2.73173		-0.3514	0.4097	2.8843	-0.017	-0.1641		0.6824	0.6399	0.0005268	0.9838	0.8444		0.8205	0.7117	0.001243	0.9865	0.878		0.7177	0.131	-0.131	0.0694	0.7795	0.7795					39.58	AT2G46340, AT4G11110
Traes_1AL_06DD86C08	21.8727	28.8479	12.3381	4.46053	17.5836	3.2932	15.7199		0.3987	-0.8516	-1.4984	-2.3364	-0.1681		0.2787	0.04465	0.0215	0.0001082	0.6904		0.4765	0.08233	0.03582	0.0002481	0.7436		-0.6339	0.2239	-0.2239	0.1263	0.6294	0.6294					37.9	AT3G05345	BRADI2G26110	OS05G0397800	GRMZM2G087758
Traes_1AL_06E2D1837	595.566	592.307	161.537	67.1635	855.642	128.848	124.882		-0.0079	-1.8686	-2.9462	-2.7131	-2.7579		0.9809	3.187e-08	1.44e-14	1.695e-15	4.984e-16		0.9897	7.674e-07	1.893e-13	1.791e-14	1.091e-14		-0.9504	0.0204	-0.0204	0.001	0.9654	0.9654					43.85	AT3G23570, AT3G23600, AT3G23570, AT3G23600	BRADI2G26050	OS05G0399100	GRMZM2G179301, GRMZM2G161643
Traes_1AL_07A69DDDE	0.4577	3.14563	1.53183	0	34.835	0.388267	0.346867		2.5657	1.6628	-0.3348	-5.9356	-6.0853		0.0182	0.1645	0.8524	1.524e-06	7.176e-07		0.06906	0.2342	0.8804	4.606e-06	2.778e-06		-0.6359	-0.3112	0.3112	0.1247	0.497	0.497					55.23	AT3G56620, AT2G40900, AT3G56620, AT2G40900	BRADI2G21310	OS05G0493800	GRMZM2G034815, GRMZM2G140805
Traes_1AL_07B3AC9EA	45.6739	56.3118	334.05	225.01	3.39787	1764.78	243.575		0.295	2.7974	2.2315	8.7522	5.9665		0.6863	0.0001211	0.002406	5.467e-28	8.485e-14		0.8231	0.0007602	0.004975	2.097e-26	1.25e-12		0.6605	-0.0105	0.0105	0.1063	0.9821	0.9821					60.42	AT4G27970, AT5G24030, AT4G27970, AT5G24030, AT4G27970, AT5G24030	BRADI2G15500		GRMZM2G080887, GRMZM2G331393, GRMZM2G518198
Traes_1AL_08D8D344F	69.2745	43.6494	15.6428	5.09777	128.291	2.09733	29.7191		-0.6682	-2.1072	-2.9415	-5.7936	-2.11		0.02875	4.104e-09	6.012e-07	8.702e-19	1.269e-10		0.09672	1.369e-07	2.319e-06	1.321e-17	9.743e-10		-0.7259	0.0115	-0.0115	0.0647	0.9805	0.9805					43.2				GRMZM2G022616, GRMZM2G101036, GRMZM2G110330, GRMZM2G434518, GRMZM2G135002, GRMZM2G038839, GRMZM2G101060, GRMZM2G134550, GRMZM2G083000, GRMZM2G152290, GRMZM2G054628, GRMZM2G042752, GRMZM2G168957, GRMZM2G082964
Traes_1AL_090571678	277.526	131.369	115.021	49.3056	247.508	82.689	159.134		-1.0752	-1.2589	-2.2614	-1.5743	-0.635		4.132e-05	2.753e-06	1.668e-11	1.282e-08	0.01724		0.0006005	3.273e-05	1.238e-10	5.399e-08	0.02961		-0.8357	-0.187	0.187	0.0192	0.688	0.688					41.4	AT2G20840, AT1G61250, AT1G03550, AT1G11180, AT2G20840, AT1G61250, AT1G03550, AT1G11180	BRADI2G20570	OS05G0503000	GRMZM2G100809, GRMZM2G174730
Traes_1AL_0912DED70	250.06	153.45	38.1775	9.82557	5766.71	121.124	245.958		-0.6757	-2.5864	-4.196	-5.3556	-4.3765		0.4523	0.004315	2.402e-05	2.718e-09	1.114e-06		0.6443	0.0134	7.206e-05	1.276e-08	4.179e-06		-0.7453	-0.5986	0.5986	0.0545	0.1556	0.1556				NOD26-like intrinsic protein 5;1 [Source:Projected from Arabidopsis thaliana (AT4G10380) TAIR;Acc:AT4G10380]	48.55	AT4G10380	BRADI3G30540		GRMZM2G176209
Traes_1AL_095416BC0	96.5637	181.062	79.0641	25.3861	166.007	23.9606	103.819		0.8776	-0.2762	-1.7048	-2.6892	-0.6551		0.2752	0.7325	0.04657	0.001048	0.4165		0.4727	0.7924	0.07107	0.002052	0.4847		-0.6501	0.0205	-0.0205	0.1139	0.9652	0.9652					44.16		BRADI2G14147	OS04G0151800	GRMZM2G141818
Traes_1AL_0962CB678	80.989	50.9204	35.762	9.4398	94.8316	20.2331	34.7455		-0.6669	-1.1629	-2.5602	-2.207	-1.441		0.102	0.005914	1.183e-05	7.774e-07	0.0006867		0.2402	0.01716	3.725e-05	2.458e-06	0.001596		-0.9165	-0.1076	0.1076	0.0037	0.8185	0.8185					48.39	AT1G31220	BRADI3G39640	OS05G0270800, OS08G0500900, OS08G0501132	GRMZM2G155626
Traes_1AL_096D3C715	423.15	529.102	782.393	838.916	125.157	750.824	835.75		0.3232	0.888	0.985	2.5808	2.7347		0.03893	1.612e-08	2.695e-09	6.467e-54	8.42e-61		0.1207	4.32e-07	1.442e-08	2.045e-51	1.871e-57		0.7647	0.2868	-0.2868	0.0452	0.5329	0.5329					44.27	AT4G17190, AT5G47770, AT4G17190, AT5G47770	BRADI2G17990	OS05G0543400	GRMZM2G079836, GRMZM2G168681
Traes_1AL_097DB7389	123.993	65.7321	53.2694	24.2894	82.7799	31.9155	26.4251		-0.9157	-1.2115	-2.2333	-1.3611	-1.6485		0.00263	0.0001302	2.071e-07	6.278e-05	1.567e-06		0.01595	0.0008067	8.56e-07	0.0001489	5.728e-06		-0.9373	0.2818	-0.2818	0.0018	0.5404	0.5404					38.15	AT2G21380, AT4G39050	BRADI3G30547	OS10G0512800	GRMZM2G105770
Traes_1AL_09B33E005	82.756	82.7262	33.0777	9.5583	124.299	15.6757	32.1303		-0.0034	-1.3075	-2.4803	-2.9474	-1.9337		0.994	0.005562	4.889e-05	4.248e-09	4.234e-05		0.9967	0.01635	0.0001391	1.933e-08	0.0001226		-0.8955	-0.0175	0.0175	0.0064	0.9704	0.9704					44.92		BRADI3G21590	OS04G0218701, OS10G0581000, OS04G0218600	GRMZM2G380777, GRMZM2G469795, GRMZM2G380777, GRMZM2G469795, GRMZM2G380777, GRMZM2G469795
Traes_1AL_0A1043127	13.587	14.2989	57.1532	28.1443	15.0301	97.7704	16.666		0.0524	2.0301	0.9863	2.6788	0.1525		0.9196	6.122e-05	0.09183	1.004e-07	0.7763		0.9623	0.0004334	0.1294	3.652e-07	0.8199		0.3793	-0.1429	0.1429	0.4014	0.7599	0.7599					55.53	AT2G42880	BRADI2G15317		GRMZM2G063144, GRMZM2G163861
Traes_1AL_0A12DA18E	10.0505	22.8614	35.3077	303.21	36.8791	296.689	99.5673		1.1736	1.7837	4.8217	2.9554	1.4069		0.05877	0.004263	5.545e-15	4.694e-07	0.01717		0.1624	0.01327	7.946e-14	1.537e-06	0.0295		0.7942	-0.3905	0.3905	0.0329	0.3865	0.3865					56.81
Traes_1AL_0A1C67699	53.813	38.7837	21.6405	7.52813	48.3181	1.19037	10.47		-0.4678	-1.3037	-2.253	-5.0284	-2.176		0.09749	4.681e-05	2.284e-05	7.029e-11	7.729e-09		0.2328	0.0003465	6.875e-05	4.173e-10	4.183e-08		-0.6724	0.3965	-0.3965	0.098	0.3785	0.3785					42.59	AT4G27390	BRADI2G20600	OS05G0502500	GRMZM2G082894
Traes_1AL_0A5A0E0D3	150.182	70.6727	446.509	697.988	10.6721	126.033	49.012		-1.0799	1.5628	2.1872	3.5211	2.1766		0.00358	1.949e-05	3.364e-09	1.215e-16	5.581e-07		0.02025	0.0001672	1.779e-08	1.448e-15	2.199e-06		0.5885	0.6797	-0.6797	0.1645	0.093	0.093					52.82	AT2G27500	BRADI2G23940	OS01G0860800	GRMZM2G019619
Traes_1AL_0A8B38A87	102.696	108.079	47.1981	19.3983	135.393	16.4468	73.6519		0.0722	-1.1001	-1.9714	-3.0109	-0.8732		0.8166	0.0008244	6.911e-06	1.659e-15	0.006496		0.9068	0.003617	2.257e-05	1.757e-14	0.01235		-0.7242	0.0174	-0.0174	0.0657	0.9705	0.9705					45.25		BRADI3G21680	OS10G0580200	GRMZM2G011518
Traes_1AL_0B4B6F75A	0.208	0.754833	2.15683	2.81617	6.8741	1.68623	4.60543		1.2801	2.7259	2.8838	-2.0193	-0.5658		0.3331	0.03319	0.04973	0.01937	0.3993		NA	NA	0.07534	0.03023	0.4675		0.2807	-0.648	0.648	0.542	0.1155	0.1155					55.11	AT3G52600, AT2G36190
Traes_1AL_0BA66AE56	46.0492	58.8681	33.4436	14.4349	62.2855	13.9128	35.6934		0.3451	-0.4582	-1.349	-2.1374	-0.8062		0.1313	0.07666	0.001463	3.427e-11	0.001621		0.2862	0.1261	0.003164	2.126e-10	0.003504		-0.743	0.0635	-0.0635	0.0557	0.8923	0.8923					49.98	AT4G27620, AT4G27610, AT4G27620, AT4G27610, AT4G27620, AT4G27610	BRADI2G14680	OS05G0587400	GRMZM2G078382, GRMZM2G060355, GRMZM2G379327
Traes_1AL_0BC22EBC4	10.415	11.037	5.8606	18.17	12.5207	30.4322	4.5573		0.0893	-0.836	0.72	1.241	-1.3893		0.8981	0.2665	0.3551	0.07274	0.07154		0.952	0.3498	0.4209	0.1006	0.1047		0.0143	-0.1262	0.1262	0.9758	0.7874	0.7874					54.33		BRADI2G22880	OS05G0465000, OS05G0464300	GRMZM2G160354
Traes_1AL_0BDE975B6	67.2826	79.4844	39.6621	20.9256	101.9	58.1052	68.8065		0.2358	-0.7511	-1.1785	-0.8029	-0.5577		0.3401	0.005785	0.001742	0.002267	0.02934		0.5401	0.01687	0.003711	0.004199	0.04762		-0.7794	-0.4896	0.4896	0.0388	0.2648	0.2648					41	AT1G05490, AT3G24340	BRADI2G26500	OS05G0392400	GRMZM2G154946
Traes_1AL_0BE456AC0	284.622	220.766	94.2376	31.4186	434.103	58.1823	175.841		-0.3632	-1.5719	-2.972	-2.8638	-1.2896		0.4364	0.0008828	3.872e-08	2.301e-09	0.005961		0.6305	0.003817	1.775e-07	1.095e-08	0.01143		-0.8342	-0.196	0.196	0.0196	0.6736	0.6736					45.26	AT5G60690	BRADI3G28970	OS10G0480200	GRMZM2G469551
Traes_1AL_0BEA9D7FE	60.12	56.271	34.8395	12.7747	49.2605	98.719	112.775		-0.098	-0.7781	-1.8807	1.0039	1.1845		0.5912	0.0003261	6.219e-06	2.482e-07	4.259e-10		0.7527	0.0017	2.046e-05	8.494e-07	2.939e-09		-0.3539	-0.6278	0.6278	0.4361	0.1311	0.1311					40.32	AT4G30580	BRADI3G29900	OS10G0497100	GRMZM2G033926
Traes_1AL_0C0DFBE2C	118.834	79.5182	66.1089	33.2118	36.357	148.154	68.844		-0.577	-0.8447	-1.5876	2.0151	0.9097		0.03529	0.003034	1.809e-05	6.467e-12	0.002605		0.1124	0.01015	5.535e-05	4.426e-11	0.005388		-0.2816	-0.0609	0.0609	0.5407	0.8968	0.8968					48.11
Traes_1AL_0C24CBB55	155.46	224.31	217.594	240.819	382.618	646.844	350.569		0.5306	0.484	0.59	0.7566	-0.1236		0.02498	0.04382	0.02262	0.001136	0.5978		0.08709	0.08112	0.03746	0.002212	0.659		0.1758	-0.8653	0.8653	0.7061	0.0119	0.0119					43.55	AT1G09850	BRADI2G20460	OS05G0508300	GRMZM2G006377
Traes_1AL_0C41C44B1	57.1937	17.5161	35.3937	19.7117	21.5013	10.01	6.66197		-1.6816	-0.6782	-1.6303	-1.0838	-1.6569		0.002719	0.2261	0.01376	0.0819	0.009913		0.01635	0.3053	0.02402	0.1121	0.01805		-0.5113	0.694	-0.694	0.2408	0.0837	0.0837					54.28	AT5G24120	BRADI2G14790	OS05G0586600	GRMZM2G077436
Traes_1AL_0C4569D17	23.9008	21.9065	14.5751	5.498	28.0117	19.0199	12.3889		-0.1147	-0.6806	-1.9772	-0.5664	-1.2091		0.6909	0.04355	0.00295	0.08701	0.0006701		0.8266	0.08075	0.005994	0.1185	0.001561		-0.9397	-0.2593	0.2593	0.0017	0.5744	0.5744					60.95
Traes_1AL_0C964B45F	2243.74	2499.03	1922.98	1245.88	4288.79	2022.45	1793.38		0.1547	-0.2218	-0.8448	-1.0807	-1.2536		0.5492	0.3914	0.001307	2.944e-05	1.259e-06		0.7212	0.4775	0.002858	7.332e-05	4.68e-06		-0.8576	-0.3773	0.3773	0.0136	0.4041	0.4041		TUBA	UniProtKB Gene Name	Tubulin alpha chain [Source:UniProtKB/Swiss-Prot;Acc:Q9ZRB7]	52.78	AT4G14960, AT1G50010, AT1G04820, AT4G14960, AT1G50010, AT1G04820, AT4G14960, AT1G50010, AT1G04820, AT4G14960, AT1G50010, AT1G04820	BRADI1G10150	OS11G0247300, OS03G0726100	GRMZM2G153292, GRMZM2G152466, GRMZM2G153292, GRMZM2G152466
Traes_1AL_0CF11612B	1752.83	813.556	3558.96	10209.8	243.824	4010.84	1977.86		-0.9935	0.9234	2.3078	3.6147	2.6919		0.4617	0.4938	0.08728	0.007415	0.04616		0.6524	0.5775	0.1238	0.01254	0.0711		0.7903	0.34	-0.34	0.0344	0.4556	0.4556					41.11		BRADI2G22420	OS05G0475300	GRMZM2G410782, GRMZM2G127297
Traes_1AL_0D46979E7	74.9462	67.6356	30.3888	12.5074	80.9833	21.5876	46.9156		-0.1521	-1.2911	-2.123	-1.8953	-0.7789		0.6562	0.0004215	2.836e-05	9.851e-07	0.02898		0.8019	0.002098	8.408e-05	3.066e-06	0.04711		-0.8461	-0.1138	0.1138	0.0164	0.8081	0.8081				ARM repeat superfamily protein [Source:Projected from Arabidopsis thaliana (AT3G60740) TAIR;Acc:AT3G60740]	40.93	AT3G60740	BRADI3G30790	OS10G0508500	GRMZM5G816015, GRMZM2G113053
Traes_1AL_0D6ADE0A3	27.5525	20.1013	43.8038	14.5981	11.2957	35.9964	25.5813		-0.4412	0.6602	-1.2328	1.6774	1.1812		0.2555	0.08701	0.03482	8.965e-05	0.006621		0.4508	0.1395	0.05493	0.000208	0.01256		0.0944	0.1213	-0.1213	0.8405	0.7956	0.7956					55		BRADI1G48870	OS06G0157000	GRMZM2G130528, AC231745.1_FG003
Traes_1AL_0D6B62738	93.3089	61.5269	42.6735	30.0099	119.02	25.6802	44.4444		-0.6002	-1.113	-1.3524	-2.2008	-1.4135		0.04988	0.0005589	0.0007248	1.998e-10	1.155e-05		0.1441	0.002643	0.001665	1.114e-09	3.674e-05		-0.8396	0.0102	-0.0102	0.0181	0.9826	0.9826				Tetratricopeptide repeat (TPR)-like superfamily protein [Source:Projected from Arabidopsis thaliana (AT1G76630) TAIR;Acc:AT1G76630]	41.29	AT1G76630	BRADI3G32780	OS10G0548200	GRMZM2G398825
Traes_1AL_0D9C3AC58	34.917	36.7446	20.0407	10.077	57.6311	22.9565	19.052		0.0681	-0.7987	-1.3414	-1.3077	-1.569		0.8988	0.1521	0.04819	0.01853	0.004874		0.9524	0.2195	0.07325	0.02902	0.009523		-0.9452	-0.2469	0.2469	0.0013	0.5936	0.5936				Tetratricopeptide repeat (TPR)-like superfamily protein [Source:Projected from Arabidopsis thaliana (AT1G13630) TAIR;Acc:AT1G13630]	44.31	AT1G13630	BRADI3G28890	OS08G0402600	GRMZM2G165963
Traes_1AL_0DBA14C6C	87.4582	119.89	329.103	570.724	38.4641	327.32	142.558		0.4565	1.9052	2.6688	3.0748	1.88		0.146	1.089e-09	4.63e-17	3.223e-21	1.136e-08		0.3084	4.418e-08	1.075e-15	6.267e-20	5.962e-08		0.8259	0.3172	-0.3172	0.0221	0.4882	0.4882				Transmembrane amino acid transporter family protein [Source:Projected from Arabidopsis thaliana (AT5G41800) TAIR;Acc:AT5G41800]	49.67	AT5G41800	BRADI2G14810	OS05G0586500	GRMZM2G057733
Traes_1AL_0E0FA5BF6	44.5984	20.2175	35.1212	43.5284	92.7351	89.7391	31.171		-1.126	-0.3539	-0.1516	-0.0502	-1.5508		0.01888	0.4627	0.775	0.9142	0.001255		0.07097	0.5472	0.8141	0.9289	0.002775		-0.2187	-0.6018	0.6018	0.6375	0.1529	0.1529					57.28	AT1G64980	BRADI3G30470	OS10G0516400	GRMZM2G003014, GRMZM2G127404
Traes_1AL_0E5202FA0	2.4552	2.7801	3.48183	3.70483	6.49943	17.8351	37.8134		0.273	0.5571	0.9483	1.4304	2.5079		0.6949	0.4536	0.3029	0.008967	1.555e-06		0.8292	0.5384	0.3667	0.01493	5.687e-06		0.3603	-0.8494	0.8494	0.4272	0.0156	0.0156					60.3
Traes_1AL_0EBC90C31	11.2745	3.67837	3.3413	0	8.77243	1.2159	3.8297		-1.555	-1.6802	-4.4136	-2.6409	-1.175		0.07932	0.07279	0.007605	0.01634	0.2116		0.2014	0.121	0.01409	0.02587	0.2709		-0.8672	-0.1068	0.1068	0.0115	0.8197	0.8197					54.66		BRADI3G33047	OS10G0554300	GRMZM2G423886, GRMZM2G425719
Traes_1AL_0F39673AF1	1381.45	912.121	33.9411	3.82333	893.861	21.0948	12.7646		-0.5625	-4.9797	-7.3704	-5.0183	-5.6781		NA	NA	NA	NA	NA		NA	NA	NA	NA	NA		-0.9516	0.1418	-0.1418	0.001	0.7618	0.7618					52.41	AT1G29930, AT2G34420, AT1G29910, AT1G29920, AT2G34430, AT1G29930, AT2G34420, AT1G29910, AT1G29920, AT2G34430, AT1G29930, AT2G34420, AT1G29910, AT1G29920, AT2G34430, AT1G29930, AT2G34420, AT1G29910, AT1G29920, AT2G34430, AT1G29930, AT2G34420, AT1G29910, AT1G29920, AT2G34430, AT1G29930, AT2G34420, AT1G29910, AT1G29920, AT2G34430, AT1G29930, AT2G34420, AT1G29910, AT1G29920, AT2G34430, AT1G29930, AT2…	BRADI4G07380	OS09G0346500, OS01G0600900, OS01G0720500	GRMZM2G104549, AC208915.3_FG010, GRMZM2G155216, GRMZM2G120619, AC207722.2_FG009, GRMZM2G351977, GRMZM2G104549, AC208915.3_FG010, GRMZM2G155216, GRMZM2G120619, AC207722.2_FG009, GRMZM2G351977, GRMZM2G104549, AC208915.3_FG010, GRMZM2G155216, GRMZM2G120619, AC207722.2_FG009, GRMZM2G351977
Traes_1AL_0F8CA8C91	244.43	130.991	145.198	52.0177	161.653	115.645	123.775		-0.8976	-0.7445	-2.0729	-0.4778	-0.3855		2.185e-05	0.000577	2.276e-12	0.03345	0.08238		0.0003557	0.002711	1.947e-11	0.0498	0.1186		-0.8628	-0.0659	0.0659	0.0124	0.8883	0.8883				CONTAINS InterPro DOMAIN/s: Leucine-rich repeat, typical subtype (InterPro:IPR003591), Leucine-rich repeat (InterPro:IPR001611), Ubiquitin (InterPro:IPR000626), Ubiquitin supergroup (InterPro:IPR019955); BEST Arabidopsis thaliana protein match is: L /.../-rich repeat (LRR) family protein (TAIR:AT5G07910.1). [Source:Projected from Arabidopsis thaliana (AT2G30105) TAIR;Acc:AT2G30105]	40.37	AT2G30105	BRADI3G27860
Traes_1AL_0FB80B128	93.7366	31.4013	19.9292	1.91167	78.1178	4.4808	16.4197		-1.5689	-2.2214	-4.5939	-4.0528	-2.2402		8.24e-13	9.626e-17	2.831e-09	2.174e-18	9.043e-15		1.441e-10	3.784e-14	1.511e-08	3.15e-17	1.596e-13		-0.8916	0.0242	-0.0242	0.007	0.959	0.959					36.61	AT3G53900	BRADI2G23490	OS05G0455700	GRMZM2G059121
Traes_1AL_0FC07AEF4	77.1237	25.2199	173.785	119.813	78.0825	455.661	29.8217		-1.5927	1.1601	0.5841	2.5176	-1.3579		0.001112	0.01527	0.2428	1.259e-07	0.006516		0.008226	0.03584	0.3027	4.512e-07	0.01238		0.1457	-0.1325	0.1325	0.7552	0.777	0.777				Nucleotide-diphospho-sugar transferases superfamily protein [Source:Projected from Arabidopsis thaliana (AT1G53000) TAIR;Acc:AT1G53000]	46.25	AT1G53000	BRADI2G16710	OS05G0561500	GRMZM2G119256
Traes_1AL_0FC13ED9E	63.9199	29.4154	20.1093	1.79317	51.7646	4.89463	6.45273		-1.1114	-1.6386	-5.1537	-3.3278	-2.9428		0.01567	0.0006893	4.56e-06	2.917e-08	1.265e-07		0.06185	0.003129	1.535e-05	1.159e-07	5.528e-07		-0.9437	0.1497	-0.1497	0.0014	0.7487	0.7487					42.05
Traes_1AL_101B391E1	6.7812	1.6702	24.3817	14.2137	2.9079	7.1817	2.56133		-1.9296	1.7634	0.8661	1.1951	-0.1977		0.0612	0.06555	0.4061	0.248	0.8567		0.1673	0.1114	0.473	0.3037	0.8882		0.3843	0.4369	-0.4369	0.3946	0.327	0.327					57.26	AT3G51230, AT5G66230, AT3G51230, AT5G66230	BRADI3G34220	OS10G0577400	GRMZM2G067298, GRMZM2G057690
Traes_1AL_10E6CD523	332.34	89.7618	101.892	29.923	140.327	140.536	26.3674		-1.8627	-1.682	-3.3958	-0.0001	-2.3677		0.0005312	0.001849	2.692e-08	0.9999	2.379e-05		0.004646	0.006854	1.26e-07	0.9999	7.179e-05		-0.8598	0.1156	-0.1156	0.0131	0.8051	0.8051					59.91		BRADI3G34600	OS10G0579800	GRMZM2G012306
Traes_1AL_110B76159	91.0635	31.1267	11.4674	7.67693	198.518	14.5592	12.0802		-1.534	-2.969	-3.5748	-3.7358	-3.9794		0.0002488	3.318e-10	2.127e-07	1.161e-15	2.32e-17		0.002559	1.617e-08	8.776e-07	1.25e-14	6.329e-16		-0.9087	-0.1679	0.1679	0.0046	0.7189	0.7189					40.74	AT1G01440, AT3G61670, AT4G01090, AT2G46380			AC231180.2_FG001
Traes_1AL_114B29053	679.324	1238.97	1631.48	1879.37	343.424	3851.1	1831.87		0.8643	1.2595	1.4613	3.4736	2.406		0.002371	9.622e-06	3.472e-07	4.902e-34	3.936e-17		0.01473	9.273e-05	1.389e-06	3.342e-32	1.038e-15		0.7237	-0.0399	0.0399	0.066	0.9324	0.9324					46.47		BRADI2G18300	OS05G0540000	GRMZM5G889321, GRMZM2G121237
Traes_1AL_1161A0356	118.425	92.8697	254.648	1439.86	91.3785	373.376	186.678		-0.3456	1.0921	3.5591	2.0078	1.0196		0.4756	0.02386	1.678e-13	3.4e-05	0.03596		0.6646	0.05061	1.772e-12	8.392e-05	0.05705		0.8482	0.168	-0.168	0.0159	0.7188	0.7188					42.2	AT1G23330, AT1G10740	BRADI2G25570	OS05G0408300	GRMZM2G080940
Traes_1AL_11A58FB05	9.38273	9.78707	2.4839	0.637233	19.694	5.6712	8.25547		0.034	-1.9225	-2.6445	-1.7605	-1.2341		0.9438	0.004541	0.02552	0.001685	0.01566		0.9705	0.01394	0.04171	0.003187	0.02718		-0.8018	-0.4918	0.4918	0.0301	0.2623	0.2623					42.85	AT3G22450	BRADI3G29190	OS10G0484400	GRMZM2G006450
Traes_1AL_11AF18375	209.309	41.217	735.419	4293	5.41983	941.212	298.132		-2.2694	1.7581	4.2286	7.1497	5.5414		0.003946	0.02476	6.633e-08	4.605e-18	1.987e-11		0.02178	0.05207	2.945e-07	6.419e-17	1.807e-10		0.7921	0.3017	-0.3017	0.0337	0.5107	0.5107					57.45	AT4G18980, AT1G29640, AT2G34340, AT5G45630	BRADI2G18930	OS05G0531100	AC205471.4_FG007
Traes_1AL_11CA0CD021	89.3597	114.818	192.23	727.003	41.8136	427.56	171.957		0.3595	1.0967	2.9907	3.3311	2.0259		0.2952	0.00144	4.512e-18	2.516e-21	1.12e-08		0.4941	0.00562	1.336e-16	4.959e-20	5.889e-08		0.8627	0.1614	-0.1614	0.0124	0.7295	0.7295					45.11		BRADI2G25327	OS05G0414200	GRMZM2G047152
Traes_1AL_11E21D7DA	97.7119	28.2042	296.158	702.347	0.928967	1744.17	195.862		-1.7041	1.5256	2.7115	10.0443	7.0295		0.08098	0.1166	0.005342	7.726e-20	1.854e-10		0.2043	0.1772	0.01026	1.309e-18	1.378e-09		0.6986	0.1391	-0.1391	0.0808	0.7662	0.7662					49.17	AT4G05340
Traes_1AL_1205BBAE8	57.711	42.6194	20.9888	5.09777	107.997	10.543	6.32117		-0.4296	-1.418	-2.8482	-3.2618	-3.9581		0.5366	0.0462	0.001231	9.65e-06	1.748e-07		0.7119	0.08453	0.002704	2.582e-05	7.465e-07		-0.9569	0.07	-0.07	0.0007	0.8815	0.8815					44.2				GRMZM2G100828
Traes_1AL_12123508E	6.43113	2.64187	0.672667	1.27443	1.3871	0	0		-1.2715	-3.1373	-1.6101	-3.1276	-3.244		0.04999	0.002728	0.1477	0.06548	0.05445		NA	NA	0.1963	0.09149	0.08238		-0.597	0.6499	-0.6499	0.157	0.1141	0.1141					38.87
Traes_1AL_123EE6854	95.468	90.3827	473.978	126.017	92.6406	219.176	81.1302		-0.079	2.294	0.439	1.2314	-0.1903		0.8443	9.108e-09	0.3015	0.002235	0.6421		0.9227	2.684e-07	0.3653	0.004145	0.6994		0.2088	0.2018	-0.2018	0.6531	0.6644	0.6644					44.55	AT4G15530
Traes_1AL_126D96CD7	4.13167	1.62227	2.50247	0	3.56327	0	0		-1.1855	-0.6662	-3.1376	-3.9121	-4.0207		0.403	0.6422	0.0926	0.03184	0.0266		0.5999	0.7138	0.1304	0.0476	0.04363		-0.8542	0.3266	-0.3266	0.0144	0.4746	0.4746					55.33	AT1G55560, AT3G13390, AT1G55570, AT3G13400, AT1G55560, AT3G13390, AT1G55570, AT3G13400	BRADI2G22000	OS05G0485800	GRMZM2G129064, GRMZM2G142584
Traes_1AL_129C9926A	3.90087	1.02803	5.4203	0	4.36213	4.56293	1.7343		-1.8233	0.443	-3.1627	0.0267	-1.2547		0.04821	0.5919	0.05648	0.975	0.189		NA	NA	0.08438	0.9792	0.2453		-0.6187	-0.335	0.335	0.1385	0.4627	0.4627					50.94		BRADI1G55590	OS10G0573300	GRMZM2G161760
Traes_1AL_131B6251B	101.684	100.142	31.6737	11.3515	65.0744	16.6453	38.0979		-0.0235	-1.6537	-2.5939	-1.9354	-0.7644		0.9466	1.086e-05	5.832e-07	3.046e-06	0.04272		0.9719	0.0001029	2.255e-06	8.787e-06	0.06642		-0.8293	0.153	-0.153	0.021	0.7433	0.7433				Ergosterol biosynthesis ERG4/ERG24 family [Source:Projected from Arabidopsis thaliana (AT3G52940) TAIR;Acc:AT3G52940]	42.93	AT3G52940	BRADI4G38370	OS09G0565600, OS01G0354200	GRMZM2G473533
Traes_1AL_1358DF21E	4.75413	4.83297	3.42263	0	11.9291	0.827633	2.97487		-0.0222	-0.492	-3.3641	-3.631	-1.9844		0.9733	0.5093	0.03697	0.0004154	0.0074		0.9858	0.5922	0.05791	0.0008696	0.01389		-0.8364	-0.1689	0.1689	0.019	0.7173	0.7173					44.88
Traes_1AL_135B552D8	34.3053	10.5589	12.244	1.91167	31.8867	0.8559	3.09393		-1.6618	-1.4321	-3.3163	-4.8619	-3.2092		0.02788	0.06258	0.002119	7.579e-06	0.0001906		0.09458	0.1074	0.004432	2.058e-05	0.0004921		-0.8298	0.2642	-0.2642	0.0209	0.567	0.567					67.25	AT5G26230	BRADI2G26620	OS05G0390600	GRMZM2G139565
Traes_1AL_1360F98E7	122.02	64.2103	121.47	68.2378	95.774	100.075	68.2801		-0.9199	-0.0024	-0.9838	0.0575	-0.4851		0.005533	0.9942	0.01095	0.8649	0.1555		0.02835	0.9957	0.01958	0.887	0.2067		-0.5051	0.065	-0.065	0.2475	0.8899	0.8899					58.69	AT2G38090, AT5G58900, AT5G01200, AT5G05790, AT3G11280, AT2G38090, AT5G58900, AT5G01200, AT5G05790, AT3G11280	BRADI2G23710	OS05G0449900	GRMZM2G370896, GRMZM2G002128
Traes_1AL_13807565F	413.81	122.463	1993.33	4377.82	27.7375	1748.22	814.171		-1.7073	2.2072	3.3117	5.8045	4.7316		0.02074	0.002733	6.987e-06	7.349e-15	2.323e-10		0.07603	0.009343	2.28e-05	7.227e-14	1.692e-09		0.7972	0.2631	-0.2631	0.0318	0.5686	0.5686				SAUR-like auxin-responsive protein family [Source:Projected from Arabidopsis thaliana (AT5G53590) TAIR;Acc:AT5G53590]	60.99	AT5G53590	BRADI3G30660	OS10G0510500	GRMZM2G414727, GRMZM2G113135
Traes_1AL_13DBBA098	29.7397	73.6831	40.1942	55.267	43.0262	46.9981	38.5238		1.2867	0.4273	0.8425	0.1229	-0.1606		0.003828	0.3513	0.08889	0.7872	0.7251		0.0213	0.437	0.1258	0.8328	0.7748		0.2632	0.1786	-0.1786	0.5684	0.7016	0.7016					42.4				GRMZM2G132671
Traes_1AL_13E5810F4	41.6482	29.3112	7.8502	2.54887	45.681	2.38077	5.94043		-0.5041	-2.3498	-3.1151	-4.1257	-2.9467		0.04912	2.662e-10	1.481e-05	6.667e-12	2.703e-12		0.1425	1.338e-08	4.594e-05	4.554e-11	2.936e-11		-0.8901	0.1501	-0.1501	0.0072	0.748	0.748					50
Traes_1AL_1464E77D3	38.6066	76.5794	25.8752	12.6259	89.7139	11.45	33.7541		0.9853	-0.5521	-1.0556	-2.9329	-1.4		0.006391	0.1572	0.03944	1.833e-11	0.0001977		0.03165	0.2257	0.06135	1.18e-10	0.000509		-0.7154	-0.0295	0.0295	0.0707	0.9499	0.9499				DNA-damage-repair/toleration protein (DRT102) [Source:Projected from Arabidopsis thaliana (AT3G04880) TAIR;Acc:AT3G04880]	60.56	AT3G04880	BRADI2G40570	OS01G0542000	AC197555.3_FG008
Traes_1AL_147CF243C	109.091	119.096	72.8257	39.3773	236.722	57.6997	81.8439		0.1243	-0.5794	-1.3896	-2.025	-1.5219		0.7039	0.0855	0.0007152	2.911e-09	4.89e-06		0.8357	0.1376	0.001645	1.36e-08	1.652e-05		-0.8495	-0.2644	0.2644	0.0155	0.5667	0.5667					45.03	AT2G28350, AT4G30080, AT2G28350, AT4G30080	BRADI3G28950	OS10G0479900	GRMZM2G153233, GRMZM2G159399
Traes_1AL_1497B5110	170.363	112.848	73.5432	13.9004	140.498	25.1896	44.7773		-0.59	-1.1997	-3.0985	-2.4467	-1.6376		0.1636	0.005351	2.286e-08	8.884e-08	0.0001964		0.3338	0.01585	1.081e-07	3.258e-07	0.0005059		-0.9086	0.1226	-0.1226	0.0046	0.7935	0.7935					44.93	AT4G36190, AT4G36195, AT2G18080	BRADI3G30630	OS10G0511600	GRMZM2G082502
Traes_1AL_14BFFD9EA	22.9976	52.4774	107.152	110.19	3.4155	32.8452	39.3959		1.1887	2.2105	2.1929	3.2075	3.4651		0.001605	4.256e-09	5.369e-08	1.028e-09	2.487e-11		0.01092	1.408e-07	2.412e-07	5.175e-09	2.217e-10		0.7142	0.6024	-0.6024	0.0714	0.1523	0.1523					44.99	AT1G75220, AT1G19450	BRADI2G16100
Traes_1AL_14DD8273F	15.1791	14.1725	7.29777	19.4444	32.5422	4.067	7.09083		-0.1206	-1.0379	0.2943	-2.9221	-2.1434		0.8141	0.07019	0.6315	5.332e-06	0.0001622		0.9051	0.1175	0.6862	1.484e-05	0.000424		-0.3603	0.2079	-0.2079	0.4273	0.6546	0.6546				microtubule-associated protein 65-5 [Source:Projected from Arabidopsis thaliana (AT2G38720) TAIR;Acc:AT2G38720]	40.36	AT2G38720	BRADI2G25500	OS05G0409400	GRMZM2G141208
Traes_1AL_14F65F66D	23.7047	4.96263	5.8792	0	50.5392	1.21867	2.8989		-2.2135	-2.0158	-5.4879	-5.1468	-4.0219		0.001705	0.006243	0.0006189	1.229e-07	5.878e-07		0.01143	0.01789	0.00144	4.411e-07	2.307e-06		-0.9054	-0.1197	0.1197	0.005	0.7983	0.7983					41.93	AT4G37910, AT5G09590	BRADI1G77637	OS03G0113700	GRMZM2G153815
Traes_1AL_1538AC680	24.6388	13.0369	7.03167	1.91167	73.9256	7.1589	19.6544		-0.8934	-1.738	-2.804	-3.2521	-1.8496		0.2844	0.04565	0.01261	0.0001937	0.02655		0.4825	0.08377	0.02222	0.000427	0.04355		-0.7894	-0.4599	0.4599	0.0348	0.2992	0.2992					46.08	AT4G23900, AT4G11010, AT4G23900, AT4G11010, AT4G23900, AT4G11010, AT4G23900, AT4G11010, AT4G23900, AT4G11010	BRADI2G14210	OS05G0595400	GRMZM2G107616, GRMZM2G106099, GRMZM5G833747, GRMZM2G001524, GRMZM2G125893
Traes_1AL_1543CA165	298.281	425.427	30.2453	31.624	208.027	16.4666	29.4289		0.5037	-3.2314	-2.9449	-3.5703	-2.7644		0.4005	1.563e-07	7.198e-06	2.02e-08	7.831e-06		0.5976	2.97e-06	2.344e-05	8.248e-08	2.56e-05		-0.7707	0.3244	-0.3244	0.0426	0.4779	0.4779					38.33	AT1G06950	BRADI3G29760	OS10G0492101, OS10G0492000, OS10G0492300	GRMZM5G888696, GRMZM2G017730, GRMZM2G467212, GRMZM5G888696, GRMZM2G017730, GRMZM2G467212, GRMZM5G888696, GRMZM2G017730, GRMZM2G467212
Traes_1AL_15ADEBCF9	11.134	14.3584	12.9295	29.8032	3.22317	5.80707	10.6158		0.393	0.2019	1.3943	0.7662	1.5842		0.2606	0.6043	0.001169	0.1871	0.002223		0.4565	0.6799	0.00258	0.2356	0.004668		0.6357	0.7525	-0.7525	0.1249	0.0509	0.0509					50.86	AT2G38480	BRADI2G30390	OS05G0344400	GRMZM2G304108
Traes_1AL_15E99335E	13.2043	8.5644	82.4202	82.8504	9.28633	59.0649	41.5836		-0.6151	2.6174	2.5315	2.6185	2.1257		0.2488	1.841e-07	1.795e-06	5.831e-07	5.564e-05		0.443	3.404e-06	6.434e-06	1.881e-06	0.0001578		0.8245	0.0266	-0.0266	0.0225	0.9549	0.9549					59.24	AT1G32250, AT3G03000, AT1G32250, AT3G03000	BRADI3G34380	OS01G0505600	GRMZM2G152432, GRMZM2G373828
Traes_1AL_1630A1DA1	11.6102	15.853	38.3492	15.3538	12.9245	170.234	46.3726		0.4632	1.72	0.3531	3.6764	1.814		0.331	0.0002679	0.5644	7.252e-16	0.0001052		0.531	0.001447	0.6241	7.976e-15	0.0002846		0.353	-0.5223	0.5223	0.4374	0.2292	0.2292					59.37		BRADI2G19910	OS05G0515200, OS06G0267400	GRMZM2G075161, GRMZM5G875732, GRMZM2G014580, AC200099.4_FG006, GRMZM2G170047, GRMZM2G133720, GRMZM2G075161, GRMZM5G875732, GRMZM2G014580, AC200099.4_FG006, GRMZM2G170047, GRMZM2G133720
Traes_1AL_169CE67D8	4.22383	3.13193	0.3863	0	7.08473	0.802067	0		-0.3846	-3.1825	-3.4201	-2.9502	-5.3009		0.6131	0.01216	0.03985	0.007128	0.0009542		NA	NA	0.06191	0.01209	0.002158		-0.9444	-0.0274	0.0274	0.0014	0.9535	0.9535					52.53	AT1G19510, AT1G75250, AT1G19510, AT1G75250	BRADI2G44520, BRADI2G14940	OS05G0579600	GRMZM2G114503
Traes_1AL_16EAFFACD	1067.27	911.198	1191.01	459.176	400.187	1869.98	870.917		-0.227	0.1575	-1.1646	2.2129	1.1159		0.477	0.622	0.0003924	5.06e-12	0.0005116		0.6657	0.6955	0.0009473	3.504e-11	0.001218		-0.0421	-0.0152	0.0152	0.9287	0.9742	0.9742					48.72	AT2G27920	BRADI1G60600	OS03G0393700	GRMZM2G120587, GRMZM2G377443, AC233940.1_FG003, GRMZM2G136495
Traes_1AL_17330E626	50.7195	86.8098	203.674	408.496	65.0294	595.889	205.111		0.7715	1.9881	2.9657	3.1592	1.6373		0.1081	3.373e-05	8.757e-10	3.184e-11	0.0006177		0.2501	0.0002641	5.018e-09	1.984e-10	0.001449		0.8174	-0.2099	0.2099	0.0247	0.6515	0.6515				dsRNA-binding protein 2 [Source:Projected from Arabidopsis thaliana (AT2G28380) TAIR;Acc:AT2G28380]	45.67	AT2G28380	BRADI3G28977	OS10G0480500	GRMZM2G027462
Traes_1AL_17693190C	26.9887	26.0686	260.857	548.819	1.11353	264.228	81.8218		-0.0433	3.1762	4.2114	7.3702	5.7297		0.9566	5.869e-05	1.066e-07	5.171e-15	1.332e-09		0.9773	0.0004181	4.591e-07	5.182e-14	8.327e-09		0.8154	0.2934	-0.2934	0.0254	0.5231	0.5231					54.01
Traes_1AL_179FC28F2	23.7818	1.83597	73.4541	28.1614	9.4568	99.0853	13.5454		-3.4946	1.5499	0.1775	3.2197	0.4929		0.0009959	0.1199	0.8643	0.00142	0.6314		0.007564	0.1812	0.8904	0.00272	0.6897		0.3154	-0.0999	0.0999	0.4908	0.8312	0.8312					59.25	AT5G22380, AT3G44350, AT5G22380, AT3G44350	BRADI2G23967	OS05G0442700	GRMZM2G465835, GRMZM2G172264
Traes_1AL_17C37FFB0	66.8426	71.921	63.5744	52.4508	197.356	139.254	66.9535		0.1065	-0.0732	-0.3681	-0.501	-1.5464		0.8154	0.8742	0.4682	0.2684	0.0007372		0.9061	0.9053	0.5342	0.3252	0.001704		-0.5196	-0.728	0.728	0.2319	0.0636	0.0636					58.93	AT5G01920		OS05G0480000	GRMZM2G083470
Traes_1AL_17F456C3A	482.483	340.706	121.664	51.7057	457.245	61.0279	113.391		-0.4988	-1.9731	-2.9912	-2.8801	-1.9976		0.1704	9.829e-08	1.324e-12	3.955e-14	7.572e-08		0.3432	1.993e-06	1.179e-11	3.587e-13	3.441e-07		-0.9035	0.1142	-0.1142	0.0053	0.8074	0.8074					41.15	AT3G18390	BRADI2G17390	OS05G0551900	GRMZM5G813259
Traes_1AL_180B9CF01	82.6777	73.4843	290.021	646.514	16.8718	466.722	191.823		-0.1665	1.7901	2.924	4.7286	3.4616		0.7396	0.0003284	5.257e-09	9.343e-20	3.267e-11		0.8594	0.001709	2.712e-08	1.572e-18	2.835e-10		0.8351	0.1962	-0.1962	0.0194	0.6733	0.6733					46.81	AT5G46350, AT1G29860, AT4G18170	BRADI2G15360	OS05G0583000
Traes_1AL_18495DFAA	100.926	92.0484	343.21	1323.9	14.881	1075.74	310.755		-0.1287	1.7306	3.6363	6.051	4.2954		0.8408	0.006805	1.317e-08	3.834e-20	7.316e-11		0.9207	0.01913	6.429e-08	6.683e-19	5.904e-10		0.8349	0.1329	-0.1329	0.0194	0.7764	0.7764					43.42
Traes_1AL_193F5F079	6.83547	0.859	3.86813	4.7278	14.3852	5.52643	3.58337		-2.8663	-0.8598	-0.3047	-1.3918	-1.9528		8.842e-05	0.1485	0.6902	0.01072	0.0008448		0.001111	0.2153	0.7394	0.0176	0.001931		-0.3014	-0.4551	0.4551	0.5112	0.3049	0.3049					50.6
Traes_1AL_196F8487D	16.4611	14.1468	7.52487	1.91167	20.6605	2.84837	14.0084		-0.2245	-1.094	-2.1959	-2.7744	-0.57		0.6171	0.03336	0.01259	2.655e-05	0.2298		0.7732	0.06563	0.02218	6.656e-05	0.2912		-0.7369	-0.1224	0.1224	0.0589	0.7938	0.7938					45.78
Traes_1AL_197423E8E	522.798	809.959	735.687	1287.13	288.822	969.782	891.748		0.6312	0.4922	1.2777	1.745	1.6251		6.507e-05	0.002052	7.035e-15	4.924e-27	1.095e-23		0.0008685	0.007447	9.842e-14	1.708e-25	7.905e-22		0.8522	0.2566	-0.2566	0.0149	0.5785	0.5785					43.76	AT2G19860, AT4G37840, AT4G29130, AT2G19860, AT4G37840, AT4G29130	BRADI2G19400	OS05G0522500	GRMZM2G058745, GRMZM2G432801
Traes_1AL_19817730D	418.299	212.49	1247.82	933.739	19.4253	1461.66	538.262		-0.9643	1.5566	1.1413	6.1429	4.7205		0.06083	0.002424	0.02695	1.571e-30	1.214e-18		0.1666	0.008486	0.04378	7.687e-29	4.122e-17		0.6416	0.2943	-0.2943	0.1204	0.5217	0.5217					47.96	AT4G23470, AT5G41390, AT1G63830	BRADI3G32060	OS10G0535800	GRMZM2G065696
Traes_1AL_19AF54D53	24.584	1.18337	3.74267	2.17893	0.2227	5.85263	0		-3.7218	-2.3748	-3.3636	3.5684	-0.9108		0.03771	0.1828	0.0798	0.06061	0.6644		0.118	0.2555	0.1144	0.08537	0.7199		-0.283	0.4692	-0.4692	0.5386	0.2881	0.2881					61.47	AT3G04290, AT5G33370, AT5G18430, AT4G28780	BRADI3G28100	OS10G0463200	GRMZM2G116360
Traes_1AL_1A1E3798D	303.454	179.193	856.472	1331.9	15.1105	1726.82	911.69		-0.7482	1.4747	2.1008	6.7132	5.8057		0.177	0.007681	0.0001517	3.368e-31	9.974e-24		0.3524	0.02106	0.0003961	1.767e-29	7.231e-22		0.7527	0.1748	-0.1748	0.0509	0.7078	0.7078					59.14	AT4G23610, AT2G46150	BRADI2G19200	OS05G0526700	GRMZM2G093418
Traes_1AL_1A2794682	53.6806	15.597	92.2169	328.725	3.57107	132.051	83.4459		-1.7474	0.764	2.5518	5.0384	4.3908		0.009838	0.2516	0.000133	1.156e-11	3.622e-09		0.04382	0.3337	0.0003507	7.653e-11	2.083e-08		0.7994	0.2526	-0.2526	0.031	0.5847	0.5847					66.93
Traes_1AL_1A5D607B4	34.5897	31.1196	10.8087	3.82333	25.6993	47.8657	18.4948		-0.1534	-1.6314	-2.3006	0.9108	-0.4663		0.588	6.444e-06	0.0002581	0.002752	0.1701		0.7503	6.637e-05	0.0006451	0.005023	0.2236		-0.7066	-0.4138	0.4138	0.0759	0.3561	0.3561					45.55	AT3G47580, AT5G20480, AT3G47090, AT3G47110		OS10G0337400	GRMZM2G048801
Traes_1AL_1A93B0C96	4.7949	1.3714	2.8702	1.91167	7.51183	3.76083	1.44487		-1.8155	-0.7633	-0.6183	-0.9809	-2.2541		0.03866	0.3797	0.5717	0.2448	0.01899		0.1201	0.4656	0.631	0.3002	0.03229		-0.6739	-0.3052	0.3052	0.0969	0.5056	0.5056					57.17		BRADI2G17982	OS05G0543600	GRMZM2G119693, GRMZM2G175232
Traes_1AL_1A98A80B4	142.838	118.636	51.5751	9.5583	209.899	22.4039	26.8911		-0.2636	-1.4354	-3.3459	-3.1503	-2.9027		0.6808	0.02683	1.349e-05	2.101e-06	1.017e-05		0.8193	0.05535	4.212e-05	6.22e-06	3.264e-05		-0.9537	0.0359	-0.0359	0.0009	0.9391	0.9391					45.08	AT3G51820	BRADI2G28460	OS05G0349700	GRMZM2G162672
Traes_1AL_1A9B5A1C2	23.8913	14.2316	14.2103	94.0123	21.2629	12.5743	6.83847		-0.7123	-0.7174	1.8546	-0.7328	-1.5483		0.4594	0.461	0.05527	0.4556	0.1207		0.6503	0.5456	0.08276	0.5172	0.1661		0.2572	0.488	-0.488	0.5777	0.2666	0.2666					55.67		BRADI1G08860
Traes_1AL_1A9EB2CBB	347.695	234.409	1494.11	3801.82	71.6442	3475.1	2103.29		-0.556	2.0584	3.3768	5.4766	4.7674		0.3961	0.00166	2.5e-07	8.631e-17	4.368e-13		0.5934	0.006293	1.021e-06	1.048e-15	5.593e-12		0.8663	0.0071	-0.0071	0.0117	0.9879	0.9879					55.32		BRADI3G31820	OS10G0529400, OS10G0529500, OS10G0529700	GRMZM2G480439
Traes_1AL_1AFA8DEA9	18.4501	17.3247	53.8311	93.9504	2.1514	18.133	7.7507		-0.0813	1.5337	2.275	2.9593	1.7517		0.8813	0.004333	4.242e-05	2.63e-05	0.01729		0.9429	0.01344	0.000122	6.597e-05	0.02969		0.6013	0.7242	-0.7242	0.1532	0.0657	0.0657					50.96		BRADI3G10230	OS02G0275200	GRMZM2G118312
Traes_1AL_1B41CB768	2.46723	0.208367	2.1365	0.637233	12.931	0	1.04057		-3.1694	-0.2268	-1.117	-5.9945	-3.3953		0.02594	0.8474	0.4744	0.0004864	0.005648		NA	NA	0.54	0.001007	0.01088		-0.5554	-0.2107	0.2107	0.1956	0.6503	0.6503					41.6
Traes_1AL_1B5F51626	211.716	246.337	366.136	368.16	584.311	653.716	298.639		0.2155	0.7856	0.7788	0.1602	-0.9665		0.3194	0.0003042	0.0007655	0.4519	7.534e-06		0.5192	0.001604	0.00175	0.5135	2.47e-05		0.0893	-0.6585	0.6585	0.8489	0.1078	0.1078				K-box region and MADS-box transcription factor family protein [Source:Projected from Arabidopsis thaliana (AT5G20240) TAIR;Acc:AT5G20240]	48.91	AT5G20240	BRADI2G24940	OS05G0423400	GRMZM5G805387, GRMZM2G152862
Traes_1AL_1B67D1299	36.6872	27.0327	23.529	25.5941	18.5243	6.50157	3.73527		-0.4259	-0.6339	-0.56	-1.4582	-2.2414		0.5227	0.3498	0.4461	0.05122	0.004348		0.7016	0.4355	0.5129	0.07337	0.008581		-0.393	0.8216	-0.8216	0.3831	0.0234	0.0234					45.75		BRADI2G22880	OS05G0465000, OS05G0464300	GRMZM2G160354
Traes_1AL_1B95B4FA1	12.7978	18.1869	5.62713	3.1861	31.4137	6.1671	15.9056		0.4942	-1.157	-1.2084	-2.3126	-0.9818		0.27	0.03398	0.1149	1.881e-05	0.03154		0.4671	0.06653	0.1575	4.819e-05	0.05076		-0.711	-0.3987	0.3987	0.0733	0.3756	0.3756					56.42		BRADI2G16447, BRADI2G16467, BRADI2G16460	OS01G0530500
Traes_1AL_1BD26E1C2	18.1553	10.5367	62.8326	82.5516	19.3716	189.946	32.3531		-0.7725	1.7667	2.1143	3.2413	0.723		0.176	0.001356	0.0002305	2.869e-09	0.1983		0.351	0.005362	0.0005814	1.342e-08	0.2559		0.6058	-0.2339	0.2339	0.1494	0.6137	0.6137					71.25	AT5G61320, AT1G64950, AT1G64900, AT2G12190, AT1G64930, AT3G03470, AT1G64940, AT5G61320, AT1G64950, AT1G64900, AT2G12190, AT1G64930, AT3G03470, AT1G64940, AT5G61320, AT1G64950, AT1G64900, AT2G12190, AT1G64930, AT3G03470, AT1G64940, AT5G61320, AT1G64950, AT1G64900, AT2G12190, AT1G64930, AT3G03470, AT1G64940		OS06G0632300, OS10G0515900	GRMZM2G031945, GRMZM2G031909, GRMZM2G031945, GRMZM2G031909
Traes_1AL_1BD995195	27.0607	18.5238	36.6606	5.09777	32.5909	75.4028	57.6646		-0.5608	0.4203	-1.6256	1.2054	0.8178		0.1525	0.2829	0.01048	0.001474	0.03205		0.3178	0.3672	0.01882	0.002815	0.0515		-0.2987	-0.6704	0.6704	0.5152	0.0993	0.0993					42.06	AT5G05490	BRADI1G27344, BRADI2G15127	OS05G0580500	GRMZM2G059037
Traes_1AL_1BE18D681	1.16503	1.28423	0	0	6.264	1.7118	0.346867		0.1496	-3.2321	-2.0812	-1.8889	-3.8552		0.8949	0.07428	0.2512	0.08519	0.006418		NA	NA	0.3116	0.1162	0.01222		-0.7448	-0.5333	0.5333	0.0548	0.2177	0.2177					62.36
Traes_1AL_1BFD68AB8	83.23	327.211	302.145	224.147	79.4533	209.802	103.04		1.96	1.8467	1.4249	1.3858	0.3694		6.668e-06	2.334e-05	0.001507	0.001606	0.4042		0.0001357	0.0001944	0.003252	0.003048	0.4725		0.4166	0.4833	-0.4833	0.3525	0.2718	0.2718					70.04		BRADI3G26840	OS10G0416800, OS10G0416500	GRMZM2G057766, GRMZM2G358153, GRMZM2G057766, GRMZM2G358153
Traes_1AL_1C23452F7	55.0658	71.5802	102.013	171.819	44.0443	196.011	129.399		0.3793	0.8876	1.574	2.1407	1.5461		0.3201	0.02075	7.728e-05	2.536e-08	6.237e-05		0.52	0.04542	0.0002124	1.019e-07	0.0001754		0.8676	-0.1228	0.1228	0.0114	0.7931	0.7931					43.18	AT3G15480, AT1G52910, AT1G61065, AT4G27435	BRADI3G29930	OS10G0495900	GRMZM2G147418
Traes_1AL_1C66B5A24	22.196	7.73297	87.227	119.963	17.6383	1818.6	196.113		-1.4843	1.927	2.348	6.5257	3.3885		0.04701	0.007809	0.001422	2.012e-19	3.076e-06		0.138	0.02133	0.003084	3.285e-18	1.071e-05		0.5732	-0.4745	0.4745	0.1785	0.282	0.282					64.35	AT4G02330, AT2G47550, AT1G02810	BRADI2G11850	OS01G0311800	GRMZM2G119864
Traes_1AL_1C6B1457A	264.167	127.8	136.996	64.5554	212.991	102.373	131.622		-1.0445	-0.9405	-1.9378	-1.0519	-0.6928		0.0001169	0.0006345	5.653e-09	0.0001912	0.01252		0.00139	0.002929	2.903e-08	0.0004219	0.02223		-0.8883	-0.0894	0.0894	0.0075	0.8488	0.8488					46.36	AT5G11600	BRADI2G14190	OS05G0596200	GRMZM2G012901
Traes_1AL_1CB3A83EE	137.308	114.65	24.4945	8.92107	261.567	8.87683	41.1808		-0.2584	-2.4402	-3.3046	-4.7831	-2.6323		0.5999	2.303e-06	3.757e-07	4.763e-17	1.936e-07		0.7592	2.809e-05	1.496e-06	5.95e-16	8.218e-07		-0.8349	-0.0264	0.0264	0.0194	0.9552	0.9552					45.98	AT2G02790, AT1G74690, AT1G18840, AT1G14380, AT2G02790, AT1G74690, AT1G18840, AT1G14380	BRADI2G18640	OS05G0535900	GRMZM2G406674, GRMZM2G100229
Traes_1AL_1CCFB58D8	283.991	199.108	120.023	52.2244	281.658	66.169	136.479		-0.5105	-1.2308	-2.2264	-2.074	-1.0397		0.1447	0.0005391	5.074e-08	1.368e-08	0.003442		0.3065	0.002566	2.286e-07	5.739e-08	0.006934		-0.8703	0.0044	-0.0044	0.0108	0.9925	0.9925					41.48	AT4G38092, AT3G04490	BRADI3G28760	OS10G0477000	GRMZM2G406043
Traes_1AL_1CF741DCE	10.3238	1.13227	1.0183	1.79317	2.8485	0.884167	3.644		-3.0693	-3.1504	-2.792	-1.5968	0.2739		0.003546	0.006668	0.04933	0.2107	0.7974		NA	NA	0.07481	0.2624	0.8378		-0.4037	0.047	-0.047	0.3691	0.9203	0.9203					74.35	AT3G23410, AT4G28570, AT1G03990, AT3G23410, AT4G28570, AT1G03990, AT3G23410, AT4G28570, AT1G03990	BRADI3G28677	OS10G0474900, OS10G0474100, OS10G0474800	GRMZM2G143883
Traes_1AL_1D53DBDF3	112.213	5.79287	316.919	600.244	2.0715	509.895	152.372		-4.1033	1.4433	2.3264	7.5123	5.8329		4.688e-06	0.09683	0.007559	4.081e-15	1.148e-09		0.0001016	0.152	0.01401	4.127e-14	7.276e-09		0.6942	0.1449	-0.1449	0.0836	0.7566	0.7566					64.53	AT5G14700	BRADI2G14870	OS05G0578500	GRMZM2G001991
Traes_1AL_1D67DFF81	14.6479	24.017	4.18187	1.27443	41.6158	1.55313	6.99033		0.7023	-1.7338	-2.5148	-4.5154	-2.5553		0.08381	0.001621	0.009683	1.723e-09	1.41e-07		0.2093	0.006177	0.01753	8.354e-09	6.115e-07		-0.8096	-0.0699	0.0699	0.0273	0.8817	0.8817					40.22	AT2G30700	BRADI3G32020	OS10G0534100	GRMZM2G162251
Traes_1AL_1D8244B27	183.278	189.507	424.941	192.321	907.768	186.304	488.628		0.0489	1.2025	0.1025	-2.2631	-0.8858		0.9083	0.004584	0.8158	1.026e-07	0.03572		0.9576	0.01405	0.8492	3.729e-07	0.05672		-0.2004	-0.5299	0.5299	0.6666	0.2212	0.2212					47.44	AT3G08860, AT2G38400, AT3G08860, AT2G38400, AT3G08860, AT2G38400	BRADI2G22410	OS05G0475400	GRMZM2G127350, GRMZM2G107739, GRMZM2G010211
Traes_1AL_1E0BE3217	64.7309	27.2297	135.589	47.7217	89.6681	115.44	25.4295		-1.2503	1.0601	-0.4925	0.36	-1.8118		0.0002629	0.001339	0.2226	0.2775	6.017e-07		0.002668	0.005305	0.2807	0.3343	2.359e-06		-0.2435	-0.0795	0.0795	0.5988	0.8654	0.8654					65.14
Traes_1AL_1E7404054	43.4002	70.8632	36.8634	13.9004	41.981	62.1584	53.4075		0.7004	-0.2259	-1.1105	0.564	0.3418		0.06528	0.5698	0.03152	0.1507	0.3845		0.1752	0.6485	0.05028	0.1938	0.4524		-0.5311	-0.3788	0.3788	0.2199	0.402	0.402					43.73	AT1G09620	BRADI3G33360	OS09G0378300, OS09G0503400	GRMZM2G071333, GRMZM5G887303, GRMZM2G071333, GRMZM5G887303
Traes_1AL_1EB3BBACE	75.9783	69.3877	30.3126	17.7395	206.024	14.4288	20.4907		-0.1319	-1.3045	-1.7693	-3.7815	-3.2885		0.7868	0.009786	0.002849	1.352e-12	1.584e-10		0.8885	0.0254	0.005807	1.012e-11	1.193e-09		-0.8502	0.0174	-0.0174	0.0154	0.9704	0.9704					37.86	AT5G04290	BRADI2G20517		GRMZM2G370715, GRMZM2G375222
Traes_1AL_1ECB80DAF	8.8523	6.53713	0.959067	0	3.52577	0	0		-0.44	-3.0368	-4.4854	-4.1933	-4.3144		0.5145	0.001989	0.00645	0.009969	0.007573		0.6956	0.00727	0.01215	0.01646	0.01418		-0.8626	0.3955	-0.3955	0.0125	0.3798	0.3798					46.97	AT1G05200, AT2G32390			GRMZM2G057459
Traes_1AL_1F0CBF920	1.49813	5.85243	2.38397	2.17893	11.9489	9.1313	2.13857		1.9814	0.7391	0.0269	-0.3884	-2.3886		0.01266	0.4177	0.9838	0.5466	0.002604		0.05284	0.5033	0.9874	0.6075	0.005386		-0.377	-0.5753	0.5753	0.4044	0.1766	0.1766				AWPM-19-like family protein [Source:Projected from Arabidopsis thaliana (AT5G18970) TAIR;Acc:AT5G18970]	58.44	AT5G18970	BRADI2G25960	OS01G0247900, OS01G0699900	GRMZM2G063975
Traes_1AL_1F1744680	152.386	135.304	46.4539	25.2979	231.72	16.9032	16.5791		-0.1699	-1.7051	-2.401	-3.7216	-3.7691		0.6766	5.372e-05	2.133e-06	4.676e-16	1.033e-16		0.8165	0.000389	7.561e-06	5.242e-15	2.528e-15		-0.8612	0.2635	-0.2635	0.0128	0.568	0.568					42.18	AT1G68830	BRADI2G17660	OS05G0549100	GRMZM2G010349
Traes_1AL_1F3DFA098	156.824	104.82	20.0094	7.00943	137.989	6.91537	42.2783		-0.5777	-2.9195	-3.6897	-4.2473	-1.707		0.06094	1.675e-16	8.874e-12	1.002e-20	2.671e-07		0.1668	6.216e-14	6.891e-11	1.852e-19	1.108e-06		-0.8113	0.0505	-0.0505	0.0268	0.9144	0.9144				homogentisate prenyltransferase [Source:Projected from Arabidopsis thaliana (AT3G11945) TAIR;Acc:AT3G11945]	41.04	AT3G11945	BRADI2G18210	OS07G0576000	GRMZM2G113476
Traes_1AL_1F3FBE952	60.4909	32.3251	22.6112	11.649	64.8549	25.8109	61.6637		-0.8895	-1.3999	-2.4883	-1.2994	-0.0751		0.09868	0.0118	0.0004941	0.01971	0.8893		0.2348	0.02939	0.001172	0.03071	0.9113		-0.6773	-0.4644	0.4644	0.0946	0.2939	0.2939					51.98	AT1G01490	BRADI3G31920	OS10G0532300	GRMZM2G132690
Traes_1AL_1F4AA5978	511.331	371.722	1062.76	2057.23	237.828	1368.94	863.658		-0.4569	1.0493	1.9916	2.5096	1.8492		0.1886	0.002501	1.078e-08	6.161e-13	1.175e-07		0.3679	0.008701	5.326e-08	4.816e-12	5.163e-07		0.8614	0.1427	-0.1427	0.0127	0.7602	0.7602				metacaspase 1 [Source:Projected from Arabidopsis thaliana (AT1G02170) TAIR;Acc:AT1G02170]	38.99	AT1G02170	BRADI3G33722	OS10G0565100	GRMZM2G155422, GRMZM2G035928
Traes_1AL_1F70A2C8B	285.914	343.074	1531.97	1749.47	8.69317	903.774	474.567		0.2607	2.3956	2.5824	6.6043	5.6857		0.5827	4.278e-07	5.498e-08	2.877e-36	2.953e-27		0.7459	6.938e-06	2.466e-07	2.461e-34	3.307e-25		0.7124	0.4533	-0.4533	0.0724	0.307	0.307					49.86		BRADI2G22050	OS05G0482400	GRMZM2G167673
Traes_1AL_1FFBFB058	46.1144	25.479	17.7166	3.1861	68.4589	2.48837	24.6734		-0.8539	-1.3389	-2.946	-4.6885	-1.4637		0.0001901	1.303e-06	5.027e-06	9.638e-16	1.126e-08		0.002065	1.757e-05	1.681e-05	1.047e-14	5.916e-08		-0.738	-0.0184	0.0184	0.0583	0.9688	0.9688					44.78		BRADI2G21820	OS05G0489700	GRMZM2G161009
Traes_1AL_2039E0912	80.4898	46.8409	9.4157	8.43263	46.2927	5.71677	4.77583		-0.7709	-3.0497	-2.9757	-2.9482	-3.216		0.08214	2.224e-09	5.721e-06	2.924e-07	3.373e-08		0.2063	8.185e-08	1.894e-05	9.892e-07	1.627e-07		-0.8492	0.3473	-0.3473	0.0156	0.4453	0.4453					43.94	AT2G21385	BRADI3G30127	OS09G0531100	GRMZM2G106917, GRMZM2G073865
Traes_1AL_2053BAA0E	194.151	84.4593	403.268	2823.94	0.2227	2560	850.257		-1.1395	1.0028	3.6794	11.6318	10.1143		0.2505	0.3114	0.000203	1.866e-21	1.34e-16		0.445	0.3965	0.0005177	3.731e-20	3.21e-15		0.7628	0.1978	-0.1978	0.0461	0.6707	0.6707					46.02	AT4G05340		OS07G0517800	GRMZM2G106807
Traes_1AL_206AE5B76	268.687	262.728	519.524	888.541	240.264	1432.61	651.076		-0.0316	0.948	1.7094	2.5676	1.4339		0.9032	0.0002613	9.114e-11	3.468e-23	3.472e-08		0.9547	0.001417	6.033e-10	8.199e-22	1.671e-07		0.7675	-0.2776	0.2776	0.044	0.5467	0.5467					46.38	AT5G06110, AT3G11450, AT5G06110, AT3G11450, AT5G06110, AT3G11450	BRADI5G07300	OS04G0377932	AC191253.3_FG004, GRMZM2G116693, GRMZM2G315786
Traes_1AL_206E50150	24.9114	26.763	13.2502	4.34203	33.9746	11.5576	16.0247		0.0983	-0.8965	-2.084	-1.5366	-1.0714		0.8108	0.04847	0.004672	0.001131	0.01593		0.9032	0.08772	0.00909	0.002202	0.02759		-0.8964	-0.2075	0.2075	0.0063	0.6553	0.6553				Pentatricopeptide repeat (PPR) superfamily protein [Source:Projected from Arabidopsis thaliana (AT1G08610) TAIR;Acc:AT1G08610]	46.91	AT1G08610	BRADI3G28747	OS10G0476900	AC233892.1_FG001
Traes_1AL_207BA0BD9	55.0903	36.875	27.4372	10.6115	32.1597	24.6346	26.1367		-0.5839	-0.9843	-2.2315	-0.3746	-0.2907		0.02223	0.0005223	1.132e-05	0.2283	0.3356		0.07995	0.002499	3.575e-05	0.2821	0.4023		-0.8752	0.0184	-0.0184	0.0099	0.9688	0.9688					36.61	AT4G30900	BRADI1G61210		GRMZM2G106331
Traes_1AL_20886CABD	173.64	112.571	73.2481	29.3885	190.335	25.5386	92.4168		-0.623	-1.2339	-2.3245	-2.8682	-1.0497		0.004783	1.471e-07	1.652e-11	1.035e-24	5.928e-06		0.02535	2.819e-06	1.226e-10	2.861e-23	1.976e-05		-0.7732	0.0325	-0.0325	0.0414	0.9449	0.9449					41.81	AT4G36190, AT4G36195, AT2G18080	BRADI3G30640	OS10G0511400	GRMZM2G031572
Traes_1AL_20F0BA8DA	34.6194	24.859	11.7863	3.70483	39.3006	5.23183	17.3444		-0.4661	-1.5094	-2.814	-2.8296	-1.1851		0.2017	0.000322	0.0002111	4.693e-08	0.003203		0.3852	0.001683	0.0005366	1.801e-07	0.006494		-0.8347	-0.052	0.052	0.0195	0.9119	0.9119					39.8
Traes_1AL_2103C5913	269.479	327.396	1064.28	1127.97	54.985	2087.99	1456.77		0.2796	1.9676	2.0507	5.2042	4.6888		0.4723	4.09e-07	1.585e-07	3.245e-39	3.927e-32		0.6616	6.691e-06	6.662e-07	3.576e-37	7.372e-30		0.787	0.0129	-0.0129	0.0357	0.9782	0.9782					54.17	AT1G27130, AT1G10360, AT1G69920, AT1G59670, AT1G10370, AT1G27140, AT1G59700, AT1G69930, AT1G27130, AT1G10360, AT1G69920, AT1G59670, AT1G10370, AT1G27140, AT1G59700, AT1G69930, AT1G27130, AT1G10360, AT1G69920, AT1G59670, AT1G10370, AT1G27140, AT1G59700, AT1G69930, AT1G27130, AT1G10360, AT1G69920, AT1G59670, AT1G10370, AT1G27140, AT1G59700, AT1G69930, AT1G27130, AT1G10360, AT1G69920, AT1G59670, AT1…	BRADI3G31707	OS10G0525400, OS10G0481300, OS10G0525800	GRMZM2G145069, GRMZM2G475059, GRMZM2G149182, GRMZM2G145069, GRMZM2G475059, GRMZM2G149182, GRMZM2G145069, GRMZM2G475059, GRMZM2G149182
Traes_1AL_21556BB18	15.4525	14.3157	15.2356	7.0397	32.5402	4.14633	4.16727		-0.0986	-0.0131	-1.1656	-2.8448	-2.8578		0.9047	0.9875	0.2415	0.00156	0.001322		0.9554	0.9908	0.3012	0.002968	0.002909		-0.7437	0.2587	-0.2587	0.0554	0.5753	0.5753					42.32	AT2G45800, AT3G61230, AT1G01780	BRADI3G30200	OS10G0503100
Traes_1AL_21BDC2BB5	1075.22	505.294	2686.71	6351.62	474.216	2749.72	1337.12		-1.0771	1.3066	2.533	2.507	1.4785		0.02311	0.005805	9.044e-08	1.256e-07	0.001838		0.08224	0.01691	3.933e-07	4.501e-07	0.003928		0.7983	0.2089	-0.2089	0.0314	0.6531	0.6531					47.35	AT1G71950	BRADI2G24260	OS05G0432700	GRMZM2G118037
Traes_1AL_222FC742B	14.6673	28.1226	10.3933	10.863	38.6442	3.18283	17.4182		0.9228	-0.4909	-0.2558	-3.4812	-1.1262		0.02117	0.2872	0.6632	7.737e-09	0.006555		0.07714	0.3718	0.715	3.378e-08	0.01245		-0.4478	0.0606	-0.0606	0.3137	0.8974	0.8974					47.48	AT1G66830, AT2G01210, AT1G25320	BRADI2G13790	OS01G0514700	GRMZM2G409893
Traes_1AL_22B3A3A3C	53.7646	54.9152	35.5546	76.3545	18.2821	36.3792	73.0979		0.0324	-0.5881	0.5072	0.9874	1.9891		0.9196	0.08396	0.1642	0.007797	1.816e-08		0.9623	0.1357	0.2153	0.01313	9.197e-08		0.6253	0.4014	-0.4014	0.1331	0.3721	0.3721					43.16	AT1G65860, AT1G62570, AT1G12160, AT1G12130, AT1G62580, AT1G62540, AT1G62620, AT1G63340, AT1G12200, AT1G62560, AT1G63370, AT1G12140, AT1G62600	BRADI3G32990	OS10G0553800	GRMZM2G089121
Traes_1AL_22BFD3F69	104.923	71.3559	20.8819	8.95137	440.01	24.9125	90.5357		-0.554	-2.2846	-3.4279	-4.1171	-2.2745		0.03656	2.736e-13	6.801e-10	1.51e-40	8.81e-18		0.1153	3.698e-11	3.96e-09	1.884e-38	2.596e-16		-0.7658	-0.4426	0.4426	0.0447	0.32	0.32					56.69			OS07G0529700
Traes_1AL_22D4D9883	61.2116	38.7772	31.1526	4.46053	75.4929	28.3726	30.0003		-0.662	-0.9724	-2.8881	-1.4014	-1.3169		0.002961	0.0001031	3.303e-07	9.798e-08	2.036e-07		0.01745	0.0006668	1.325e-06	3.569e-07	8.61e-07		-0.8989	-0.295	0.295	0.0059	0.5207	0.5207					44.26	AT1G62450, AT1G12070, AT3G07880	BRADI2G14110
Traes_1AL_22D77EE15	330.727	37.2085	1429.28	4388.76	12.7882	4161	990.967		-3.0072	2.0221	3.5748	7.9602	5.9744		0.001182	0.02853	0.0001084	2.089e-17	1.899e-10		0.008606	0.05805	0.0002903	2.721e-16	1.408e-09		0.7644	0.0766	-0.0766	0.0454	0.8704	0.8704					61.25
Traes_1AL_2312E9D23	5.8058	0.963133	1.09787	0.637233	4.5891	0.388267	2.1293		-2.3828	-2.311	-2.1702	-3.0265	-1.0445		0.01621	0.03464	0.1243	0.02364	0.299		NA	NA	0.1687	0.03625	0.3651		-0.693	-0.0928	0.0928	0.0843	0.8432	0.8432					40.65	AT5G20450	BRADI2G48076	OS01G0713900	AC195154.3_FG004
Traes_1AL_2345442A1	25.8099	16.7972	13.6434	16.6296	39.2445	11.4838	15.7024		-0.6256	-0.8898	-0.6719	-1.7524	-1.2991		0.1274	0.04463	0.2214	0.0001483	0.002767		0.2804	0.08232	0.2794	0.0003325	0.005689		-0.6613	-0.1093	0.1093	0.1058	0.8156	0.8156					46.69	AT5G46170, AT4G18380, AT1G30200, AT5G46170, AT4G18380, AT1G30200	BRADI2G20270	OS05G0510400	GRMZM2G157631, GRMZM2G009717
Traes_1AL_23C084359	691.97	455.192	1019.51	1266.95	389.651	1363.77	704.415		-0.6033	0.5575	0.8522	1.8039	0.8529		0.001738	0.003751	1.509e-05	1.292e-20	1.213e-05		0.01161	0.01198	4.675e-05	2.355e-19	3.844e-05		0.6873	0.1131	-0.1131	0.088	0.8093	0.8093					42.22	AT1G30640	BRADI2G20200	OS05G0511400	GRMZM2G375904
Traes_1AL_23C7010BD	14.6454	5.49203	3.42263	3.0676	42.1635	0.802067	2.06263		-1.3971	-2.0589	-2.0252	-5.3518	-4.1757		0.03124	0.005234	0.03851	1.511e-07	1.737e-07		0.1028	0.01557	0.06004	5.348e-07	7.42e-07		-0.753	0.0265	-0.0265	0.0507	0.9551	0.9551					49.18	AT5G42210, AT2G16990, AT2G16980, AT2G16970	BRADI3G32390	OS05G0307100	GRMZM2G047187
Traes_1AL_2443520B1	2.9118	7.37057	3.3157	1.27443	6.49227	4.97947	5.30237		1.2508	0.1048	-0.4233	-0.3761	-0.3026		0.157	0.9131	0.7356	0.6783	0.735		0.3245	0.9344	0.7797	0.7327	0.7836		-0.5288	-0.5202	0.5202	0.2224	0.2313	0.2313					42.81	AT1G30455, AT2G01280, AT3G09360, AT2G45100		OS05G0305100	GRMZM2G093422
Traes_1AL_245FEF7F6	38.4943	31.3411	13.0794	1.91167	57.4135	4.067	5.85843		-0.2928	-1.5113	-3.3758	-3.7312	-3.3027		0.509	0.00187	0.0001211	8.55e-10	2.54e-09		0.6911	0.006919	0.0003216	4.351e-09	1.507e-08		-0.9385	0.0833	-0.0833	0.0017	0.8591	0.8591					47.57			OS08G0247600, OS10G0336300
Traes_1AL_246B50313	193.012	90.0988	171.043	2163.3	117.447	348.862	357.049		-1.0882	-0.1736	3.4473	1.554	1.5881		0.0174	0.7045	3.496e-14	0.0006889	0.0005186		0.06683	0.7679	4.241e-13	0.001391	0.001233		0.8276	0.075	-0.075	0.0215	0.8731	0.8731				UDP-glucose pyrophosphorylase 3 [Source:Projected from Arabidopsis thaliana (AT3G56040) TAIR;Acc:AT3G56040]	40.64	AT3G56040	BRADI2G22680	OS05G0468600	AC197705.4_FG011
Traes_1AL_247E47551	381.313	323.821	781.945	1643.91	251.843	759.396	372.292		-0.2349	1.0322	2.0897	1.5863	0.5619		0.3826	0.0001217	1.116e-14	4.491e-09	0.03894		0.5808	0.0007636	1.5e-13	2.038e-08	0.0612		0.7695	0.3421	-0.3421	0.0431	0.4526	0.4526					44.44	AT2G17170, AT4G35230, AT2G17090, AT1G50990	BRADI3G32330	OS10G0542800	GRMZM2G026767
Traes_1AL_248F9075E	58.0868	62.5394	33.8851	35.8383	86.6047	13.4397	39.681		0.1114	-0.7781	-0.8643	-2.6515	-1.1222		0.6994	0.01303	0.03014	7.061e-13	0.0002557		0.8324	0.03168	0.04834	5.482e-12	0.0006443		-0.5453	0.2129	-0.2129	0.2056	0.6467	0.6467					46.65	AT3G63120	BRADI2G26090	OS05G0398000	GRMZM2G117298
Traes_1AL_24A47B15C	67.3654	64.9928	31.3798	66.9292	131.398	30.2175	40.3284		-0.0513	-1.0864	-0.123	-2.1112	-1.6991		0.8329	7.833e-05	0.6924	4.561e-14	9.927e-11		0.9161	0.0005316	0.7414	4.103e-13	7.782e-10		-0.4794	0.012	-0.012	0.2763	0.9797	0.9797					40.71	AT2G30100	BRADI2G29350	OS05G0353300	GRMZM2G084719
Traes_1AL_24A602D25	13.7036	12.6796	27.7567	5.09777	7.3668	95.4247	55.7168		-0.0727	1.0225	-0.6154	3.6446	2.8727		0.8563	0.01021	0.3309	2.105e-18	9.866e-12		0.9291	0.02627	0.3962	3.054e-17	9.578e-11		0.1626	-0.5088	0.5088	0.7276	0.2436	0.2436					43.55	AT5G10500, AT1G09720, AT1G58210, AT2G22560, AT5G10500, AT1G09720, AT1G58210, AT2G22560	BRADI3G39120	OS05G0466200	GRMZM2G422641, GRMZM2G318992
Traes_1AL_24ABD1479	7.32173	2.442	7.86877	2.4304	4.58483	2.87663	2.9934		-1.5085	0.099	-1.4909	-0.6457	-0.6092		0.1215	0.9171	0.2344	0.5381	0.5558		0.2713	0.9375	0.2935	0.5993	0.6199		-0.5072	0.2701	-0.2701	0.2452	0.558	0.558					47.78	AT1G44760	BRADI2G24460	OS05G0428400	GRMZM5G887068, GRMZM2G038019
Traes_1AL_251977A0F	140.692	84.3128	419.459	492.023	138.824	362.886	89.4777		-0.731	1.5645	1.7783	1.3747	-0.6237		0.07916	0.0001533	2.177e-05	0.0009093	0.1389		0.2011	0.0009198	6.576e-05	0.0018	0.1873		0.4847	0.2128	-0.2128	0.2703	0.6469	0.6469					47.74
Traes_1AL_251C12A4D	21.3222	11.2212	8.15517	2.54887	25.1413	1.658	8.03697		-0.9068	-1.3436	-2.2921	-3.7305	-1.5886		0.186	0.06197	0.01861	4.337e-05	0.02803		0.3645	0.1066	0.03146	0.0001055	0.04573		-0.789	0.0779	-0.0779	0.0349	0.8681	0.8681					43.99	AT1G09820	BRADI3G29180	OS10G0484300	GRMZM5G818978
Traes_1AL_25576148E	1.66443	3.9432	39.0486	63.8629	0	42.3968	19.5107		1.1863	4.4089	5.0674	7.7113	6.6192		0.2011	7.823e-07	2.468e-08	1.313e-07	6.383e-06		0.3844	1.144e-05	1.161e-07	4.695e-07	2.117e-05		0.8835	0.1153	-0.1153	0.0083	0.8056	0.8056					57.78
Traes_1AL_255FF48FC	17.8244	12.0888	10.1749	1.27443	11.7191	10.2313	27.5042		-0.5598	-0.7819	-2.755	-0.1802	1.2384		0.1377	0.0645	0.003486	0.694	0.00173		0.2961	0.11	0.006971	0.7472	0.003718		-0.5181	-0.3971	0.3971	0.2336	0.3778	0.3778					36.98	AT3G23490	BRADI3G28470	OS10G0471300	GRMZM2G134747
Traes_1AL_25726E5E7	62.0033	14.1659	57.3717	18.5557	12.564	173.938	17.5391		-2.131	-0.1094	-1.8458	3.746	0.4869		1.299e-07	0.7773	0.0005414	2.3e-19	0.2876		4.935e-06	0.8293	0.001274	3.721e-18	0.3531		-0.038	-0.0492	0.0492	0.9356	0.9166	0.9166					57.53		BRADI2G17982	OS05G0543600	GRMZM2G119693, GRMZM2G175232
Traes_1AL_258E7F2A3	35.7409	3.28073	159.304	256.039	0.722533	398.631	91.4993		-3.2556	2.0586	2.704	8.3659	6.3369		0.001266	0.03402	0.00554	1.682e-13	2.505e-08		0.009098	0.06659	0.0106	1.406e-12	1.237e-07		0.7212	0.0599	-0.0599	0.0674	0.8986	0.8986					69.59
Traes_1AL_259C7CB69	0.208	0.208367	0	0.637233	26.2996	0.776567	10.7922		-0.2736	-1.0768	1.947	-4.9319	-1.2952		0.8642	0.5743	0.2511	2.304e-06	0.02144		0.9334	0.6524	0.3116	6.78e-06	0.03597		-0.1421	-0.7776	0.7776	0.7612	0.0396	0.0396					55.31	AT5G38160, AT3G57310, AT5G38170, AT5G38195, AT1G48750, AT1G43666, AT3G18280, AT5G38197, AT1G43667, AT2G14846, AT1G43665, AT4G12825, AT5G38180, AT1G07747, AT1G66850, AT5G38160, AT3G57310, AT5G38170, AT5G38195, AT1G48750, AT1G43666, AT3G18280, AT5G38197, AT1G43667, AT2G14846, AT1G43665, AT4G12825, AT5G38180, AT1G07747, AT1G66850, AT5G38160, AT3G57310, AT5G38170, AT5G38195, AT1G48750, AT1G43666, AT3…	BRADI2G17550, BRADI2G17540	OS05G0550300	GRMZM2G004909, GRMZM2G403007, GRMZM2G004909, GRMZM2G403007
Traes_1AL_25D27E7E2	4.33967	2.1039	4.74763	217.484	2.06793	0.388267	3.40693		-0.989	0.1339	5.496	-1.8628	0.6242		0.2451	0.8736	7.987e-13	0.1523	0.5044		0.4386	0.9049	7.428e-12	0.1956	0.5707		0.6274	0.4931	-0.4931	0.1315	0.2609	0.2609					63.74	AT5G01300	BRADI2G22660	OS05G0468800	AC197705.4_FG003
Traes_1AL_2644AE508	14.2553	9.32773	8.7819	124.748	33.3713	4.4042	17.0079		-0.6102	-0.6777	3.0245	-2.8301	-0.9598		0.2833	0.2595	5.862e-08	1.973e-05	0.08562		0.4814	0.3423	2.621e-07	5.041e-05	0.1227		0.3787	0.1759	-0.1759	0.4022	0.706	0.706					58.55
Traes_1AL_268552E9D	1.6334	1.01953	2.18417	0	15.5108	2.87663	3.8358		-0.5755	0.4956	-1.8926	-2.3704	-1.9439		0.5635	0.6149	0.2637	0.006134	0.01694		0.7319	0.6893	0.325	0.01053	0.02915		-0.5448	-0.7453	0.7453	0.206	0.0545	0.0545					56.64	AT2G30933	BRADI2G15280	OS05G0581900	GRMZM2G163883, GRMZM2G019771
Traes_1AL_269D05D49	1.34297	2.9459	1.87747	2.4304	0	4.17463	2.28113		1.0693	0.5422	0.7333	4.948	4.0669		0.2006	0.5666	0.5414	0.001759	0.01173		NA	NA	0.6026	0.003318	0.02097		0.5684	0.1879	-0.1879	0.1831	0.6867	0.6867					66.44
Traes_1AL_26E629ECA	4.7008	1.0058	14.1848	18.9415	6.8308	4.80913	7.45197		-1.9547	1.4492	1.7858	-0.4788	0.1061		0.1476	0.2603	0.1768	0.7156	0.9347		0.3108	0.3432	0.2296	0.7669	0.9482		0.5749	0.0383	-0.0383	0.177	0.9351	0.9351					49.83	AT4G04080, AT3G01020, AT4G22220, AT4G04080, AT3G01020, AT4G22220	BRADI2G16040	OS05G0568100	GRMZM2G064336, GRMZM5G868273
Traes_1AL_26FB67814	4.2751	6.46043	6.47053	3.45337	4.36993	13.3515	8.1161		0.5413	0.511	-0.2969	1.5785	0.8684		0.3554	0.4162	0.7523	0.008421	0.1625		0.5554	0.5018	0.7944	0.0141	0.2148		0.1188	-0.5256	0.5256	0.7998	0.2256	0.2256					44.29	AT2G48000, AT2G30780	BRADI2G25590	OS05G0407900	GRMZM2G080898
Traes_1AL_27293A71B	22.4853	9.6862	55.3821	219.056	8.50443	144.36	88.5176		-1.1832	1.2764	3.2062	3.9946	3.3028		0.0676	0.04274	3.815e-07	8.628e-10	4.279e-07		0.1796	0.07959	1.518e-06	4.388e-09	1.718e-06		0.8685	-0.0732	0.0732	0.0112	0.8761	0.8761					47.03			OS05G0527200
Traes_1AL_2731160E4	4.43417	1.24493	1.46383	0	5.3674	4.12083	2.97487		-1.7548	-1.5772	-3.3618	-0.39	-0.8529		0.06904	0.1305	0.04566	0.6746	0.369		NA	NA	0.06984	0.7293	0.4366		-0.7076	-0.6299	0.6299	0.0753	0.1295	0.1295					58.48	AT5G60335			GRMZM2G365736, GRMZM2G085320
Traes_1AL_27AF48326	5.0897	0.884567	11.1385	20.2291	0	2.12833	0.4228		-2.3517	1.0774	1.8094	3.9361	1.8698		0.04504	0.311	0.101	0.02381	0.3257		0.1339	0.3961	0.1407	0.03649	0.3922		0.4812	0.7032	-0.7032	0.2743	0.078	0.078					44.2
Traes_1AL_27F693181	154.667	256.05	297.372	725.027	154.825	367.423	445.314		0.7269	0.9429	2.2092	1.2406	1.5171		0.005624	0.0003605	1.647e-16	2.763e-06	8.532e-09		0.02867	0.001849	3.36e-15	8.022e-06	4.579e-08		0.9885	0.033	-0.033	0	0.944	0.944					40.98	AT1G57765, AT1G09645, AT1G57765, AT1G09645	BRADI2G25080	OS05G0419600	GRMZM2G062452, GRMZM2G016153
Traes_1AL_282B8F3D9	53.6837	13.0029	155.589	134.039	8.8014	71.6648	21.3517		-2.0141	1.5106	1.2667	2.9648	1.2546		0.0007	0.008668	0.03212	1.613e-06	0.0483		0.005748	0.02313	0.05114	4.859e-06	0.07404		0.5312	0.4518	-0.4518	0.2199	0.3089	0.3089					49.53	AT4G02075, AT1G02610, AT4G02075, AT1G02610	BRADI2G11577	OS01G0303600	GRMZM2G103755, GRMZM2G378054
Traes_1AL_285CB61AE	126.715	35.2569	510.593	1119.86	7.56627	1204.58	275.294		-1.7952	1.9583	3.059	7.094	5.0193		0.01445	0.007192	2.754e-05	1.343e-20	4.931e-11		0.05827	0.01999	8.187e-05	2.443e-19	4.134e-10		0.7608	0.137	-0.137	0.047	0.7695	0.7695					43.61	AT5G14700
Traes_1AL_287433591	231.165	214.982	117.135	58.1384	147.064	60.7301	59.8299		-0.105	-0.9705	-1.7895	-1.2684	-1.302		0.5893	2.274e-06	7.468e-11	2.296e-08	6.281e-09		0.7511	2.783e-05	5.003e-10	9.293e-08	3.457e-08		-0.8503	0.4518	-0.4518	0.0153	0.3088	0.3088				urease accessory protein G [Source:Projected from Arabidopsis thaliana (AT2G34470) TAIR;Acc:AT2G34470]	49.5	AT2G34470	BRADI2G16410	OS05G0565200	GRMZM2G413652
Traes_1AL_289284CA4	102.732	42.1581	25.8154	11.6187	79.8496	9.07473	34.9701		-1.2777	-1.9801	-2.7578	-3.0975	-1.1864		0.0008134	9.995e-07	5.415e-07	8.56e-11	0.003026		0.006465	1.403e-05	2.105e-06	5.022e-10	0.00617		-0.7885	0.0792	-0.0792	0.0351	0.866	0.866					41.43	AT3G20475	BRADI3G14127	OS05G0498300	GRMZM6G304724
Traes_1AL_297FBF3A3	132.829	85.7014	71.8499	185.564	224.758	37.7447	65.7055		-0.6273	-0.878	0.4274	-2.5647	-1.7722		0.01484	0.001052	0.1268	5.924e-19	4.328e-11		0.05944	0.004403	0.1716	9.151e-18	3.669e-10		-0.224	0.2523	-0.2523	0.6292	0.5852	0.5852					45.46		BRADI3G33400	OS10G0561400	GRMZM5G813892, GRMZM2G034110
Traes_1AL_2AA9CB98D	36.1065	26.4608	13.3553	7.79543	31.3474	17.6171	24.3194		-0.4433	-1.3978	-1.9648	-0.8132	-0.3789		0.2453	0.001066	0.001658	0.05678	0.3527		0.4388	0.004447	0.003547	0.08052	0.4198		-0.8375	-0.285	0.285	0.0187	0.5356	0.5356					42.53		BRADI2G19120, BRADI2G19110	OS01G0961600
Traes_1AL_2AC682D6D	1.95527	1.07587	3.07523	9.98883	5.46223	3.31873	2.19593		-0.8369	0.6016	1.9949	-0.6934	-1.257		0.4029	0.5316	0.04788	0.4475	0.1849		NA	NA	0.07284	0.5091	0.2407		0.4495	-0.0906	0.0906	0.3116	0.8468	0.8468					54.73	AT2G21230, AT4G38900	BRADI3G31890	OS10G0531900	GRMZM2G353553
Traes_1AL_2B1000189	23.5198	23.5596	3.34303	2.54887	43.7163	4.68487	5.83497		0.0073	-2.7302	-2.3607	-3.1127	-2.8561		0.9885	2.952e-05	0.00571	6.791e-07	1.484e-06		0.9939	0.000236	0.01089	2.166e-06	5.447e-06		-0.8876	-0.1079	0.1079	0.0076	0.8179	0.8179				like SEX4 1 [Source:Projected from Arabidopsis thaliana (AT3G01510) TAIR;Acc:AT3G01510]	39.52	AT3G01510	BRADI3G34990	OS08G0379300	GRMZM2G127374
Traes_1AL_2B62AA327	26.815	13.086	14.736	12.6562	12.4007	6.9719	12.9183		-1.0242	-0.8522	-0.9714	-0.8319	0.0482		0.007932	0.03767	0.07695	0.1026	0.9141		0.03731	0.072	0.1108	0.1376	0.9316		-0.396	0.586	-0.586	0.3792	0.1668	0.1668					40.95
Traes_1AL_2B919E578	206.446	129.548	89.9802	82.7741	103.507	42.2626	82.3002		-0.6691	-1.1837	-1.3537	-1.2826	-0.3314		0.02547	0.0001192	0.0001049	0.0001045	0.2911		0.0884	0.0007507	0.0002817	0.00024	0.3569		-0.5645	0.5663	-0.5663	0.1868	0.185	0.185				camphor resistance CrcB family protein [Source:Projected from Arabidopsis thaliana (AT2G41705) TAIR;Acc:AT2G41705]	45.51	AT2G41705	BRADI3G33810	OS10G0567000	GRMZM2G116327
Traes_1AL_2BDE8939B	9.01817	15.6874	16.1546	4.34203	11.2567	21.3581	7.7229		0.7692	0.834	-0.6797	0.8983	-0.5384		0.2041	0.1793	0.4311	0.1433	0.4112		0.3883	0.2514	0.4981	0.1852	0.4794		-0.4459	-0.2025	0.2025	0.316	0.6633	0.6633					70
Traes_1AL_2BEB87276	4.46273	4.58197	1.8182	0.637233	14.9953	0.388267	0.684467		-0.0001	-1.1776	-1.8302	-4.7199	-4.138		0.9999	0.1953	0.1776	0.0001717	0.0001473		0.9999	0.27	0.2306	0.0003813	0.0003885		-0.841	0.0178	-0.0178	0.0178	0.9699	0.9699					49.9	AT5G23480, AT5G08430, AT5G63700	BRADI2G25017	OS01G0884500	GRMZM2G408096
Traes_1AL_2C3519524	0.6453	0.4901	0.652333	1.79317	1.84387	0.776567	0.684467		-0.3242	0.0337	0.8029	-1.0404	-1.198		0.7981	0.9801	0.6035	0.4055	0.3368		NA	NA	0.6603	0.4661	0.4036		0.1648	-0.2147	0.2147	0.7239	0.6439	0.6439					52.21
Traes_1AL_2C64052F0	153.248	24.6649	72.1112	42.4449	100.881	48.1075	25.5442		-2.5357	-1.0505	-1.7669	-1.0308	-1.9057		0.003596	0.2265	0.04917	0.238	0.03014		0.02031	0.3057	0.07459	0.2927	0.04878		-0.6152	0.1231	-0.1231	0.1414	0.7926	0.7926					42.28	AT2G26670, AT1G58300, AT1G69720, AT2G26670, AT1G58300, AT1G69720	BRADI1G36640	OS06G0603000	GRMZM2G043277, GRMZM2G101004
Traes_1AL_2CAAB9D4A	4.951	4.71163	1.957	0	8.74413	0.830367	0		-0.0618	-1.2407	-3.4701	-3.1395	-5.3818		0.9517	0.2676	0.04462	0.01313	0.001165		0.9745	0.351	0.06842	0.02119	0.00259		-0.9497	0.1134	-0.1134	0.0011	0.8087	0.8087					68.04	AT1G21340		OS03G0585600	GRMZM2G146283
Traes_1AL_2CB1F6DC2	76.6462	99.7537	149.746	381.655	28.7953	85.9176	91.4066		0.3801	0.9618	2.2825	1.5737	1.6612		0.2731	0.005764	1.043e-10	2.211e-05	6.652e-06		0.4705	0.01682	6.838e-10	5.606e-05	2.2e-05		0.8063	0.5952	-0.5952	0.0285	0.1586	0.1586					45.63		BRADI2G17230	OS05G0554400	GRMZM2G477340
Traes_1AL_2CFFBD60E	67.0112	32.5833	120.083	284.013	32.3732	309.156	96.8851		-1.0248	0.832	2.0339	3.2188	1.5656		0.03989	0.09191	4.561e-05	1.099e-10	0.001881		0.1227	0.1457	0.0001304	6.352e-10	0.004012		0.7439	-0.0376	0.0376	0.0552	0.9363	0.9363					40.04	AT3G04030, AT5G18240, AT3G04030, AT5G18240	BRADI2G21880	OS05G0488600	GRMZM2G701218, AC234155.1_FG002
Traes_1AL_2D05BFB1A	14.838	14.6403	11.8525	3.70483	16.3689	2.0463	6.5244		-0.0141	-0.2797	-1.6449	-2.8921	-1.3608		0.9761	0.5779	0.04464	9.38e-05	0.01431		0.9873	0.6558	0.06844	0.0002169	0.02506		-0.7189	0.3191	-0.3191	0.0687	0.4854	0.4854					42.76	AT3G62920	BRADI2G27380	OS05G0371500	GRMZM2G701144, GRMZM2G371890
Traes_1AL_2D33A18FA	15.3185	20.9807	6.56583	1.27443	32.1144	5.8497	14.2533		0.455	-1.1749	-2.5552	-2.3684	-1.1576		0.3977	0.05391	0.0129	0.0001471	0.03747		0.595	0.09545	0.02268	0.0003301	0.05916		-0.8074	-0.3192	0.3192	0.0281	0.4852	0.4852					45		BRADI3G28050	OS07G0170800	GRMZM2G139066
Traes_1AL_2D5C7C5B4	47.3961	39.1728	8.2638	10.863	35.6678	3.62493	16.0914		-0.2718	-2.4335	-1.9051	-3.2	-1.1411		0.2965	5.337e-11	0.0001299	1.046e-09	0.0005589		0.4955	3.378e-09	0.0003433	5.257e-09	0.001321		-0.6476	0.2509	-0.2509	0.1158	0.5873	0.5873					39.25	AT4G17470, AT3G60340, AT5G47350, AT5G47340, AT4G17483, AT5G47330, AT4G17480	BRADI3G33500	OS10G0563000	GRMZM2G093880
Traes_1AL_2D6E49CDD	11.5565	5.95137	2.5431	0	8.60973	4.25393	1.44487		-0.9324	-2.1445	-4.4827	-0.9955	-2.4177		0.278	0.02536	0.006706	0.2871	0.02086		0.4758	0.05299	0.01258	0.344	0.03512		-0.9762	-0.1056	0.1056	0.0002	0.8217	0.8217				helicases;ATP-dependent helicases;nucleic acid binding;ATP binding;DNA-directed DNA polymerases;DNA binding [Source:Projected from Arabidopsis thaliana (AT4G32700) TAIR;Acc:AT4G32700]	40.81	AT4G32700	BRADI4G08146, BRADI4G08152	OS12G0291000	GRMZM2G141948, GRMZM2G454594, GRMZM2G141948, GRMZM2G454594
Traes_1AL_2E3E0A5C2	18.8981	10.8405	3.5295	3.0676	6.54673	1.7118	7.80807		-0.7723	-2.3104	-2.3479	-1.8527	0.2363		0.169	0.0006434	0.012	0.0318	0.7165		0.3413	0.002962	0.02125	0.04755	0.7671		-0.592	0.2832	-0.2832	0.1614	0.5383	0.5383					57.42		BRADI2G27940	OS05G0360400	GRMZM2G340444, GRMZM2G302912
Traes_1AL_2E829656F	188.452	98.1151	80.3176	23.905	132.999	30.1865	59.2841		-0.9408	-1.22	-2.8327	-2.1305	-1.16		4.606e-05	4.387e-07	9.498e-14	3.317e-14	4.238e-06		0.0006561	7.082e-06	1.05e-12	3.03e-13	1.445e-05		-0.8733	0.1571	-0.1571	0.0102	0.7366	0.7366				UDP-Glycosyltransferase superfamily protein [Source:Projected from Arabidopsis thaliana (AT5G04480) TAIR;Acc:AT5G04480]	41.33	AT5G04480	BRADI3G32630	OS10G0546200
Traes_1AL_2E9C3A36B	37.6361	4.5905	241.805	597.536	1.78943	535.152	150.189		-2.8903	2.5752	3.826	7.7867	6.0261		0.002321	0.005019	3.142e-05	1.232e-14	2.522e-09		0.01452	0.01507	9.245e-05	1.179e-13	1.497e-08		0.7827	0.051	-0.051	0.0375	0.9136	0.9136					59.24
Traes_1AL_2EBF6E6C5	125.748	40.5396	329.857	810.419	1.66287	16.5398	30.7596		-1.5671	1.3395	2.5871	3.1126	3.9642		0.07432	0.1257	0.003137	0.001925	6.558e-05		0.1923	0.1884	0.006338	0.003607	0.0001837		0.5581	0.7909	-0.7909	0.193	0.0342	0.0342					44.41	AT2G42750	BRADI2G19010	OS05G0529700	GRMZM2G029546
Traes_1AL_2EC98608D	269.486	546.835	419.744	601.465	204.084	903.979	1271.36		1.0184	0.6379	1.1644	2.1391	2.6289		0.0002801	0.02376	5.303e-05	3.386e-14	9.734e-21		0.002807	0.05045	0.0001499	3.09e-13	4.694e-19		0.7407	-0.2829	0.2829	0.0569	0.5387	0.5387					49	AT3G47520	BRADI3G37140, BRADI4G02920	OS01G0829800, OS08G0434300, OS01G0829800, OS08G0434300	GRMZM2G068455, GRMZM2G161245, GRMZM2G068455, GRMZM2G161245, GRMZM2G068455, GRMZM2G161245, GRMZM2G068455, GRMZM2G161245
Traes_1AL_2EDF05396	206.777	125.957	37.8416	7.64663	428.759	22.0352	33.686		-0.7119	-2.4112	-3.9467	-4.2651	-3.6433		0.008406	4.781e-16	3.654e-15	7.993e-39	1.433e-33		0.03894	1.505e-13	5.441e-14	8.601e-37	3.15e-31		-0.946	-0.0979	0.0979	0.0013	0.8346	0.8346					46.02		BRADI2G21407	OS05G0491500	GRMZM2G117854
Traes_1AL_2EF38544E	12.5275	39.7645	70.9831	50.2561	9.9241	165.987	78.4651		1.6955	2.5286	2.0643	4.039	2.9604		2.045e-07	1.162e-14	9.147e-08	7.052e-33	8.952e-18		7.246e-06	2.4e-12	3.976e-07	4.353e-31	2.635e-16		0.6948	-0.1805	0.1805	0.0831	0.6986	0.6986					43.25	AT1G16420, AT1G79340, AT1G79320, AT1G79330, AT1G79310	BRADI2G21100	OS05G0496500	GRMZM2G066041
Traes_1AL_2EF5725B5	684.593	272.53	137.056	30.6326	451.501	33.7098	71.2288		-1.317	-2.2969	-4.1793	-3.6954	-2.641		0.001846	7.647e-08	7.3e-17	1.997e-16	1.156e-09		0.01217	1.601e-06	1.616e-15	2.331e-15	7.325e-09		-0.9004	0.2118	-0.2118	0.0057	0.6485	0.6485				coenzyme F420 hydrogenase family / dehydrogenase, beta subunit family [Source:Projected from Arabidopsis thaliana (AT1G04620) TAIR;Acc:AT1G04620]	44.62	AT1G04620	BRADI3G12690	OS04G0320100	GRMZM2G056686
Traes_1AL_2F1278623	76.1409	47.6961	18.3347	2.81617	76.7908	0	3.93023		-0.6667	-2.034	-4.7146	-7.809	-4.1767		0.2128	0.0002966	2.597e-06	1.543e-08	4.43e-10		0.3994	0.001573	9.082e-06	6.417e-08	3.046e-09		-0.7706	0.3625	-0.3625	0.0426	0.4243	0.4243					47.92	AT3G53920	BRADI2G14567	OS05G0589200	GRMZM5G830932
Traes_1AL_2F26F5C45	12.9785	7.22187	4.6477	0	14.3329	0	3.88213		-0.8065	-1.4026	-4.4728	-5.6407	-1.771		0.4405	0.1951	0.008666	0.0005066	0.1062		0.6338	0.2698	0.01585	0.001046	0.1485		-0.8025	0.085	-0.085	0.0298	0.8563	0.8563					38.8			OS10G0478500
Traes_1AL_2F9105320	50.2182	14.6008	10.1616	1.91167	28.7698	1.74007	4.76657		-1.7566	-2.2446	-3.7994	-3.9397	-2.5475		0.0004191	2.946e-05	2.989e-05	9.115e-07	3.456e-05		0.003869	0.0002356	8.828e-05	2.851e-06	0.0001015		-0.8786	0.2333	-0.2333	0.0092	0.6147	0.6147					47.95
Traes_1AL_2FCFD98E6	130.64	66.7372	79.6112	25.8469	51.8057	69.6154	62.8942		-0.9635	-0.6996	-2.4397	0.4296	0.2781		3.48e-05	0.003527	4.117e-10	0.09713	0.2823		0.0005207	0.01141	2.475e-09	0.1309	0.3476		-0.6605	0.0746	-0.0746	0.1063	0.8738	0.8738					43.65
Traes_1AL_304D5FDEC	4.28537	2.33787	11.9995	71.4687	1.39067	3.81187	8.6968		-0.8433	1.4418	3.8869	1.3148	2.4782		0.3109	0.06522	5.235e-07	0.1741	0.006235		0.5109	0.111	2.039e-06	0.2207	0.01191		0.8495	0.4028	-0.4028	0.0155	0.3703	0.3703					43.26	AT5G38110, AT1G66740	BRADI2G17266	OS05G0553800	GRMZM2G492915
Traes_1AL_308EC1EFD	92.7017	55.1588	39.7051	7.9139	109.76	14.4142	27.4379		-0.7467	-1.1991	-3.0164	-2.9082	-2.0035		0.004712	2.415e-05	7.32e-09	5.496e-17	2.602e-11		0.02508	0.0001999	3.699e-08	6.819e-16	2.305e-10		-0.9156	0.0109	-0.0109	0.0038	0.9815	0.9815					46.51	AT1G53930	BRADI4G10326	OS10G0491801, OS07G0492200
Traes_1AL_30C4B017F	110.751	87.7853	272.272	181.633	79.2835	810.571	283.599		-0.3323	1.2874	0.6725	3.327	1.8252		0.4437	0.002887	0.1336	1.495e-14	2.67e-05		0.6366	0.009749	0.1797	1.418e-13	7.986e-05		0.5286	-0.375	0.375	0.2225	0.4071	0.4071					44.47	AT2G42880	BRADI2G16337	OS05G0566400	GRMZM2G034052
Traes_1AL_30CB78219	5.7407	3.5127	5.37267	4.0906	8.12193	16.4267	16.1377		-0.6913	-0.1258	-0.3696	0.9788	0.9526		0.4273	0.8871	0.7302	0.2424	0.2538		0.6222	0.9136	0.7749	0.2976	0.3173		0.118	-0.889	0.889	0.8011	0.0074	0.0074					40.87	AT1G52320, AT5G25590	BRADI2G26200	OS05G0394200	GRMZM2G074377
Traes_1AL_3101735C3	6.25023	0	0	0	3.76677	0	0		-2.9748	-2.9219	-2.7272	-2.4162	-2.4287		NA	NA	NA	NA	NA		NA	NA	NA	NA	NA		-0.7752	-0.0155	0.0155	0.0406	0.9737	0.9737					46.45			OS01G0781700, OS01G0781200, OS11G0555300, OS01G0782100, OS05G0365300
Traes_1AL_312E8FA19	639.597	753.354	335.141	156.274	474.399	107.791	208.181		0.2349	-0.9262	-1.9088	-2.1228	-1.1829		0.4724	0.004923	5.809e-08	3.508e-10	0.0003687		0.6617	0.01485	2.598e-07	1.887e-09	0.0009015		-0.7522	0.432	-0.432	0.0511	0.333	0.333					48.12				GRMZM2G018793
Traes_1AL_316A51A97	34.4476	23.6456	46.1337	36.4742	25.7346	234.438	124.754		-0.5357	0.4242	0.0063	3.1493	2.2462		0.259	0.3713	0.9907	1.788e-11	1.851e-06		0.4547	0.4573	0.9928	1.153e-10	6.681e-06		0.4097	-0.6078	0.6078	0.3613	0.1476	0.1476					66.02		BRADI3G31450	OS10G0521500	GRMZM2G143703
Traes_1AL_31D0E413C	105.123	98.7133	56.3459	11.7517	188.253	18.7281	52.21		-0.0909	-0.885	-2.8285	-3.2965	-1.8411		0.7741	0.007345	3.654e-08	9.416e-19	2.553e-08		0.8811	0.02032	1.682e-07	1.424e-17	1.258e-07		-0.8532	-0.0564	0.0564	0.0146	0.9044	0.9044					49.72	AT5G50000, AT3G01490	BRADI2G15560	OS05G0577700	GRMZM2G063069
Traes_1AL_31EE3550E	60.4944	53.2437	8.86323	2.81617	81.7265	2.07453	6.37573		-0.1841	-2.7557	-4.4409	-5.1738	-3.7545		0.4501	2.394e-14	7.289e-07	4.823e-16	2.145e-19		0.6423	4.453e-12	2.771e-06	5.4e-15	8.315e-18		-0.8713	0.1625	-0.1625	0.0106	0.7278	0.7278				plastid transcriptionally active 3 [Source:Projected from Arabidopsis thaliana (AT3G04260) TAIR;Acc:AT3G04260]	40.88	AT3G04260	BRADI3G28060	OS10G0462800	GRMZM5G846399, GRMZM2G116526
Traes_1AL_3205CA5CE	57.9285	55.016	191.391	242.391	8.68543	347.775	211.43		-0.0687	1.7003	2.0241	5.2183	4.5117		0.9036	0.002621	0.0004107	4.343e-18	7.191e-14		0.9549	0.009041	0.0009882	6.072e-17	1.075e-12		0.7888	0.0937	-0.0937	0.035	0.8417	0.8417					46.91	AT4G08330	BRADI2G22780	OS01G0833400	GRMZM2G064679
Traes_1AL_324513CB7	81.163	61.8825	51.2108	31.8649	90.1734	16.6192	22.3305		-0.3897	-0.6597	-1.4619	-2.4272	-2.0044		0.227	0.04853	0.0007232	2.847e-10	3.162e-08		0.4169	0.0878	0.001662	1.552e-09	1.534e-07		-0.7517	0.413	-0.413	0.0513	0.3571	0.3571				RING/U-box superfamily protein [Source:Projected from Arabidopsis thaliana (AT3G15150) TAIR;Acc:AT3G15150]	48.75	AT3G15150	BRADI2G16600, BRADI2G16577	OS05G0563500	GRMZM2G022065
Traes_1AL_324584CCA	18.1226	54.6403	26.1575	31.4028	17.0095	103.864	34.5195		1.5717	0.5203	1.0448	2.5957	1.0151		0.0001396	0.2326	0.03134	5.989e-10	0.01961		0.001613	0.3126	0.05003	3.119e-09	0.03321		0.3472	-0.2308	0.2308	0.4455	0.6185	0.6185					44.8
Traes_1AL_324C5C146	36.2172	24.3791	64.6641	53.8425	13.3778	38.0924	33.3987		-0.5568	0.8233	0.5712	1.4863	1.3007		0.1752	0.04266	0.2082	0.0008867	0.003645		0.3499	0.07946	0.265	0.001758	0.007304		0.6365	0.5011	-0.5011	0.1243	0.252	0.252					48.56	AT3G07090	BRADI3G28530	OS10G0472400	GRMZM2G008972
Traes_1AL_3254CE5D6	391.579	413.143	241.775	91.5556	414.338	160.363	201.518		0.0762	-0.69	-1.9489	-1.3597	-1.0338		0.8349	0.06086	1.218e-06	0.0002501	0.005112		0.9172	0.105	4.487e-06	0.0005414	0.009943		-0.9183	0.0284	-0.0284	0.0035	0.9518	0.9518					41.5	AT1G34320, AT5G08660, AT1G34320, AT5G08660	BRADI2G24380	OS05G0430300	GRMZM2G077621, GRMZM2G097502
Traes_1AL_326B4C863	4974.5	11165.8	9276.24	11690.1	265.675	3130.63	1861.72		1.1589	0.8931	1.2236	3.535	2.7901		0.001484	0.01433	0.0008007	6.423e-22	3.174e-14		0.01027	0.03411	0.001824	1.344e-20	5.098e-13		0.4278	0.8048	-0.8048	0.3383	0.029	0.029					49.63		BRADI2G24820, BRADI2G24840, BRADI2G24810	OS01G0132000, OS01G0131900, OS01G0132000, OS01G0131900, OS01G0132000, OS01G0131900	GRMZM2G156632
Traes_1AL_32AC149F6	50.1331	47.2863	76.8675	161.084	33.5957	118.055	73.9118		-0.0698	0.6221	1.6525	1.8041	1.1387		0.8165	0.04039	2.154e-07	5.509e-09	0.0002889		0.9068	0.0761	8.873e-07	2.463e-08	0.0007209		0.8708	0.0999	-0.0999	0.0107	0.8312	0.8312					42.87	AT5G08535, AT3G52350	BRADI3G29740	OS10G0491900	GRMZM5G832380
Traes_1AL_32B5F333B	78.7897	30.5221	105.842	301.498	25.4546	57.224	71.7985		-1.36	0.4226	1.8753	1.155	1.4854		1.579e-05	0.1681	1.996e-09	0.0006821	8.491e-06		0.0002741	0.2383	1.089e-08	0.001378	2.761e-05		0.7516	0.4461	-0.4461	0.0514	0.3158	0.3158					37.15
Traes_1AL_32CCF4E72	2.34117	0.546467	1.691	2.17893	7.3146	0.4138	2.1571		-2.0116	-0.4822	-0.8649	-3.774	-1.709		0.06826	0.6395	0.5393	0.00441	0.07182		NA	NA	0.6007	0.007768	0.1051		-0.2863	-0.2349	0.2349	0.5336	0.6122	0.6122					55	AT1G58007, AT1G09812	BRADI2G24730	OS05G0426800	GRMZM2G032865
Traes_1AL_32D5F65DE	17.6645	25.1978	14.2934	14.7021	25.3225	14.6611	21.008		0.5007	-0.316	-0.1634	-0.7717	-0.2741		0.2183	0.4794	0.769	0.08514	0.5185		0.4061	0.5633	0.809	0.1162	0.5841		-0.5191	-0.2648	0.2648	0.2325	0.566	0.566					40.85	AT4G02430, AT1G02840, AT1G09140
Traes_1AL_3336F1DFB	38.1219	52.8132	28.1697	17.3695	35.0378	23.0952	34.0892		0.4615	-0.4637	-0.826	-0.6029	-0.0489		0.1481	0.181	0.07312	0.0988	0.8874		0.3114	0.2534	0.1059	0.133	0.91		-0.6952	0.0652	-0.0652	0.0829	0.8896	0.8896					45.74	AT2G35040	BRADI4G24880, BRADI3G17836	OS08G0206600	GRMZM2G368902
Traes_1AL_3359873E7	210.573	147.978	136.914	53.0867	316.59	101.522	123.109		-0.5031	-0.6119	-2.0251	-1.6304	-1.3624		0.0003385	4.319e-05	2.592e-15	6.114e-25	1.768e-19		0.003263	0.0003243	4.008e-14	1.723e-23	6.965e-18		-0.9161	-0.2417	0.2417	0.0037	0.6016	0.6016					39.96	AT1G22140	BRADI1G60977	OS03G0385301	GRMZM2G143086
Traes_1AL_33B8C72D0	350.574	164.393	166.047	76.681	289.102	97.6839	128.991		-1.0895	-1.074	-2.073	-1.5599	-1.1624		1.606e-05	2.837e-05	1.691e-11	4.415e-09	8.104e-06		0.0002777	0.0002283	1.253e-10	2.005e-08	2.644e-05		-0.9089	0.066	-0.066	0.0046	0.8881	0.8881					41.04	AT5G23920	BRADI3G32770	OS10G0548100	GRMZM2G304132
Traes_1AL_33C926BB4	78.5233	54.2267	7.56557	1.27443	80.9932	0.4138	7.6316		-0.5284	-3.3033	-4.8442	-6.8073	-3.3767		0.3236	4.675e-08	2.087e-06	7.419e-10	3.3e-08		0.5236	1.059e-06	7.409e-06	3.812e-09	1.596e-07		-0.83	0.1701	-0.1701	0.0209	0.7155	0.7155					42.54			OS11G0633500
Traes_1AL_341E2A7A8	86.6075	84.5181	104.696	94.9971	129.469	143.117	119.24		-0.0346	0.262	0.1836	0.1434	-0.115		0.8873	0.2932	0.5252	0.5579	0.6394		0.9464	0.3779	0.5874	0.6186	0.6969		0.0811	-0.9041	0.9041	0.8628	0.0052	0.0052					40.84	AT2G34890, AT4G20320, AT3G12670, AT1G30820, AT2G34890, AT4G20320, AT3G12670, AT1G30820	BRADI2G14730	OS05G0570400, OS05G0569700
Traes_1AL_343932722	328.996	318.731	151.527	86.9792	400.513	91.6958	113.46		-0.0462	-1.1098	-1.7978	-2.1088	-1.8069		0.904	0.004222	1.886e-05	8.317e-08	3.646e-06		0.9551	0.01318	5.755e-05	3.066e-07	1.255e-05		-0.9065	0.1479	-0.1479	0.0049	0.7517	0.7517					38.67	AT1G50030	BRADI2G28007	OS05G0235300	GRMZM2G049342
Traes_1AL_343F2D219	26.8102	15.8976	16.4932	7.54393	46.1584	157.208	35.0467		-0.7574	-0.6755	-1.6894	1.7597	-0.3752		0.07329	0.1283	0.01102	7.993e-06	0.3641		0.1904	0.1915	0.01969	2.164e-05	0.4316		-0.305	-0.7907	0.7907	0.506	0.0343	0.0343					61.13		BRADI2G17982	OS05G0543600	GRMZM2G119693, GRMZM2G175232
Traes_1AL_34404D5D8	3.04853	0.997233	2.3433	64.2894	6.11407	2.32967	0.693733		-1.4546	-0.3511	4.142	-1.2689	-2.7551		0.2049	0.7574	8.38e-05	0.2623	0.03077		0.3891	0.8129	0.000229	0.3188	0.04967		0.4216	0.2769	-0.2769	0.3462	0.5478	0.5478				Late embryogenesis abundant protein, group 3 [Source:UniProtKB/Swiss-Prot;Acc:Q03968]	59.81	AT3G15670, AT1G52690	BRADI2G18100	OS05G0542500	GRMZM2G096475
Traes_1AL_3447123F0	4.32653	12.5041	5.5051	0.637233	13.0484	23.5801	3.1421		1.462	0.3408	-1.5571	0.8262	-1.9326		0.09276	0.7098	0.2527	0.3259	0.03794		0.2248	0.7725	0.3133	0.3837	0.05983		-0.5953	-0.4482	0.4482	0.1585	0.3132	0.3132					49.83		BRADI3G36540		GRMZM2G414278
Traes_1AL_348812054	1053.91	499.134	3091.86	1920.52	164.985	3312.58	1149.94		-1.069	1.5396	0.8562	4.2891	2.7758		0.01046	0.0002222	0.04082	1.746e-24	4.056e-11		0.04583	0.001242	0.06324	4.701e-23	3.456e-10		0.6092	0.22	-0.22	0.1465	0.6355	0.6355					46.19	AT2G37940, AT2G29525, AT3G54020	BRADI2G23597	OS05G0452900	GRMZM2G067036
Traes_1AL_34A811C52	13.94	7.96467	6.40493	1.91167	18.9417	10.2542	4.57587		-0.7756	-1.0684	-2.0538	-0.8558	-1.9543		0.333	0.2004	0.06318	0.2956	0.02259		0.5331	0.276	0.09314	0.3524	0.03772		-0.9407	-0.321	0.321	0.0016	0.4827	0.4827				Transducin/WD40 repeat-like superfamily protein [Source:Projected from Arabidopsis thaliana (AT3G06880) TAIR;Acc:AT3G06880]	40.65	AT3G06880	BRADI2G27847	OS05G0363500	GRMZM2G325804
Traes_1AL_34EA84D6C	20.1981	36.1855	245.648	761.362	0.2227	81.9197	68.341		0.8089	3.4672	5.0383	7.1568	6.9064		0.3608	8.419e-05	1.135e-08	2.066e-09	7.391e-09		0.5606	0.0005641	5.589e-08	9.907e-09	4.012e-08		0.836	0.4593	-0.4593	0.0191	0.2999	0.2999					53.44			OS01G0248300, OS01G0248500	GRMZM2G178875
Traes_1AL_3564C0828	1657.99	1283.79	4665.13	8104.87	42.3107	4721.33	1503.42		-0.366	1.4803	2.2699	6.7407	5.1033		0.3685	0.0002734	2.456e-08	6.04e-58	6.664e-34		0.5674	0.001471	1.156e-07	2.628e-55	1.526e-31		0.6765	0.4595	-0.4595	0.0951	0.2996	0.2996					42.52	AT3G47770, AT5G61740, AT3G47790, AT3G47740, AT5G61700, AT3G47760, AT3G47780, AT3G47750	BRADI3G35390	OS08G0398300	GRMZM2G091478
Traes_1AL_35EF96724	6.55587	3.41047	26.8487	2.54887	7.2729	193.258	34.2917		-0.9534	2.0497	-0.4643	4.6982	2.2158		0.07636	7.421e-06	0.5671	7.553e-28	8.178e-07		0.196	7.469e-05	0.6266	2.846e-26	3.136e-06		0.1401	-0.6118	0.6118	0.7645	0.1443	0.1443					56.81	AT2G44740, AT5G61650, AT5G07450	BRADI3G33590	OS10G0563900	GRMZM2G076468
Traes_1AL_35F140363	436.625	179.654	1196.05	2606.08	237.846	1599.21	623.719		-1.2713	1.4421	2.5536	2.7274	1.3799		0.001436	0.0002818	1.381e-10	7.522e-12	0.0005459		0.01001	0.001509	8.898e-10	5.1e-11	0.001293		0.7707	0.0687	-0.0687	0.0426	0.8836	0.8836					41.23	AT1G80000, AT1G15280, AT1G80000, AT1G15280	BRADI2G18730	OS05G0534600	GRMZM2G121117, GRMZM2G035430
Traes_1AL_36750809D	2032.26	846.805	6555.43	11424.4	345.417	23946.2	4192.45		-1.2421	1.6618	2.45	6.014	3.5408		0.03075	0.003831	2.025e-05	1.492e-25	7.738e-10		0.1016	0.01219	6.149e-05	4.451e-24	5.07e-09		0.7202	0.0116	-0.0116	0.068	0.9803	0.9803					41.27	AT1G14610, AT1G27160	BRADI3G30350	OS10G0506200
Traes_1AL_36B201285	642.006	1309.8	512.011	839.066	1970.46	670.03	607.167		1.0278	-0.3271	0.3832	-1.5532	-1.6956		3.84e-13	0.02453	0.01215	2.461e-27	2.721e-32		7.467e-11	0.0517	0.02148	8.779e-26	5.189e-30		-0.4487	-0.2003	0.2003	0.3125	0.6668	0.6668				DCD (Development and Cell Death) domain protein [Source:Projected from Arabidopsis thaliana (AT3G27090) TAIR;Acc:AT3G27090]	46.83	AT3G27090	BRADI2G20890	OS05G0498700	GRMZM2G011923, GRMZM2G033117
Traes_1AL_36E53D1C5	111.28	72.2241	25.5639	6.89093	18.8279	2.51117	1.03133		-0.6189	-2.0848	-3.5005	-2.7986	-3.8354		0.1541	5.445e-06	1.069e-07	7.235e-05	5.499e-06		0.3201	5.766e-05	4.603e-07	0.00017	1.842e-05		-0.6953	0.6918	-0.6918	0.0828	0.085	0.085					42.32			OS11G0208900	GRMZM2G429759
Traes_1AL_375367151	110.823	108.594	63.1278	35.3907	129.202	24.4668	70.2096		-0.029	-0.7992	-1.4133	-2.3796	-0.8799		0.9012	0.001375	2.756e-05	3.464e-16	0.0003979		0.9535	0.005421	8.191e-05	3.94e-15	0.0009668		-0.7217	0.1465	-0.1465	0.0671	0.7539	0.7539					47.4	AT4G22756, AT4G12110	BRADI3G32510	OS10G0545200	GRMZM2G127067
Traes_1AL_3791A0A3A	136.171	82.4791	438.981	450.392	5.4926	26.296	39.2026		-0.717	1.6794	1.7116	2.2103	2.7679		0.05724	6.871e-06	6.8e-06	9.641e-06	1.327e-08		0.1594	7.002e-05	2.224e-05	2.58e-05	6.875e-08		0.4794	0.8464	-0.8464	0.2764	0.0163	0.0163					49.15	AT3G24503	BRADI2G42380	OS01G0591300	GRMZM2G097706, GRMZM2G407949
Traes_1AL_37CBE96BC	9.13413	0.9802	27.7718	3.70483	6.46547	43.9147	0.4228		-3.014	1.588	-0.9925	2.7481	-3.5537		4.217e-05	0.002065	0.2458	2.729e-07	0.002108		0.0006106	0.007486	0.3058	9.28e-07	0.004451		-0.162	-0.033	0.033	0.7285	0.944	0.944					44.54
Traes_1AL_37E52E57D	322.649	233.934	183.813	53.1749	425.178	146.995	66.9118		-0.4616	-0.8032	-2.5005	-1.5243	-2.6475		0.1697	0.018	4.259e-10	8.299e-06	3.724e-14		0.3423	0.04069	2.555e-09	2.241e-05	5.893e-13		-0.9757	0.0157	-0.0157	0.0002	0.9733	0.9733					55.26	AT3G21500, AT4G15560	BRADI2G25550	OS05G0408900	GRMZM2G137151
Traes_1AL_389AEC45B	606.303	402.283	843.59	2739.19	388.297	475.042	319.818		-0.5899	0.4746	2.1599	0.29	-0.2794		0.02025	0.06168	2.173e-17	0.2589	0.2788		0.07473	0.1062	5.435e-16	0.3153	0.344		0.564	0.5839	-0.5839	0.1872	0.1687	0.1687					42.81	AT3G19960, AT1G50360, AT3G19960, AT1G50360	BRADI3G29440	OS10G0488800	GRMZM2G139583, GRMZM2G113202
Traes_1AL_38B253498	7.30383	10.492	2.18417	3.1861	11.8909	3.59663	9.38127		0.5173	-1.5927	-0.3864	-1.655	-0.3295		0.2087	0.01254	0.5978	0.004039	0.4537		0.3941	0.03079	0.6551	0.007163	0.5216		-0.5411	-0.339	0.339	0.2097	0.4569	0.4569					51.33	AT2G39795, AT2G39790, AT5G02050, AT3G55605, AT5G05990	BRADI2G23470	OS05G0456000
Traes_1AL_38CE2200B	64.1379	64.1111	18.5368	20.0514	62.672	18.6743	31.7503		-0.0038	-1.7533	-1.4615	-1.7136	-0.9706		0.994	0.00121	0.01659	0.001798	0.06725		0.9967	0.004894	0.02839	0.003387	0.09918		-0.7815	0.0477	-0.0477	0.0379	0.9191	0.9191					37.23	AT1G49250, AT1G08130	BRADI3G29530	OS10G0489200	GRMZM2G071304
Traes_1AL_38EEA508C	6.23137	2.75453	1.87047	0.637233	86.4466	1.57863	3.9395		-1.1571	-1.8	-2.1989	-5.6042	-4.3898		0.07213	0.02482	0.07986	7.037e-12	5.019e-12		0.1882	0.05216	0.1145	4.787e-11	5.185e-11		-0.6997	-0.4585	0.4585	0.0801	0.3008	0.3008					54.32	AT5G01240		OS05G0447200	GRMZM2G067022
Traes_1AL_38F9A30EA	8.41953	6.19573	70.5143	37.3774	0	185.702	15.3741		-0.4281	3.0126	2.0408	9.6876	6.1681		0.5419	6.731e-06	0.004529	2.08e-12	9.369e-06		0.716	6.877e-05	0.008839	1.517e-11	3.026e-05		0.6114	0.1119	-0.1119	0.1446	0.8112	0.8112					55.74			OS03G0368900	GRMZM2G040638
Traes_1AL_3941B34AC	10.8009	21.999	13.2252	2.54887	44.7739	44.0821	94.9975		1.0165	0.3575	-1.15	-0.0189	1.0788		0.004993	0.3781	0.128	0.9529	0.000362		0.02621	0.4642	0.1731	0.9616	0.0008864		-0.2469	-0.8259	0.8259	0.5936	0.0221	0.0221					47.37		BRADI4G14260	OS11G0600600
Traes_1AL_39849C8EC	16.4908	5.56547	10.3544	2.54887	42.3802	53.422	33.8971		-1.5581	-0.6523	-1.8063	0.3234	-0.3166		0.001128	0.1745	0.02368	0.4269	0.4448		0.008315	0.2458	0.039	0.4881	0.5129		-0.372	-0.8696	0.8696	0.4112	0.011	0.011					52.1	AT4G21340, AT4G05170	BRADI2G20720		GRMZM2G313058
Traes_1AL_3996E29ED	782.275	840.348	1938.92	2220.42	196.279	2115.33	574.303		0.1035	1.3046	1.4932	3.4159	1.5425		0.723	7.817e-06	3.671e-07	5.788e-31	2.015e-07		0.849	7.81e-05	1.464e-06	2.976e-29	8.526e-07		0.6129	0.4473	-0.4473	0.1434	0.3143	0.3143					53.87	AT5G46050, AT5G46040, AT5G46050, AT5G46040, AT5G46050, AT5G46040, AT5G46050, AT5G46040	BRADI3G28417, BRADI3G28410	OS10G0470700	GRMZM2G001676, GRMZM5G865298, GRMZM2G001676, GRMZM5G865298
Traes_1AL_39A9DD71A	75.646	36.5404	75.661	28.4998	62.8615	53.5955	28.5031		-1.0493	-0.0046	-1.2718	-0.2326	-1.1347		0.004472	0.99	0.005668	0.5398	0.003856		0.02407	0.9925	0.01081	0.6008	0.007688		-0.7087	0.0951	-0.0951	0.0746	0.8393	0.8393					45.3	AT3G61620	BRADI2G16910	OS09G0252000	GRMZM2G345039
Traes_1AL_39EEA5520	264.929	217.099	155.546	24.2907	197.695	453.904	139.413		-0.2858	-0.7627	-3.3222	1.1936	-0.4973		0.3884	0.02303	2.775e-13	0.0003351	0.1412		0.5861	0.04921	2.808e-12	0.0007112	0.1899		-0.684	-0.3776	0.3776	0.0901	0.4037	0.4037					42.13		BRADI2G22860		GRMZM2G051045
Traes_1AL_39F7B6277	4.59853	8.0978	3.3227	0.637233	10.2563	11.1438	10.8354		0.8025	-0.4469	-1.6432	0.1368	0.1051		0.1136	0.4839	0.1689	0.7807	0.8282		0.2588	0.5676	0.2207	0.8269	0.8641		-0.4912	-0.7198	0.7198	0.263	0.0682	0.0682					41.36	AT5G39680	BRADI2G15830	OS05G0572900	GRMZM2G163359
Traes_1AL_3A1D8DC66	1152.77	961.863	6337	14234.9	291.874	17694.5	4240.58		-0.2567	2.4183	3.5668	5.8233	3.7957		0.6545	2.465e-05	4.972e-10	3.702e-24	3.907e-11		0.8007	0.0002032	2.953e-09	9.664e-23	3.343e-10		0.818	0.0428	-0.0428	0.0246	0.9274	0.9274					61.72	AT5G61320, AT1G64950, AT1G64900, AT2G12190, AT1G64930, AT3G03470, AT1G64940	BRADI3G30510		GRMZM2G181236
Traes_1AL_3A716350F	12.5279	11.2763	4.0494	2.4304	141.613	1.66073	2.74707		-0.1462	-1.6229	-2.1912	-6.1938	-5.4923		0.8237	0.03008	0.04083	1.68e-12	1.083e-12		0.911	0.0605	0.06325	1.24e-11	1.277e-11		-0.7676	-0.1662	0.1662	0.0439	0.7217	0.7217					52.79	AT5G07200, AT5G51810, AT1G60980, AT4G25420, AT5G07200, AT5G51810, AT1G60980, AT4G25420	BRADI2G24980	OS05G0421900	GRMZM2G049418, GRMZM2G368411
Traes_1AL_3A72906C7	413.399	192.274	82.8748	20.7913	313.435	21.2392	81.249		-1.0967	-2.2926	-3.8541	-3.8401	-1.9305		0.00367	2.851e-09	1.691e-15	1.239e-19	6.327e-07		0.02064	1.006e-07	2.734e-14	2.061e-18	2.472e-06		-0.8547	0.1262	-0.1262	0.0143	0.7874	0.7874					42.74
Traes_1AL_3B3B8D793	66.9253	24.7581	44.1221	46.3288	36.8188	18.3848	20.9381		-1.4235	-0.6164	-0.6793	-1.0059	-0.8006		2.292e-07	0.02651	0.0533	0.00286	0.01268		8.006e-06	0.05486	0.08015	0.005206	0.02248		-0.2569	0.6468	-0.6468	0.5781	0.1164	0.1164					47.33
Traes_1AL_3B488943E	44.9168	54.6265	17.8705	10.4628	91.4251	30.8665	48.9461		0.2747	-1.3176	-1.512	-1.5522	-0.8888		0.2457	9.015e-06	0.0007776	7.131e-09	0.0002812		0.4392	8.777e-05	0.001776	3.132e-08	0.0007034		-0.7514	-0.5006	0.5006	0.0515	0.2525	0.2525					42.18	AT4G20720, AT1G05090, AT4G20720, AT1G05090	BRADI3G37280	OS08G0447500	GRMZM2G048276, GRMZM2G175474
Traes_1AL_3B659AABA	8.32283	1.50117	1.83153	0	14.5322	0	0		-2.4227	-2.1845	-4.6054	-6.3605	-6.4715		0.01562	0.03982	0.007918	0.0002112	0.0001481		NA	NA	0.0146	0.0004629	0.0003904		-0.8817	0.0634	-0.0634	0.0087	0.8925	0.8925					46.05	AT1G08320	BRADI2G23890	OS05G0443900	GRMZM2G000842
Traes_1AL_3B7DD6F4F	6.11717	5.34	3.76823	1.27443	37.6569	2.57043	20.3991		-0.1568	-0.6432	-1.3307	-3.7402	-0.8543		0.8517	0.4725	0.2683	5.392e-05	0.2785		0.9266	0.5567	0.3301	0.0001292	0.3437		-0.4816	-0.5962	0.5962	0.2738	0.1577	0.1577					48.89		BRADI3G11170	OS01G0260800	AC233908.1_FG001, GRMZM2G054120
Traes_1AL_3B7E92634	292.701	100.54	69.8993	21.31	259.167	26.4374	56.7096		-1.534	-2.0472	-3.3565	-3.2599	-2.1844		8.712e-06	7.356e-09	1.859e-13	1.814e-17	1.174e-09		0.0001684	2.242e-07	1.947e-12	2.379e-16	7.428e-09		-0.8998	0.0574	-0.0574	0.0058	0.9026	0.9026					40.26	AT3G23640		OS07G0420700	GRMZM2G311969, AC203753.4_FG006
Traes_1AL_3B838C090	272.883	130.568	48.4801	20.4516	281.798	14.9135	40.7127		-1.0545	-2.4676	-3.5798	-4.1792	-2.7772		0.007593	1.646e-09	5.055e-12	4.207e-20	2.013e-11		0.03606	6.302e-08	4.081e-11	7.309e-19	1.829e-10		-0.8654	0.1452	-0.1452	0.0119	0.7561	0.7561					40.02	AT3G63490	BRADI2G26940	OS05G0388500	GRMZM2G005973
Traes_1AL_3BA3303CB	65.8579	45.3757	41.4623	15.4723	91.7988	30.7837	45.5438		-0.5324	-0.6391	-2.0009	-1.5765	-1.013		0.05122	0.02673	1.662e-05	2.178e-07	0.0003883		0.1469	0.0552	5.114e-05	7.518e-07	0.0009453		-0.8745	-0.288	0.288	0.01	0.5311	0.5311					45.35
Traes_1AL_3BB0DC21F	13.0394	13.9024	2.8702	3.70483	10.7477	9.68713	14.3941		0.1049	-2.1737	-1.449	-0.139	0.3998		0.8122	0.0005948	0.07023	0.7866	0.4056		0.9042	0.002779	0.1023	0.8323	0.4739		-0.5014	-0.4325	0.4325	0.2517	0.3325	0.3325					48.21	AT1G62120, AT1G61990, AT1G62150, AT1G61970, AT1G21150, AT1G62490, AT1G62110, AT5G07900, AT1G61980, AT5G23930, AT1G61960, AT1G62085, AT1G56380, AT3G46950, AT1G62010, AT1G62120, AT1G61990, AT1G62150, AT1G61970, AT1G21150, AT1G62490, AT1G62110, AT5G07900, AT1G61980, AT5G23930, AT1G61960, AT1G62085, AT1G56380, AT3G46950, AT1G62010	BRADI2G25837	OS05G0403600	GRMZM2G325350, GRMZM2G012999
Traes_1AL_3BE18A46A	3.5795	29.4065	10.2388	99.0074	54.1588	8.38027	7.25193		2.9919	1.4893	4.644	-2.6402	-2.8319		1.4e-05	0.04011	3.87e-11	7.958e-05	2.375e-05		0.0002485	0.07567	2.714e-10	0.000186	7.17e-05		0.2622	0.0968	-0.0968	0.57	0.8364	0.8364					47.72
Traes_1AL_3BEB66DC7	128.747	89.3015	74.6063	32.1888	73.6315	94.2865	55.9471		-0.5257	-0.7734	-1.7416	0.3607	-0.3904		0.06053	0.007523	4.067e-06	0.2203	0.1956		0.166	0.02072	1.38e-05	0.2731	0.2529		-0.8239	-0.0058	0.0058	0.0227	0.9901	0.9901					51.48	AT3G54010	BRADI1G61590	OS03G0367000	GRMZM2G117746
Traes_1AL_3C186092E	88.9181	30.6208	35.8939	16.361	53.5045	19.7254	24.98		-1.5251	-1.2946	-2.2805	-1.424	-1.0767		2.868e-06	0.0001241	2.188e-06	0.0001478	0.002626		6.765e-05	0.0007749	7.745e-06	0.0003316	0.005427		-0.8648	0.1639	-0.1639	0.012	0.7255	0.7255					41.9
Traes_1AL_3C57468EB	0.499367	0.416733	14.0936	6.4025	0.2227	26.2259	1.80097		-0.2831	4.6287	3.2171	6.1769	2.4476		0.8392	7.41e-05	0.015	2.678e-06	0.08575		0.9198	0.0005074	0.02595	7.793e-06	0.1229		0.5642	-0.0618	0.0618	0.1871	0.8954	0.8954					72.55
Traes_1AL_3C5F581AC	146.587	223.598	45.5384	35.2406	482.642	42.3452	100.035		0.6043	-1.6694	-1.7931	-3.4775	-2.2562		0.08732	7.262e-06	3.508e-05	1.885e-20	3.192e-10		0.2155	7.332e-05	0.0001024	3.38e-19	2.264e-09		-0.7739	-0.2188	0.2188	0.0412	0.6373	0.6373					38.79	AT2G39940	BRADI2G23730	OS05G0449500	GRMZM2G353209, GRMZM2G151536
Traes_1AL_3C796C3D3	3.66087	3.8304	4.8458	0.637233	15.8268	8.0175	2.88967		0.049	0.3607	-1.419	-0.9746	-2.3786		0.9478	0.6437	0.2781	0.1643	0.002525		0.9727	0.7152	0.3405	0.2094	0.005237		-0.7094	-0.5803	0.5803	0.0742	0.172	0.172					55.68		BRADI3G00816, BRADI3G00780, BRADI3G04517, BRADI3G00830, BRADI3G00840, BRADI4G02280		AC194355.3_FG002
Traes_1AL_3C825BAE8	3.45287	6.3065	2.11617	2.17893	3.1306	2.12833	0.693733		0.7985	-0.6584	-1.0118	-0.533	-1.8376		0.5227	0.6181	0.5151	0.6914	0.2026		NA	NA	0.578	0.7449	0.2608		-0.6111	0.4988	-0.4988	0.1449	0.2545	0.2545				Histone H3.2 [Source:UniProtKB/Swiss-Prot;Acc:P68428]	62.64				GRMZM2G451254
Traes_1AL_3CB7070FF	908.068	873.955	3165.37	5398.65	57.7534	4076.6	2768.69		-0.0539	1.7621	2.5151	5.9999	5.4538		0.9351	0.007796	0.0001468	2.506e-19	3.088e-16		0.9663	0.0213	0.0003844	4.038e-18	6.986e-15		0.7877	0.2709	-0.2709	0.0354	0.5569	0.5569					52.93	AT4G01480, AT2G46860, AT1G01050	BRADI2G24100	OS05G0438500	GRMZM2G026470
Traes_1AL_3CBB9BB6E	158.066	93.0123	898.45	1331.52	6.4959	7055.89	573.47		-0.7426	2.4362	2.9857	9.7542	6.2313		0.3258	0.001232	7.655e-05	5.837e-35	3.452e-15		0.5258	0.004961	0.0002105	4.403e-33	6.577e-14		0.6935	0.0386	-0.0386	0.084	0.9344	0.9344					56.55		BRADI2G14590	OS05G0588900	AC233854.1_FG002, GRMZM6G704070, GRMZM2G175593, GRMZM2G408881
Traes_1AL_3CE563661	37.4735	46.1662	38.5787	45.215	35.3209	13.4963	51.7309		0.3027	0.0409	0.4566	-1.3632	0.5442		0.4048	0.9137	0.2789	0.001597	0.1464		0.6016	0.9348	0.3413	0.003033	0.1962		0.1308	0.4251	-0.4251	0.7799	0.3417	0.3417					41.85	AT1G75130	BRADI2G25710, BRADI2G25700	OS05G0405600, OS05G0405500, OS05G0405600, OS05G0405500
Traes_1AL_3CF82DD08	1.4559	2.14657	1.3047	1.79317	1.12627	1.26973	0.346867		0.4715	-0.1414	-0.0248	0.112	-1.2535		0.7646	0.931	0.989	0.9465	0.4791		NA	NA	0.9915	0.9562	0.5461		-0.1862	0.7024	-0.7024	0.6894	0.0785	0.0785					51.85		BRADI2G56010		GRMZM2G451254
Traes_1AL_3D9B932C7	286.603	742.39	525.767	605.924	376.592	1133.06	1243.15		1.3687	0.8733	1.0917	1.5827	1.7154		1.961e-06	0.002528	0.0002201	3.755e-08	2.395e-09		4.939e-05	0.008777	0.0005574	1.464e-07	1.428e-08		0.6217	-0.4567	0.4567	0.1361	0.3029	0.3029					55.19	AT5G10000	BRADI2G23930	OS05G0443500	GRMZM2G106190
Traes_1AL_3D9EA5952	373.11	221.089	99.7601	21.9328	350.813	21.7751	68.8275		-0.7479	-1.8814	-3.6505	-3.9524	-2.3301		0.08855	2.368e-05	6.697e-12	1.293e-16	2.177e-07		0.2177	0.0001968	5.294e-11	1.538e-15	9.163e-07		-0.8673	0.1607	-0.1607	0.0115	0.7307	0.7307				CLP protease proteolytic subunit 1 [Source:Projected from Arabidopsis thaliana (AT1G49970) TAIR;Acc:AT1G49970]	42.98	AT1G49970	BRADI2G14460	OS05G0592100	GRMZM2G099529
Traes_1AL_3DA7CD721	90.0238	270.278	514.022	1049.01	4.59127	1001.76	233.444		1.5687	2.486	3.4966	7.6545	5.5779		0.001363	3.878e-07	1.129e-12	3.017e-40	5.211e-22		0.009632	6.404e-06	1.018e-11	3.663e-38	3.023e-20		0.736	0.3335	-0.3335	0.0593	0.4647	0.4647					62.59
Traes_1AL_3DD474DFC	25.234	19.9396	30.3132	23.7562	29.0192	70.6688	40.6065		-0.3493	0.2416	0.1706	1.2713	0.4905		0.3313	0.5098	0.7045	0.000274	0.171		0.5312	0.5927	0.752	0.0005896	0.2247		0.198	-0.7309	0.7309	0.6705	0.062	0.062					42.33	AT3G50040, AT4G37440, AT3G59670	BRADI2G27790	OS05G0366300	GRMZM2G055657
Traes_1AL_3E87FA48B	83.4111	39.0933	150.725	566.752	28.2439	42.9932	19.0876		-1.0754	0.8385	2.711	0.5942	-0.5417		0.06683	0.1504	3.428e-06	0.3256	0.3813		0.1782	0.2174	1.175e-05	0.3834	0.4492		0.4712	0.694	-0.694	0.2858	0.0837	0.0837					45.77	AT4G00240, AT4G11840, AT4G11830, AT2G42010, AT4G11850
Traes_1AL_3EC96C539	48.4847	80.6137	67.4588	539.212	102.125	103.795	109.111		0.7224	0.4688	3.4097	0.0207	0.0945		0.1834	0.3924	3.721e-10	0.9695	0.8613		0.3609	0.4785	2.253e-09	0.975	0.8919		0.7571	0.0297	-0.0297	0.0488	0.9497	0.9497				Histone H2B.2 [Source:UniProtKB/Swiss-Prot;Acc:P05621]	54.37		BRADI1G08860
Traes_1AL_3F65EE35A	112.054	55.8023	13.2431	16.2425	65.1549	5.00227	21.208		-1.0001	-3.0588	-2.7519	-3.6493	-1.6183		0.003637	3.945e-14	8.21e-08	3.09e-12	3.032e-05		0.02049	6.998e-12	3.588e-07	2.201e-11	8.988e-05		-0.6967	0.2814	-0.2814	0.0819	0.541	0.541					41.59	AT1G63260	BRADI3G30240	OS10G0503600	GRMZM2G129135
Traes_1AL_3F7734C6B	1240.8	2600.45	4546.16	2957.56	416.332	9720.71	6606.7		1.0642	1.8676	1.2544	4.5312	3.9758		3.335e-05	3.325e-13	1.192e-06	4.747e-69	1.465e-53		0.000503	4.349e-11	4.398e-06	4.385e-66	1.696e-50		0.6727	-0.0769	0.0769	0.0978	0.8698	0.8698				aspartate aminotransferase [Source:Projected from Arabidopsis thaliana (AT2G22250) TAIR;Acc:AT2G22250]	42.93	AT2G22250	BRADI2G24300	OS01G0871300	GRMZM2G033799
Traes_1AL_3F7B8E94D	143.512	92.2407	66.7374	32.4719	155.48	40.511	75.6425		-0.6377	-1.1088	-2.014	-1.9345	-1.0469		0.0003583	1.654e-08	1.275e-10	2.29e-18	7.984e-08		0.00342	4.415e-07	8.262e-10	3.31e-17	3.615e-07		-0.8729	-0.0588	0.0588	0.0103	0.9003	0.9003				Aldolase-type TIM barrel family protein [Source:Projected from Arabidopsis thaliana (AT2G36230) TAIR;Acc:AT2G36230]	44.33	AT2G36230	BRADI2G25930	OS05G0400800	GRMZM2G022252, GRMZM2G036543
Traes_1AL_3F8AD9D48	57.4419	74.9086	33.0377	13.0117	115.192	20.7915	28.661		0.3762	-0.7791	-1.7255	-2.4219	-1.977		0.4715	0.1469	0.007565	1.08e-05	0.0002395		0.6609	0.2134	0.01402	2.868e-05	0.0006067		-0.8952	-0.073	0.073	0.0064	0.8763	0.8763				FKBP-like peptidyl-prolyl cis-trans isomerase family protein [Source:Projected from Arabidopsis thaliana (AT3G55520) TAIR;Acc:AT3G55520]	41.91	AT3G55520	BRADI2G23380	OS05G0458100	GRMZM2G035922
Traes_1AL_4034DE43E	0.687	0.498633	1.0183	4.0906	1.44153	2.5677	6.30587		-0.3357	0.5491	2.5237	0.7498	2.0532		0.7803	0.6505	0.03517	0.4486	0.02064		NA	NA	0.05543	0.5103	0.03478		0.7761	-0.5148	0.5148	0.0402	0.2371	0.2371					40.32	AT3G23570, AT3G23600, AT3G23570, AT3G23600	BRADI2G26040	OS05G0399100	GRMZM2G179301, GRMZM2G161643
Traes_1AL_403F4A486	151.419	110.716	104.044	30.7959	125.55	48.2318	95.6947		-0.4509	-0.5326	-2.0716	-1.3697	-0.3948		0.02847	0.01285	3.753e-10	1.124e-08	0.07136		0.09602	0.03134	2.271e-09	4.782e-08	0.1045		-0.803	0.0264	-0.0264	0.0297	0.9551	0.9551					38.7	AT5G53140	BRADI2G14740	OS05G0587100	GRMZM2G412937, GRMZM2G158818
Traes_1AL_40C9A4220	11.0262	6.1034	8.5705	7.54393	3.8375	12.8128	1.35963		-0.8342	-0.3415	-0.5243	1.6681	-1.3207		0.3169	0.6862	0.591	0.05834	0.2105		0.5165	0.7523	0.6488	0.08249	0.2697		-0.1773	0.4644	-0.4644	0.7037	0.2938	0.2938					49.14	AT2G45920, AT3G61390, AT3G61410, AT2G45920, AT3G61390, AT3G61410	BRADI3G32787	OS10G0552400, OS10G0548850	GRMZM2G373329
Traes_1AL_4123DD2E4	27.5376	10.4323	4.3799	9.99013	17.7243	7.5189	0.845567		-1.3654	-2.5838	-1.7684	-1.2285	-4.2164		0.02181	0.0001548	0.02496	0.06327	2.287e-05		0.07888	0.0009272	0.0409	0.08875	6.923e-05		-0.6453	0.3439	-0.3439	0.1175	0.4501	0.4501					50.71	AT4G02075, AT1G02610, AT4G02075, AT1G02610	BRADI2G28380	OS05G0355300	GRMZM2G068436, GRMZM2G023755
Traes_1AL_4131B46AD	21.9644	12.8318	7.36397	3.1861	27.9326	5.0533	12.1704		-0.7786	-1.4937	-1.9074	-2.4656	-1.2062		0.007251	8.602e-05	0.004138	1.2e-07	0.0003617		0.03484	0.000574	0.008141	4.314e-07	0.0008857		-0.8484	-0.1932	0.1932	0.0158	0.6781	0.6781					42.93		BRADI3G36450	OS08G0430100	GRMZM2G055538, GRMZM2G076415
Traes_1AL_41C3E76C0	18.4041	76.7867	12.7773	8.7157	4.86553	0.4138	0.346867		2.0132	-0.5044	-1.4839	-2.9206	-3.0803		0.008889	0.5277	0.1272	0.02046	0.01423		0.04065	0.6094	0.1721	0.03177	0.02494		-0.3694	0.8309	-0.8309	0.4148	0.0206	0.0206					43.81	AT5G38020, AT3G11480, AT3G21950, AT2G14060, AT5G04370, AT5G04380, AT5G66430, AT5G38020, AT3G11480, AT3G21950, AT2G14060, AT5G04370, AT5G04380, AT5G66430, AT5G38020, AT3G11480, AT3G21950, AT2G14060, AT5G04370, AT5G04380, AT5G66430, AT5G38020, AT3G11480, AT3G21950, AT2G14060, AT5G04370, AT5G04380, AT5G66430, AT5G38020, AT3G11480, AT3G21950, AT2G14060, AT5G04370, AT5G04380, AT5G66430, AT5G38020, AT3…	BRADI1G43080	OS06G0313320, OS06G0311800	GRMZM2G050307, GRMZM2G143871, GRMZM2G133996, GRMZM2G050321, GRMZM2G050307, GRMZM2G143871, GRMZM2G133996, GRMZM2G050321
Traes_1AL_41CD15F9F	26.8222	34.4687	9.57543	6.2537	752.079	158.463	153.106		0.3445	-1.409	-1.6121	-2.2146	-2.2631		0.5429	0.0215	0.0346	5.287e-05	3.564e-05		0.7167	0.04667	0.05462	0.0001269	0.0001044		-0.4349	-0.892	0.892	0.3295	0.0069	0.0069					39.67	AT1G19630	BRADI1G09917	OS05G0101600	GRMZM2G363429
Traes_1AL_41E0B05F0	0	0	0	0	0	0.4421	1.95283		-0.0343	0.0693	0.2978	1.5371	2.9617		0.9866	0.9729	0.8839	0.4549	0.1558		NA	NA	NA	NA	NA		0.4071	-0.6303	0.6303	0.3647	0.1292	0.1292					68.98		BRADI4G09417		GRMZM2G328171
Traes_1AL_41FDFD61D	23.616	12.6011	10.3526	3.45337	18.5275	8.5761	4.76657		-0.9034	-1.1768	-2.6682	-1.0778	-1.9187		0.0437	0.01581	0.002138	0.03977	0.0008201		0.1309	0.03683	0.004469	0.05828	0.001879		-0.9844	0.0923	-0.0923	0.0001	0.844	0.844					39.33
Traes_1AL_4207C2DCC	274.582	690.442	411.261	380.139	120.74	400.763	519.262		1.3292	0.5848	0.5306	1.7291	2.1014		1.656e-15	0.0006013	0.004398	3.816e-22	1.419e-32		6.404e-13	0.002803	0.008608	8.127e-21	2.825e-30		0.5076	0.3344	-0.3344	0.2449	0.4636	0.4636					40.71	AT5G12470	BRADI2G26950	OS05G0388600	GRMZM2G305851
Traes_1AL_4209EF04A	165.57	111.311	474.625	582.104	70.1012	486.382	291.671		-0.5703	1.5135	1.7851	2.7805	2.0464		0.05737	3.497e-07	4.083e-09	7.094e-20	2.284e-11		0.1597	5.857e-06	2.136e-08	1.206e-18	2.05e-10		0.8115	0.141	-0.141	0.0267	0.7629	0.7629					46.82	AT1G72140, AT1G22540, AT1G72120, AT1G22570, AT1G72125, AT1G22550, AT1G72130
Traes_1AL_42189A8B0	139.799	101.868	30.7954	44.6699	126.366	41.8794	18.2299		-0.4527	-2.1616	-1.8102	-1.594	-2.7752		0.0711	4.296e-14	3.057e-07	1.862e-08	2.219e-18		0.1863	7.539e-12	1.232e-06	7.65e-08	7.239e-17		-0.8069	0.2543	-0.2543	0.0283	0.5821	0.5821					43.8		BRADI2G16402	OS05G0565400	GRMZM2G154648, GRMZM2G471253
Traes_1AL_4254BE1AF	536.012	443.607	432.072	144.112	51.5137	71.3804	64.8531		-0.2723	-0.3075	-1.8649	0.463	0.3254		0.2976	0.2423	2.715e-10	0.1189	0.2723		0.4968	0.3234	1.679e-09	0.157	0.3371		-0.2423	0.9049	-0.9049	0.6006	0.0051	0.0051					52.96	AT1G80170	BRADI2G18060	OS05G0542800	GRMZM2G079263
Traes_1AL_4273DEC3A	208.588	72.4685	41.7348	9.4398	213.488	9.9452	40.7975		-1.5233	-2.2936	-3.8082	-4.3961	-2.3851		7.175e-14	2.2e-23	1.151e-17	6.283e-37	2.83e-24		1.7e-11	6.401e-20	3.1e-16	5.658e-35	2.184e-22		-0.8592	0.0452	-0.0452	0.0132	0.9234	0.9234					42.25	AT2G32130
Traes_1AL_4279FC16A	34.6317	13.4569	16.1256	6.89093	21.4566	2.74347	5.69413		-1.3631	-1.0826	-1.8327	-2.8254	-1.8596		0.001568	0.01587	0.004125	1.779e-05	0.0005821		0.01073	0.03693	0.008118	4.58e-05	0.001372		-0.7199	0.4663	-0.4663	0.0681	0.2915	0.2915					51.26
Traes_1AL_429AA3929	270.856	366.649	104.526	53.7213	753.848	58.3907	68.3435		0.4263	-1.3365	-2.1758	-3.5952	-3.3742		0.5452	0.05918	0.003134	4.505e-07	2.03e-06		0.7182	0.1027	0.006332	1.479e-06	7.279e-06		-0.8754	0.0312	-0.0312	0.0098	0.947	0.947					42.82	AT2G37700, AT1G02205, AT1G02190	BRADI3G28460	OS10G0471100	GRMZM2G066578
Traes_1AL_429B0B989	8.8829	21.6897	12.0983	5.73497	24.0843	18.3736	22.7769		1.2586	0.4572	-0.0309	-0.3864	-0.0916		0.04415	0.485	0.9693	0.5361	0.8816		0.1319	0.5688	0.9761	0.5974	0.9063		-0.3668	-0.6818	0.6818	0.4183	0.0916	0.0916					61.15	AT1G07740	BRADI2G17700	OS05G0548600, OS03G0400901	GRMZM2G475980
Traes_1AL_43242A8B0	6.9829	3.86977	1.67063	0.637233	21.7584	11.166	30.1294		-0.8617	-1.9489	-2.2298	-0.9844	0.4571		0.1459	0.01285	0.06634	0.06931	0.3542		0.3083	0.03135	0.09728	0.09632	0.4213		-0.3601	-0.8555	0.8555	0.4275	0.0141	0.0141					48.47		BRADI2G22560
Traes_1AL_4338FCC28	225.682	100.092	299.28	573.181	177.693	732.82	159.141		-1.1703	0.4039	1.3078	2.0382	-0.1557		6.38e-06	0.1158	6.465e-07	1.684e-15	0.5538		0.0001306	0.1762	2.481e-06	1.78e-14	0.6179		0.484	-0.0722	0.0722	0.2711	0.8778	0.8778					39.68	AT1G08600	BRADI3G27970	OS10G0457700	GRMZM2G163436
Traes_1AL_43793ABCE	23.3036	5.06687	1.03863	0	12.2381	0.8559	0.3376		-2.1582	-4.3004	-5.5165	-3.6215	-4.5087		0.002987	1.394e-05	0.0006475	0.0008754	0.0002715		0.01758	0.0001266	0.001501	0.001737	0.0006809		-0.9494	0.1145	-0.1145	0.0011	0.8068	0.8068					46.78	AT3G23570, AT3G23600, AT3G23570, AT3G23600	BRADI2G25990	OS05G0400200, OS05G0400100
Traes_1AL_43A95C11E	144.325	83.7727	168.466	385.373	59.5662	126.713	272.07		-0.7799	0.2214	1.3853	1.0809	2.1761		0.02206	0.5155	6.267e-05	0.002097	3.127e-10		0.07954	0.5979	0.0001748	0.003907	2.221e-09		0.862	0.2284	-0.2284	0.0126	0.6223	0.6223					42.4	AT1G65520, AT4G14440, AT4G14430	BRADI2G19050	OS05G0529200	GRMZM2G101457
Traes_1AL_43C49D143	7.01243	6.8837	4.8272	5.76527	69.7218	2.049	13.4398		-0.0244	-0.5508	-0.833	-4.9595	-2.3369		0.9634	0.365	0.3451	9.544e-12	1.075e-06		0.9807	0.451	0.4105	6.383e-11	4.042e-06		-0.4173	-0.391	0.391	0.3517	0.3858	0.3858					46.27		BRADI4G11640	OS03G0430500	GRMZM2G059165
Traes_1AL_440FA4947	219.017	294.161	386.71	896.258	242.717	501.291	486.243		0.4263	0.8168	2.0082	1.043	1		0.02497	2.04e-05	1.185e-24	4.921e-08	1.613e-07		0.08707	0.0001738	1.818e-22	1.881e-07	6.926e-07		0.9679	-0.0085	0.0085	0.0003	0.9856	0.9856					45.6	AT4G28260	BRADI3G30070	OS10G0500600	GRMZM5G821828, GRMZM2G131623
Traes_1AL_441B55493	5.64963	6.75057	0	0	55.8357	0.802067	3.09393		0.2766	-4.9094	-3.6915	-5.8547	-4.0605		0.6809	0.001637	0.02379	1.952e-08	4.123e-08		0.8194	0.006223	0.03918	7.987e-08	1.961e-07		-0.7542	-0.3849	0.3849	0.0502	0.3938	0.3938					51.2		BRADI3G31560	OS10G0522800, OS10G0522700	GRMZM2G389196
Traes_1AL_4476835E0	5.52467	0.946133	1.54517	4.7278	3.7286	0	1.04057		-2.3013	-1.7033	-0.1696	-3.9777	-1.6059		0.09801	0.2278	0.9069	0.02669	0.2721		NA	NA	0.926	0.0405	0.3369		-0.1928	0.4305	-0.4305	0.6787	0.335	0.335					41.05		BRADI2G16120	OS05G0567600	GRMZM2G117497, GRMZM2G158117
Traes_1AL_448761522	33.6642	45.5346	41.1445	30.946	32.8272	27.6243	30.668		0.4322	0.2911	-0.0879	-0.2471	-0.0932		0.2192	0.4242	0.8438	0.52	0.8042		0.4073	0.5098	0.873	0.5815	0.8434		-0.3063	0.638	-0.638	0.5041	0.1231	0.1231					68.77
Traes_1AL_455BFC5FD	4.80703	12.0666	19.8601	29.9375	3.10937	70.4858	12.3746		1.3228	2.056	2.5596	4.4231	1.9354		0.009476	6.435e-05	6.728e-06	5.149e-16	0.0009767		0.04265	0.0004519	2.202e-05	5.751e-15	0.002203		0.6863	-0.0324	0.0324	0.0886	0.945	0.945					66.13		BRADI4G43690		GRMZM2G328785
Traes_1AL_458638D61	81.2877	42.4916	46.4853	8.43263	43.1159	26.683	25.7435		-0.9407	-0.7938	-2.9334	-0.7014	-0.7359		5.391e-07	9.999e-05	3.486e-09	0.005784	0.003031		1.642e-05	0.0006499	1.84e-08	0.009977	0.006181		-0.8764	0.0844	-0.0844	0.0096	0.8572	0.8572					44.13	AT2G25605	BRADI2G15710	OS05G0574700	GRMZM2G075651
Traes_1AL_45A9AD1EA	1208.9	2459.16	2791.52	4220.55	609.372	7582.24	6008.16		1.0193	1.2013	1.7943	3.6176	3.2837		0.001884	0.0002514	4.877e-08	3.422e-28	1.634e-23		0.01236	0.001372	2.203e-07	1.344e-26	1.16e-21		0.7929	-0.1313	0.1313	0.0334	0.779	0.779				Cytochrome c [Source:UniProtKB/Swiss-Prot;Acc:P00068]	47.01	AT4G10040, AT1G22840, AT4G10040, AT1G22840	BRADI2G25030	OS05G0420600	GRMZM2G010348, GRMZM2G070199
Traes_1AL_45CCDA8B1	92.6684	11.5379	360.543	696.688	1.01243	760.175	205.025		-2.8983	1.8951	2.8106	8.993	7.1647		0.0006039	0.02249	0.0007294	1.335e-19	5.687e-13		0.005138	0.04835	0.001674	2.216e-18	7.119e-12		0.7322	0.1578	-0.1578	0.0613	0.7355	0.7355					58.25
Traes_1AL_45D4FF995	8.99683	7.30893	6.7639	0.637233	8.83183	3.78637	4.3623		-0.2941	-0.4081	-2.6268	-1.2093	-0.9959		0.6485	0.5503	0.03701	0.1119	0.1721		0.7966	0.6306	0.05797	0.1487	0.226		-0.886	-0.0866	0.0866	0.0079	0.8535	0.8535					48.79	AT1G13690		OS03G0600400	GRMZM2G138572
Traes_1AL_4600C5720	27.7732	6.23837	2.65007	2.17893	18.1712	0.388267	2.1571		-2.1331	-3.3042	-4.1891	-4.9134	-2.9909		1.716e-05	4.398e-07	0.000413	1.671e-05	2.704e-05		0.0002925	7.095e-06	0.0009933	4.32e-05	8.08e-05		-0.7872	0.2323	-0.2323	0.0356	0.6162	0.6162					49.09	AT1G28100	BRADI3G30027	OS10G0499600	GRMZM5G822098
Traes_1AL_4610F9934	162.628	161.369	352.278	561.994	208.792	941.045	462.817		-0.0095	1.1091	1.7642	2.1588	1.1417		0.9786	0.00182	9.98e-07	1.017e-09	0.001281		0.9885	0.00677	3.723e-06	5.123e-09	0.002826		0.7407	-0.4094	0.4094	0.0569	0.3617	0.3617					48.78	AT2G42650, AT3G58660, AT1G06380, AT2G42650, AT3G58660, AT1G06380	BRADI2G16930	OS05G0558000	AC195860.3_FG006, GRMZM2G083738
Traes_1AL_467A1E7EE	15.6598	30.0168	5.13393	3.45337	16.6964	3.9849	15.6144		0.9318	-1.5913	-2.0506	-1.966	-0.0948		0.009516	0.001405	0.01361	0.0004241	0.8159		0.04276	0.005513	0.02379	0.0008865	0.8535		-0.6186	-0.0292	0.0292	0.1386	0.9505	0.9505					47.09
Traes_1AL_468A87BEC	231.824	195.813	315.264	372.807	208.702	205.225	254.183		-0.2403	0.4416	0.6751	-0.0242	0.2825		0.5119	0.2286	0.07176	0.9477	0.4431		0.6935	0.3081	0.1042	0.9573	0.5111		0.7184	0.4389	-0.4389	0.069	0.3245	0.3245					43.23	AT5G43850	BRADI3G26930	OS10G0419500	GRMZM2G433446, AC233900.1_FG002, GRMZM2G434572, GRMZM2G373040
Traes_1AL_469DD3811	24.3866	15.6	11.7334	6.77243	27.9382	4.9512	16.5359		-0.6316	-1.0574	-1.5774	-2.4592	-0.7763		0.06568	0.007071	0.01076	1.176e-06	0.03756		0.176	0.01972	0.01927	3.618e-06	0.05929		-0.7089	-0.0104	0.0104	0.0745	0.9823	0.9823				FUNCTIONS IN: molecular_function unknown; INVOLVED IN: biological_process unknown; LOCATED IN: endomembrane system; EXPRESSED IN: 21 plant structures; EXPRESSED DURING: 13 growth stages; CONTAINS InterPro DOMAIN/s: Mitochondrial matrix Mmp37 (InterP /.../015222); Has 325 Blast hits to 325 proteins in 172 species: Archae - 0; Bacteria - 0; Metazoa - 109; Fungi - 140; Plants - 43; Viruses - 0; Othe…	42.96	AT3G47630	BRADI4G16540	OS11G0549650, OS11G0549690, OS05G0295700	GRMZM2G040613
Traes_1AL_46E9FFE1F	15.5021	6.44143	14.341	40.8479	118.418	29.4515	14.8661		-1.2432	-0.1184	1.224	-1.9921	-2.941		0.03145	0.8362	0.04034	0.0001894	9.928e-08		0.1033	0.8772	0.06256	0.000418	4.422e-07		-0.0737	-0.4981	0.4981	0.8752	0.2553	0.2553					54.91		BRADI4G11640	OS03G0430500	GRMZM2G059165
Traes_1AL_46F40DCDD	7.69857	13.8822	43.5976	16.8955	18.8485	64.5414	76.6178		0.8581	2.5252	0.9394	1.7643	2.0122		0.01976	9.457e-13	0.07348	2.732e-09	4.691e-12		0.07342	1.084e-10	0.1064	1.282e-08	4.871e-11		0.5026	-0.6206	0.6206	0.2503	0.137	0.137					59.85			OS09G0263933, OS09G0441625	GRMZM2G313750
Traes_1AL_4737EEBB2	46.2036	31.7912	29.5302	6.63947	46.2431	22.3952	14.0844		-0.5405	-0.6141	-2.3158	-1.0446	-1.7187		0.06085	0.04628	5.018e-05	0.001649	1.24e-06		0.1666	0.08466	0.0001425	0.003124	4.616e-06		-0.9662	-0.0336	0.0336	0.0004	0.9429	0.9429					45.36	AT2G44650, AT3G60210, AT2G44650, AT3G60210, AT2G44650, AT3G60210	BRADI3G33770	OS10G0566700	GRMZM2G050961, GRMZM2G090872, GRMZM2G103236
Traes_1AL_4758CB01C	293.682	252.528	112.106	27.3425	460.857	25.9296	30.93		-0.2174	-1.3754	-3.19	-4.1164	-3.8913		0.4201	7.856e-07	2.907e-16	9.76e-38	1.68e-36		0.6158	1.148e-05	5.607e-15	9.46e-36	4.899e-34		-0.8939	0.2296	-0.2296	0.0066	0.6204	0.6204					43.47	AT2G38780	BRADI2G27030	OS05G0381500	GRMZM2G104397
Traes_1AL_479B78FFC	12.6306	17.6371	7.22277	4.86077	22.925	14.2101	11.0692		0.4948	-0.8571	-1.3646	-0.7033	-1.0255		0.1321	0.04736	0.0641	0.05335	0.005912		0.2875	0.0862	0.09435	0.07612	0.01135		-0.7881	-0.4942	0.4942	0.0353	0.2596	0.2596					48.19	AT1G06440	BRADI3G30680	OS10G0510300	GRMZM2G172451
Traes_1AL_47D54EF1E	1539.75	815.404	2505.31	4297.35	1081.32	2024.71	1085.59		-0.9079	0.6956	1.4649	0.8962	0.0059		0.04064	0.1166	0.0009641	0.04337	0.9894		0.1243	0.1772	0.002161	0.06306	0.9918		0.6144	0.3366	-0.3366	0.1421	0.4604	0.4604					46.59	AT5G21170	BRADI2G21420	OS05G0491200	GRMZM2G025459
Traes_1AL_47E11A477	276.729	440.873	1203.95	2166.88	96.4319	1528.57	1584.98		0.6666	2.1031	2.9421	3.9501	4.0021		0.1114	5.029e-07	2.337e-12	8.834e-21	2.684e-21		0.2554	7.923e-06	1.996e-11	1.644e-19	1.428e-19		0.9091	0.092	-0.092	0.0046	0.8444	0.8444					41.8	AT5G64250	BRADI3G38730	OS08G0485400	GRMZM2G048616
Traes_1AL_4804E7E0C	26.154	29.5025	10.38	0.637233	43.8343	13.9867	34.2607		0.1837	-1.2733	-3.8869	-1.6263	-0.3456		0.6446	0.00551	0.0004533	0.0002675	0.3903		0.7937	0.01623	0.001082	0.0005764	0.4583		-0.7328	-0.4471	0.4471	0.061	0.3146	0.3146					40.46	AT3G57420, AT2G41770	BRADI2G26607	OS05G0391200	GRMZM2G109352
Traes_1AL_480E5DC12	624.029	901.457	354.911	311.361	2424.39	451.343	307.685		0.5286	-0.8087	-0.9872	-2.4149	-2.9654		0.07207	0.006397	0.001408	3.028e-16	1.481e-23		0.1881	0.01823	0.003055	3.469e-15	1.056e-21		-0.7976	-0.2378	0.2378	0.0316	0.6076	0.6076					43.04		BRADI2G23540	OS05G0454500	GRMZM2G144483, GRMZM5G856297
Traes_1AL_4820D80E2	1601.87	551.604	613.541	185.85	1142.57	267.358	273.604		-1.5327	-1.3787	-3.1031	-2.0867	-2.0535		2.519e-09	9.23e-08	1.35e-27	1.776e-15	4.064e-15		1.69e-07	1.884e-06	4.254e-25	1.871e-14	7.663e-14		-0.9266	0.1699	-0.1699	0.0027	0.7158	0.7158				CHY-type/CTCHY-type/RING-type Zinc finger protein [Source:Projected from Arabidopsis thaliana (AT5G22920) TAIR;Acc:AT5G22920]	49.7	AT5G22920	BRADI3G27900	OS10G0456800	GRMZM2G144782
Traes_1AL_4838D477F	5.31753	2.03053	12.0349	0.637233	1.89053	10.2851	11.7662		-1.3905	1.1471	-1.9166	2.3512	2.5378		0.052	0.07034	0.1289	0.001907	0.000669		0.1485	0.1177	0.1742	0.003576	0.001558		0.0073	-0.3232	0.3232	0.9876	0.4795	0.4795					55.14	AT2G27430	BRADI2G15780	OS05G0573800	GRMZM2G463738
Traes_1AL_48AA3F720	86.3782	101.406	39.9189	32.3521	264.197	28.8402	43.6658		0.2294	-1.0812	-1.3621	-3.1805	-2.6014		0.3615	9.595e-05	0.0002215	1.317e-27	8.405e-22		0.5613	0.0006284	0.0005609	4.839e-26	4.776e-20		-0.7978	-0.1223	0.1223	0.0316	0.794	0.794					48.07		BRADI2G18540	OS05G0536900	GRMZM2G090034
Traes_1AL_48BACBEB6	63.1078	57.6847	33.1787	14.4349	52.1176	10.6707	21.6183		-0.1286	-0.9421	-1.784	-2.254	-1.2603		0.5148	5.12e-05	1.076e-05	1.922e-11	1.853e-06		0.6959	0.0003735	3.409e-05	1.233e-10	6.687e-06		-0.7987	0.3478	-0.3478	0.0312	0.4446	0.4446					39	AT1G78660, AT1G78670, AT1G78680	BRADI2G19700	OS05G0517500	GRMZM5G830747
Traes_1AL_48C69CB05	3.6197	23.1718	8.72267	8.5656	16.3782	5.91747	6.81993		2.657	1.2655	1.3328	-1.473	-1.2358		1.67e-07	0.02523	0.05935	0.006198	0.01454		6.099e-06	0.05281	0.08814	0.01063	0.02543		-0.1562	0.0288	-0.0288	0.738	0.9512	0.9512					39.8	AT2G20330	BRADI3G28150	OS10G0464100	GRMZM2G058345
Traes_1AL_48D8916DD	328.13	98.4794	62.375	16.598	2263.49	25.7477	41.4074		-1.7246	-2.3675	-3.9438	-6.4041	-5.7295		1.518e-05	6.408e-09	7.514e-14	6.707e-50	1.905e-43		0.0002655	1.99e-07	8.487e-13	1.641e-47	9.494e-41		-0.862	-0.1806	0.1806	0.0126	0.6984	0.6984				trehalose-6-phosphate synthase [Source:Projected from Arabidopsis thaliana (AT1G78580) TAIR;Acc:AT1G78580]	42.89	AT1G78580	BRADI2G19640	OS05G0518600	GRMZM2G001304, GRMZM2G068943, GRMZM2G133966
Traes_1AL_48E2E665D	51.3579	12.5416	11.8799	1.79317	59.7191	2.4911	2.36637		-1.998	-2.047	-4.8462	-4.4385	-4.5715		NA	NA	NA	NA	NA		NA	NA	NA	NA	NA		-0.9217	0.1434	-0.1434	0.0032	0.7591	0.7591					50.65	AT4G28706, AT5G43910	BRADI3G28237	OS10G0465900
Traes_1AL_48FDAC1B3	359.44	713.749	473.341	938.666	360.766	1347.13	636.964		0.9898	0.3986	1.3675	1.8996	0.8209		1.552e-09	0.01693	1.953e-15	8.101e-31	7.928e-07		1.11e-07	0.03884	3.103e-14	4.102e-29	3.048e-06		0.6529	-0.165	0.165	0.1119	0.7237	0.7237					44.52	AT5G48380	BRADI2G25320	OS05G0414700	GRMZM2G121565
Traes_1AL_4905637FC	23.0361	14.6148	6.45893	2.54887	24.8685	4.14633	16.1131		-0.6645	-1.8155	-2.3366	-2.5298	-0.631		0.1776	0.001363	0.005427	7.184e-05	0.2199		0.3531	0.005383	0.0104	0.0001689	0.2803		-0.77	-0.1888	0.1888	0.0429	0.6851	0.6851				heat shock protein 60-3A [Source:Projected from Arabidopsis thaliana (AT3G13860) TAIR;Acc:AT3G13860]	40.4	AT3G13860	BRADI2G18260	OS05G0540300	GRMZM2G074790
Traes_1AL_491DE5C2C	85.6578	59.6819	31.6691	5.6165	82.5833	10.1237	17.9836		-0.5169	-1.405	-3.4115	-2.9729	-2.1684		0.2376	0.002015	9.048e-07	7.579e-09	5.193e-06		0.4294	0.007342	3.396e-06	3.315e-08	1.748e-05		-0.9217	0.1195	-0.1195	0.0032	0.7986	0.7986					45.95
Traes_1AL_492E5A536	18.1498	26.1516	10.7866	5.73497	13.7558	2.82287	16.6999		0.5222	-0.7228	-0.9922	-2.1819	0.2688		0.3052	0.1923	0.165	0.002315	0.6234		0.505	0.2666	0.2161	0.004282	0.6824		-0.4785	0.2819	-0.2819	0.2773	0.5403	0.5403					48.69	AT5G04000	BRADI2G21136	OS05G0496000	GRMZM2G088961
Traes_1AL_492F1A81C	2.89197	2.93733	2.56347	4.60933	1.47053	3.4291	3.9117		-0.0065	-0.2353	0.3221	1.1432	1.3811		0.9931	0.7803	0.7523	0.2109	0.1178		NA	NA	0.7944	0.2626	0.1626		0.8137	0.2096	-0.2096	0.026	0.6519	0.6519					38.43	AT1G80190	BRADI4G06441	OS05G0453900	GRMZM2G049536
Traes_1AL_494A2BAD5	176.929	100.633	333.498	570.226	72.3549	1441.61	341.296		-0.804	0.9049	1.6603	4.2665	2.2119		0.09771	0.06154	0.0006586	1.847e-18	5.905e-06		0.2331	0.106	0.001525	2.7e-17	1.969e-05		0.6749	-0.1623	0.1623	0.0962	0.7281	0.7281					62.48	AT4G10390, AT1G33260, AT4G10390, AT1G33260	BRADI3G30490	OS10G0516200	GRMZM2G181231, GRMZM2G166719
Traes_1AL_496ED013C	94.4717	35.9203	33.6382	36.8732	110.415	23.885	29.8677		-1.3865	-1.4789	-1.5135	-2.2034	-1.874		0.0006188	0.0004012	0.001832	3.91e-07	9.142e-06		0.005231	0.002016	0.003887	1.295e-06	2.958e-05		-0.7349	0.047	-0.047	0.0599	0.9204	0.9204					40.41	AT2G39280, AT3G55020, AT2G37290, AT2G39280, AT3G55020, AT2G37290	BRADI2G22850	OS05G0465100	GRMZM2G051050, GRMZM2G094951
Traes_1AL_49DF85420	7.5617	7.55143	5.94543	5.36503	5.07973	6.19533	3.9395		-0.0152	-0.3764	-0.2313	0.2783	-0.3385		0.9792	0.5555	0.7744	0.6811	0.6333		0.9888	0.6354	0.8136	0.7352	0.6913		-0.5181	0.6269	-0.6269	0.2336	0.1319	0.1319				ATP binding microtubule motor family protein [Source:Projected from Arabidopsis thaliana (AT5G02370) TAIR;Acc:AT5G02370]	46.89	AT5G02370	BRADI2G23290	OS05G0459400	GRMZM2G082384
Traes_1AL_49E0DCFBB	84.9176	91.4344	155.941	289.818	49.0654	82.8979	97.5406		0.11	0.8732	1.7415	0.7576	0.9917		0.72	0.004546	4.105e-08	0.01944	0.001962		0.847	0.01395	1.874e-07	0.03033	0.004169		0.8012	0.5917	-0.5917	0.0303	0.1617	0.1617					40.86	AT1G80950	BRADI2G28060	OS05G0357800	GRMZM2G517332
Traes_1AL_49E1DD4DD	84.7023	23.3257	21.4657	20.3634	99.5073	34.7794	12.7151		-1.8146	-1.9339	-2.1393	-1.4853	-2.872		0.01016	0.006987	0.006682	0.03684	8.716e-05		0.0449	0.01954	0.01254	0.05436	0.0002393		-0.8249	-0.1058	0.1058	0.0224	0.8214	0.8214					48.26	AT3G51540, AT3G08670, AT3G51540, AT3G08670	BRADI2G22170	OS05G0480600	GRMZM2G132663, GRMZM2G701206
Traes_1AL_4A02A66B5	41.0026	23.141	13.2431	4.34203	37.9457	13.9894	18.3604		-0.8216	-1.623	-2.7864	-1.4231	-1.0669		0.03248	0.0001541	0.0001063	0.001202	0.01078		0.1058	0.0009239	0.0002852	0.00233	0.01945		-0.9193	-0.2268	0.2268	0.0034	0.6249	0.6249					40.94	AT4G31210	BRADI1G43607	OS06G0281400	GRMZM2G443881, GRMZM5G894110, GRMZM2G172787
Traes_1AL_4A3552593	5.22357	1.12373	15.5522	33.0354	1.11353	21.9021	3.48893		-2.1352	1.5596	2.5029	4.0522	1.5002		0.01029	0.02093	0.0004285	1.535e-06	0.1058		0.04531	0.04572	0.001027	4.636e-06	0.148		0.6645	0.206	-0.206	0.1035	0.6577	0.6577					40.82	AT5G64910, AT5G10010	BRADI5G00820
Traes_1AL_4A48DFED8	251.098	193.035	103.647	143.773	354.507	75.2456	206.132		-0.3783	-1.258	-0.8204	-2.2276	-0.7845		0.04531	4.257e-10	0.000381	5.822e-26	4.626e-05		0.1344	2.009e-08	0.0009221	1.81e-24	0.000133		-0.5328	-0.0756	0.0756	0.2182	0.872	0.872					39.32	AT3G12490	BRADI2G25507	OS05G0409300	GRMZM2G024264, GRMZM2G133620
Traes_1AL_4A7E8FE4E	17.8902	3.39673	152.809	98.9152	1.51227	85.8775	49.5396		-2.3045	2.9962	2.3713	5.5412	4.7726		0.008501	0.0002896	0.004842	5.8e-09	5.674e-07		0.03928	0.001543	0.009388	2.584e-08	2.233e-06		0.7342	0.1369	-0.1369	0.0603	0.7698	0.7698					46.01		BRADI2G27770	OS05G0366800, OS05G0366600	GRMZM2G055699
Traes_1AL_4AB2BF02A	327.29	481.161	447.798	739.067	104.353	524.271	417.121		0.5521	0.4499	1.1625	2.321	1.9917		8.839e-06	0.0004198	1.745e-17	2.127e-61	2.905e-45		0.0001704	0.002091	4.458e-16	1.166e-58	1.659e-42		0.7302	0.4472	-0.4472	0.0624	0.3144	0.3144					41.49	AT4G17615, AT5G47100, AT4G17615, AT5G47100	BRADI3G33700	OS10G0564800	GRMZM2G015324, GRMZM2G107575
Traes_1AL_4B2CAEDE1	31.0694	12.6097	6.7453	1.27443	48.7508	1.658	12.2987		-1.2826	-2.1765	-3.5456	-4.7411	-1.9656		8.406e-07	6.321e-09	9.039e-05	4.795e-12	1.764e-10		2.403e-05	1.965e-07	0.0002457	3.331e-11	1.316e-09		-0.8086	-0.1168	0.1168	0.0277	0.8031	0.8031					44.84	AT2G30700	BRADI3G32020	OS10G0534100	GRMZM2G162251
Traes_1AL_4B3591E96	564.783	54.0891	2040.65	7646.65	0	4372.91	1776.08		-3.1841	1.7538	3.5633	12.8847	11.6514		0.002626	0.09681	0.0007419	7.082e-22	3.563e-18		0.01593	0.152	0.001701	1.476e-20	1.122e-16		0.7417	0.245	-0.245	0.0564	0.5965	0.5965					68.74		BRADI2G48540	OS01G0510200	GRMZM2G468111
Traes_1AL_4B7636BC9	351.223	152.615	67.2412	30.5444	342.015	34.4093	67.8978		-1.1963	-2.3613	-3.3568	-3.2879	-2.3226		0.0002237	2.16e-12	2.849e-15	2.817e-20	5.862e-12		0.002353	2.212e-10	4.361e-14	4.973e-19	5.97e-11		-0.9037	0.0522	-0.0522	0.0052	0.9115	0.9115				lsd one like 1 [Source:Projected from Arabidopsis thaliana (AT1G32540) TAIR;Acc:AT1G32540]	47.08	AT1G32540	BRADI3G16400	OS08G0159500	GRMZM2G055135
Traes_1AL_4B89B33E3	2.57923	4.02697	1.4046	0	67.5519	6.11603	2.74707		0.5824	-0.8544	-2.4488	-3.3835	-4.4531		0.5002	0.4077	0.1412	2.44e-05	2.556e-07		0.6844	0.4932	0.1887	6.151e-05	1.063e-06		-0.6868	-0.6371	0.6371	0.0883	0.1238	0.1238					44.35	AT1G65620	BRADI2G25270	OS01G0889400, OS05G0417000	GRMZM2G118250, GRMZM2G121487, GRMZM2G133806, GRMZM2G096064, GRMZM2G118250, GRMZM2G121487, GRMZM2G133806, GRMZM2G096064
Traes_1AL_4BA4656FC	273.756	722.473	307.21	457.544	41.7051	162.179	158.279		1.3774	0.1652	0.7249	1.9284	1.8929		0.01717	0.7756	0.2139	0.001078	0.001322		0.06615	0.8279	0.2712	0.002107	0.002908		0.3484	0.8055	-0.8055	0.4437	0.0288	0.0288				serine-type endopeptidase inhibitors [Source:Projected from Arabidopsis thaliana (AT1G72060) TAIR;Acc:AT1G72060]	51.01	AT1G72060	BRADI2G08717		GRMZM2G108847
Traes_1AL_4BC2EC094	19.6075	16.973	8.32127	0.637233	93.3723	4.83807	15.4779		-0.21	-1.1835	-3.5295	-4.1299	-2.5284		0.7686	0.1152	0.004655	1.643e-07	0.000441		0.8779	0.1754	0.009061	5.786e-07	0.001063		-0.8191	-0.3761	0.3761	0.0242	0.4057	0.4057					39.25			OS10G0478500
Traes_1AL_4BF6C25E1	115.22	74.2225	24.6234	19.1771	124.309	6.27473	28.4692		-0.6332	-2.1812	-2.472	-4.2646	-2.1214		0.03715	1.269e-10	6.634e-08	4.545e-20	3.19e-10		0.1166	7.072e-09	2.945e-07	7.864e-19	2.262e-09		-0.7291	0.2217	-0.2217	0.063	0.6328	0.6328					38.67	AT1G03160	BRADI2G26650	OS05G0390100	GRMZM2G319109, AC210303.3_FG001
Traes_1AL_4C330AAEA	15.4431	6.82083	4.60007	19.0745	20.7998	1.27243	1.18317		-1.1949	-1.7636	0.0648	-3.8933	-4.0541		0.01167	0.001838	0.91	3.962e-06	1.412e-06		0.04968	0.006825	0.9286	1.123e-05	5.205e-06		-0.3373	0.4549	-0.4549	0.4594	0.3051	0.3051					46.94	AT5G66470	BRADI2G16140	OS05G0567300	GRMZM2G158024
Traes_1AL_4CC153074	8.81557	1.70093	6.3265	8.69987	8.67623	1.68353	0.693733		-2.3291	-0.5051	-0.122	-2.2868	-3.3365		0.008481	0.5456	0.8974	0.02299	0.003501		0.03921	0.6262	0.9181	0.03536	0.00704		-0.2649	0.4422	-0.4422	0.5658	0.3205	0.3205					58.24	AT4G14670, AT1G74310	BRADI2G19540	OS05G0519700	GRMZM2G360681
Traes_1AL_4CFEB1E9A	48.6369	37.1547	23.1439	89.22	26.4954	11.121	35.0417		-0.3838	-1.0403	0.7621	-1.2388	0.3836		0.2468	0.003857	0.03757	0.00378	0.2887		0.4406	0.01226	0.05874	0.006735	0.3543		0.2759	0.5797	-0.5797	0.5492	0.1725	0.1725					40.55	AT1G31300, AT4G19645	BRADI2G20150	OS05G0511000
Traes_1AL_4D563DCE6	14.468	1.41397	5.964	1.91167	4.36073	4.614	2.6373		-3.2407	-1.2667	-2.1961	0.0646	-0.7214		0.0002244	0.1198	0.04751	0.9422	0.4412		0.002358	0.1811	0.07233	0.9525	0.5093		-0.5461	0.0792	-0.0792	0.2047	0.866	0.866					43	AT1G30455, AT2G01280, AT3G09360, AT2G45100		OS05G0305100	GRMZM2G093422
Traes_1AL_4D5CE6B62	10.4003	4.7117	1.15887	0	3.69047	0.388267	0		-1.0672	-2.9563	-4.4152	-2.6456	-4.1172		0.3897	0.03087	0.01433	0.08833	0.01929		0.5872	0.06176	0.0249	0.1201	0.03272		-0.91	0.3447	-0.3447	0.0044	0.449	0.449					45.22	AT5G02580, AT3G28990, AT3G55240	BRADI2G23060	OS05G0462000	GRMZM2G108723
Traes_1AL_4D668D012	9.59263	10.3676	1.38423	0.637233	34.9375	0	0.684467		0.0893	-2.7501	-2.8247	-7.2372	-5.3624		0.8405	0.0004164	0.02002	1.195e-06	1.395e-08		0.9206	0.002078	0.0336	3.67e-06	7.199e-08		-0.8298	0.0687	-0.0687	0.0209	0.8836	0.8836					49.83	AT4G22200	BRADI2G24450	OS05G0428700	GRMZM2G020859, AC234152.1_FG002
Traes_1AL_4DA749442	152.392	55.2974	48.7136	11.1145	178.853	48.909	20.8683		-1.4537	-1.6322	-3.4636	-1.8547	-3.0578		2.245e-05	4.027e-06	1.307e-10	2.159e-07	1.135e-15		0.0003632	4.485e-05	8.455e-10	7.455e-07	2.349e-14		-0.9816	-0.1087	0.1087	0.0001	0.8165	0.8165					43.61	AT1G24160, AT1G70100	BRADI2G25040	OS05G0420500	GRMZM2G070075
Traes_1AL_4DBEBB845	39.3425	48.5489	49.5239	164.01	47.9308	57.0792	73.7888		0.3048	0.3248	1.9553	0.2472	0.6168		0.3485	0.3328	1.15e-08	0.4596	0.05948		0.5484	0.4182	5.657e-08	0.5213	0.089		0.8763	0.0775	-0.0775	0.0097	0.8689	0.8689					51.04	AT3G51550	BRADI1G63320	OS03G0333200, OS01G0769700	GRMZM2G100288, GRMZM2G006080, GRMZM2G100288, GRMZM2G006080
Traes_1AL_4DEEFA566	234.413	172.319	128.357	49.0225	197.43	87.706	160.108		-0.442	-0.8589	-2.0036	-1.1607	-0.3026		0.1893	0.01195	5.044e-07	0.0008647	0.3754		0.3689	0.02966	1.971e-06	0.001718	0.4431		-0.8267	-0.1047	0.1047	0.0218	0.8232	0.8232				Metal-dependent phosphohydrolase [Source:Projected from Arabidopsis thaliana (AT1G17330) TAIR;Acc:AT1G17330]	43.21	AT1G17330	BRADI3G29300	OS10G0486000	GRMZM2G459291
Traes_1AL_4DF3FE4B6	3.78597	12.8455	4.80687	10.863	4.4929	5.33673	15.8607		1.7296	0.3277	1.6414	0.2306	1.7501		0.002136	0.6161	0.01951	0.7244	0.002174		0.0136	0.6905	0.03282	0.7752	0.004576		0.6182	-0.0193	0.0193	0.139	0.9673	0.9673					43.38	AT4G10570, AT1G32850, AT4G10590	BRADI3G20790	OS10G0160000	GRMZM2G009655
Traes_1AL_4E0FFA904	5.38057	3.301	1.9977	0	4.8535	0.830367	1.19243		-0.6793	-1.3818	-3.7146	-2.4076	-2.0506		0.2625	0.06938	0.02147	0.01947	0.02577		NA	NA	0.03577	0.03036	0.04243		-0.9565	0.0402	-0.0402	0.0007	0.9317	0.9317					46.45	AT5G56940, AT4G34620	BRADI4G34170	OS09G0498100	GRMZM2G152599
Traes_1AL_4E200FCA0	13.9914	25.1203	38.7872	32.8708	5.32653	42.2738	6.6249		0.8399	1.4572	1.2104	3.0025	0.3503		0.01432	2.87e-05	0.004641	2.657e-12	0.5032		0.05791	0.0002305	0.009037	1.91e-11	0.5695		0.3744	0.5043	-0.5043	0.4079	0.2484	0.2484					57.12	AT3G15356, AT3G16530, AT1G53080, AT1G53060, AT5G03350, AT1G53070
Traes_1AL_4E2B761FA	63.2192	59.3568	11.971	8.5656	76.976	2.87663	16.0761		-0.0833	-2.3278	-2.7213	-4.6359	-2.2758		0.707	1.311e-13	4.127e-07	5.12e-17	2.731e-14		0.8379	1.979e-11	1.634e-06	6.377e-16	4.441e-13		-0.742	0.1972	-0.1972	0.0562	0.6717	0.6717					44.16	AT2G48070	BRADI2G25800	OS05G0404400
Traes_1AL_4E3F366BB	163.831	125.633	94.0283	40.7386	156.677	84.3244	100.585		-0.3834	-0.7929	-1.7118	-0.8838	-0.6355		0.1104	0.001485	1.805e-07	0.0005375	0.01113		0.2537	0.005759	7.527e-07	0.001105	0.02001		-0.919	-0.1737	0.1737	0.0034	0.7096	0.7096					47.64	AT1G10730, AT1G60780	BRADI2G18010	OS05G0543100
Traes_1AL_4E4321735	201.122	164.802	275.73	212.408	71.7372	240.672	119.104		-0.2844	0.4562	0.027	1.7405	0.7263		0.1739	0.02987	0.9087	6.159e-15	0.001544		0.3482	0.06019	0.9275	6.116e-14	0.003352		0.3585	0.5743	-0.5743	0.4297	0.1775	0.1775				Protein of unknown function (DUF1230) [Source:Projected from Arabidopsis thaliana (AT5G11840) TAIR;Acc:AT5G11840]	48.55	AT5G11840	BRADI2G18310	OS05G0539900	GRMZM2G121229, GRMZM2G087081
Traes_1AL_4E924201A	9.31243	1.95717	0.286367	3.9721	204.091	0	14.479		-2.2661	-4.1903	-1.7488	-9.5651	-3.7438		0.002229	0.0004381	0.09822	1.457e-10	1.175e-09		0.01407	0.002167	0.1373	8.281e-10	7.43e-09		-0.4083	-0.404	0.404	0.3631	0.3687	0.3687					56.43	AT1G30650, AT2G34830	BRADI3G34567	OS03G0855100	GRMZM2G383594
Traes_1AL_4EA807C60	13.3933	7.61827	3.1229	0.637233	16.7502	2.12833	8.31607		-0.8152	-1.9676	-3.1595	-2.9244	-1.0258		0.08054	0.001167	0.00752	5.466e-05	0.04248		0.2035	0.004762	0.01395	0.0001309	0.0661		-0.8131	-0.2473	0.2473	0.0262	0.5929	0.5929					59.75	AT1G04000, AT5G44060, AT3G23440		OS10G0472501
Traes_1AL_4EB5B61EB	5.047	6.47223	5.8728	5.88377	1.87423	10.0045	4.16727		0.39	0.2853	0.221	2.3091	1.0292		0.4032	0.5867	0.7663	0.0002371	0.1405		0.6	0.6637	0.8066	0.0005153	0.1892		0.3871	0.2841	-0.2841	0.391	0.5369	0.5369					49.4
Traes_1AL_4F0745006	573.226	297.358	581.355	110.484	142.141	148.864	51.0942		-0.9399	0.0203	-2.2692	0.0673	-1.467		0.01432	0.9578	4.044e-08	0.864	0.0002812		0.05793	0.9689	1.848e-07	0.8863	0.0007034		-0.5457	0.6846	-0.6846	0.2052	0.0897	0.0897					63.73	AT1G73190, AT1G17810, AT1G73190, AT1G17810, AT1G73190, AT1G17810	BRADI3G29780	OS10G0492600	GRMZM2G305446, GRMZM2G103983, GRMZM2G037327
Traes_1AL_4F2D556AA	9.58293	3.99097	8.24983	5.3795	37.7429	6.0622	1.80097		-1.2788	-0.2379	-1.3162	-2.5942	-4.271		0.02037	0.6632	0.1355	3.695e-06	6.217e-09		0.07505	0.7325	0.1818	1.052e-05	3.425e-08		-0.6442	-0.1331	0.1331	0.1183	0.776	0.776					58.05
Traes_1AL_4F352D481	14.9451	9.40437	4.46823	0.637233	12.887	2.09733	5.99287		-0.6681	-1.6696	-3.333	-2.5497	-1.0609		0.1983	0.006384	0.00571	0.0009423	0.07581		0.3805	0.0182	0.01089	0.00186	0.1102		-0.8766	-0.0494	0.0494	0.0096	0.9162	0.9162					37.01	AT2G25970			GRMZM5G854199
Traes_1AL_4F38F3938	34.2824	11.0845	22.5106	5.6165	23.1527	18.1951	22.5288		-1.5847	-0.5982	-2.1971	-0.3435	-0.0458		0.03513	0.4261	0.01748	0.6536	0.9518		0.1121	0.5117	0.02975	0.7096	0.9625		-0.6476	-0.312	0.312	0.1158	0.4957	0.4957				Minichromosome maintenance (MCM2/3/5) family protein [Source:Projected from Arabidopsis thaliana (AT5G46280) TAIR;Acc:AT5G46280]	39.44	AT5G46280	BRADI2G22360	OS05G0476200	GRMZM2G100639, GRMZM2G162445
Traes_1AL_4F48CF05E	40.7375	12.7342	6.9434	2.54887	29.4413	3.21113	10.312		-1.6582	-2.5543	-3.1138	-3.0967	-1.5086		9.533e-06	2.752e-08	4.794e-05	1.941e-07	0.0005318		0.0001811	6.771e-07	0.0001366	6.757e-07	0.001262		-0.8531	-0.0022	0.0022	0.0146	0.9962	0.9962					43.67	AT3G53470	BRADI1G65850	OS03G0285100	GRMZM5G898006, GRMZM2G023059, GRMZM2G030880, GRMZM2G144982, GRMZM2G472547
Traes_1AL_4F69555EE	109.244	73.4153	68.0525	60.4977	154.444	33.7148	159.602		-0.5699	-0.6722	-0.8491	-2.1875	0.0418		0.003093	0.001108	0.001925	2.725e-20	0.8251		0.01804	0.004578	0.004065	4.814e-19	0.8615		-0.3297	-0.2105	0.2105	0.4703	0.6505	0.6505				complex 1 family protein / LVR family protein [Source:Projected from Arabidopsis thaliana (AT3G62810) TAIR;Acc:AT3G62810]	43.52	AT3G62810	BRADI2G27840	OS05G0363600	GRMZM2G145573
Traes_1AL_4F90FEB36	13.7693	10.697	9.0712	0	32.9364	14.204	8.6722		-0.3429	-0.5807	-4.1316	-1.147	-1.8115		0.7573	0.6056	0.01274	0.3027	0.1062		0.8707	0.6812	0.02244	0.3595	0.1485		-0.8228	-0.4766	0.4766	0.023	0.2796	0.2796					38.95	AT1G65480, AT4G20370, AT1G65480, AT4G20370	BRADI2G19670	OS05G0518000	GRMZM2G141756, GRMZM2G179264
Traes_1AL_4FBAF0AAA	0.4577	0.498633	0.731933	0.637233	21.0701	0.4138	3.25507		0.156	0.5549	1.1552	-5.2466	-2.6281		0.9068	0.6925	0.4744	7.036e-05	0.003413		NA	NA	0.54	0.0001657	0.00688		-0.3282	-0.6169	0.6169	0.4724	0.1401	0.1401					53.05
Traes_1AL_4FF72C4BD	1.46713	0.6251	9.97273	15.5039	0.2227	10.7211	3.39767		-1.1688	2.6633	3.0426	4.7886	3.1927		0.3371	0.01165	0.006436	0.0003764	0.02135		0.5374	0.02911	0.01212	0.000793	0.03585		0.7991	0.1365	-0.1365	0.0311	0.7704	0.7704					70.39	AT3G52525, AT2G36026, AT3G52525, AT2G36026	BRADI4G42080	OS12G0158400, OS11G0156401	AC187891.3_FG006
Traes_1AL_501B5BEAE	6.9301	1.3013	14.9016	18.823	1.3871	91.0013	5.6756		-2.3273	1.0764	1.2387	5.793	1.8954		0.006217	0.14	0.123	8.258e-12	0.03713		0.031	0.2053	0.1671	5.564e-11	0.05869		0.4923	-0.1099	0.1099	0.2617	0.8146	0.8146					53.69	AT1G68200, AT1G66810, AT1G68200, AT1G66810	BRADI2G15670	OS05G0576300	AC198494.3_FG002, GRMZM2G149347
Traes_1AL_502E34D07	21.3444	16.1191	9.72063	58.5281	2.60813	2.0718	0.346867		-0.396	-1.1058	1.3289	-0.2328	-2.1681		0.5081	0.08211	0.03329	0.7983	0.07434		0.6906	0.1332	0.05279	0.8426	0.1083		0.0987	0.8921	-0.8921	0.8333	0.0069	0.0069					54.32	AT2G45920, AT3G61390, AT3G61410, AT2G45920, AT3G61390, AT3G61410	BRADI3G32787	OS10G0552400, OS10G0548850	GRMZM2G373329
Traes_1AL_504484416	126.06	156.149	428.392	1106.62	21.6898	490.552	177.765		0.3041	1.7335	3.0741	4.4065	2.9698		0.6184	0.004489	4.877e-07	1.661e-12	2.093e-06		0.7741	0.01382	1.91e-06	1.227e-11	7.485e-06		0.798	0.3897	-0.3897	0.0315	0.3875	0.3875					59.05	AT2G15220, AT2G15130, AT2G15170	BRADI3G29720
Traes_1AL_504CDB1731	60.8478	56.5718	89.6518	590.917	28.0571	67.4122	329.767		-0.1009	0.5445	3.1799	1.2245	3.4437		0.8969	0.4847	4.361e-05	0.1199	1.055e-05		0.9514	0.5685	0.0001251	0.1582	3.377e-05		0.921	0.1514	-0.1514	0.0032	0.7459	0.7459					57.76		BRADI2G21470	OS05G0491000	GRMZM2G355525, GRMZM2G069454, GRMZM2G005557
Traes_1AL_512775DAB	108.567	61.2008	35.2932	9.5583	98.3799	16.0756	33.5969		-0.8168	-1.5875	-2.8871	-2.5619	-1.5353		0.09583	0.001627	6.411e-06	1.592e-06	0.002467		0.23	0.006192	2.106e-05	4.8e-06	0.005128		-0.9072	0.0207	-0.0207	0.0048	0.9649	0.9649					45	AT4G17950, AT5G46640, AT4G17950, AT5G46640	BRADI3G34030	OS10G0572900	GRMZM2G072117, AC225193.3_FG003
Traes_1AL_5184A1376	0.749067	0.481567	0.3863	29.1976	4.21797	1.60693	0.684467		-0.3945	-0.755	5.0372	-1.3168	-2.3786		0.7573	0.6105	5.392e-06	0.2209	0.04948		0.8707	0.6855	1.792e-05	0.2738	0.07564		0.4778	0.0616	-0.0616	0.2782	0.8956	0.8956					62.12		BRADI3G30320	OS10G0505900	GRMZM2G376743
Traes_1AL_51CED3DBF	138.088	222.586	340.699	213.427	157.44	186.385	82.5355		0.6769	1.2798	0.6211	0.2399	-0.9128		0.264	0.03479	0.3132	0.6932	0.1355		0.4602	0.06776	0.3775	0.7465	0.1835		0.0287	0.5817	-0.5817	0.9512	0.1707	0.1707					49.94		BRADI2G23250	OS05G0460000	GRMZM5G802801
Traes_1AL_51E5359BA	29.9075	43.1355	12.5385	7.8112	52.7122	2.0435	8.9278		0.5169	-1.2297	-2.2014	-4.5142	-2.5651		0.2865	0.02022	0.004003	1.675e-09	3.206e-06		0.4846	0.0445	0.007898	8.143e-09	1.114e-05		-0.6992	0.2797	-0.2797	0.0804	0.5436	0.5436					39.62	AT1G03160	BRADI2G26650	OS05G0390100	GRMZM2G319109, AC210303.3_FG001
Traes_1AL_51E6DEAC8	3.00737	1.2928	2.5228	31.5095	1.92867	6.16093	0.845567		-1.1476	-0.2545	3.1558	1.5542	-1.1448		0.2889	0.8147	0.00202	0.1469	0.3718		0.487	0.8597	0.004244	0.1894	0.4395		0.5581	0.2874	-0.2874	0.1929	0.532	0.532					57.25	AT1G44414	BRADI2G24230	OS05G0435400	GRMZM2G055652
Traes_1AL_5219963C8	0.623967	0.707	0.7726	0	2.42497	0	0.346867		0.1287	0.1267	-1.4125	-4.124	-2.4651		0.9351	0.9392	0.4752	0.03189	0.1461		NA	NA	NA	NA	NA		-0.7355	-0.1418	0.1418	0.0596	0.7617	0.7617					51.72		BRADI1G50432
Traes_1AL_52462CEAD	0.208	0	0.286367	0	0	0.884167	0		-0.8466	0.1896	-0.1712	1.7957	0.083		0.69	0.9289	0.9349	0.3955	0.9681		NA	NA	NA	NA	NA		-0.0335	-0.2283	0.2283	0.9432	0.6224	0.6224					61.86
Traes_1AL_5262C43AF	10.5792	8.81533	5.58643	6.78823	11.8216	12.2831	5.056		-0.2801	-0.8929	-1.034	0.0468	-1.2012		0.6149	0.1508	0.2179	0.9356	0.05964		0.7712	0.2179	0.2756	0.9469	0.0892		-0.6672	-0.2423	0.2423	0.1015	0.6006	0.6006					44.05	AT2G45490	BRADI1G07590	OS03G0765000	GRMZM2G337109, GRMZM2G107689, GRMZM2G174638, GRMZM2G107645, GRMZM2G037617
Traes_1AL_529A94293	743.443	553.128	338.016	177.454	1173.68	207.111	474.389		-0.4254	-1.131	-1.9581	-2.4943	-1.3045		0.08755	7.09e-06	1.528e-12	1.579e-22	1.906e-07		0.2159	7.179e-05	1.345e-11	3.493e-21	8.097e-07		-0.8243	-0.1623	0.1623	0.0226	0.7281	0.7281					44.12	AT5G02560	BRADI2G23090	OS05G0461400	GRMZM2G130746
Traes_1AL_52C5531A4	104.846	98.7522	59.7406	39.2127	211.575	43.6088	70.9052		-0.0868	-0.798	-1.1215	-2.262	-1.5747		0.6749	0.0004033	0.0002297	1.688e-21	5.749e-13		0.8152	0.002024	0.0005796	3.395e-20	7.19e-12		-0.8278	-0.1965	0.1965	0.0215	0.6728	0.6728					50.76	AT3G21320, AT2G25930, AT3G21320, AT2G25930, AT3G21320, AT2G25930	BRADI2G14290	OS06G0142600, OS01G0566100, OS01G0566050	AC233870.1_FG003
Traes_1AL_52DCB8DFD	811.862	438.998	775.62	180.61	219.501	488.753	204.687		-0.8844	-0.0651	-2.093	1.1526	-0.1001		9.496e-05	0.7741	3.333e-16	6.989e-07	0.6721		0.001176	0.8267	6.336e-15	2.225e-06	0.7269		-0.4719	0.4421	-0.4421	0.285	0.3206	0.3206					51.52	AT5G08380	BRADI3G29797	OS10G0492900	GRMZM2G095126
Traes_1AL_539801B8A	15.5992	13.8939	14.1615	6.2537	15.3805	20.1399	14.9453		-0.1591	-0.1296	-0.8281	0.3927	-0.0452		0.7236	0.7847	0.2165	0.4028	0.9246		0.8493	0.8353	0.274	0.4633	0.94		-0.6025	-0.5129	0.5129	0.1522	0.2391	0.2391					48.68	AT5G60335			GRMZM2G365736, GRMZM2G085320
Traes_1AL_53A23A5D8	92.924	482.158	121.661	140.845	96.1663	198.218	354.187		2.3081	0.3798	0.6108	1.0141	1.8271		0.002163	0.6152	0.4245	0.1791	0.01532		0.01374	0.6896	0.4915	0.2264	0.02666		0.299	-0.1054	0.1054	0.5149	0.822	0.822				lysophosphatidyl acyltransferase 5 [Source:Projected from Arabidopsis thaliana (AT3G18850) TAIR;Acc:AT3G18850]	45.52	AT3G18850	BRADI2G20650	OS05G0502200	GRMZM2G014981
Traes_1AL_53A2BAC63	11.6533	11.1222	6.31837	39.2022	6.3439	2.4601	1.44487		-0.0452	-0.8389	1.5443	-1.2833	-1.9761		0.9412	0.21	0.01809	0.1176	0.02602		0.969	0.287	0.03068	0.1555	0.04279		0.1166	0.7554	-0.7554	0.8034	0.0496	0.0496					51.55
Traes_1AL_53C9AADB4	1462.51	426.413	502.786	140.371	759.235	198.235	198.829		-1.7663	-1.5292	-3.2733	-1.9236	-1.9185		1.44e-06	3.125e-05	6.107e-17	2.244e-07	2.303e-07		3.779e-05	0.000248	1.376e-15	7.731e-07	9.652e-07		-0.9025	0.2481	-0.2481	0.0054	0.5917	0.5917					47.14
Traes_1AL_53EE5E7E2	14.8359	23.2288	6.21843	8.8026	25.3146	4.56293	35.9704		0.6154	-1.2174	-0.2572	-2.4221	0.508		0.1511	0.01987	0.6699	2.521e-05	0.229		0.3158	0.0439	0.7211	6.34e-05	0.2904		-0.2658	-0.2344	0.2344	0.5645	0.6128	0.6128					43.2	AT1G64650, AT4G27720, AT3G49310	BRADI3G31140	OS10G0519600	GRMZM2G067638
Traes_1AL_5450D9C86	115.565	105.774	75.1522	19.2654	532.4	39.237	118.744		-0.1271	-0.6092	-2.2582	-3.6926	-2.1274		0.8279	0.3013	0.0007508	5.925e-10	0.0002727		0.9135	0.3863	0.00172	3.087e-09	0.0006838		-0.7574	-0.381	0.381	0.0486	0.3991	0.3991					40.2			OS10G0478500
Traes_1AL_5471AB509	10.1104	0.715533	2.60413	0	4.2666	2.65253	0		-3.3382	-1.7762	-4.3613	-0.6387	-4.2611		0.03629	0.2575	0.02372	0.6882	0.02472		NA	NA	0.03906	0.7419	0.04087		-0.8258	0.0429	-0.0429	0.0221	0.9272	0.9272					46.22	AT3G60840, AT5G62250, AT5G51600	BRADI2G17300	OS05G0552900
Traes_1AL_549195044	31.6729	17.6902	20.5798	7.1582	58.0178	16.9648	17.2029		-0.8407	-0.6182	-1.9462	-1.7898	-1.7328		0.01003	0.0742	0.001387	7.224e-07	7.839e-07		0.04447	0.1229	0.003015	2.295e-06	3.016e-06		-0.8855	-0.3458	0.3458	0.008	0.4474	0.4474					46.48		BRADI3G44280		GRMZM2G142357
Traes_1AL_54F531A7F	101.862	87.2374	56.512	26.9726	106.617	20.9525	46.1091		-0.2241	-0.8492	-1.7856	-2.3455	-1.211		0.415	0.003368	7.355e-06	2.311e-12	4.413e-05		0.6111	0.01101	2.391e-05	1.675e-11	0.0001273		-0.8038	0.2124	-0.2124	0.0294	0.6476	0.6476					49.49	AT5G52780	BRADI3G31960	OS10G0533100	GRMZM5G889520
Traes_1AL_5500BC7BA	18.6361	13.6378	6.49783	7.79543	26.1792	4.97397	18.1233		-0.447	-1.5087	-1.0132	-2.376	-0.5663		0.1696	0.0004484	0.07976	1.061e-06	0.09605		0.3422	0.002209	0.1144	3.284e-06	0.1359		-0.5554	-0.2049	0.2049	0.1955	0.6594	0.6594					43.75	AT4G02990, AT2G44020, AT4G02990, AT2G44020, AT4G02990, AT2G44020, AT4G02990, AT2G44020, AT4G02990, AT2G44020, AT4G02990, AT2G44020, AT4G02990, AT2G44020, AT4G02990, AT2G44020	BRADI2G25830, BRADI3G60150	OS02G0783100, OS05G0404000, OS02G0783100, OS05G0404000	GRMZM2G000610, GRMZM2G029933, GRMZM2G000610, GRMZM2G029933, GRMZM2G000610, GRMZM2G029933, GRMZM2G000610, GRMZM2G029933
Traes_1AL_5531E82A4	9.1884	12.0121	3.2501	0.637233	14.2092	1.66073	5.94043		0.4023	-1.3032	-2.6147	-2.9918	-1.2586		0.3644	0.02755	0.02705	9.737e-05	0.0165		0.5639	0.05651	0.04391	0.0002247	0.02846		-0.8181	-0.1098	0.1098	0.0245	0.8147	0.8147					40.28		BRADI3G25585
Traes_1AL_5555CDBAC	51.6843	50.8486	180.047	92.3785	17.0033	338.656	126.248		-0.021	1.7819	0.8075	4.2552	2.8495		0.9676	0.000538	0.1359	1.223e-15	9.977e-08		0.9829	0.002562	0.1823	1.314e-14	4.442e-07		0.6003	-0.0609	0.0609	0.1541	0.8968	0.8968					65.57
Traes_1AL_5558B7A4C	131.053	102.639	15.5412	2.54887	155.424	8.1568	18.7596		-0.3485	-3.0185	-4.7026	-4.1998	-3.0559		0.2092	1.052e-18	7.234e-11	4.668e-24	1.122e-19		0.3946	7.809e-16	4.859e-10	1.205e-22	4.567e-18		-0.9237	-0.0065	0.0065	0.003	0.989	0.989					40.11	AT5G53490	BRADI3G30150	OS10G0502000	GRMZM2G436710
Traes_1AL_557C15278	36.5856	18.4162	15.68	12.1375	34.1817	16.186	51.2982		-0.9954	-1.1811	-1.3036	-1.056	0.5846		0.0005271	0.0002841	0.006106	0.001915	0.03781		0.004618	0.001519	0.01156	0.003589	0.05963		-0.3982	-0.4736	0.4736	0.3763	0.283	0.283					43.79	AT1G64650, AT4G27720, AT3G49310	BRADI3G31140	OS10G0519600	GRMZM2G067638
Traes_1AL_55948FAB9	1.4976	0.577267	12.8632	16.2438	0	48.6922	11.492		-1.3731	2.9554	3.264	8.2057	6.1591		0.1828	0.000157	0.0001238	2.4e-08	3.337e-05		0.3602	0.0009368	0.0003284	9.681e-08	9.829e-05		0.7505	-0.1598	0.1598	0.0519	0.7321	0.7321					50.85		BRADI2G22220	OS05G0479900	GRMZM2G429840
Traes_1AL_55E4D53AF	529.921	326.835	2092.78	5931.18	34.7897	3803.06	1273.29		-0.6883	1.9567	3.44	6.6809	5.1221		0.1731	0.0001051	9.354e-12	2.962e-38	3.834e-23		0.347	0.0006768	7.23e-11	3.014e-36	2.578e-21		0.8047	0.2386	-0.2386	0.0291	0.6063	0.6063					47.9	AT5G46910	BRADI3G34240	OS10G0577600	GRMZM2G057466, GRMZM2G180086
Traes_1AL_5738CCBF8	271.823	178.029	1004.99	660.989	90.3253	467.489	525.766		-0.6041	1.8681	1.2683	2.3483	2.516		0.1783	2.971e-05	0.004996	2.132e-07	2.654e-08		0.3541	0.0002372	0.009655	7.37e-07	1.304e-07		0.7527	0.2641	-0.2641	0.0509	0.5671	0.5671					40.48	AT4G15530	BRADI2G25745	OS05G0405000	GRMZM2G097457, GRMZM2G306345
Traes_1AL_5761F7A23	6.00353	3.39667	6.15223	8.96717	1.7187	2.12833	6.83847		-0.8279	0.0216	0.0014	0.2861	1.9671		0.1091	0.967	0.9985	0.736	0.0038		0.2517	0.9758	0.9988	0.7859	0.007586		0.6033	0.5653	-0.5653	0.1515	0.186	0.186					42.93
Traes_1AL_5787B4774	5.53327	4.86357	3.23617	22.6621	8.0824	4.97673	1.60597		-0.1683	-0.7515	1.8435	-0.6643	-2.2159		0.863	0.4664	0.06708	0.5092	0.04488		0.9326	0.5509	0.09822	0.5709	0.06937		0.1827	0.3219	-0.3219	0.695	0.4814	0.4814					48.93		BRADI2G15750	OS05G0574100	GRMZM5G804759, GRMZM5G818106, GRMZM5G847377
Traes_1AL_579194637	137.025	131.096	14.5078	0	30.5804	0	0		-0.0614	-3.1344	-7.5089	-6.5245	-6.6586		0.9363	7.822e-05	1.494e-06	9.274e-06	5.222e-06		0.9667	0.0005309	5.422e-06	2.487e-05	1.757e-05		-0.8371	0.4675	-0.4675	0.0188	0.2901	0.2901					54.42		BRADI3G33140		GRMZM2G176595, GRMZM2G094990
Traes_1AL_582AD085A	139.772	95.1624	145.791	495.333	127.068	108.569	88.7412		-0.5533	0.058	1.7869	-0.2258	-0.5119		0.08517	0.8576	3.938e-08	0.4918	0.1202		0.2118	0.8942	1.803e-07	0.5538	0.1654		0.5155	0.4578	-0.4578	0.2364	0.3016	0.3016					41.58	AT1G08860	BRADI2G27267	OS05G0373300	GRMZM2G176995
Traes_1AL_589900728	14.3768	10.8832	16.2005	7.42543	8.96257	16.4744	8.09753		-0.4032	0.1886	-1.1959	0.8529	-0.1495		0.4267	0.7147	0.1199	0.1181	0.7966		0.6217	0.7768	0.1635	0.1561	0.8371		-0.3823	0.157	-0.157	0.3973	0.7367	0.7367					62.3
Traes_1AL_596C0AD5A	316.674	302.432	577.617	1107.66	86.8075	775.332	408.925		-0.0652	0.8634	1.7897	3.1451	2.2269		0.8348	0.005732	1.346e-08	6.396e-23	3.554e-12		0.9172	0.01674	6.565e-08	1.465e-21	3.769e-11		0.7936	0.3234	-0.3234	0.0331	0.4793	0.4793					41.53	AT5G16440, AT3G02780, AT5G16440, AT3G02780	BRADI2G25360	OS05G0413400	GRMZM2G133082, GRMZM2G145029
Traes_1AL_59724705F	763.78	721.381	449.173	154.343	633.405	340.73	412.253		-0.0814	-0.7552	-2.1957	-0.8816	-0.6111		0.8766	0.1507	4.908e-05	0.09405	0.2453		0.9403	0.2178	0.0001396	0.1272	0.3083		-0.8971	-0.0089	0.0089	0.0062	0.9849	0.9849					39.2	AT1G71220	BRADI3G28605	OS02G0664200, OS02G0664100	GRMZM5G846198, GRMZM2G370162, GRMZM5G846198, GRMZM2G370162
Traes_1AL_59800A13E	120.887	172.924	153.783	165.089	16.8463	48.8754	5.49597		0.5107	0.3461	0.4224	1.5187	-1.5057		0.3164	0.4991	0.4215	0.00546	0.01722		0.5161	0.5826	0.4885	0.009465	0.02958		-0.0181	0.886	-0.886	0.9693	0.0079	0.0079					58.32		BRADI2G24240	OS05G0433800, OS05G0433900	GRMZM2G135165
Traes_1AL_59865C6CB	7.54203	32.6606	24.104	13.0419	16.3401	33.7437	11.8328		2.0996	1.6742	0.8589	1.0314	-0.4645		0.0002075	0.003954	0.2213	0.06171	0.4262		0.002216	0.01251	0.2794	0.08678	0.4944		0.0371	-0.1044	0.1044	0.9371	0.8237	0.8237					62.84
Traes_1AL_59BBE38D2	185.309	187.212	13.9844	5.09777	77.6708	3.34427	17.493		0.0158	-3.6414	-4.3752	-4.425	-2.1393		0.9686	1.002e-15	2.516e-11	9.921e-13	2.26e-06		0.9835	2.823e-13	1.815e-10	7.556e-12	8.04e-06		-0.7927	0.2834	-0.2834	0.0335	0.5379	0.5379					40.36	AT2G46820	BRADI3G32100	OS10G0536500	GRMZM2G028302
Traes_1AL_59DAF08E2	377.005	294.989	154.245	88.9356	326.672	214.558	380.011		-0.3532	-1.2782	-1.9585	-0.6064	0.2161		0.196	4.675e-06	9.626e-10	0.02953	0.4321		0.3778	5.083e-05	5.48e-09	0.04445	0.5002		-0.6788	-0.4091	0.4091	0.0936	0.3621	0.3621					47.01	AT4G27270, AT5G54500, AT5G58800	BRADI2G20710	OS05G0501300	GRMZM2G082792
Traes_1AL_59F1198AB	137.63	107.991	40.2349	18.2727	134.775	5.75327	23.8021		-0.3487	-1.7567	-2.679	-4.4796	-2.51		0.228	1.875e-08	1.776e-09	8.675e-22	7.052e-14		0.418	4.896e-07	9.758e-09	1.795e-20	1.056e-12		-0.7484	0.34	-0.34	0.053	0.4556	0.4556					39.74	AT4G15545	BRADI2G25640	OS05G0406000	GRMZM2G086464
Traes_1AL_5A3A261DB	75.1339	28.2622	12.9522	4.7278	43.1113	5.31117	17.1523		-1.3895	-2.4807	-3.6425	-2.946	-1.3107		0.004184	2.157e-06	3.165e-06	1.417e-06	0.01172		0.02282	2.665e-05	1.092e-05	4.303e-06	0.02095		-0.8479	0.0998	-0.0998	0.0159	0.8315	0.8315					43.38	AT4G33500	BRADI3G25590	OS10G0370000	GRMZM2G071087
Traes_1AL_5A4E3C4FC	116.68	46.8753	28.839	8.92107	124.561	11.2886	72.7971		-1.3068	-1.9829	-3.0215	-3.4074	-0.7678		0.001243	2.918e-06	1.558e-07	8.551e-13	0.05979		0.00898	3.425e-05	6.556e-07	6.567e-12	0.0894		-0.7349	-0.1561	0.1561	0.0599	0.7383	0.7383					56.69	AT4G17870, AT5G46790, AT4G17870, AT5G46790	BRADI3G34070	OS10G0573400	GRMZM2G134731, AC194914.3_FG002
Traes_1AL_5A506D144	152.729	129.47	68.289	40.4714	396.256	57.8474	94.6324		-0.2367	-1.1448	-1.5334	-2.768	-2.0609		0.2316	1.126e-07	1.539e-07	1.036e-35	1.639e-23		0.4219	2.249e-06	6.482e-07	8.469e-34	1.162e-21		-0.8386	-0.2907	0.2907	0.0184	0.527	0.527					43.22	AT5G19420, AT5G12350, AT5G19420, AT5G12350	BRADI2G26807	OS05G0384800	GRMZM2G319130, GRMZM2G125642
Traes_1AL_5A569D967	3.58963	4.329	2.8295	8.5814	5.88353	5.11533	1.45413		0.2824	-0.3691	0.7839	-0.2539	-1.9475		0.6468	0.6137	0.3385	0.6951	0.01955		0.7953	0.6882	0.4038	0.7482	0.03312		0.0269	0.188	-0.188	0.9543	0.6864	0.6864				Pentatricopeptide repeat (PPR) superfamily protein [Source:Projected from Arabidopsis thaliana (AT5G08305) TAIR;Acc:AT5G08305]	57.83	AT5G08305	BRADI3G27630	OS10G0442700	GRMZM2G046919
Traes_1AL_5A7D44280	18.3331	6.84643	11.6916	13.4119	2.93753	1.2159	6.72867		-1.4282	-0.6051	-0.2281	-1.1046	1.1528		0.00595	0.2479	0.7118	0.2401	0.08872		0.02997	0.3297	0.7585	0.295	0.1266		0.1143	0.809	-0.809	0.8072	0.0276	0.0276					67.37
Traes_1AL_5A7E85C4E	1580.89	1808.23	4731.49	6061.22	1591.13	15253.5	9750.26		0.1933	1.5772	1.9329	3.2517	2.6079		0.4251	7.457e-11	1.795e-15	3.915e-41	4.725e-27		0.6202	4.471e-09	2.884e-14	5.159e-39	5.193e-25		0.7552	-0.4168	0.4168	0.0497	0.3522	0.3522				sulfite reductase [Source:Projected from Arabidopsis thaliana (AT5G04590) TAIR;Acc:AT5G04590]	45.97	AT5G04590	BRADI2G20550	OS05G0503300	GRMZM2G090338
Traes_1AL_5A84AD858	92.4909	33.7463	38.7995	11.8702	61.7725	24.478	41.1041		-1.4494	-1.246	-2.5142	-1.3282	-0.5838		6.714e-05	0.0008472	1.769e-06	0.0008538	0.1222		0.0008905	0.003696	6.346e-06	0.001698	0.1678		-0.84	-0.105	0.105	0.018	0.8227	0.8227					41.64
Traes_1AL_5ABFDA8AC	130.5	78.9238	37.3426	23.1335	138.981	9.32163	34.456		-0.722	-1.7803	-2.312	-3.8411	-2.0122		0.00358	8.984e-11	3.474e-09	3.993e-24	7.614e-13		0.02025	5.256e-09	1.833e-08	1.038e-22	9.27e-12		-0.7509	0.2299	-0.2299	0.0517	0.6199	0.6199					39.6	AT3G14830, AT1G53450	BRADI2G18990	OS05G0530300	GRMZM2G105473
Traes_1AL_5AD4E3431	5.587	0.707	0.572767	0.637233	2.2058	1.96693	1.45413		-2.8621	-2.9068	-2.2062	-0.114	-0.5612		0.003223	0.01043	0.1101	0.9101	0.5907		NA	NA	0.1517	0.9254	0.6525		-0.6297	-0.2182	0.2182	0.1296	0.6384	0.6384					49.43			OS01G0264100, OS09G0553200	GRMZM6G729818, GRMZM2G032003, GRMZM6G729818, GRMZM2G032003
Traes_1AL_5B2443934	77.254	5.48827	20.2771	0	3.366	22.1968	0		-3.4224	-1.7507	-6.4527	2.3968	-3.51		0.02017	0.2329	0.0005158	0.109	0.05006		0.07454	0.3129	0.001219	0.1452	0.07642		-0.6467	0.2539	-0.2539	0.1165	0.5828	0.5828					54.83	AT3G43740, AT5G21090	BRADI2G20480	OS05G0491400	GRMZM2G088861
Traes_1AL_5B8FF7FE2	255.617	178.037	114.747	51.8847	228.294	75.9471	90.145		-0.5227	-1.1484	-2.1251	-1.5765	-1.34		0.01298	1.764e-07	6.136e-13	1.046e-11	2.969e-09		0.05383	3.285e-06	5.835e-12	6.96e-11	1.737e-08		-0.9544	0.0906	-0.0906	0.0008	0.8468	0.8468					39.21		BRADI2G31070		GRMZM2G015906
Traes_1AL_5C32D55AE	0.831933	0	0.365967	2.17893	0.470833	0.4421	0.346867		-3.0105	-0.9521	0.6347	-0.1152	-0.3008		0.1472	0.6342	0.7544	0.9549	0.8826		NA	NA	NA	NA	NA		0.4702	0.25	-0.25	0.287	0.5888	0.5888					45
Traes_1AL_5C8689E82	808.396	665.793	793.476	233.22	430.459	1163.58	617.902		-0.2778	-0.0262	-1.7447	1.4248	0.5179		0.4589	0.9444	8.002e-06	0.0001519	0.1693		0.65	0.9587	2.587e-05	0.00034	0.2228		-0.4006	-0.191	0.191	0.3732	0.6816	0.6816					45.03		BRADI2G15490	OS05G0584600	GRMZM2G128748, GRMZM2G013115
Traes_1AL_5CBC378D9	319.279	402.688	184.133	68.2879	469.112	100.606	216.83		0.332	-0.7877	-2.017	-2.2033	-1.1064		0.3704	0.03543	1.22e-06	6.662e-09	0.003057		0.5691	0.06866	4.495e-06	2.94e-08	0.006228		-0.8316	-0.0592	0.0592	0.0204	0.8997	0.8997					42.5	AT4G14570	BRADI3G26780	OS10G0415600	GRMZM2G040326, GRMZM2G071268
Traes_1AL_5D28B9642	224.286	172.553	237.32	593.88	153.275	244.466	264.912		-0.3759	0.0807	1.3722	0.6715	0.7877		0.127	0.7451	5.565e-08	0.007577	0.001645		0.2798	0.8028	2.494e-07	0.01279	0.00355		0.8479	0.2876	-0.2876	0.0159	0.5316	0.5316					42.47	AT2G20120, AT2G20130, AT2G20120, AT2G20130	BRADI2G19060	OS05G0529000	GRMZM2G052200, GRMZM2G101533
Traes_1AL_5D6F2EDEF	10.4043	36.3724	23.0167	9.4556	2.06793	18.3626	13.2684		1.8103	1.1714	0.1314	3.0204	2.5347		6.523e-08	0.001273	0.8141	7.258e-08	8.848e-06		2.751e-06	0.005099	0.8477	2.701e-07	2.869e-05		0.2603	0.4357	-0.4357	0.5729	0.3285	0.3285					49.46		BRADI3G33390	OS10G0561300	GRMZM2G034061
Traes_1AL_5D7BD417F	77.0654	145.881	97.9452	123.677	56.252	184.537	171.554		0.9221	0.3563	0.6858	1.7054	1.6013		0.000148	0.1581	0.01491	1.59e-11	2.324e-10		0.00169	0.2268	0.0258	1.033e-10	1.693e-09		0.6411	-0.1427	0.1427	0.1207	0.7602	0.7602					62.8		BRADI2G19160, BRADI2G19147	OS05G0527800, OS05G0527600, OS05G0527800, OS05G0527600	GRMZM2G060993, GRMZM2G096412, GRMZM2G095807, GRMZM2G060993, GRMZM2G096412, GRMZM2G095807, GRMZM2G060993, GRMZM2G096412, GRMZM2G095807, GRMZM2G060993, GRMZM2G096412, GRMZM2G095807
Traes_1AL_5E28F07C7	165.185	250.581	59.2754	57.0707	185.426	28.5767	76.4307		0.597	-1.4612	-1.3167	-2.6702	-1.266		0.07731	3.442e-05	0.0008298	1.276e-12	0.0002962		0.1978	0.0002686	0.001884	9.594e-12	0.0007374		-0.6736	0.2627	-0.2627	0.0972	0.5693	0.5693				transducin family protein / WD-40 repeat family protein [Source:Projected from Arabidopsis thaliana (AT4G03020) TAIR;Acc:AT4G03020]	38.96	AT4G03020	BRADI2G25610	OS05G0407200	GRMZM2G100116, GRMZM2G100152
Traes_1AL_5E2C30B46	3.11977	3.5946	5.00497	1.91167	5.97057	7.20993	1.35963		0.178	0.6045	-0.1346	0.2437	-1.9149		0.8701	0.5841	0.9189	0.8207	0.1088		0.9369	0.6614	0.9359	0.8615	0.1516		-0.534	-0.2166	0.2166	0.2169	0.6408	0.6408					54.17		BRADI2G27710, BRADI2G27760		GRMZM2G119071, GRMZM2G046841, GRMZM2G119071, GRMZM2G046841
Traes_1AL_5E42B088F	4.04677	2.75457	1.91113	2.17893	2.83577	0.4421	1.72503		-0.547	-1.0918	-1.3941	-2.3029	-0.6389		0.611	0.346	0.3384	0.1085	0.5914		NA	NA	0.4037	0.1447	0.6532		-0.477	0.527	-0.527	0.2791	0.2242	0.2242				N-acetyltransferases;N-acetyltransferases [Source:Projected from Arabidopsis thaliana (AT2G41450) TAIR;Acc:AT2G41450]	38.71	AT2G41450	BRADI2G27097	OS05G0376600	GRMZM2G062657
Traes_1AL_5E4EECFBC	301.302	341.504	168.667	83.123	360.69	72.4207	228.946		0.1796	-0.8348	-1.612	-2.3036	-0.6552		0.4459	0.0005645	2.065e-08	2.934e-19	0.006324		0.6386	0.002666	9.827e-08	4.682e-18	0.01205		-0.7186	0.057	-0.057	0.0689	0.9033	0.9033				aldehyde dehydrogenase 12A1 [Source:Projected from Arabidopsis thaliana (AT5G62530) TAIR;Acc:AT5G62530]	41.46	AT5G62530	BRADI2G18550	OS05G0536400	GRMZM2G090087
Traes_1AL_5E56C5F69	7.972	4.41097	42.6216	40.9203	3.92453	92.5925	19.0673		-0.8199	2.3561	2.3034	4.4388	2.2185		0.2732	0.0008899	0.001997	2.508e-09	0.003639		0.4706	0.003843	0.004201	1.185e-08	0.007293		0.6897	-0.0916	0.0916	0.0864	0.8452	0.8452					45.84
Traes_1AL_5E61A1E3F	34.539	37.6907	21.1869	2.54887	66.5818	11.3679	29.5978		0.1199	-0.6864	-2.8351	-2.5129	-1.1582		0.745	0.08464	0.0002135	9.888e-09	0.002402		0.8628	0.1365	0.0005422	4.243e-08	0.005008		-0.8156	-0.2689	0.2689	0.0253	0.5598	0.5598					50.15	AT1G02110, AT3G60320, AT1G02110, AT3G60320	BRADI3G33490	OS10G0562700	GRMZM2G163189, GRMZM2G125513
Traes_1AL_5E8074568	62.301	35.4914	17.2798	1.27443	89.8193	3.60213	19.2848		-0.8037	-1.8014	-4.4753	-4.5176	-2.2118		0.04694	4.026e-05	2.406e-06	4.668e-14	3.901e-07		0.1378	0.0003058	8.456e-06	4.196e-13	1.576e-06		-0.8615	-0.0584	0.0584	0.0127	0.9009	0.9009					60.15	AT2G32180, AT2G32650	BRADI3G21670	OS02G0784900	GRMZM2G306104
Traes_1AL_5E9E6239D	143.072	74.5146	18.3591	5.73497	133.552	2.43457	16.8161		-0.9376	-2.9119	-3.8278	-5.6127	-2.9881		0.002147	1.97e-16	2.144e-11	1.447e-19	2.915e-16		0.01367	7.092e-14	1.564e-10	2.394e-18	6.623e-15		-0.8168	0.1954	-0.1954	0.0249	0.6747	0.6747				starch synthase 4 [Source:Projected from Arabidopsis thaliana (AT4G18240) TAIR;Acc:AT4G18240]	40.46	AT4G18240	BRADI2G18810	OS05G0533600	GRMZM2G044744
Traes_1AL_5ED15E311	30.6293	36.7519	18.9266	27.4913	23.5232	15.1631	42.0719		0.2593	-0.6637	-0.1237	-0.6042	0.8221		0.6848	0.3132	0.8604	0.3706	0.2054		0.8222	0.3983	0.887	0.4302	0.2639		0.0463	0.1669	-0.1669	0.9214	0.7206	0.7206					43.51	AT5G07950	BRADI1G70090	OS03G0213200	GRMZM5G800925, GRMZM5G896916
Traes_1AL_5EE5C4D0C	327.845	698.648	178.958	105.128	613.675	146.586	144.604		1.0643	-0.8511	-1.5385	-2.0132	-2.033		0.1296	0.227	0.03252	0.004309	0.003924		0.2838	0.3062	0.05169	0.007605	0.007816		-0.841	0.0611	-0.0611	0.0177	0.8965	0.8965					38.68	AT1G48090	BRADI3G43350, BRADI3G43340	OS02G0470600, OS02G0470400, OS02G0470600, OS02G0470400
Traes_1AL_5EE9A39A2	130.331	151.049	159.145	364.496	122.875	133.736	173.133		0.2119	0.2829	1.4123	0.1173	0.494		0.2548	0.1397	2.425e-12	0.5533	0.01034		0.4501	0.2049	2.066e-11	0.6141	0.01874		0.8332	0.3749	-0.3749	0.0199	0.4073	0.4073					42.61	AT5G05987, AT3G11397, AT5G05987, AT3G11397	BRADI2G23500	OS05G0455600	GRMZM2G086943, GRMZM2G053610
Traes_1AL_5F0F4FAFB	16.3882	13.7472	31.1398	103.434	9.87663	45.1023	22.8632		-0.2392	0.9157	2.5838	2.142	1.1785		0.6359	0.06802	3.887e-07	3.545e-05	0.02639		0.7869	0.1147	1.545e-06	8.727e-05	0.04333		0.852	0.1991	-0.1991	0.0149	0.6687	0.6687					40.44
Traes_1AL_5F5A87122	13.8628	3.69027	9.1415	3.45337	15.0138	2.51117	1.72503		-1.7527	-0.5512	-1.8198	-2.3484	-2.7904		0.1652	0.6614	0.2001	0.07503	0.03654		0.3361	0.7309	0.2558	0.1035	0.05787		-0.7404	0.251	-0.251	0.057	0.5872	0.5872				K-box region and MADS-box transcription factor family protein [Source:Projected from Arabidopsis thaliana (AT4G09960) TAIR;Acc:AT4G09960]	45.53	AT4G09960	BRADI2G25090	OS01G0886200	GRMZM2G018589
Traes_1AL_5F65C4004	305.523	299.798	81.8814	20.2883	529.229	76.1828	98.6853		-0.0276	-1.8718	-3.5512	-2.7597	-2.3949		0.9551	0.0001641	1.262e-09	3.102e-08	1.325e-06		0.9765	0.0009719	7.076e-09	1.228e-07	4.906e-06		-0.9369	-0.1689	0.1689	0.0019	0.7173	0.7173					42.11	AT5G04560	BRADI4G16620, BRADI2G23797	OS05G0445900, OS05G0446000, OS05G0446550, OS05G0445900, OS05G0446000, OS05G0446550	GRMZM2G131756, GRMZM2G020977, GRMZM2G131756, GRMZM2G020977, GRMZM2G131756, GRMZM2G020977, GRMZM2G131756, GRMZM2G020977, GRMZM2G131756, GRMZM2G020977, GRMZM2G131756, GRMZM2G020977
Traes_1AL_5FD3B3577	50.4127	27.4414	14.2481	6.2537	134.657	5.6174	18.8805		-0.8892	-1.7943	-2.4413	-4.5067	-2.8402		0.0003324	7.002e-09	8.192e-06	7.29e-26	5.066e-23		0.003217	2.153e-07	2.644e-05	2.251e-24	3.359e-21		-0.817	-0.1318	0.1318	0.0249	0.7781	0.7781					44.02	AT2G18590, AT4G36790	BRADI1G54190	OS07G0208900	GRMZM2G462325
Traes_1AL_5FFFBAB47	28.0155	10.6099	11.5231	42.1355	28.7722	2.48837	7.7735		-1.3637	-1.2573	0.4754	-3.3811	-1.8247		0.05094	0.07912	0.5129	7.729e-05	0.01331		0.1463	0.1293	0.5759	0.000181	0.02349		-0.1111	0.465	-0.465	0.8126	0.293	0.293					45.75			OS05G0433100	GRMZM2G063961
Traes_1AL_60485360E	24.242	27.9929	30.3004	19.3115	34.4942	85.1872	22.2917		0.1943	0.3176	-0.3095	1.2841	-0.6358		0.5306	0.3294	0.4988	1.595e-05	0.0575		0.7072	0.4149	0.5629	4.136e-05	0.08639		-0.2034	-0.5176	0.5176	0.6618	0.2341	0.2341					65.99	AT5G05480	BRADI2G26240, BRADI3G37520	OS05G0395000	GRMZM2G042797
Traes_1AL_6050EBC61	80.8569	44.2587	70.5631	98.96	43.5128	46.7319	51.3777		-0.8617	-0.1959	0.1761	0.1045	0.2436		0.00976	0.56	0.6309	0.769	0.4878		0.04356	0.6394	0.6857	0.8163	0.5547		0.3989	0.6612	-0.6612	0.3753	0.1058	0.1058					39.59	AT5G58440, AT5G07120	BRADI2G30170	OS05G0346100	GRMZM2G141760
Traes_1AL_60AFF4D47	98.6747	65.8747	46.1536	21.0743	82.2131	5.5408	23.4503		-0.5781	-1.0843	-1.9671	-3.7844	-1.8055		0.1193	0.004726	5.23e-05	3.8e-13	8.974e-06		0.2679	0.01437	0.000148	3.048e-12	2.908e-05		-0.6581	0.4319	-0.4319	0.1081	0.3333	0.3333					43.87		BRADI3G29210	OS10G0484700	GRMZM2G174145
Traes_1AL_60B9E2627	37.0234	13.1784	4.10227	9.4701	23.5159	6.91537	6.05347		-1.4431	-3.0165	-1.97	-1.6919	-1.8941		0.08104	0.0007309	0.03997	0.05402	0.03126		0.2044	0.003278	0.06207	0.07698	0.05036		-0.7284	0.1194	-0.1194	0.0634	0.7988	0.7988					46.84	AT3G08680, AT5G05160, AT5G58300	BRADI2G22180	OS05G0480400	AC214817.3_FG004
Traes_1AL_60E2BFEA71	9.43797	5.72267	4.60707	2.81617	14.7557	7.02297	6.5953		-0.7351	-0.9994	-1.8842	-1.0636	-1.1558		0.1308	0.07561	0.05567	0.04333	0.02631		0.2855	0.1248	0.08329	0.06301	0.04321		-0.8294	-0.5464	0.5464	0.021	0.2044	0.2044					42.51
Traes_1AL_61464BAA6	505.512	1268.55	835.898	1131.86	247.268	862.013	849.432		1.3182	0.721	1.1448	1.7892	1.7678		0.0005741	0.06014	0.003021	3.388e-06	4.399e-06		0.004932	0.104	0.006125	9.701e-06	1.496e-05		0.6728	0.4254	-0.4254	0.0977	0.3414	0.3414					54.96			OS01G0132000, OS01G0131900	GRMZM2G156632
Traes_1AL_6163070BD	1.68577	0.577267	9.13917	6.151	0.458133	39.9863	4.6999		-1.4392	2.4197	1.2496	6.0616	3.0268		0.1687	0.002874	0.2404	4.662e-09	0.005617		0.341	0.009714	0.3	2.109e-08	0.01083		0.5487	-0.2327	0.2327	0.2021	0.6156	0.6156					63.26	AT1G68570	BRADI2G25430	OS05G0410800	GRMZM2G322220
Traes_1AL_6241C7A36	69.4632	25.4383	36.3877	3.70483	81.1848	22.1772	7.1236		-1.4355	-0.9146	-3.7997	-1.8472	-3.4682		0.005711	0.08089	6.678e-06	0.000631	5.644e-09		0.02903	0.1316	2.187e-05	0.001283	3.131e-08		-0.9509	-0.0206	0.0206	0.001	0.9651	0.9651					68.1
Traes_1AL_6275047AA	67.4122	69.7148	85.9636	188.295	37.2515	105.565	160.636		0.046	0.3425	1.4616	1.502	2.1077		0.8514	0.1739	3.862e-08	1.323e-08	2.975e-16		0.9266	0.2451	1.77e-07	5.56e-08	6.744e-15		0.9383	0.0804	-0.0804	0.0018	0.8639	0.8639					40.42	AT5G58450	BRADI2G29750	OS05G0345400	GRMZM2G442057, GRMZM2G115255, GRMZM6G157558, GRMZM2G020929
Traes_1AL_629CB7F80	245.489	360.75	74.2031	46.9476	685.26	43.3916	196.954		0.5482	-1.6997	-2.1555	-3.9236	-1.7758		0.2748	0.0008597	8.895e-05	3.612e-14	0.0004217		0.4723	0.00374	0.000242	3.288e-13	0.00102		-0.7273	-0.1556	0.1556	0.064	0.739	0.739					47.94	AT3G51490	BRADI3G32210	OS10G0539900	GRMZM2G083173
Traes_1AL_6359D57C3	183.163	184.894	101.049	59.5933	117.711	32.8479	35.4592		0.0136	-0.8456	-1.5891	-1.823	-1.7056		0.9536	0.0005347	3.211e-07	1.167e-10	5.234e-10		0.9756	0.002549	1.291e-06	6.715e-10	3.548e-09		-0.7097	0.6222	-0.6222	0.074	0.1357	0.1357					40.1	AT3G27925	BRADI2G15980	OS05G0568900	GRMZM2G157156, GRMZM2G488101, GRMZM2G348873
Traes_1AL_638691536	7.36343	5.74113	3.09557	39.2035	5.66447	5.13813	2.8323		-0.3439	-1.1873	2.2114	-0.1526	-0.9246		0.7211	0.2476	0.02323	0.8806	0.3779		0.8478	0.3293	0.03836	0.9001	0.4457		0.4017	0.4071	-0.4071	0.3717	0.3647	0.3647					53.18		BRADI1G08860
Traes_1AL_63A09CA16	217.883	128.625	60.6166	55.6659	171.752	51.7562	44.9709		-0.7573	-1.8323	-2.0577	-1.727	-1.9247		0.006386	3.977e-10	6.748e-09	1.121e-08	2.083e-10		0.03164	1.896e-08	3.427e-08	4.768e-08	1.531e-09		-0.8883	0.2411	-0.2411	0.0075	0.6024	0.6024				guanylyl cyclase 1 [Source:Projected from Arabidopsis thaliana (AT5G05930) TAIR;Acc:AT5G05930]	39.11	AT5G05930	BRADI2G23570	OS05G0453500	GRMZM2G076768, GRMZM2G094404, GRMZM2G077180, GRMZM2G178797, GRMZM2G300828
Traes_1AL_63C423E13	12.3915	16.6655	11.0323	5.498	28.1192	19.7454	11.5013		0.4008	-0.145	-1.07	-0.506	-1.2678		0.2536	0.7189	0.1225	0.1533	0.0009331		0.4487	0.7807	0.1665	0.1968	0.002115		-0.7431	-0.5839	0.5839	0.0556	0.1687	0.1687				Tetratricopeptide repeat (TPR)-like superfamily protein [Source:Projected from Arabidopsis thaliana (AT3G25060) TAIR;Acc:AT3G25060]	57.26	AT3G25060	BRADI3G32220	OS10G0540100	GRMZM2G383854
Traes_1AL_64366944B	1544.39	646.273	620.807	213.121	993.625	162.505	309.172		-1.2471	-1.3043	-2.7731	-2.5898	-1.6714		0.001573	0.0009678	1.426e-11	1.004e-10	2.569e-05		0.01076	0.004112	1.071e-10	5.834e-10	7.703e-05		-0.8277	0.3197	-0.3197	0.0215	0.4846	0.4846					41.34
Traes_1AL_6456AAD54	14.0996	10.8098	8.9684	2.81617	13.1832	13.3542	5.11343		-0.3916	-0.6373	-2.4295	-0.0128	-1.3693		0.3216	0.1524	0.01068	0.9767	0.008237		0.5215	0.2199	0.01915	0.9805	0.0153		-0.8922	-0.175	0.175	0.0069	0.7074	0.7074					45.18		BRADI1G55357		GRMZM2G369284, GRMZM2G171713
Traes_1AL_64A1C4410	9.9932	3.97393	3.07523	2.17893	10.1871	3.5711	9.55163		-1.2745	-1.6116	-2.4716	-1.4118	-0.0886		0.1745	0.1049	0.06496	0.1571	0.9245		0.349	0.1623	0.09546	0.2012	0.9399		-0.6002	-0.4552	0.4552	0.1542	0.3048	0.3048					38.68	AT5G64910, AT5G10010, AT5G64910, AT5G10010, AT5G64910, AT5G10010, AT5G64910, AT5G10010, AT5G64910, AT5G10010, AT5G64910, AT5G10010, AT5G64910, AT5G10010, AT5G64910, AT5G10010	BRADI5G24900	OS02G0519300, OS04G0661300	GRMZM2G081931, GRMZM2G175313, GRMZM2G021219, GRMZM2G368195, GRMZM2G081931, GRMZM2G175313, GRMZM2G021219, GRMZM2G368195
Traes_1AL_657856E06	3221.11	2554.91	10978.2	25275.4	74.4716	18312.4	11657.6		-0.3267	1.7299	2.9069	7.7557	7.1183		0.6228	0.009193	1.205e-05	3.862e-31	1.715e-26		0.7772	0.02419	3.79e-05	2.02e-29	1.763e-24		0.7725	0.2703	-0.2703	0.0417	0.5577	0.5577					62.27		BRADI3G31880	OS10G0530900, OS10G0531400	GRMZM2G044383, GRMZM2G161905, GRMZM2G044383, GRMZM2G161905
Traes_1AL_65B4AE424	75.2043	14.2393	220.213	613.223	37.255	290.547	313.898		-2.3362	1.5122	2.9485	2.8841	2.9937		0.001224	0.03295	3.318e-05	5.28e-05	2.686e-05		0.00887	0.06501	9.721e-05	0.0001267	8.03e-05		0.8094	-0.1231	0.1231	0.0274	0.7926	0.7926					58.69	AT1G28480, AT1G03850, AT1G28480, AT1G03850	BRADI2G16550	OS01G0667900	GRMZM2G318180, GRMZM2G311898
Traes_1AL_65C9051D9	22.0437	18.1273	7.5789	2.54887	23.7465	2.8511	10.1602		-0.286	-1.5367	-2.2843	-2.9552	-1.2011		0.5646	0.006252	0.007054	2.313e-05	0.02785		0.7326	0.01791	0.01317	5.847e-05	0.04546		-0.8236	0.035	-0.035	0.0228	0.9407	0.9407					37.25	AT3G04820			GRMZM2G173137, GRMZM2G096553
Traes_1AL_65E83FAC2	1601.38	362.95	5951.79	11560.6	160.605	7136.71	2379.36		-2.1149	1.8709	2.8166	5.405	3.8397		2.17e-05	0.0001678	1.481e-08	2.961e-27	1.602e-14		0.0003535	0.0009889	7.183e-08	1.049e-25	2.717e-13		0.7574	0.197	-0.197	0.0486	0.6721	0.6721					44.17	AT4G19210	BRADI3G33470	OS11G0546000	GRMZM2G109121, GRMZM2G006178
Traes_1AL_660708662	2.1221	0.507167	0.286367	0	8.95897	0	0		-1.8628	-2.4237	-2.996	-5.9848	-6.082		0.1704	0.1255	0.1057	0.00109	0.0008656		NA	NA	0.1464	0.002128	0.001975		-0.7943	-0.1971	0.1971	0.0329	0.6719	0.6719					59.42	AT3G56620, AT2G40900	BRADI2G25490	OS05G0409500	GRMZM2G136567
Traes_1AL_6662B1FF0	40.1745	47.9889	50.1018	205.863	33.7744	135.158	120.157		0.2545	0.317	2.2675	1.9856	1.8198		0.4087	0.3193	1.426e-12	1.765e-10	4.963e-09		0.6051	0.4046	1.262e-11	9.913e-10	2.787e-08		0.9059	-0.1548	0.1548	0.005	0.7403	0.7403					41.6	AT4G39235, AT3G05570	BRADI3G33210	OS10G0557800	AC206840.3_FG002
Traes_1AL_66905FFA1	47.5689	17.3455	8.743	1.91167	78.1336	5.64293	13.2929		-1.4516	-2.4137	-3.663	-3.7222	-2.5258		6.362e-05	2.705e-08	1.056e-05	7.623e-14	3.79e-10		0.0008515	6.664e-07	3.349e-05	6.669e-13	2.644e-09		-0.9008	-0.2075	0.2075	0.0056	0.6553	0.6553					43.02		BRADI1G61700	OS03G0363950	GRMZM2G108265
Traes_1AL_66973B295	346.663	254.438	654.216	1233.74	175.891	855.51	537.175		-0.4434	0.9123	1.8133	2.2729	1.6045		0.1181	0.001271	2.193e-10	1.747e-15	2.099e-08		0.2661	0.00509	1.374e-09	1.843e-14	1.051e-07		0.8549	0.1378	-0.1378	0.0142	0.7683	0.7683					46.02	AT5G42880, AT4G33390, AT1G45545, AT2G26570, AT5G42880, AT4G33390, AT1G45545, AT2G26570	BRADI1G60510	OS03G0395300	GRMZM2G150242, GRMZM2G077897
Traes_1AL_66AC2A55A	80.2596	69.5621	26.7193	6.3722	51.9797	5.36227	26.0287		-0.209	-1.5525	-2.8628	-3.2178	-0.9916		0.5009	5.579e-06	2.685e-07	6.813e-11	0.004832		0.6849	5.881e-05	1.092e-06	4.052e-10	0.009447		-0.7681	0.2358	-0.2358	0.0437	0.6107	0.6107					42.25	AT3G53880, AT2G37760, AT2G37790, AT2G37770, AT3G53880, AT2G37760, AT2G37790, AT2G37770	BRADI2G23460	OS05G0456200	GRMZM2G059285, GRMZM2G087206
Traes_1AL_66D7371D4	6.7831	2.94063	6.59777	17.2971	77.7347	11.9088	14.0145		-1.1764	-0.0713	0.8082	-2.7096	-2.4454		0.03745	0.8978	0.2056	5.642e-09	3.865e-08		0.1173	0.922	0.262	2.518e-08	1.846e-07		-0.0642	-0.6344	0.6344	0.8912	0.1259	0.1259					50.2		BRADI4G11640	OS03G0430500	GRMZM2G059165
Traes_1AL_67047CC5B	40.6114	38.1383	9.2821	3.82333	78.9004	2.0718	14.9934		-0.0944	-2.0679	-2.5935	-5.0982	-2.3765		0.8136	1.136e-05	0.0002336	3.379e-13	7.455e-08		0.9048	0.0001068	0.0005884	2.726e-12	3.392e-07		-0.7768	0.0296	-0.0296	0.0399	0.9499	0.9499					43.09	AT1G57870, AT1G09840	BRADI1G02160	OS03G0841800	GRMZM2G138676
Traes_1AL_672A850FF	84.303	48.2706	34.9167	27.2412	64.0718	42.8126	30.2466		-0.8053	-1.2869	-1.6101	-0.5838	-1.0777		0.006364	4.662e-05	0.0001068	0.0671	0.0009622		0.03157	0.0003453	0.0002864	0.09356	0.002174		-0.9493	0.0231	-0.0231	0.0011	0.9607	0.9607					41.3		BRADI3G27600	OS10G0442100	GRMZM2G003724
Traes_1AL_67881C38D	139.13	14.9889	26.0827	8.95137	51.6509	4.76147	20.0013		-3.1915	-2.3693	-3.8492	-3.333	-1.3521		1.576e-11	6.349e-07	1.188e-08	3.452e-08	0.0061		2.024e-09	9.633e-06	5.834e-08	1.355e-07	0.01167		-0.6981	0.2058	-0.2058	0.0811	0.6579	0.6579					57.36
Traes_1AL_67A867940	1.4976	3.61353	0.286367	0	10.0747	0	1.8769		1.1887	-1.873	-2.1521	-5.81	-2.4261		0.1317	0.1549	0.2054	0.0003257	0.003083		NA	NA	0.2618	0.0006927	0.006277		-0.6723	-0.2891	0.2891	0.098	0.5295	0.5295					38.4
Traes_1AL_68303A2FC	13.2042	5.68327	6.07267	1.91167	23.6086	2.9049	10.7594		-1.1826	-1.1033	-1.8851	-2.972	-1.1056		0.003876	0.01803	0.02521	8.199e-07	0.005783		0.0215	0.04074	0.04126	2.584e-06	0.01112		-0.724	-0.3223	0.3223	0.0658	0.4808	0.4808					40.13	AT4G01220, AT1G56550, AT4G01750, AT4G01770, AT4G01220, AT1G56550, AT4G01750, AT4G01770	BRADI2G26850	OS05G0386900	GRMZM2G128616, GRMZM2G085042
Traes_1AL_685F7409E	15.7713	20.0366	6.90447	0	27.1018	5.25463	6.05347		0.3517	-1.1915	-4.6089	-2.3141	-2.1806		0.3147	0.008408	0.001882	3.072e-06	2.877e-06		0.5144	0.02259	0.003982	8.856e-06	1.006e-05		-0.9115	-0.1878	0.1878	0.0043	0.6868	0.6868					47.52	AT5G01260	BRADI2G23780	OS05G0446900	GRMZM2G161534
Traes_1AL_68A9B5A25	262.817	213.711	592.465	2751.83	159.339	815.409	162.102		-0.2945	1.1592	3.3471	2.3284	0.0261		0.5425	0.01639	4.196e-12	1.519e-06	0.9574		0.7164	0.03787	3.433e-11	4.592e-06	0.9669		0.6699	0.3507	-0.3507	0.0997	0.4405	0.4405				alpha/beta-Hydrolases superfamily protein [Source:Projected from Arabidopsis thaliana (AT5G53050) TAIR;Acc:AT5G53050]	43.12	AT5G53050	BRADI2G18130	OS05G0542200	GRMZM2G093441, GRMZM2G079938
Traes_1AL_68FA687CC	136.637	109.913	495.952	3005.87	4.1635	632.808	210.737		-0.3069	1.8172	4.3578	7.018	5.4684		0.6526	0.007578	1.496e-10	4.778e-21	2.444e-13		0.7993	0.02083	9.599e-10	9.097e-20	3.294e-12		0.8011	0.4008	-0.4008	0.0304	0.3728	0.3728					43.74	AT5G51460, AT4G22590, AT4G12430	BRADI3G32970	OS10G0553300	GRMZM2G178546
Traes_1AL_69445B187	15.143	7.45247	3.30937	1.91167	24.0244	1.27243	6.21137		-1.0001	-2.0373	-2.1339	-4.0586	-1.9179		0.1034	0.004317	0.02906	9.366e-06	0.003615		0.2426	0.0134	0.04679	2.51e-05	0.007249		-0.7839	-0.0877	0.0877	0.037	0.8517	0.8517				2Fe-2S ferredoxin-like superfamily protein [Source:Projected from Arabidopsis thaliana (AT4G32590) TAIR;Acc:AT4G32590]	56.2	AT4G32590	BRADI2G17200	OS05G0555300	GRMZM2G470653, GRMZM2G481261
Traes_1AL_695C34A5A	43.3508	14.048	69.0766	156.751	28.4487	116.225	88.9558		-1.6126	0.6668	1.7768	2.0063	1.6249		0.001024	0.1608	0.0002547	2.856e-05	0.000723		0.007723	0.23	0.0006372	7.128e-05	0.001673		0.7693	-0.1698	0.1698	0.0431	0.7158	0.7158					59.23		BRADI2G26795	OS05G0383200	GRMZM2G132431
Traes_1AL_696AA6F43	0.707367	1.30977	2.8295	4.99507	1.21883	0.827633	0.684467		0.9011	1.879	2.2904	-0.4862	-0.6637		0.4429	0.109	0.08104	0.7098	0.6116		NA	NA	0.116	0.7616	0.6718		0.5691	0.5442	-0.5442	0.1824	0.2066	0.2066					37.16	AT3G04560	BRADI3G55690	OS02G0820600	GRMZM2G087924
Traes_1AL_6997FB707	38.3218	15.5486	19.4959	2.4304	51.9143	20.4393	9.46647		-1.2842	-0.9494	-3.7306	-1.3315	-2.4142		0.02291	0.09864	0.0002191	0.02116	6.924e-05		0.08169	0.1544	0.0005553	0.03276	0.0001933		-0.931	-0.2638	0.2638	0.0023	0.5675	0.5675					45.94	AT3G09910, AT5G03530, AT3G09910, AT5G03530	BRADI3G27890	OS10G0456600	GRMZM2G075051, GRMZM5G809265
Traes_1AL_699B447C5	98.89	46.2808	36.0019	23.6377	53.035	8.6582	7.90253		-1.0939	-1.455	-1.829	-2.585	-2.7521		1.799e-05	1.495e-07	2.036e-06	6.729e-11	3.352e-12		0.0003035	2.859e-06	7.237e-06	4.006e-10	3.575e-11		-0.7034	0.5975	-0.5975	0.0779	0.1565	0.1565				Tetratricopeptide repeat (TPR)-like superfamily protein [Source:Projected from Arabidopsis thaliana (AT3G05625) TAIR;Acc:AT3G05625]	42.49	AT3G05625	BRADI2G12600	OS01G0343500	GRMZM2G371670
Traes_1AL_69C261072	75.5096	32.9247	41.5674	202.657	86.9698	56.144	59.7087		-1.1855	-0.8564	1.3715	-0.6269	-0.5366		0.00292	0.03473	0.0006841	0.1197	0.1796		0.01728	0.06766	0.001578	0.1579	0.2346		0.3891	0.0209	-0.0209	0.3883	0.9646	0.9646					40.54	AT2G46340, AT4G11110, AT2G46340, AT4G11110	BRADI2G15900	OS05G0571000	GRMZM2G145556, GRMZM2G020291
Traes_1AL_6A73311C8	84.5907	145.126	49.0725	13.4119	106.887	172.731	27.4012		0.7713	-0.7771	-2.3565	0.688	-1.9277		0.06061	0.06742	3.156e-05	0.09574	1.093e-05		0.1661	0.114	9.281e-05	0.1292	3.489e-05		-0.7608	-0.2295	0.2295	0.047	0.6205	0.6205					56.7
Traes_1AL_6B86597E7	31.4318	16.6439	19.1717	6.2695	35.0861	11.9969	16.3666		-0.9071	-0.6997	-2.3211	-1.5248	-1.0757		0.1014	0.2167	0.004214	0.01014	0.06059		0.2392	0.2947	0.00828	0.01672	0.09047		-0.8952	-0.1646	0.1646	0.0064	0.7243	0.7243					56.72		BRADI3G33880	OS10G0568900	GRMZM2G086869
Traes_1AL_6B871A8AF	6.9185	5.62707	1.9977	0	285.31	19.6861	55.8351		-0.2913	-1.6629	-3.361	-3.8269	-2.3345		0.5824	0.02078	0.02484	5.716e-18	1.154e-08		0.7457	0.04547	0.04072	7.899e-17	6.047e-08		-0.4853	-0.8432	0.8432	0.2697	0.0172	0.0172					46.21		BRADI3G29130	OS10G0483500	GRMZM2G404443
Traes_1AL_6B8FC4A0A	237.332	183.342	208.915	58.5387	95.4888	271.46	279.54		-0.3696	-0.1823	-1.88	1.5063	1.5428		0.1032	0.4279	4.688e-10	1.888e-10	5.781e-11		0.2423	0.5135	2.793e-09	1.056e-09	4.772e-10		-0.2329	-0.2192	0.2192	0.6152	0.6368	0.6368					48		BRADI3G34524	OS10G0578900	GRMZM2G132898
Traes_1AL_6BB0848B9	538.22	705.099	839.814	235.673	232.707	1310.51	449.266		0.3894	0.6419	-1.0912	2.4915	0.9486		0.01513	6.906e-05	1.073e-08	1.086e-51	1.593e-08		0.0603	0.0004788	5.303e-08	2.936e-49	8.142e-08		-0.0857	0.0126	-0.0126	0.8551	0.9786	0.9786					49.23	AT4G04570, AT4G38830, AT4G04490, AT4G21230, AT4G21410, AT4G04540, AT4G04510, AT4G04500, AT4G04570, AT4G38830, AT4G04490, AT4G21230, AT4G21410, AT4G04540, AT4G04510, AT4G04500, AT4G04570, AT4G38830, AT4G04490, AT4G21230, AT4G21410, AT4G04540, AT4G04510, AT4G04500		OS07G0537900, OS07G0539700, OS07G0538700	GRMZM2G413635
Traes_1AL_6C5C28AA8	2.4969	0	7.16877	23.9352	0.706267	2.57043	4.4568		-4.3515	1.4667	3.0541	1.6284	2.3881		0.008909	0.2002	0.008471	0.2231	0.06451		0.04071	0.2757	0.01553	0.2762	0.09565		0.7889	0.2414	-0.2414	0.035	0.602	0.602					56.6	AT1G12100	BRADI3G32940	OS10G0552700, OS10G0552800, OS10G0552600	GRMZM2G037255
Traes_1AL_6CD69EE7E	17.0424	9.5138	3.80893	3.45337	17.3766	3.29043	8.01233		-0.8576	-2.1614	-2.2183	-2.3433	-1.1007		0.03296	7.922e-05	0.008518	0.0001016	0.01816		0.1069	0.0005366	0.0156	0.0002337	0.03102		-0.794	-0.0937	0.0937	0.033	0.8416	0.8416				cobalt ion transmembrane transporters [Source:Projected from Arabidopsis thaliana (AT3G21580) TAIR;Acc:AT3G21580]	40.68	AT3G21580	BRADI2G25950	OS05G0400600	GRMZM2G084192
Traes_1AL_6CFD61F68	77.3891	20.986	23.1955	13.7976	52.7391	8.32373	22.1181		-1.8759	-1.7451	-2.2033	-2.6396	-1.2252		5.977e-10	7.122e-08	2.876e-06	3.623e-10	0.0002427		4.857e-08	1.509e-06	9.988e-06	1.944e-09	0.0006141		-0.7322	0.1577	-0.1577	0.0613	0.7356	0.7356					40.04		BRADI2G27340	OS05G0372400
Traes_1AL_6D1C60CD2	45.9721	4.3376	1.34537	0	634.813	2.0463	36.5408		-3.2851	-4.784	-5.9375	-7.9192	-3.9891		0.0001363	2.544e-06	0.0001559	8.383e-16	1.329e-06		0.001582	3.057e-05	0.000406	9.16e-15	4.921e-06		-0.6762	-0.5084	0.5084	0.0954	0.244	0.244					47.63	AT1G32980		OS01G0795100, OS01G0795000, OS01G0794800	GRMZM2G306143, GRMZM2G008109, GRMZM2G306143, GRMZM2G008109, GRMZM2G306143, GRMZM2G008109
Traes_1AL_6E1D671CC1	30.7066	74.0615	21.7939	101.479	180.01	73.051	46.815		1.2477	-0.5027	1.6668	-1.2852	-1.9137		0.02399	0.3826	0.003719	0.01905	0.0005258		0.08449	0.4687	0.007392	0.02977	0.001249		-0.0386	-0.4349	0.4349	0.9346	0.3294	0.3294					58.04
Traes_1AL_6E1FCE258	1.4976	1.78287	0.286367	0	16.5938	0	6.90833		0.1979	-1.8237	-2.0279	-6.3864	-1.2811		0.8291	0.1738	0.2351	7.227e-05	0.07743		0.9142	0.245	0.2943	0.0001699	0.1123		-0.4564	-0.5358	0.5358	0.3033	0.2152	0.2152					51.46	AT4G18570	BRADI2G15767	OS05G0573900	GRMZM5G811731
Traes_1AL_6E5BA9C6F	116.253	96.2712	6.71163	2.54887	184.918	1.21867	22.194		-0.2643	-3.9717	-4.6032	-6.8045	-2.9837		0.6982	8.738e-08	1.998e-06	1.025e-12	2.065e-05		0.8316	1.796e-06	7.109e-06	7.789e-12	6.289e-05		-0.7865	0.032	-0.032	0.0359	0.9456	0.9456					52.98	AT1G29930, AT2G34420, AT1G29910, AT1G29920, AT2G34430, AT1G29930, AT2G34420, AT1G29910, AT1G29920, AT2G34430, AT1G29930, AT2G34420, AT1G29910, AT1G29920, AT2G34430, AT1G29930, AT2G34420, AT1G29910, AT1G29920, AT2G34430, AT1G29930, AT2G34420, AT1G29910, AT1G29920, AT2G34430, AT1G29930, AT2G34420, AT1G29910, AT1G29920, AT2G34430, AT1G29930, AT2G34420, AT1G29910, AT1G29920, AT2G34430, AT1G29930, AT2…		OS09G0346500, OS01G0600900, OS01G0720500	GRMZM2G104549, AC208915.3_FG010, GRMZM2G155216, GRMZM2G120619, AC207722.2_FG009, GRMZM2G351977, GRMZM2G104549, AC208915.3_FG010, GRMZM2G155216, GRMZM2G120619, AC207722.2_FG009, GRMZM2G351977, GRMZM2G104549, AC208915.3_FG010, GRMZM2G155216, GRMZM2G120619, AC207722.2_FG009, GRMZM2G351977
Traes_1AL_6EDAE7905	367.066	62.6109	683.854	189.615	337.44	1437.39	214.347		-2.4663	0.8683	-0.9258	2.0241	-0.6332		0.002236	0.2803	0.2546	0.01184	0.4319		0.01411	0.3645	0.3155	0.01927	0.5001		-0.0257	-0.3752	0.3752	0.9564	0.4069	0.4069					46.49	AT1G41880, AT1G07070, AT3G55750, AT1G74270, AT1G41880, AT1G07070, AT3G55750, AT1G74270	BRADI2G17180	OS05G0556900, OS05G0555800
Traes_1AL_6EE1EF2C1	1.24847	0.9632	8.41073	19.9789	0.235433	51.9158	132.743		-0.3314	2.6463	3.7155	6.9052	8.2192		0.7706	0.01082	0.0005269	6.008e-08	9.883e-11		0.8791	0.02747	0.001243	2.261e-07	7.752e-10		0.7948	-0.3972	0.3972	0.0327	0.3775	0.3775					65.04		BRADI4G09417		GRMZM2G328171
Traes_1AL_6EE3AB1BA	18.6123	27.945	12.0338	1.91167	41.9011	9.792	10.3602		0.5807	-0.5999	-2.3431	-2.0698	-2.0097		0.1812	0.2126	0.007354	3.036e-05	3.262e-05		0.3581	0.29	0.01367	7.546e-05	9.62e-05		-0.8988	-0.2237	0.2237	0.0059	0.6297	0.6297					48.79		BRADI3G10422	OS02G0284500
Traes_1AL_6EF583CEF	55.7435	30.1873	32.5944	10.863	148.554	18.5895	50.901		-0.8778	-0.7716	-2.1403	-2.9601	-1.5393		0.02499	0.0558	0.0002269	3.295e-12	7.564e-05		0.08711	0.09808	0.0005732	2.337e-11	0.0002097		-0.7356	-0.4007	0.4007	0.0595	0.373	0.373				Protein-tyrosine phosphatase-like, PTPLA [Source:Projected from Arabidopsis thaliana (AT5G59770) TAIR;Acc:AT5G59770]	46.4	AT5G59770	BRADI2G23200	OS05G0460800	GRMZM2G035202
Traes_1AL_6F08804D5	169.658	101.785	346.205	319.062	16.4391	669.665	82.4599		-0.7302	1.0232	0.8825	5.3181	2.3187		0.04196	0.004143	0.01633	6.053e-42	7.792e-09		0.1273	0.01299	0.02799	8.536e-40	4.213e-08		0.4994	0.3341	-0.3341	0.2538	0.464	0.464					47.01			OS07G0301500
Traes_1AL_6F1332D75	7.29273	1.62233	3.40227	3.58633	2.47517	2.5677	1.79173		-2.1104	-1.0689	-1.4388	-0.0332	-0.4724		0.006683	0.1652	0.1838	0.9707	0.6128		0.03274	0.235	0.2375	0.9759	0.6729		-0.2481	0.469	-0.469	0.5917	0.2884	0.2884					64.22		BRADI3G33230	OS09G0353400, OS03G0439500, OS09G0354100, OS09G0354300, OS09G0353700	GRMZM5G826389
Traes_1AL_6F1907FF4	376.098	215.119	243.687	79.3155	335.209	249.66	133.638		-0.8044	-0.6266	-2.0617	-0.4239	-1.3226		0.004179	0.0268	3.898e-10	0.1359	4.456e-06		0.0228	0.0553	2.352e-09	0.1767	1.514e-05		-0.9317	-0.1153	0.1153	0.0023	0.8055	0.8055				nuclear RNA polymerase A2 [Source:Projected from Arabidopsis thaliana (AT1G29940) TAIR;Acc:AT1G29940]	38.89	AT1G29940	BRADI3G29917	OS10G0495600	GRMZM2G388892
Traes_1AL_6F271A0E5	11.0288	16.6983	10.1069	6.52097	8.06613	25.7084	24.8487		0.6005	-0.0929	-0.6201	1.6642	1.6064		0.09011	0.8225	0.3437	2.479e-05	4.062e-05		0.2203	0.866	0.4092	6.24e-05	0.000118		0.0722	-0.4998	0.4998	0.8777	0.2534	0.2534					47.62	AT4G02330, AT2G47550, AT1G02810	BRADI2G27930	OS05G0361500	GRMZM2G128682
Traes_1AL_6F6838FF8	76.747	41.552	18.0181	5.88377	67.0789	4.2029	10.6403		-0.8794	-2.0655	-3.6394	-3.9591	-2.6459		0.0004843	1.293e-11	2.44e-08	1.801e-15	8.933e-14		0.004326	9.869e-10	1.149e-07	1.897e-14	1.311e-12		-0.8678	0.2302	-0.2302	0.0114	0.6195	0.6195				nuclear shuttle interacting [Source:Projected from Arabidopsis thaliana (AT1G32070) TAIR;Acc:AT1G32070]	44.68	AT1G32070	BRADI2G22150	OS05G0481000
Traes_1AL_6F76874F5	3.22507	4.88927	10.298	10.9973	5.93667	17.9743	14.2269		0.5948	1.6431	1.8093	1.6059	1.2447		0.2919	0.003341	0.00759	0.0009434	0.01143		0.4905	0.01095	0.01406	0.001862	0.0205		0.7502	-0.4956	0.4956	0.0521	0.2581	0.2581					40.15
Traes_1AL_6F9D822D0	6.1801	8.50283	4.341	0.637233	13.4844	5.25737	3.47357		0.4608	-0.4609	-2.0597	-1.3296	-2.0016		0.3102	0.4125	0.08257	0.01186	0.0005936		0.5101	0.4981	0.1179	0.01931	0.001397		-0.8984	-0.3157	0.3157	0.006	0.4904	0.4904					46.39	AT1G62120, AT1G61990, AT1G62150, AT1G61970, AT1G21150, AT1G62490, AT1G62110, AT5G07900, AT1G61980, AT5G23930, AT1G61960, AT1G62085, AT1G56380, AT3G46950, AT1G62010	BRADI1G16160	OS07G0423000
Traes_1AL_6FDBD1964	395.605	250.081	167.541	60.7295	313.509	80.2291	99.6168		-0.6533	-1.2228	-2.5094	-1.9375	-1.6311		0.2047	0.01817	5.632e-06	0.0002166	0.001748		0.389	0.04099	1.866e-05	0.000474	0.003753		-0.933	0.2017	-0.2017	0.0022	0.6646	0.6646					42.79
Traes_1AL_7041CB930	532.33	126.123	87.9837	8.16537	353.357	10.461	44.5648		-2.061	-2.5688	-5.4388	-4.9976	-2.963		1.498e-07	1.171e-10	6.832e-20	9.942e-26	5.015e-13		5.551e-06	6.628e-09	3.128e-18	3.016e-24	6.344e-12		-0.8764	0.1412	-0.1412	0.0096	0.7627	0.7627					46.1
Traes_1AL_70C368B2E	12.1018	4.94557	1.71133	0	12.1766	2.3835	2.8323		-1.249	-2.7117	-4.5197	-2.2506	-2.0264		0.06972	0.001752	0.004725	0.007494	0.01124		0.1837	0.006575	0.009183	0.01267	0.02019		-0.945	-0.2198	0.2198	0.0013	0.6357	0.6357					66.94
Traes_1AL_70C6B29A7	96.9499	40.3752	28.0821	13.5607	72.3743	8.26717	27.0009		-1.2543	-1.7457	-2.857	-3.0918	-1.4132		0.0006145	6.29e-06	2.988e-07	7.122e-11	0.0003276		0.005202	6.504e-05	1.207e-06	4.226e-10	0.0008088		-0.7836	0.1946	-0.1946	0.0371	0.6759	0.6759					52.05	AT3G03690	BRADI3G27240	OS10G0437000	GRMZM2G038898
Traes_1AL_70FECD929	13.8585	1.17157	63.1195	119.709	1.6098	101.321	35.4592		-3.2955	2.0737	2.9339	5.5407	4.1059		0.00403	0.05018	0.005892	1.078e-06	0.000319		0.02217	0.09019	0.0112	3.334e-06	0.0007892		0.7519	0.0147	-0.0147	0.0513	0.9751	0.9751					71.16	AT3G29380, AT4G10680	BRADI2G17730	OS05G0548200	GRMZM2G361986
Traes_1AL_7102952DA	90.2862	43.4178	551.898	1080.17	6.8678	257.754	143.044		-1.0362	2.5657	3.5126	5.1217	4.2881		0.09167	2.516e-05	8.624e-09	6.558e-15	7.487e-11		0.2228	0.0002066	4.316e-08	6.489e-14	6.026e-10		0.7974	0.3922	-0.3922	0.0317	0.3842	0.3842					57.04
Traes_1AL_712AAC3AE	2.70437	1.28423	0.7726	0.637233	6.2223	0	0.7604		-1.0481	-1.8207	-1.2976	-5.2121	-2.9388		0.3067	0.141	0.3867	0.002373	0.01542		NA	NA	0.4533	0.004381	0.02681		-0.7284	-0.0393	0.0393	0.0634	0.9334	0.9334					54.89	AT3G10020	BRADI4G42710	OS12G0147200	GRMZM2G473485, GRMZM2G031033
Traes_1AL_71B35E1B3	10.2399	2.9236	1.14553	0	7.077	1.19037	0		-1.784	-2.8919	-4.6313	-2.4313	-5.2373		0.02677	0.003469	0.005321	0.02071	0.00116		NA	NA	0.01022	0.03213	0.00258		-0.9692	0.1012	-0.1012	0.0003	0.829	0.829					58.9
Traes_1AL_71C1631A01	54.7548	46.1464	31.2009	13.9004	26.4034	20.4627	20.0964		-0.2431	-0.7883	-1.4965	-0.3605	-0.4066		0.5926	0.0933	0.009549	0.4699	0.4118		0.7537	0.1475	0.01731	0.5316	0.4801		-0.8001	0.4229	-0.4229	0.0307	0.3445	0.3445					64.83	AT4G23610, AT2G46150	BRADI2G15420	OS05G0584300	GRMZM2G458448
Traes_1AL_7227291BB	35.9362	44.7252	112.806	295.997	84.9003	451.827	203.757		0.3206	1.6349	3.0001	2.3822	1.2477		0.5366	0.001569	8.602e-09	2.563e-06	0.01409		0.7119	0.006019	4.306e-08	7.486e-06	0.02472		0.7595	-0.4733	0.4733	0.0476	0.2834	0.2834					52.73
Traes_1AL_7242F453D	181.314	99.1137	43.173	15.4565	142.339	7.33193	41.6074		-0.8703	-2.053	-3.2241	-4.2176	-1.779		0.0001871	1.921e-15	2.055e-14	8.148e-26	1.649e-11		0.00204	4.918e-13	2.609e-13	2.5e-24	1.528e-10		-0.7659	0.2294	-0.2294	0.0447	0.6207	0.6207				DNA mismatch repair protein MutS, type 2 [Source:Projected from Arabidopsis thaliana (AT5G54090) TAIR;Acc:AT5G54090]	41.24	AT5G54090	BRADI3G30757	OS10G0509000	GRMZM2G060349
Traes_1AL_727215425	19.6223	32.2487	66.5463	86.9805	7.15547	93.0729	48.9924		0.7086	1.7664	2.1232	3.6932	2.777		0.005764	4.318e-12	3.965e-13	5.823e-29	3.077e-16		0.02926	3.945e-10	3.899e-12	2.444e-27	6.963e-15		0.8171	0.1737	-0.1737	0.0248	0.7096	0.7096					44.44
Traes_1AL_729BF3204	146.802	88.5615	57.7964	13.2631	117.797	20.1399	42.1212		-0.7233	-1.3267	-2.9305	-2.5087	-1.4669		0.06569	0.0009908	3.945e-08	1.015e-08	0.0003585		0.1761	0.004193	1.806e-07	4.345e-08	0.0008786		-0.8926	0.1169	-0.1169	0.0068	0.8029	0.8029					46.44	AT3G01180	BRADI3G27260	OS10G0437600	GRMZM2G126988
Traes_1AL_72B74D033	34.1494	30.901	46.7902	18.9257	111.032	18.5323	8.46903		-0.1477	0.4542	-0.8	-2.5679	-3.6494		0.6468	0.1653	0.08818	7.644e-13	4.453e-19		0.7953	0.2351	0.1249	5.907e-12	1.628e-17		-0.7103	0.1076	-0.1076	0.0737	0.8184	0.8184					66.4
Traes_1AL_72D386699	16.786	14.4488	2.18417	2.17893	3.00403	0	0.3376		-0.2088	-2.7989	-3.4978	-3.7378	-2.588		0.7188	0.0002481	0.004805	0.01643	0.03621		0.8463	0.001358	0.009325	0.02601	0.0574		-0.5988	0.6908	-0.6908	0.1554	0.0857	0.0857					41.04		BRADI2G23860, BRADI2G23850	OS05G0444300	GRMZM2G000816
Traes_1AL_738358449	35.5265	14.5461	20.3439	5.88377	36.7177	13.7564	5.5423		-1.2288	-0.7701	-2.4301	-1.3565	-2.5672		0.2065	0.4306	0.03109	0.1699	0.01141		0.3911	0.5161	0.04968	0.2159	0.02045		-0.9244	0.0751	-0.0751	0.0029	0.8729	0.8729					57.77		BRADI1G08860
Traes_1AL_73C8CD119	4.43373	0	10.6773	13.3092	0	2.54493	5.2325		-5.1852	1.202	1.4165	4.101	5.1151		0.001504	0.259	0.2107	0.01634	0.002181		0.01038	0.3418	0.2677	0.02587	0.004589		0.6846	0.3341	-0.3341	0.0898	0.464	0.464					58.25	AT2G40170, AT3G51810, AT2G40170, AT3G51810		OS05G0349800	GRMZM2G162659, AC233879.1_FG002
Traes_1AL_74A3AF73C	1.49813	0.915367	2.6024	2.17893	5.2311	0.4138	0		-0.5883	0.6997	0.1353	-2.9706	-4.4056		0.7024	0.6466	0.9371	0.07325	0.01554		0.8346	0.7177	0.9507	0.1013	0.027		-0.3748	0.2403	-0.2403	0.4075	0.6037	0.6037					53.19		BRADI2G27890	OS05G0362600	GRMZM2G450501
Traes_1AL_74B11DABD	19.441	3.875	42.3218	165.667	2.29063	163.433	60.8131		-2.288	1.0941	3.0019	5.9191	4.523		0.001931	0.1129	1.437e-05	5.043e-14	1.043e-08		0.01258	0.1725	4.466e-05	4.517e-13	5.508e-08		0.7927	-0.0344	0.0344	0.0335	0.9417	0.9417					43.01	AT2G37950, AT5G05830, AT2G37950, AT5G05830, AT2G37950, AT5G05830	BRADI2G23610	OS05G0452800	GRMZM2G066225, GRMZM2G058681, GRMZM2G175349
Traes_1AL_74EC6A79D	23.9215	10.0742	137.946	210.858	5.23173	215.02	68.4757		-1.2142	2.4647	3.0461	5.1851	3.5784		0.1087	0.000851	4.359e-05	2.861e-11	4.929e-06		0.251	0.003708	0.000125	1.795e-10	1.665e-05		0.7938	0.0601	-0.0601	0.0331	0.8981	0.8981					59.67
Traes_1AL_75166A6E7	864.824	749.814	1306.97	2502.35	473.03	1264.1	677.213		-0.2048	0.593	1.5205	1.4117	0.5155		0.5033	0.05269	7.464e-07	4.302e-06	0.09403		0.6869	0.09373	2.834e-06	1.214e-05	0.1334		0.711	0.48	-0.48	0.0733	0.2757	0.2757					44.49	AT4G30490, AT4G28070, AT4G30490, AT4G28070	BRADI3G19280	OS08G0265500	GRMZM2G164649, GRMZM2G062412
Traes_1AL_751745AD9	64.6947	54.7395	47.1237	8.16537	78.6818	24.1779	19.5076		-0.2431	-0.4452	-2.4568	-1.6817	-1.9943		0.5745	0.314	8.499e-05	0.0002792	1.912e-05		0.74	0.3992	0.000232	0.0006	5.859e-05		-0.9482	0.0222	-0.0222	0.0011	0.9623	0.9623					54.75	AT2G31840	BRADI2G25250	OS05G0417200	GRMZM6G785877
Traes_1AL_7531AC097	85.5188	60.5042	146.23	97.176	35.0401	127.071	211.228		-0.4971	0.7672	0.24	1.8651	2.5953		0.01141	7.298e-05	0.3231	2.103e-17	2.647e-34		0.04888	0.0005012	0.388	2.737e-16	6.29e-32		0.6555	-0.0535	0.0535	0.11	0.9093	0.9093					39.94	AT4G24040	BRADI3G31410	OS10G0521000	GRMZM2G162690
Traes_1AL_758414040	11.5596	6.71997	27.8618	12.019	2.24753	19.1814	22.1202		-0.7925	1.2666	0.1419	3.0611	3.2511		0.03382	0.0001361	0.7862	2.383e-08	1.669e-09		0.1089	0.0008358	0.8237	9.618e-08	1.026e-08		0.5819	0.132	-0.132	0.1705	0.7779	0.7779					46.51	AT5G23870	BRADI3G32865	OS10G0550500	GRMZM2G117999
Traes_1AL_762DB7548	15.7652	8.30497	33.5215	40.8005	0.693533	6.5581	104.577		-0.9197	1.0884	1.358	2.8948	6.8125		0.1053	0.04708	0.02152	0.001684	2.442e-15		0.2454	0.08579	0.03583	0.003185	4.789e-14		0.7236	0.268	-0.268	0.0661	0.5612	0.5612					57.23	AT2G16060	BRADI2G19690	OS05G0517600	GRMZM2G168898
Traes_1AL_764D4F4C2	93.2435	20.705	435.229	654.528	6.78433	785.575	239.073		-2.1231	2.1763	2.7476	6.6905	5.0106		0.001458	0.0009111	3.015e-05	1.061e-21	8.459e-13		0.01013	0.003915	8.9e-05	2.177e-20	1.022e-11		0.7531	0.0943	-0.0943	0.0507	0.8407	0.8407					46.03	AT2G41540	BRADI2G21150	OS05G0495700	GRMZM2G173195
Traes_1AL_765B8D887	6.11553	5.04973	0	2.81617	9.64337	0.4138	1.86763		-0.2716	-4.9506	-1.313	-4.0486	-2.313		0.715	0.00144	0.2493	0.001172	0.01026		0.8437	0.00562	0.3096	0.002277	0.01861		-0.5403	0.0126	-0.0126	0.2105	0.9785	0.9785					44.77	AT4G23420, AT4G11410, AT4G23430, AT4G23420, AT4G11410, AT4G23430, AT4G23420, AT4G11410, AT4G23430, AT4G23420, AT4G11410, AT4G23430	BRADI3G32760	OS10G0548000, OS10G0547900	GRMZM2G128577, GRMZM2G464885, GRMZM2G128577, GRMZM2G464885
Traes_1AL_765E08D12	4.65907	25.5986	8.41593	5.63227	8.36517	18.2178	2.47613		2.3828	0.8063	0.0448	1.1071	-1.6481		0.0001269	0.2301	0.9606	0.07422	0.03295		0.001491	0.3096	0.9694	0.1025	0.05277		-0.2757	0.1072	-0.1072	0.5496	0.8191	0.8191					43.39	AT1G74260		OS05G0104650, OS01G0888500	GRMZM2G045049, GRMZM2G000622, GRMZM2G045049, GRMZM2G000622
Traes_1AL_772113B31	3.4224	1.98273	3.19547	10.493	4.19387	2.07453	2.98413		-0.768	-0.1213	1.4509	-1.0154	-0.5347		0.273	0.8675	0.05624	0.2129	0.4657		0.4703	0.9013	0.08405	0.2648	0.5332		0.4757	0.2705	-0.2705	0.2806	0.5574	0.5574					57.28		BRADI2G27940	OS05G0360400	GRMZM2G340444, GRMZM2G302912
Traes_1AL_7742956F5	12.0998	10.1676	8.06857	26.6342	34.8087	5.78153	7.40707		-0.2311	-0.5583	0.9279	-2.5389	-2.2377		0.6769	0.349	0.1368	4.425e-05	0.0001523		0.8166	0.4348	0.1833	0.0001075	0.0004005		-0.1364	0.0741	-0.0741	0.7706	0.8746	0.8746					43.54
Traes_1AL_77ADA5710	18.9081	9.26087	9.1682	0.637233	15.6289	4.036	7.55567		-1.0115	-1.0315	-3.5897	-1.8872	-1.0613		0.03086	0.04131	0.00209	0.002222	0.04734		0.1019	0.07747	0.004378	0.004122	0.07273		-0.8767	-0.1011	0.1011	0.0096	0.8293	0.8293					60.75	AT1G12840	BRADI2G14400	OS05G0593100	GRMZM2G177912, GRMZM2G128995, GRMZM2G144372
Traes_1AL_78178EEB7	66.6214	47.5997	24.3823	7.40967	51.3468	11.121	26.5104		-0.4898	-1.4209	-2.8145	-2.1928	-0.9748		0.05065	8.596e-07	3.274e-07	1.697e-09	0.0009197		0.1457	1.236e-05	1.314e-06	8.241e-09	0.002087		-0.8619	0.0752	-0.0752	0.0126	0.8727	0.8727					41.06	AT2G32340, AT1G05270	BRADI2G20810	OS05G0499500	GRMZM2G089962
Traes_1AL_782F09647	39.947	21.1261	7.29077	4.34203	52.4536	10.6507	12.1654		-0.9135	-2.4334	-2.7621	-2.2654	-2.072		0.06235	1.448e-05	0.0004278	3.218e-05	9.07e-05		0.1695	0.0001307	0.001026	7.968e-05	0.0002482		-0.9238	-0.2258	0.2258	0.003	0.6263	0.6263					43.36	AT5G23720	BRADI2G11830	OS01G0311500	GRMZM2G139892
Traes_1AL_783DB203B	48.6125	19.5106	26.9156	3.1861	36.9409	4.86907	11.882		-1.3081	-0.8376	-3.1061	-2.8496	-1.591		0.005858	0.08239	7.501e-05	2.75e-06	0.002236		0.02961	0.1336	0.0002066	7.987e-06	0.004692		-0.8426	0.1531	-0.1531	0.0173	0.7431	0.7431					60.45
Traes_1AL_78829C302	9.485	16.5273	17.8159	17.251	8.2273	23.8663	12.898		0.772	0.8713	0.9546	1.5076	0.6428		0.1846	0.1439	0.1576	0.01236	0.2996		0.3627	0.2099	0.2078	0.02004	0.3657		0.6028	0.113	-0.113	0.1519	0.8094	0.8094					42.49			OS01G0540800
Traes_1AL_789B53D8F	3.99687	0.850467	4.12723	0.637233	6.0172	0.4421	0		-2.0623	-0.0005	-1.6888	-3.372	-4.9106		0.06487	0.9996	0.2561	0.01497	0.003099		NA	NA	0.317	0.02389	0.006305		-0.7096	0.2226	-0.2226	0.0741	0.6314	0.6314					54.33		BRADI2G18997	OS05G0529900	GRMZM2G029716
Traes_1AL_78C449772	8.9479	17.5638	6.23357	1.91167	22.3912	21.0772	18.2392		0.9645	-0.5355	-1.2678	-0.0865	-0.2928		0.00323	0.2285	0.1202	0.7824	0.3518		0.01866	0.3079	0.1638	0.8285	0.4189		-0.5427	-0.6982	0.6982	0.2081	0.081	0.081					54		BRADI3G26750	OS04G0110500	GRMZM2G049888
Traes_1AL_78CB13657	77.8326	93.1301	82.0362	262.432	90.0469	108	130.137		0.26	0.0717	1.693	0.2573	0.5278		0.403	0.8217	1.659e-07	0.4164	0.09207		0.5999	0.8654	6.955e-07	0.4774	0.1309		0.8406	0.0427	-0.0427	0.0178	0.9276	0.9276					40.52	AT2G35210, AT5G46750, AT4G17890, AT2G35210, AT5G46750, AT4G17890	BRADI3G34180	OS10G0574800	GRMZM2G094390, GRMZM2G134045
Traes_1AL_78DBF781B	163.458	80.5721	40.6247	12.3889	157.333	11.0617	43.3467		-1.0215	-1.9921	-3.3404	-3.7949	-1.8709		2.981e-06	5.379e-16	3.154e-14	2.424e-28	3.95e-14		6.971e-05	1.651e-13	3.858e-13	9.662e-27	6.211e-13		-0.8372	0.0877	-0.0877	0.0188	0.8516	0.8516				GTP-binding family protein [Source:Projected from Arabidopsis thaliana (AT4G02790) TAIR;Acc:AT4G02790]	44.1	AT4G02790	BRADI2G24370	OS05G0430400	GRMZM2G077662
Traes_1AL_790B6206A	7.3149	1.55743	6.67733	0	10.4077	3.39807	1.79173		-2.1829	-0.1793	-4.0252	-1.625	-2.4599		0.001662	0.7695	0.01176	0.02095	0.001838		0.01121	0.8229	0.02086	0.03247	0.003927		-0.8089	-0.2358	0.2358	0.0276	0.6107	0.6107					57.67		BRADI4G11640	OS03G0430500	GRMZM2G059165
Traes_1AL_791D3B325	393.031	159.406	1055.15	1739.81	119.271	2420.66	883.656		-1.2817	1.4034	2.1111	4.2765	2.8445		0.0205	0.01098	0.000134	1.176e-14	2.898e-07		0.07542	0.02779	0.0003531	1.128e-13	1.196e-06		0.761	-0.0397	0.0397	0.047	0.9326	0.9326					58		BRADI3G34160	OS10G0574700	GRMZM2G093270, GRMZM2G094168
Traes_1AL_792843F86	143.428	183.111	48.4405	37.7013	163.466	28.6222	81.553		0.3485	-1.5565	-1.7802	-2.49	-0.9977		0.2644	2.669e-06	8.51e-06	1.667e-12	0.002033		0.4606	3.185e-05	2.739e-05	1.231e-11	0.004307		-0.7326	0.0969	-0.0969	0.0611	0.8362	0.8362					41	AT3G06860	BRADI2G43020	OS05G0362100	GRMZM2G117357
Traes_1AL_792E76B4D	9.14467	10.1507	1.03863	0	37.8221	1.21867	0.4228		0.127	-3.0558	-4.2804	-4.8171	-6.1882		0.7691	0.0003013	0.006333	6.164e-09	3.495e-08		0.8781	0.001592	0.01195	2.734e-08	1.681e-07		-0.9189	-0.0966	0.0966	0.0034	0.8368	0.8368					55.24	AT4G22200			AC234152.1_FG007
Traes_1AL_79934C316	198.725	198.907	149.189	85.8351	162.821	39.2164	91.6422		0.0006	-0.4099	-1.0737	-2.035	-0.826		0.9985	0.2288	0.004355	2.47e-08	0.0172		0.9993	0.3083	0.008532	9.94e-08	0.02955		-0.5919	0.5301	-0.5301	0.1615	0.221	0.221				RING/U-box superfamily protein [Source:Projected from Arabidopsis thaliana (AT2G45530) TAIR;Acc:AT2G45530]	45.44	AT2G45530	BRADI3G29017	OS10G0481450	GRMZM2G079343, GRMZM2G131723
Traes_1AL_79B0A3D17	309.21	98.9535	112.798	33.2263	147.771	66.582	76.3341		-1.6362	-1.4446	-3.0484	-1.142	-0.9478		3.338e-07	8.549e-06	1.662e-13	0.0007045	0.004412		1.092e-05	8.411e-05	1.757e-12	0.00142	0.008697		-0.8894	0.1021	-0.1021	0.0074	0.8276	0.8276					43.64
Traes_1AL_79B8C6F15	23.8877	17.7349	16.3068	1.27443	97.4064	8.2617	23.4161		-0.4392	-0.5337	-3.1333	-3.5322	-2.0395		0.2171	0.1657	0.0007658	6.918e-16	6.674e-09		0.4046	0.2355	0.001751	7.618e-15	3.656e-08		-0.7858	-0.4141	0.4141	0.0362	0.3557	0.3557					54.82	AT5G08070, AT5G60970, AT5G08070, AT5G60970	BRADI2G20060	OS05G0513100	GRMZM2G120151, GRMZM2G035944
Traes_1AL_7A43105B0	257.013	147.269	71.6112	20.5398	143.015	20.7062	56.9598		-0.8	-1.8225	-3.1673	-2.7667	-1.3202		0.01051	1.869e-08	2.352e-13	7.845e-14	6.946e-05		0.04599	4.886e-07	2.415e-12	6.853e-13	0.0001938		-0.8404	0.2446	-0.2446	0.0179	0.597	0.597				beta-galactosidase 17 [Source:Projected from Arabidopsis thaliana (AT1G72990) TAIR;Acc:AT1G72990]	39.91	AT1G72990	BRADI2G18440	OS05G0539400	GRMZM2G164676
Traes_1AL_7A4E7326F	508.6	339.143	1126.37	634.853	58.1855	1430.09	630.463		-0.5832	1.145	0.3207	4.6057	3.4265		0.01111	5.52e-07	0.1772	5.925e-79	4.398e-44		0.04791	8.559e-06	0.2301	9.942e-76	2.303e-41		0.5621	0.2322	-0.2322	0.189	0.6164	0.6164					50.87	AT2G24190, AT3G61220, AT1G01800		OS02G0640800	GRMZM2G170017
Traes_1AL_7A7AF6EBA	15.4126	62.9447	41.8486	21.5931	83.767	37.2362	26.6169		1.963	1.3963	0.547	-1.1287	-1.5992		0.01498	0.08586	0.5297	0.1601	0.04736		0.05987	0.1381	0.5917	0.2047	0.07276		-0.3611	-0.3175	0.3175	0.4261	0.4877	0.4877					52.38		BRADI1G37440	OS03G0627900
Traes_1AL_7AD0B75D0	11.3535	2.21663	8.53097	3.45337	4.2702	1.66073	2.2052		-2.3069	-0.4256	-1.6777	-1.2906	-0.9212		0.005803	0.5921	0.1192	0.2028	0.3333		0.02941	0.6688	0.1627	0.2534	0.4		-0.4123	0.54	-0.54	0.358	0.2108	0.2108					39.21	AT5G10240, AT5G65010	BRADI2G21050	OS06G0265000	GRMZM2G074589
Traes_1AL_7AE810D24	15.6113	13.677	17.6295	55.4302	7.95723	6.08773	14.3695		-0.1831	0.1564	1.6961	-0.3583	0.8168		0.7034	0.7519	0.0008904	0.5533	0.1281		0.8354	0.8085	0.00201	0.6141	0.1748		0.6122	0.6624	-0.6624	0.1439	0.1049	0.1049					41.61
Traes_1AL_7B0AEEF9C	509.457	65.3276	2620.79	4993.16	3.57107	5226.76	1604.76		-2.8003	2.2447	3.1301	9.84	8.2182		0.005602	0.02609	0.001923	5.833e-21	4.368e-15		0.02859	0.05418	0.00406	1.102e-19	8.198e-14		0.7403	0.1808	-0.1808	0.0571	0.6981	0.6981					61.27		BRADI2G24140	OS05G0437401
Traes_1AL_7B3F238C6	17.138	14.2799	3.7956	3.1861	12.8674	0.802067	11.5679		-0.2685	-2.0658	-1.6051	-3.6434	-0.1325		0.495	0.0001419	0.02794	8.468e-05	0.7699		0.6802	0.0008647	0.04519	0.0001971	0.8144		-0.551	0.1479	-0.1479	0.1999	0.7516	0.7516					41.27	AT5G46570	BRADI3G33950	OS10G0571300	GRMZM2G169080, GRMZM2G054634
Traes_1AL_7B4EC1E3C	35.2527	22.6699	15.2885	5.09777	23.8347	9.463	23.8934		-0.6364	-1.1867	-2.0358	-1.3093	-0.0063		0.1373	0.009967	0.002281	0.01037	0.9889		0.2954	0.02576	0.004741	0.01708	0.9916		-0.7623	-0.0756	0.0756	0.0463	0.872	0.872					42.75	AT4G17540	BRADI3G33530	OS10G0563400	GRMZM2G040991
Traes_1AL_7B509569F	5.70203	1.96043	2.17717	0	3.25217	2.54493	0.3376		-1.491	-1.396	-3.8049	-0.3954	-2.7699		0.07798	0.1281	0.02246	0.6784	0.03518		NA	NA	0.03722	0.7328	0.05595		-0.9198	0.0279	-0.0279	0.0034	0.9526	0.9526					45.85	AT5G65350			GRMZM2G451254
Traes_1AL_7BE5906B2	157.504	78.6438	614.945	1206.31	32	537.494	70.1519		-0.9808	1.9261	2.875	3.9801	1.1051		0.1271	0.002632	7.404e-06	8.89e-10	0.09199		0.2799	0.009071	2.405e-05	4.51e-09	0.1308		0.6284	0.4233	-0.4233	0.1307	0.344	0.344					65.52	AT3G23230
Traes_1AL_7C15494B7	738.775	478.019	89.6015	320.811	493.314	71.5734	104.366		-0.6224	-3.008	-1.215	-2.7574	-2.2158		0.1469	5.812e-12	0.005668	4.314e-10	3.89e-07		0.3096	5.026e-10	0.01081	2.29e-09	1.572e-06		-0.5481	0.4033	-0.4033	0.2027	0.3696	0.3696					50.58	AT5G12250	BRADI2G25370	OS05G0413200	GRMZM2G334899
Traes_1AL_7C2C5EF89	109.013	54.6832	30.509	6.2537	93.686	9.23957	14.1653		-0.9868	-1.8163	-3.5767	-3.28	-2.7306		0.01136	9.364e-06	2.313e-08	1.028e-11	9.228e-10		0.04869	9.064e-05	1.093e-07	6.851e-11	5.956e-09		-0.9319	0.1676	-0.1676	0.0022	0.7194	0.7194					46.99	AT2G21350, AT4G39040	BRADI3G30600	OS10G0512500	GRMZM2G161506
Traes_1AL_7C3E4A07E	15.704	10.3215	15.0544	37.126	6.1756	18.0564	19.3835		-0.5879	-0.0572	1.0774	1.5406	1.6375		0.2127	0.9058	0.03814	0.003787	0.001808		0.3993	0.9285	0.05953	0.006746	0.00387		0.8395	0.2798	-0.2798	0.0181	0.5434	0.5434					44.2	AT5G07920		OS03G0425300
Traes_1AL_7C783DF2D	35.5005	10.511	8.9887	5.73497	10.3405	6.32577	15.7741		-1.7433	-1.9539	-1.891	-0.7198	0.5932		2.072e-05	1.912e-05	0.002302	0.1872	0.2009		0.00034	0.0001646	0.00478	0.2358	0.2589		-0.5575	0.1394	-0.1394	0.1935	0.7657	0.7657					53.16	AT3G23410, AT4G28570, AT1G03990			GRMZM2G380286
Traes_1AL_7C91EF27D	489.512	1136.06	57.2377	29.374	676.539	44.1935	124.056		1.2002	-3.0481	-3.8345	-3.8772	-2.4169		0.01624	2.373e-09	2.406e-11	6.118e-14	1.675e-06		0.06351	8.639e-08	1.741e-10	5.419e-13	6.093e-06		-0.8116	0.046	-0.046	0.0267	0.922	0.922				Phosphoglycerate kinase, chloroplastic [Source:UniProtKB/Swiss-Prot;Acc:P12782]	42.85		BRADI2G21120	OS05G0496200	GRMZM2G083016, GRMZM2G089136
Traes_1AL_7CA10952F	28.5249	13.592	10.2661	3.1861	73.0082	87.963	14.3724		-1.071	-1.4587	-2.3395	0.2608	-2.3113		0.03323	0.006969	0.003269	0.5845	7.988e-06		0.1076	0.0195	0.006581	0.6443	2.609e-05		-0.6534	-0.6738	0.6738	0.1115	0.097	0.097					63.97	AT5G59050, AT3G54000, AT5G59050, AT3G54000	BRADI2G23580	OS05G0453300	GRMZM5G821139, GRMZM2G067156
Traes_1AL_7CCE9A0AF	14.4416	20.1192	5.63233	5.24653	38.7355	11.4755	18.662		0.4794	-1.253	-1.4825	-1.7259	-1.0424		0.3846	0.04678	0.08209	0.002984	0.05986		0.5826	0.0854	0.1173	0.005417	0.08949		-0.661	-0.5554	0.5554	0.1059	0.1955	0.1955					65.69		BRADI2G08310	OS07G0510400, OS07G0510500	GRMZM2G039129, GRMZM2G113794, GRMZM2G039129, GRMZM2G113794
Traes_1AL_7CED5DF52	85.9904	111.611	178.478	684.166	106.429	135.355	123.824		0.3759	1.0468	2.9519	0.3441	0.2162		0.3057	0.004442	1.217e-15	0.3526	0.5588		0.5055	0.01371	2.026e-14	0.4118	0.6227		0.8016	0.3258	-0.3258	0.0302	0.4759	0.4759					45.69	AT1G06410	BRADI2G19710	OS05G0517200
Traes_1AL_7CF571E9F	7.03033	4.5256	3.05667	1.27443	23.2671	5.11263	1.88613		-0.6188	-1.1365	-1.6593	-2.0901	-3.4207		0.5602	0.3076	0.2259	0.05254	0.002891		0.7292	0.3927	0.2843	0.07507	0.00592		-0.8723	-0.354	0.354	0.0104	0.4359	0.4359					51.73	AT1G53240, AT3G15020, AT1G53240, AT3G15020, AT1G53240, AT3G15020, AT1G53240, AT3G15020	BRADI2G15740	OS05G0574400, OS01G0649100	GRMZM2G466833, GRMZM2G154595, GRMZM2G466833, GRMZM2G154595
Traes_1AL_7D0F5FDAD	62.5918	66.314	31.407	9.06987	110.097	17.4778	48.8858		0.0763	-0.9859	-2.4235	-2.6482	-1.1713		0.7369	0.0001604	1.174e-06	2.151e-18	1.346e-06		0.8577	0.0009536	4.332e-06	3.117e-17	4.978e-06		-0.8158	-0.1988	0.1988	0.0253	0.6692	0.6692					38.3		BRADI3G27990	OS10G0458700	GRMZM2G124301
Traes_1AL_7D7864504	170.296	78.2738	147.913	28.8684	121.065	176.51	134.072		-1.1225	-0.2033	-2.2773	0.5391	0.1491		9.098e-06	0.4219	4.189e-10	0.03525	0.5626		0.0001744	0.5073	2.516e-09	0.05222	0.6264		-0.5659	-0.4112	0.4112	0.1854	0.3594	0.3594					44.15	AT3G53880, AT2G37760, AT2G37790, AT2G37770		OS05G0456300	GRMZM2G059314
Traes_1AL_7D7FC9503	111.553	108.846	28.7983	15.4723	94.5534	6.0339	12.7575		-0.0349	-1.9157	-2.7644	-3.8894	-2.927		0.8904	4.451e-11	1.647e-09	7.792e-19	5.365e-17		0.948	2.877e-09	9.096e-09	1.189e-17	1.381e-15		-0.7827	0.4056	-0.4056	0.0375	0.3667	0.3667				DHBP synthase RibB-like alpha/beta domain;GTP cyclohydrolase II [Source:Projected from Arabidopsis thaliana (AT5G59750) TAIR;Acc:AT5G59750]	49.89	AT5G59750	BRADI2G23220	OS05G0460600	GRMZM2G336908
Traes_1AL_7D8C62AA4	134.3	47.9496	48.0904	8.43263	69.8921	3.26217	6.2731		-1.47	-1.4524	-3.7012	-4.2784	-3.377		0.003311	0.004182	1.041e-07	3.88e-10	1.363e-08		0.01902	0.01308	4.489e-07	2.075e-09	7.044e-08		-0.7843	0.4735	-0.4735	0.0368	0.2831	0.2831					50.07	AT2G45190, AT4G00180, AT2G45190, AT4G00180	BRADI3G30410	OS10G0508300	GRMZM2G167824, GRMZM2G074543
Traes_1AL_7DDB6D362	61.4002	22.6368	209.046	1149.48	2.39817	1814.55	442.377		-1.3745	1.6913	4.0477	9.0761	7.1209		0.1401	0.06785	1.237e-05	6.845e-20	8.108e-13		0.2998	0.1145	3.884e-05	1.166e-18	9.822e-12		0.804	-0.0042	0.0042	0.0293	0.9928	0.9928					49.26	AT4G05340		OS07G0517800	GRMZM2G106807
Traes_1AL_7E05D3432	94.9004	86.7754	47.1603	15.2051	231.614	53.0442	21.2572		-0.1265	-0.9884	-2.3808	-2.109	-3.4167		0.6755	0.001965	5.141e-07	2.779e-11	4.23e-23		0.8157	0.0072	2.005e-06	1.749e-10	2.828e-21		-0.9534	-0.151	0.151	0.0009	0.7466	0.7466					58.57		BRADI2G21910	OS05G0487100, OS05G0487300	GRMZM2G162127, GRMZM2G129166, GRMZM2G162868, GRMZM2G162127, GRMZM2G129166, GRMZM2G162868
Traes_1AL_7E3623F89	1406.75	774.691	4950.65	11203.6	192.709	7028.54	2895.59		-0.8523	1.7979	2.9642	5.1375	3.8705		0.05341	4.541e-05	1.801e-11	4.654e-31	2.585e-18		0.1515	0.0003378	1.329e-10	2.417e-29	8.351e-17		0.8151	0.2156	-0.2156	0.0255	0.6424	0.6424					42.72	AT3G56050, AT2G40270	BRADI2G22610	OS05G0471000	GRMZM2G095588
Traes_1AL_7F4B707C7	20.3818	15.7691	202.846	113.969	10.5851	418.857	90.6997		-0.3489	3.2906	2.4623	5.2336	3.051		0.4974	3.139e-11	1.99e-06	3.892e-24	5.175e-09		0.6821	2.123e-09	7.083e-06	1.013e-22	2.895e-08		0.6858	-0.1365	0.1365	0.0889	0.7704	0.7704					48.79
Traes_1AL_7FEC8D7C5	93.5981	78.9061	29.9165	21.4746	65.4557	39.6407	24.6474		-0.2469	-1.6151	-1.9727	-0.7228	-1.3931		0.366	1.174e-07	2.569e-06	0.01847	1.402e-05		0.5654	2.334e-06	8.991e-06	0.02894	4.395e-05		-0.9298	0.1425	-0.1425	0.0024	0.7605	0.7605					42.54		BRADI2G23860, BRADI2G23850	OS05G0444300	GRMZM2G000816
Traes_1AL_8009A9B5F	43.947	18.1463	8.24347	2.4304	28.1638	1.16483	11.6963		-1.271	-2.3435	-4.0066	-4.2928	-1.2383		0.003118	2.149e-06	3.136e-05	2.878e-07	0.01046		0.01816	2.657e-05	9.229e-05	9.749e-07	0.01894		-0.7555	0.1574	-0.1574	0.0495	0.736	0.736					43.27
Traes_1AL_80931BE4C	84.836	31.1458	232.58	1667.82	155.534	316.303	264.135		-1.4119	1.4251	4.2059	1.0016	0.7475		0.03184	0.02882	1.052e-10	0.1234	0.2503		0.1043	0.05852	6.894e-10	0.1623	0.3136		0.7819	-0.1163	0.1163	0.0378	0.8039	0.8039					53.26		BRADI2G27050	OS05G0380900	GRMZM2G474755, GRMZM2G340807
Traes_1AL_80ED6E4E9	33.6155	12.8064	120.572	189.306	19.1065	390.444	131.355		-1.3723	1.8193	2.4398	4.2832	2.733		0.01333	0.000674	7.508e-06	2.874e-15	5.464e-07		0.05496	0.003073	2.435e-05	2.961e-14	2.155e-06		0.7373	-0.2416	0.2416	0.0586	0.6017	0.6017					55.55
Traes_1AL_816D5E159	17.4839	1.99977	95.2851	247.572	0.916233	198.903	69.6282		-2.9815	2.3737	3.6992	7.2823	5.8136		0.0007911	0.003297	5.087e-06	1.713e-13	4.478e-09		0.006323	0.01083	1.699e-05	1.431e-12	2.534e-08		0.7927	0.0334	-0.0334	0.0335	0.9434	0.9434					61.54
Traes_1AL_8264ECC42	176.89	141.669	93.6502	40.6215	314.33	145.591	163.18		-0.3213	-0.9116	-1.8806	-1.1078	-0.9441		0.2116	0.0006285	4.918e-08	2.276e-05	0.0002704		0.3978	0.002907	2.22e-07	5.759e-05	0.0006785		-0.7973	-0.5766	0.5766	0.0317	0.1754	0.1754					43.75	AT5G35910, AT1G54440	BRADI3G27252	OS10G0437200	GRMZM2G118917
Traes_1AL_82AAF3E95	90.8878	141.99	351.479	1796.1	104.628	611.425	228.117		0.6313	1.9104	4.2125	2.492	1.1003		0.335	0.00351	1.21e-10	0.0001381	0.09308		0.5351	0.01137	7.859e-10	0.0003112	0.1322		0.8727	0.1038	-0.1038	0.0104	0.8248	0.8248					54.29	AT2G15220, AT2G15130, AT2G15170, AT2G15220, AT2G15130, AT2G15170, AT2G15220, AT2G15130, AT2G15170		OS10G0490900, OS10G0491000, OS10G0490800
Traes_1AL_82B241CB7	67.4946	49.1	22.7454	5.6165	60.1143	4.89463	23.9397		-0.4543	-1.5503	-3.0301	-3.5435	-1.336		0.07431	1.701e-07	2.035e-07	4.509e-14	9.092e-06		0.1923	3.187e-06	8.418e-07	4.06e-13	2.943e-05		-0.7953	0.1399	-0.1399	0.0325	0.7647	0.7647					46.37		BRADI3G33650	OS10G0564400
Traes_1AL_8302FC776	7.657	0.3381	25.1252	40.5793	1.77313	11.9514	20.2419		-3.8846	1.6415	2.2581	2.5801	3.3026		0.00172	0.107	0.02993	0.01982	0.002563		0.01151	0.1651	0.04805	0.03086	0.005308		0.7568	0.0634	-0.0634	0.0489	0.8926	0.8926					64.67	AT5G61320, AT1G64950, AT1G64900, AT2G12190, AT1G64930, AT3G03470, AT1G64940, AT5G61320, AT1G64950, AT1G64900, AT2G12190, AT1G64930, AT3G03470, AT1G64940	BRADI3G10960	OS10G0514700, OS10G0514901
Traes_1AL_8328B19F6	2.34173	0	55.8962	121.165	0	117.495	82.764		-3.9424	4.3078	5.3459	8.9399	8.4605		0.01288	0.0001354	2.451e-06	1.204e-08	6.971e-08		0.05356	0.0008323	8.605e-06	5.095e-08	3.186e-07		0.8489	-0.1318	0.1318	0.0157	0.7782	0.7782					65.15
Traes_1AL_834747574	42.7688	39.8155	24.4253	129.478	57.2529	106	24.2167		-0.099	-0.7983	1.5242	0.87	-1.2203		0.8648	0.1814	0.01033	0.1331	0.04107		0.9338	0.2538	0.01857	0.1734	0.06415		0.2497	-0.0742	0.0742	0.5891	0.8744	0.8744					48.77	AT1G64355	BRADI2G15870		GRMZM5G846343, GRMZM2G107417
Traes_1AL_836FE7352	13.8562	5.7789	1.42493	0	7.94453	0	0		-1.2213	-3.2199	-5.0448	-5.2656	-5.3867		0.1052	0.0008403	0.002345	0.001149	0.0008074		0.2452	0.003673	0.004862	0.002234	0.001852		-0.9114	0.2966	-0.2966	0.0043	0.5183	0.5183					49.35	AT2G14095		OS10G0377000	GRMZM2G167584
Traes_1AL_8446A8622	716.697	174.418	84.4141	17.8422	661.634	75.8732	133.969		-2.0078	-3.0344	-4.8386	-3.0737	-2.2684		0.0003286	7.547e-08	8.073e-14	5.823e-08	5.447e-05		0.003186	1.584e-06	9.056e-13	2.198e-07	0.0001548		-0.9237	-0.1954	0.1954	0.003	0.6746	0.6746					56.25			OS01G0106400, OS05G0272300, OS01G0106300	AC226235.2_FG001
Traes_1AL_8469289D7	58.187	54.8639	10.075	3.1861	19.125	0.830367	1.10727		-0.0797	-2.4698	-3.373	-4.1509	-3.8658		0.8722	7.668e-06	2.991e-05	1.578e-05	9.129e-06		0.938	7.685e-05	8.833e-05	4.093e-05	2.954e-05		-0.7605	0.5641	-0.5641	0.0472	0.1871	0.1871					46.9
Traes_1AL_84E91C69D	20.521	13.8344	16.0204	2.4304	17.4959	14.6012	5.85523		-0.5867	-0.3507	-2.9327	-0.2671	-1.5602		0.1268	0.3869	0.001865	0.5346	0.001839		0.2794	0.4731	0.003952	0.596	0.003928		-0.8895	-0.0577	0.0577	0.0073	0.9021	0.9021					47.87	AT4G30900		OS05G0279600	GRMZM2G351514
Traes_1AL_84EC3F1F6	4.74637	0.498633	2.8295	1.91167	1.19337	2.62423	1.35963		-2.9493	-0.7453	-0.7297	1.0062	0.2173		0.01305	0.4872	0.5682	0.402	0.8624		NA	NA	0.6276	0.4625	0.8927		-0.085	0.2003	-0.2003	0.8562	0.6667	0.6667					48		BRADI3G15370	OS08G0180400	GRMZM2G070639
Traes_1AL_856C748AD	145.602	74.7124	51.3694	30.5589	74.5675	34.6756	41.3918		-0.9595	-1.4808	-2.1745	-1.0968	-0.8409		0.00051	3.709e-07	2.405e-08	0.0004964	0.005816		0.004502	6.166e-06	1.134e-07	0.001027	0.01118		-0.8741	0.2989	-0.2989	0.0101	0.5149	0.5149					39.33		BRADI3G29861	OS10G0494800	GRMZM2G558078
Traes_1AL_85A22F85F	30.9157	42.425	44.6845	26.3511	42.0923	20.7172	11.1451		0.449	0.5324	-0.2584	-1.0153	-1.8838		0.2621	0.193	0.6078	0.01947	4.531e-05		0.458	0.2674	0.6642	0.03036	0.0001305		-0.5434	0.5336	-0.5336	0.2075	0.2174	0.2174					60.99
Traes_1AL_85A5BDE5F	14.4206	12.0376	11.2658	2.54887	17.6211	6.77337	6.8231		-0.2427	-0.3536	-1.6092	-1.39	-1.3954		0.4715	0.354	0.03085	0.002129	0.001412		0.6609	0.4398	0.04935	0.003961	0.003091		-0.9336	-0.0713	0.0713	0.0021	0.8793	0.8793					45.54	AT4G19400	BRADI2G31680	OS05G0241400	GRMZM2G147271, GRMZM2G176665
Traes_1AL_86584D71E	0.831933	1.55743	1.44523	0.637233	1.18067	2.9049	1.45413		0.7904	0.6213	0.3453	1.1999	0.2622		0.4631	0.5958	0.8204	0.2619	0.8187		NA	NA	0.8532	0.3184	0.856		-0.0478	-0.5375	0.5375	0.9189	0.2134	0.2134					39.15				GRMZM2G473925
Traes_1AL_86739A2DD	1.7686	2.62483	5.05437	61.9828	8.1934	46.9087	15.1699		0.4867	1.4185	4.8482	2.4208	0.845		0.6091	0.1363	1.164e-07	0.002793	0.3067		0.7668	0.2009	4.984e-07	0.005093	0.3731		0.7514	-0.3933	0.3933	0.0515	0.3827	0.3827					70.2
Traes_1AL_86EFC2804	20.4587	13.3356	3.98203	0.637233	44.2494	1.19037	3.0601		-0.5986	-2.2278	-3.7271	-4.9422	-3.8066		0.3114	0.001247	0.00241	6.364e-08	2.032e-07		0.5114	0.005011	0.004983	2.388e-07	8.594e-07		-0.9111	-0.0183	0.0183	0.0043	0.969	0.969				Domain of unknown function (DUF1995) [Source:Projected from Arabidopsis thaliana (AT3G20680) TAIR;Acc:AT3G20680]	62.92	AT3G20680	BRADI2G20790	OS05G0500400	GRMZM2G014099
Traes_1AL_8714A6D32	31.1705	15.1579	201.152	442.602	1.92867	291.938	56.5054		-1.0188	2.6415	3.748	6.9932	4.6706		0.1118	2.438e-05	2.502e-09	4.874e-20	1.263e-09		0.256	0.0002014	1.345e-08	8.403e-19	7.943e-09		0.7782	0.2426	-0.2426	0.0393	0.6002	0.6002					65.19
Traes_1AL_874CFE869	73.8465	49.7184	6.2202	4.46053	93.7908	0	1.37817		-0.5503	-3.4211	-3.4006	-7.9552	-5.6822		0.5114	0.0001178	0.000853	5.182e-08	3.109e-08		0.6931	0.0007435	0.001932	1.972e-07	1.51e-07		-0.7717	0.349	-0.349	0.0421	0.443	0.443					43.84	AT1G57770	BRADI1G02150	OS03G0841900	GRMZM2G144273
Traes_1AL_881882915	110.052	24.5675	14.3102	0.637233	120.609	13.1901	35.3547		-2.1433	-2.9305	-5.9047	-3.1514	-1.7412		7.222e-06	1.004e-08	1.445e-07	1.843e-09	0.0003213		0.0001447	2.904e-07	6.108e-07	8.902e-09	0.0007943		-0.8631	-0.3248	0.3248	0.0124	0.4772	0.4772					48.67	AT5G41140, AT5G52280, AT1G63300	BRADI3G30277	OS10G0504600	GRMZM2G086237
Traes_1AL_8819E4FBC	0.707367	0.537967	80.7676	0	0.470833	1018.14	2.1293		-0.3089	6.052	-0.7438	9.8259	1.7364		NA	NA	NA	NA	NA		NA	NA	NA	NA	NA		0.1187	-0.2981	0.2981	0.8	0.5161	0.5161					49.7	AT4G05340		OS07G0517800	GRMZM2G106807
Traes_1AL_881A0ECDC	193.505	119.892	925.107	2227.05	3.47487	5587.19	1007.37		-0.6656	2.1783	3.4018	10.1667	7.7771		0.4273	0.009275	4.883e-05	4.734e-30	3.058e-18		0.6222	0.02436	0.000139	2.205e-28	9.736e-17		0.7487	0.1062	-0.1062	0.0528	0.8206	0.8206					59.07		BRADI2G14590	OS05G0588900	AC233854.1_FG002, GRMZM6G704070, GRMZM2G175593, GRMZM2G408881
Traes_1AL_8877426FB	8.44507	5.83013	5.33897	0	4.74817	4.91743	2.8989		-0.5261	-0.6431	-3.9954	0.0427	-0.684		0.5047	0.4364	0.01404	0.961	0.453		0.6879	0.5217	0.02445	0.9683	0.5209		-0.8241	-0.0915	0.0915	0.0226	0.8453	0.8453					45.64	AT1G53300, AT3G58620, AT2G42580, AT3G14950, AT1G53300, AT3G58620, AT2G42580, AT3G14950, AT1G53300, AT3G58620, AT2G42580, AT3G14950	BRADI2G14690, BRADI2G14700, BRADI2G14710	OS05G0587300	GRMZM5G822426
Traes_1AL_88C4E33E6	48.5749	53.3556	11.1799	5.73497	9.38893	0	1.35963		0.1333	-2.0629	-2.4012	-4.8694	-2.5145		0.7871	0.0001501	0.0007186	0.0005193	0.002499		0.8887	0.0009053	0.001652	0.00107	0.005189		-0.5595	0.7311	-0.7311	0.1916	0.0619	0.0619					43.37
Traes_1AL_890B2C9EB	24.6162	16.3273	7.87053	0.637233	24.138	1.63247	12.2802		-0.5899	-1.6105	-3.9616	-3.7244	-0.9639		0.2131	0.002646	0.0007111	2.537e-06	0.06061		0.3998	0.009106	0.001636	7.414e-06	0.09049		-0.7937	-0.0327	0.0327	0.0331	0.9446	0.9446					56.45		BRADI2G16447, BRADI2G16467, BRADI2G16460	OS01G0530500
Traes_1AL_8955C1103	658.662	359.852	2445.43	2737.78	24.4174	4342.65	1609.64		-0.8621	1.8717	2.0318	7.3786	5.9627		0.07019	8.243e-05	1.989e-05	2.03e-50	1.711e-33		0.1845	0.0005547	6.043e-05	5.167e-48	3.711e-31		0.7154	0.2098	-0.2098	0.0707	0.6516	0.6516					55.02	AT1G27130, AT1G10360, AT1G69920, AT1G59670, AT1G10370, AT1G27140, AT1G59700, AT1G69930	BRADI3G31860	OS10G0530400	GRMZM2G363540
Traes_1AL_89A7AB84E	8.52027	6.9761	4.2411	4.86077	8.19333	13.595	3.6593		-0.2903	-0.9483	-0.8319	0.7165	-1.1258		0.5708	0.1157	0.3128	0.1759	0.07881		0.7375	0.1761	0.3772	0.2227	0.1141		-0.5263	-0.277	0.277	0.225	0.5476	0.5476					37.96	AT1G08640		OS10G0478100
Traes_1AL_89D46AA8D	4.50403	2.20487	7.28027	0	5.05077	110.463	56.1224		-1.0232	0.6466	-2.892	4.2863	3.3416		0.2907	0.4917	0.0778	1.767e-06	0.0002048		0.4892	0.5755	0.1119	5.289e-06	0.0005256		0.0211	-0.7432	0.7432	0.9642	0.0556	0.0556					52.81
Traes_1AL_89DDB4243	262.545	232.666	409.201	646.281	134.274	557.358	450.75		-0.1733	0.6378	1.2767	2.0492	1.7435		0.3937	0.001727	1.41e-09	6.248e-23	5.583e-17		0.5911	0.006493	7.86e-09	1.433e-21	1.432e-15		0.8706	0.0944	-0.0944	0.0108	0.8404	0.8404					42.88	AT4G11330, AT2G46070, AT4G01370, AT1G01560	BRADI3G32000	OS10G0533600	GRMZM2G127141
Traes_1AL_8A2F48E0A	20.1907	16.9918	7.0706	3.82333	35.8084	5.365	14.936		-0.2585	-1.4962	-1.6399	-2.6942	-1.2491		0.5826	0.005832	0.02799	3.764e-06	0.01092		0.7459	0.01697	0.04527	1.071e-05	0.01967		-0.7947	-0.2497	0.2497	0.0327	0.5893	0.5893					44.95	AT5G04620	BRADI3G33370	OS01G0736400, OS10G0560900	GRMZM2G169200, GRMZM2G110932, GRMZM2G169200, GRMZM2G110932
Traes_1AL_8A3703A44	35.1372	109.236	142.89	741.474	75.8503	290.139	60.5432		1.5994	1.9773	4.2911	1.8887	-0.316		0.02229	0.004787	9.055e-10	0.006616	0.6525		0.08011	0.01452	5.176e-09	0.01129	0.7089		0.7119	0.1343	-0.1343	0.0728	0.774	0.774					63.87	AT1G68620, AT5G16080, AT1G68620, AT5G16080, AT1G68620, AT5G16080	BRADI2G25470	OS05G0410200	GRMZM2G363116, GRMZM2G082959, AC209636.2_FG003
Traes_1AL_8A5C5F2EA	34.7685	22.0278	16.7215	40.7136	53.8149	4.20017	18.185		-0.6595	-1.0526	0.0286	-3.6274	-1.5635		0.08808	0.01172	0.9501	1.16e-10	0.0001504		0.2169	0.02924	0.9609	6.681e-10	0.0003958		-0.2323	0.3174	-0.3174	0.6162	0.4879	0.4879					48.99	AT5G18900, AT3G06300	BRADI2G21837	OS05G0489100	GRMZM2G459063
Traes_1AL_8ACE80573	10.2365	7.0528	2.74993	4.60933	13.5333	6.1388	6.74717		-0.5339	-1.8699	-1.4632	-1.1221	-1.0258		0.2149	0.002185	0.08389	0.02765	0.03519		0.402	0.00782	0.1195	0.04184	0.05597		-0.6838	-0.4136	0.4136	0.0903	0.3564	0.3564					41.56	AT3G44160, AT3G48620	BRADI2G20290	OS05G0510200	GRMZM2G138076
Traes_1AL_8B97DE3B4	13.4757	0.5858	15.659	18.2885	6.47043	15.3743	11.3434		-4.3804	0.2091	0.422	1.2053	0.7861		1.538e-06	0.7335	0.5424	0.06505	0.2343		4.014e-05	0.7931	0.6035	0.09095	0.2962		0.4127	-0.1304	0.1304	0.3575	0.7805	0.7805					76.73	AT2G42650, AT3G58660, AT1G06380, AT2G42650, AT3G58660, AT1G06380	BRADI2G16930	OS05G0558000	AC195860.3_FG006, GRMZM2G083738
Traes_1AL_8BA01E8D3	20.804	12.8148	6.1662	3.1861	16.2459	0.4421	2.55207		-0.6941	-1.6747	-2.0137	-4.6411	-2.58		0.3018	0.02096	0.03077	0.0001026	0.00181		0.5012	0.04578	0.04924	0.0002359	0.003874		-0.7341	0.4264	-0.4264	0.0603	0.34	0.34					56.9	AT3G23410, AT4G28570, AT1G03990	BRADI3G28657
Traes_1AL_8BC6D02D3	255.736	136.686	57.8528	5.73497	183.828	4.86363	39.1424		-0.8987	-2.1179	-4.6705	-5.1251	-2.2222		0.01523	3.126e-08	2.787e-14	2.195e-21	1.557e-08		0.0606	7.547e-07	3.445e-13	4.351e-20	7.971e-08		-0.8142	0.1931	-0.1931	0.0258	0.6783	0.6783					59.41	AT3G55250	BRADI2G19260	OS05G0526200	GRMZM2G051403
Traes_1AL_8C2592FD6	72.2394	45.9307	21.5006	7.9139	51.9696	6.68577	22.343		-0.6509	-1.7013	-2.6665	-2.9359	-1.2289		0.01727	5.836e-08	4.099e-07	2.244e-11	0.0001373		0.06643	1.278e-06	1.624e-06	1.43e-10	0.0003642		-0.8146	0.1882	-0.1882	0.0257	0.6862	0.6862					42.78	AT3G47560, AT3G47590, AT2G19550, AT1G29840	BRADI2G18430	OS05G0539500	GRMZM2G016503
Traes_1AL_8C2CB0DE9	108.1	60.6343	46.8036	79.8237	137.466	51.3918	32.1406		-0.8243	-1.1899	-0.4447	-1.4087	-2.0657		0.1083	0.02253	0.4122	0.007005	9.273e-05		0.2503	0.04842	0.4792	0.0119	0.0002533		-0.5982	0.1489	-0.1489	0.156	0.7501	0.7501				Histone H4 variant TH011 [Source:UniProtKB/Swiss-Prot;Acc:P62785]	59.08
Traes_1AL_8C60887D9	78.8151	41.8563	34.0861	4.46053	7.26017	14.9046	14.8137		-0.9106	-1.1932	-3.332	1.0197	1.0185		0.01775	0.002783	5.403e-07	0.04323	0.04096		0.06786	0.009469	2.101e-06	0.06287	0.06401		-0.5379	0.4524	-0.4524	0.213	0.3081	0.3081					66.08	AT3G58100	BRADI3G15940, BRADI4G03190		GRMZM2G431039, GRMZM5G846916, GRMZM2G114140, GRMZM2G454550, GRMZM2G431039, GRMZM5G846916, GRMZM2G114140, GRMZM2G454550
Traes_1AL_8C8E43898	22.7352	5.62177	6.52517	9.98883	18.9114	4.56017	7.8359		-1.9965	-1.7457	-1.6137	-2.0344	-1.2914		7.338e-07	9.828e-05	0.01202	0.0001296	0.003921		2.152e-05	0.0006407	0.02128	0.0002932	0.00781		-0.5161	0.0705	-0.0705	0.2357	0.8806	0.8806					46.64
Traes_1AL_8D58E2A6A	30.5819	20.6223	22.764	12.5377	37.5406	10.0583	14.038		-0.5685	-0.4231	-1.3333	-1.8876	-1.413		0.2127	0.368	0.03382	0.0002824	0.004014		0.3993	0.454	0.05353	0.0006063	0.007979		-0.813	0.1788	-0.1788	0.0262	0.7013	0.7013					42.33	AT2G31530	BRADI2G26310	OS05G0397700	GRMZM5G866861
Traes_1AL_8DAD49AC3	4.52577	1.62233	1.0183	0.637233	14.113	0.388267	1.098		-1.4923	-2.0839	-1.8645	-4.6952	-3.5865		0.03766	0.0256	0.15	9.053e-05	6.995e-05		NA	NA	0.199	0.0002099	0.0001951		-0.7809	-0.1869	0.1869	0.0382	0.6882	0.6882					42.92	AT3G56590, AT3G10810	BRADI2G27250	OS05G0373500
Traes_1AL_8DF03B2E0	2.54917	5.8439	3.4093	0	7.791	7.9327	13.0313		1.1136	0.4322	-2.3888	0.0164	0.7277		0.1532	0.612	0.1446	0.9824	0.3068		0.3189	0.6867	0.1927	0.9854	0.3732		-0.3628	-0.7186	0.7186	0.4237	0.0689	0.0689					40.15	AT2G01480, AT1G14970, AT2G01480, AT1G14970, AT2G01480, AT1G14970, AT2G01480, AT1G14970, AT2G01480, AT1G14970	BRADI2G23277		GRMZM2G382792, GRMZM2G148619, AC213621.5_FG002, GRMZM2G419739, GRMZM2G306043
Traes_1AL_8E1027E44	163.53	136.252	159.264	87.5585	194.05	296.531	132.24		-0.2639	-0.0426	-0.8351	0.6073	-0.5509		0.415	0.8962	0.02217	0.0606	0.09301		0.6112	0.9208	0.03679	0.08537	0.1321		-0.5052	-0.5611	0.5611	0.2474	0.19	0.19				periodic tryptophan protein 2 [Source:Projected from Arabidopsis thaliana (AT1G15440) TAIR;Acc:AT1G15440]	44.8	AT1G15440	BRADI2G19560	OS05G0519500	GRMZM2G060817
Traes_1AL_8E8E7401B	25.9372	8.24803	7.2431	3.58633	18.6681	4.1974	1.5393		-1.5712	-1.7629	-2.9031	-2.0392	-3.3622		0.1245	0.09124	0.02205	0.0598	0.003816		0.2759	0.1449	0.0366	0.08435	0.007616		-0.8864	0.2805	-0.2805	0.0078	0.5423	0.5423					43.39	AT1G65590	BRADI2G25310, BRADI3G44607	OS05G0415700	GRMZM2G121514
Traes_1AL_8E9187BA2	48.1032	8.54533	18.4444	0.637233	33.197	12.2067	78.0794		-2.4648	-1.398	-4.8748	-1.4386	1.2352		1.847e-09	0.0005752	1.589e-05	0.001325	0.001033		1.291e-07	0.002705	4.905e-05	0.002552	0.00232		-0.5224	-0.4553	0.4553	0.229	0.3046	0.3046					56	AT4G35840, AT5G66070, AT2G17730	BRADI3G32470	OS10G0544600	GRMZM2G052344
Traes_1AL_8E93B1B19	8.42623	9.4129	19.1212	14.7021	13.6549	7.88167	8.45047		0.15	1.1781	0.8686	-0.7827	-0.6518		0.7569	0.0146	0.1472	0.1416	0.2047		0.8705	0.0346	0.1956	0.1833	0.2632		0.1901	0.3601	-0.3601	0.6831	0.4275	0.4275					71.46
Traes_1AL_8EA518264	313.426	240.486	735.639	1748.33	216.199	1749.48	1054.77		-0.3775	1.2192	2.4521	2.9869	2.2641		0.3964	0.006095	3.705e-08	1.906e-11	3.664e-07		0.5937	0.01757	1.703e-07	1.224e-10	1.487e-06		0.8662	-0.1635	0.1635	0.0117	0.7261	0.7261					42.68	AT2G03820	BRADI3G34097	OS10G0573900	GRMZM2G169931, GRMZM2G134844
Traes_1AL_8F917ED50	30.1239	21.3517	19.6933	28.7973	38.3961	16.6502	26.9238		-0.4968	-0.6118	-0.176	-1.196	-0.5172		0.3154	0.2327	0.7589	0.02256	0.3041		0.5152	0.3127	0.8001	0.03474	0.3704		-0.2777	-0.0953	0.0953	0.5465	0.8389	0.8389				Histone H4 variant TH011 [Source:UniProtKB/Swiss-Prot;Acc:P62785]	51.81		BRADI2G23010		GRMZM2G421279
Traes_1AL_8FA3E9154	185.963	237.463	107.792	61.3812	205.257	20.5109	44.608		0.3449	-0.764	-1.4686	-3.2261	-2.1454		0.6211	0.2757	0.04313	7.862e-06	0.002423		0.776	0.3596	0.06638	2.13e-05	0.005045		-0.6742	0.4815	-0.4815	0.0967	0.2739	0.2739					56.07	AT5G38160, AT3G57310, AT5G38170, AT5G38195, AT1G48750, AT1G43666, AT3G18280, AT5G38197, AT1G43667, AT2G14846, AT1G43665, AT4G12825, AT5G38180, AT1G07747, AT1G66850, AT5G38160, AT3G57310, AT5G38170, AT5G38195, AT1G48750, AT1G43666, AT3G18280, AT5G38197, AT1G43667, AT2G14846, AT1G43665, AT4G12825, AT5G38180, AT1G07747, AT1G66850, AT5G38160, AT3G57310, AT5G38170, AT5G38195, AT1G48750, AT1G43666, AT3…	BRADI3G30300, BRADI3G30310	OS10G0504900, OS10G0505000, OS10G0504650, OS10G0505700, OS10G0505500, OS10G0504900, OS10G0505000, OS10G0504650, OS10G0505700, OS10G0505500	GRMZM2G387360, GRMZM2G406552, GRMZM2G387360, GRMZM2G406552, GRMZM2G387360, GRMZM2G406552, GRMZM2G387360, GRMZM2G406552, GRMZM2G387360, GRMZM2G406552, GRMZM2G387360, GRMZM2G406552, GRMZM2G387360, GRMZM2G406552, GRMZM2G387360, GRMZM2G406552, GRMZM2G387360, GRMZM2G406552, GRMZM2G387360, GRMZM2G406552
Traes_1AL_9022E66BC	335.377	265.678	150.46	129.888	175.299	125.49	29.7151		-0.3341	-1.1458	-1.3997	-0.4817	-2.5298		0.3449	0.001385	0.0002603	0.1847	6.238e-11		0.5448	0.00545	0.00065	0.2329	5.109e-10		-0.6467	0.5872	-0.5872	0.1165	0.1657	0.1657					47.36		BRADI3G21730	OS08G0364900	GRMZM2G101116
Traes_1AL_904F85D72	24.8449	23.6127	27.5975	75.1261	20.9588	30.5976	18.2267		-0.0682	0.1562	1.5144	0.542	-0.1855		0.8689	0.7132	0.000618	0.2112	0.6787		0.9362	0.7754	0.001438	0.263	0.733		0.6139	0.4367	-0.4367	0.1426	0.3273	0.3273				Transducin/WD40 repeat-like superfamily protein [Source:Projected from Arabidopsis thaliana (AT5G07590) TAIR;Acc:AT5G07590]	43.64	AT5G07590	BRADI3G33520	OS10G0563300	GRMZM2G374969
Traes_1AL_9097027B6	41.5253	15.8781	15.5615	0.637233	40.394	10.2879	11.0817		-1.3767	-1.3854	-4.6218	-1.9478	-1.853		0.002904	0.00424	5.223e-05	0.0001858	0.0002668		0.01721	0.01322	0.0001478	0.0004105	0.0006704		-0.9192	-0.2011	0.2011	0.0034	0.6655	0.6655				Protein of unknown function (DUF2930) [Source:Projected from Arabidopsis thaliana (AT5G52110) TAIR;Acc:AT5G52110]	47.51	AT5G52110	BRADI3G31527	OS10G0522500	GRMZM2G087063
Traes_1AL_90BF0232D	10.2345	2.03383	7.1432	26.2485	4.3063	1.7118	1.71577		-2.2269	-0.5309	1.19	-1.2666	-1.1941		0.01054	0.5254	0.1615	0.2188	0.2333		0.04608	0.6072	0.2122	0.2715	0.2951		0.2469	0.6229	-0.6229	0.5935	0.1351	0.1351				end binding protein 1C [Source:Projected from Arabidopsis thaliana (AT5G67270) TAIR;Acc:AT5G67270]	49.17	AT5G67270	BRADI3G30010	OS10G0498900	GRMZM2G163409, GRMZM2G045808
Traes_1AL_91299CB97	15.5849	5.21543	4.12723	1.79317	6.68893	5.8609	1.79173		-1.4978	-1.8489	-3.0659	-0.1949	-1.7493		0.1184	0.06481	0.02346	0.8468	0.1099		0.2664	0.1104	0.03868	0.8767	0.153		-0.8873	0.1383	-0.1383	0.0077	0.7675	0.7675					60.15	AT3G01530, AT3G27810, AT5G40350
Traes_1AL_9142E30E21	16.1162	7.48003	29.1694	332.604	24.4189	36.7468	15.9734		-1.0811	0.8428	4.2732	0.5747	-0.5894		0.113	0.2057	7.262e-11	0.3836	0.383		0.2579	0.2821	4.876e-10	0.4437	0.4509		0.6694	0.1452	-0.1452	0.1	0.7561	0.7561					57.27	AT2G38640	BRADI2G22030	OS05G0484800	GRMZM2G440009, GRMZM2G145655
Traes_1AL_914726769	38.7827	7.62677	27.5069	27.1529	25.3395	4.5374	3.7538		-2.2721	-0.4876	-0.6174	-2.3751	-2.6478		0.005102	0.5422	0.4677	0.007037	0.002845		0.02665	0.6229	0.5337	0.01195	0.005832		-0.3	0.5747	-0.5747	0.5134	0.1772	0.1772					50.9	AT4G00050	BRADI3G33170	OS10G0556200
Traes_1AL_91970EBB9	291.093	434.818	1001.31	1456.23	102.378	1810.83	1025.55		0.5743	1.768	2.3012	4.1107	3.2971		0.1599	1.501e-05	2.026e-08	1.949e-23	1.295e-15		0.3284	0.0001346	9.651e-08	4.719e-22	2.661e-14		0.8349	0.0675	-0.0675	0.0194	0.8857	0.8857					45.64	AT2G38060	BRADI2G23690	OS05G0451100	AC235543.1_FG002, GRMZM2G142919
Traes_1AL_91AA77622	14.058	8.30297	11.6167	3.70483	30.429	9.6755	4.21973		-0.7579	-0.2492	-1.5508	-1.6577	-2.7711		0.09072	0.5918	0.04984	0.0005077	4.973e-07		0.2213	0.6685	0.07548	0.001048	1.976e-06		-0.8757	-0.1924	0.1924	0.0098	0.6794	0.6794					53.27	AT2G33350, AT1G04500, AT2G33350, AT1G04500	BRADI3G28290	OS10G0466500	GRMZM2G133555, GRMZM2G123550
Traes_1AL_92611AACA	319.697	101.961	698.008	384.591	103.374	757.37	172.51		-1.6372	1.1184	0.2437	2.853	0.7341		9.35e-06	0.002244	0.5164	1.396e-14	0.05026		0.0001784	0.007988	0.5792	1.328e-13	0.0767		0.3797	0.1599	-0.1599	0.4008	0.732	0.732					53.55	AT4G00070, AT1G36950, AT1G73760, AT1G17970	BRADI2G17590	OS05G0550000	GRMZM2G061663
Traes_1AL_928B9DEB9	6.94943	6.72837	1.8112	0.637233	10.8968	6.0339	5.11343		-0.0497	-1.9452	-2.288	-0.8233	-1.0776		0.9322	0.01498	0.06454	0.1946	0.09248		0.9655	0.03531	0.09492	0.2441	0.1314		-0.8024	-0.5193	0.5193	0.0299	0.2323	0.2323					51.26	AT4G14050	BRADI2G25180	OS11G0661000, OS05G0418500	GRMZM2G447535
Traes_1AL_929323C381	13.5782	53.6189	44.34	187.561	3.90397	71.1662	100.76		1.9573	1.6892	3.7051	4.0392	4.5293		0.001933	0.008108	6.698e-09	5.489e-09	5.116e-11		0.01259	0.02196	3.403e-08	2.454e-08	4.276e-10		0.9077	0.1889	-0.1889	0.0047	0.685	0.685					43.66
Traes_1AL_92C17ACCD	73.7783	38.5498	24.3637	6.3722	68.6702	8.9361	25.5795		-0.9313	-1.5759	-2.7976	-2.8883	-1.4177		0.02339	0.0002733	7.446e-06	7.494e-09	0.001124		0.08303	0.001471	2.417e-05	3.279e-08	0.002507		-0.8664	0.0194	-0.0194	0.0116	0.967	0.967					41.62	AT3G04710	BRADI4G10100, BRADI3G43670, BRADI4G10090, BRADI4G13440	OS02G0493050
Traes_1AL_92E664DDF	8.44947	3.622	2.40257	0	9.2977	0	0.4228		-1.1635	-1.7865	-4.3964	-5.5309	-4.2152		0.1203	0.03688	0.007924	0.0006125	0.0008544		NA	NA	0.01461	0.001248	0.001952		-0.9058	0.1898	-0.1898	0.005	0.6835	0.6835				NAD+ ADP-ribosyltransferases;NAD+ ADP-ribosyltransferases [Source:Projected from Arabidopsis thaliana (AT5G22470) TAIR;Acc:AT5G22470]	48.45	AT5G22470	BRADI3G44840	OS02G0530600	GRMZM2G038536
Traes_1AL_931BB17DA	91.8742	23.7662	146.319	221.647	10.5116	53.0266	208.96		-1.9228	0.6642	1.2385	2.3061	4.2593		0.0001625	0.1841	0.01497	2.59e-05	2.233e-15		0.001822	0.2569	0.02589	6.502e-05	4.412e-14		0.7481	0.2892	-0.2892	0.0531	0.5293	0.5293					43.13	AT4G15530	BRADI2G25745	OS05G0405000	GRMZM2G097457, GRMZM2G306345
Traes_1AL_93733EE4C	319.344	126.569	124.095	92.1073	132.842	24.1047	34.5501		-1.3232	-1.3532	-1.7906	-2.4227	-1.9187		0.001188	0.001009	5.126e-05	5.892e-08	9.197e-06		0.008649	0.00426	0.0001453	2.221e-07	2.975e-05		-0.5787	0.6787	-0.6787	0.1734	0.0937	0.0937					51.43	AT3G61260, AT4G00670, AT2G45820	BRADI3G30260	OS10G0503800
Traes_1AL_9375790BA	171.993	110.452	220.514	410.035	67.5526	115.926	142.308		-0.6367	0.3554	1.2077	0.7753	1.0723		0.02979	0.225	5.793e-05	0.0117	0.0004237		0.09929	0.304	0.0001626	0.01906	0.001025		0.7027	0.6283	-0.6283	0.0783	0.1308	0.1308					40.19	AT3G09560	BRADI2G23040	OS01G0637100	GRMZM2G099481
Traes_1AL_93E07A334	2.16323	10.0635	3.15657	0.637233	7.01623	3.31597	4.59613		2.1443	0.466	-0.7019	-1.0435	-0.5534		0.0008653	0.5438	0.5847	0.1378	0.3869		0.006777	0.6245	0.643	0.1788	0.4549		-0.552	-0.3314	0.3314	0.1988	0.4678	0.4678					43.93	AT5G58920			GRMZM2G136237
Traes_1AL_93E3B67231	7.16857	0.754833	0.859133	0	0.903533	0.388267	2.9934		-3.2088	-2.8233	-4.6237	-1.0525	1.5715		0.001483	0.009824	0.007193	0.481	0.1543		NA	NA	0.0134	0.5429	0.2053		-0.4807	0.0266	-0.0266	0.2749	0.9548	0.9548					55.05			OS05G0532800	GRMZM2G396835, GRMZM2G044771
Traes_1AL_93E51B797	7.87983	1.39693	0.859133	2.54887	0	0	1.04057		-2.3618	-2.8674	-1.112	0.5	3.0821		0.03118	0.02	0.3768	0.8121	0.08416		NA	NA	0.4432	0.8545	0.1208		-0.0555	0.703	-0.703	0.9059	0.0781	0.0781					44.66		BRADI2G16120	OS05G0567600	GRMZM2G117497, GRMZM2G158117
Traes_1AL_93EDB94DF	2.0193	1.93487	1.8182	0.637233	1.48327	0.884167	0.4228		-0.0532	-0.0558	-0.7855	-0.7241	-1.6491		0.954	0.9555	0.5846	0.556	0.2306		NA	NA	0.6429	0.6168	0.2922		-0.79	0.5178	-0.5178	0.0345	0.2339	0.2339					41.81	AT3G11964	BRADI4G23560	OS07G0203300, OS07G0203275	GRMZM2G039746
Traes_1AL_9486BAD8C	35.2794	9.8519	4.36133	1.91167	20.5161	2.10007	4.69063		-1.8326	-2.9655	-3.3054	-3.2087	-2.0909		7.559e-05	2.251e-07	0.0001935	1.301e-05	0.0003275		0.0009778	4.017e-06	0.0004955	3.418e-05	0.0008085		-0.8846	0.1118	-0.1118	0.0081	0.8114	0.8114					44.53			OS02G0494400, OS02G0494000
Traes_1AL_94AA8CF36	40.2561	47.5321	27.8642	29.3148	32.9509	15.704	13.7681		0.2361	-0.5207	-0.6558	-1.049	-1.2107		0.4921	0.1569	0.154	0.0103	0.003025		0.678	0.2253	0.2037	0.01696	0.006169		-0.5463	0.7051	-0.7051	0.2045	0.0768	0.0768					36.41	AT3G24180	BRADI1G28847	OS07G0444000	GRMZM2G105922
Traes_1AL_94C6222E8	39.4722	25.7782	5.22047	0.637233	37.7471	1.16483	2.71323		-0.6196	-2.8523	-4.6314	-4.7304	-3.799		0.06411	1.602e-09	4.03e-05	3.441e-09	3.163e-10		0.173	6.155e-08	0.0001164	1.591e-08	2.245e-09		-0.921	0.1602	-0.1602	0.0032	0.7315	0.7315				NAD(P)-linked oxidoreductase superfamily protein [Source:Projected from Arabidopsis thaliana (AT5G53580) TAIR;Acc:AT5G53580]	45.74	AT5G53580	BRADI3G30847	OS10G0517400	GRMZM2G022130
Traes_1AL_94EA49C55	50.468	21.6473	89.3792	215.379	2.5664	26.3947	21.4076		-1.1827	0.8025	2.019	3.2248	2.9358		0.1296	0.3006	0.009596	0.0002332	0.000823		0.2837	0.3856	0.01739	0.0005076	0.001885		0.6341	0.6914	-0.6914	0.1261	0.0853	0.0853					56.34		BRADI3G10230	OS02G0275200	GRMZM2G118312
Traes_1AL_9506A982D	1.3313	1.07587	0.752267	1.27443	8.24137	6.71403	7.18533		-0.3158	-0.8206	0.6869	-0.3255	-0.205		0.7334	0.4711	0.5672	0.624	0.7514		NA	NA	0.6266	0.6819	0.7981		-0.0686	-0.9899	0.9899	0.8838	0	0					60.97	AT3G52525, AT2G36026, AT3G52525, AT2G36026	BRADI3G31940	OS10G0532600	GRMZM2G137869, GRMZM2G039312
Traes_1AL_950BFB736	14.2151	5.96517	13.2954	105.675	9.10897	9.8397	5.8738		-1.2248	-0.0976	2.7829	0.0908	-0.6167		0.07103	0.8848	2.367e-05	0.8982	0.4011		0.1861	0.9119	7.106e-05	0.9152	0.4693		0.5426	0.4496	-0.4496	0.2083	0.3114	0.3114					47.29	AT3G56420, AT2G40790, AT3G08710	BRADI2G34450	OS05G0480200	GRMZM2G701204
Traes_1AL_95111FAAC	58.2791	55.6753	73.6093	206.809	75.4651	55.615	65.7757		-0.0666	0.3335	1.7444	-0.4368	-0.1963		0.8494	0.3477	1.554e-06	0.2265	0.5813		0.9254	0.4336	5.629e-06	0.28	0.6439		0.6479	0.292	-0.292	0.1156	0.5252	0.5252					41.23	AT2G38880	BRADI2G22940	OS05G0463800	GRMZM2G064426
Traes_1AL_95C7D27A7	0.957067	0	0	0.637233	30.7029	0.388267	2.2997		-3.4442	-2.8464	0.1171	-5.8913	-3.687		0.05057	0.1169	0.9421	2.679e-05	0.0003146		0.1455	0.1775	0.9545	6.712e-05	0.0007791		-0.3979	-0.6045	0.6045	0.3767	0.1505	0.1505					45.89	AT5G41610	BRADI2G26740	OS05G0382200	GRMZM2G047835, GRMZM2G047875, GRMZM2G439306
Traes_1AL_95C9E80C7	63.841	179.066	39.3624	26.126	91.8789	62.2464	24.0463		1.4378	-0.6736	-1.0504	-0.5419	-1.8654		NA	NA	NA	NA	NA		NA	NA	NA	NA	NA		-0.7491	0.0952	-0.0952	0.0526	0.8391	0.8391					40.35	AT1G71220	BRADI3G28605	OS02G0664200, OS02G0664100	GRMZM5G846198, GRMZM2G370162, GRMZM5G846198, GRMZM2G370162
Traes_1AL_95E05F3D5	76.9257	43.0021	96.9523	321.259	36.8597	113.01	70.7059		-0.8291	0.3288	2.0157	1.5978	0.9312		0.07046	0.472	1.17e-05	0.000594	0.04685		0.185	0.5562	3.685e-05	0.001213	0.07206		0.7803	0.3101	-0.3101	0.0385	0.4984	0.4984				RNI-like superfamily protein [Source:Projected from Arabidopsis thaliana (AT3G48880) TAIR;Acc:AT3G48880]	41.8	AT3G48880, AT4G11580	BRADI3G30187	OS10G0502900	GRMZM5G868683
Traes_1AL_9635FFF35	0	0	9.67297	2.81617	0.2227	20.3146	1.45413		-0.2268	6.5936	4.4492	6.0419	2.2715		0.9144	5.323e-05	0.01572	1.519e-06	0.106		0.9604	0.0003859	0.02706	4.592e-06	0.1482		0.4996	-0.2031	0.2031	0.2537	0.6622	0.6622					67.2
Traes_1AL_968B97E50	355.731	376.298	700.847	2293.06	467.7	990.616	1189.34		0.0816	0.9755	2.6722	1.0795	1.3421		0.7564	0.000208	3.934e-24	3.862e-05	2.977e-07		0.8702	0.001177	5.32e-22	9.461e-05	1.227e-06		0.9445	-0.145	0.145	0.0014	0.7564	0.7564					41.56	AT2G29080, AT1G07510	BRADI2G23357	OS05G0458400	GRMZM2G038401
Traes_1AL_9692F605A	63.1346	75.413	27.8229	19.9329	142.239	19.9723	68.85		0.2555	-1.1901	-1.3778	-2.8085	-1.0509		0.09883	1.719e-08	6.158e-05	7.606e-32	9.109e-11		0.235	4.565e-07	0.0001719	4.263e-30	7.199e-10		-0.6791	-0.2605	0.2605	0.0934	0.5726	0.5726					43.96	AT3G63030, AT4G00416, AT4G22745, AT3G63030, AT4G00416, AT4G22745, AT3G63030, AT4G00416, AT4G22745	BRADI2G25777	OS05G0404600	GRMZM5G847045, GRMZM2G040131, GRMZM2G069254
Traes_1AL_96D184BF0	51.4299	70.609	38.4434	27.9811	109.284	79.0744	74.3706		0.449	-0.4257	-0.6035	-0.4747	-0.5526		0.01385	0.04821	0.05703	0.01066	0.002672		0.05654	0.08736	0.08508	0.01751	0.005512		-0.5702	-0.7596	0.7596	0.1814	0.0476	0.0476					51.47		BRADI2G37210		GRMZM2G022616, GRMZM2G101036, GRMZM2G110330, GRMZM2G434518, GRMZM2G135002, GRMZM2G038839, GRMZM2G101060, GRMZM2G134550, GRMZM2G083000, GRMZM2G152290, GRMZM2G054628, GRMZM2G042752, GRMZM2G168957, GRMZM2G082964
Traes_1AL_97333ABA1	790.678	446.741	1069.09	932.662	382.614	2153.97	666.1		-0.8172	0.4324	0.2275	2.4745	0.7941		0.03483	0.2639	0.5601	1.724e-10	0.04096		0.1114	0.3471	0.6201	9.694e-10	0.06401		0.4203	-0.0566	0.0566	0.3477	0.9041	0.9041					48.67	AT3G62860, AT2G47630, AT3G62860, AT2G47630	BRADI2G11950	OS01G0315700, OS01G0315600	GRMZM2G080320
Traes_1AL_979039A13	59.8359	41.1884	20.2691	5.09777	42.7768	3.3415	14.6465		-0.533	-1.5171	-2.8456	-3.5708	-1.5237		0.3292	0.007542	0.000189	6.052e-07	0.00919		0.5291	0.02076	0.0004849	1.947e-06	0.01688		-0.7922	0.2696	-0.2696	0.0337	0.5588	0.5588					45.2	AT2G17480, AT2G33670, AT1G42560, AT2G17430, AT5G65970	BRADI3G32230	OS10G0541000	GRMZM2G040441
Traes_1AL_97A25D0F6	139.995	114.639	93.0687	44.8608	174.922	85.6224	62.8942		-0.2888	-0.5869	-1.5062	-1.0215	-1.4719		0.2866	0.03539	1.971e-05	0.0002964	2.66e-07		0.4847	0.06861	5.993e-05	0.0006347	1.104e-06		-0.9871	-0.0918	0.0918	0	0.8447	0.8447					47.08
Traes_1AL_9873095B9	122.163	89.7928	128.177	48.3129	180.827	48.2677	30.3675		-0.4343	0.0743	-1.1812	-1.8996	-2.5574		0.04292	0.7329	8.685e-05	4.071e-15	1.636e-23		0.1294	0.7928	0.0002367	4.119e-14	1.161e-21		-0.7929	0.2829	-0.2829	0.0334	0.5387	0.5387				Mitochondrial substrate carrier family protein [Source:Projected from Arabidopsis thaliana (AT5G56450) TAIR;Acc:AT5G56450]	47.1	AT5G56450	BRADI2G18347	OS05G0539600	GRMZM2G111017
Traes_1AL_98C3B8096	628.799	1384.89	1267.35	3306.24	1030.9	2155.01	1429.19		1.137	1.0089	2.3813	1.0611	0.4702		1.188e-07	2.815e-06	3.478e-28	7.484e-07	0.02856		4.579e-06	3.328e-05	1.271e-25	2.372e-06	0.0465		0.8431	-0.0623	0.0623	0.0172	0.8945	0.8945				Bax inhibitor-1 family protein [Source:Projected from Arabidopsis thaliana (AT4G15470) TAIR;Acc:AT4G15470]	46.46	AT4G15470	BRADI2G25870	OS05G0402300	GRMZM2G479608
Traes_1AL_9907E1500	65.9737	53.1408	11.5133	4.0906	64.6999	4.0643	12.4937		-0.3144	-2.5064	-3.7328	-3.9154	-2.3338		0.1193	2.995e-16	7.791e-08	2.474e-16	2.115e-14		0.2679	1.023e-13	3.417e-07	2.862e-15	3.507e-13		-0.8669	0.1317	-0.1317	0.0115	0.7784	0.7784				16S rRNA processing protein RimM family [Source:Projected from Arabidopsis thaliana (AT5G46420) TAIR;Acc:AT5G46420]	42.74	AT5G46420	BRADI2G16350	OS05G0566300	GRMZM2G165694
Traes_1AL_990EAAEC8	3.70257	2.77683	2.0773	10.3746	3.99527	2.51663	1.53003		-0.4414	-0.8278	1.1059	-0.6403	-1.3407		0.5822	0.3598	0.2217	0.4801	0.167		0.7455	0.4456	0.2798	0.5419	0.2201		0.2446	0.3763	-0.3763	0.5971	0.4054	0.4054					43.32	AT4G34880	BRADI3G20890	OS10G0155400
Traes_1AL_9912FD7F9	30.4402	96.333	30.6548	41.5417	6.28167	30.8844	3.31247		1.6484	0.0183	0.5101	2.2372	-0.8999		0.0002564	0.9691	0.3204	2.764e-05	0.1838		0.002615	0.9771	0.3852	6.91e-05	0.2395		-0.0163	0.7509	-0.7509	0.9723	0.0517	0.0517					51.8
Traes_1AL_996BDEFEC	0.749067	3.02773	0.365967	0.637233	0.470833	3.75807	8.12537		2.0394	-0.709	0.729	2.7094	3.8084		0.03795	0.6125	0.6218	0.01596	0.0003753		NA	NA	0.6772	0.02532	0.0009161		0.2866	-0.5068	0.5068	0.5333	0.2457	0.2457					46.01	AT1G17770, AT2G05900, AT1G73100, AT5G04940, AT2G24740, AT1G17770, AT2G05900, AT1G73100, AT5G04940, AT2G24740	BRADI4G25940	OS05G0490700	GRMZM2G140577, GRMZM2G117458
Traes_1AL_99AD2C964	12.5084	4.18223	1.4319	0	12.1794	1.63247	1.80097		-1.5535	-2.8564	-4.73	-2.7972	-2.6687		0.005131	0.0002242	0.002797	0.0006556	0.0005396		0.02677	0.001251	0.00571	0.001329	0.001279		-0.9597	-0.1354	0.1354	0.0006	0.7723	0.7723					40.17
Traes_1AL_99C0FB6F6	1846.42	3885.38	2251.65	1165.85	283.062	2282.69	1208.9		1.0688	0.2852	-0.6469	2.9996	2.0861		0.0001935	0.3206	0.02628	4.235e-25	6.644e-13		0.002093	0.4059	0.04282	1.212e-23	8.196e-12		0.1606	0.5228	-0.5228	0.7309	0.2286	0.2286				glutamate-ammonia ligases;catalytics;glutamate-ammonia ligases [Source:Projected from Arabidopsis thaliana (AT3G53180) TAIR;Acc:AT3G53180]	40.7	AT3G53180	BRADI3G27877	OS10G0456500	GRMZM2G115646
Traes_1AL_99E2A853D	83.8288	37.2911	36.875	73.2131	32.6744	8.21333	9.7249		-1.1614	-1.1722	-0.291	-1.9616	-1.6899		0.001257	0.001651	0.4687	3.956e-05	0.00017		0.009051	0.006267	0.5347	9.679e-05	0.0004428		-0.2166	0.8077	-0.8077	0.6408	0.028	0.028					55.88	AT3G15670, AT1G52690	BRADI2G18090	OS05G0542500	GRMZM2G096475
Traes_1AL_99F5BB0D8	459.167	711.714	746.487	1400.32	279.445	1034.33	616.778		0.632	0.7002	1.5948	1.8852	1.1412		0.002732	0.0009535	1.182e-13	1.05e-18	1.03e-07		0.01641	0.004062	1.285e-12	1.58e-17	4.575e-07		0.8124	0.311	-0.311	0.0264	0.4972	0.4972				S-adenosyl-L-methionine-dependent methyltransferases superfamily protein [Source:Projected from Arabidopsis thaliana (AT4G18030) TAIR;Acc:AT4G18030]	45.19	AT4G18030	BRADI3G33900	OS10G0569300	AC211390.3_FG001
Traes_1AL_9A161C892	32.2679	47.6692	22.9992	71.4055	22.9002	31.0142	65.4214		0.561	-0.4951	1.0023	0.4389	1.5163		0.008086	0.05735	0.0003002	0.1023	1.634e-10		0.03783	0.1002	0.0007411	0.1372	1.227e-09		0.6961	0.1174	-0.1174	0.0824	0.802	0.802					46.02	AT4G19006, AT5G45620, AT4G19006, AT5G45620, AT4G19006, AT5G45620, AT4G19006, AT5G45620	BRADI3G34500	OS01G0511300, OS03G0214600	GRMZM2G083076, GRMZM5G868757, GRMZM2G083076, GRMZM5G868757
Traes_1AL_9A27D1D13	37.6042	37.3271	17.6655	7.52813	84.3889	8.5989	39.2319		-0.0089	-1.0892	-1.7005	-3.2649	-1.1195		0.9664	6.937e-05	0.0004959	2.47e-20	3.663e-07		0.9824	0.0004805	0.001176	4.388e-19	1.487e-06		-0.7089	-0.2383	0.2383	0.0745	0.6069	0.6069					47.4	AT1G11690	BRADI2G20897		GRMZM2G075132
Traes_1AL_9A3C64935	83.6079	83.8492	32.1158	6.63947	112.907	8.90783	22.4375		0.0048	-1.3487	-3.1455	-3.6119	-2.3433		0.9841	8.331e-07	1.104e-08	1.419e-21	1.4e-15		0.9913	1.204e-05	5.445e-08	2.882e-20	2.854e-14		-0.8797	0.1031	-0.1031	0.009	0.8258	0.8258				alpha/beta-Hydrolases superfamily protein [Source:Projected from Arabidopsis thaliana (AT5G38520) TAIR;Acc:AT5G38520]	53.48	AT5G38520	BRADI2G25130	OS05G0419000	GRMZM5G815808
Traes_1AL_9A4220109	4.62137	1.718	2.2434	0.637233	0.4454	3.39807	4.34377		-1.3886	-0.9491	-1.8267	2.5196	2.8789		0.1566	0.3504	0.2014	0.04363	0.01863		NA	NA	0.2573	0.06342	0.03173		-0.054	-0.0747	0.0747	0.9084	0.8736	0.8736					63.41
Traes_1AL_9A8ECD9A1	4.0153	19.6677	3.3227	4.34203	18.9121	8.9133	13.129		2.2708	-0.2321	0.5151	-1.0584	-0.5529		1.317e-07	0.6993	0.4889	0.0113	0.1397		4.998e-06	0.7633	0.5535	0.01847	0.1882		-0.2917	-0.5603	0.5603	0.5255	0.1908	0.1908					51.4	AT3G60050, AT1G55630	BRADI3G30330	OS10G0506000	GRMZM2G056594
Traes_1AL_9AA8C261F	46.7218	58.3483	14.423	35.8054	98.1666	1.71453	7.95497		0.3222	-1.6435	-0.3547	-5.6381	-3.5628		0.4993	0.001479	0.5153	5.314e-13	1.087e-10		0.6837	0.005742	0.5783	4.184e-12	8.458e-10		-0.4714	0.4171	-0.4171	0.2856	0.3519	0.3519					63.39
Traes_1AL_9ABFCBB57	51.0452	21.4624	7.42497	5.36503	32.4574	6.52433	17.8474		-1.2405	-2.7126	-2.882	-2.2629	-0.8606		0.004765	1.327e-07	6.015e-05	4.088e-05	0.06912		0.02527	2.581e-06	0.0001683	9.98e-05	0.1016		-0.8042	-0.0398	0.0398	0.0292	0.9325	0.9325					40.05	AT3G04820			GRMZM2G173137, GRMZM2G096553
Traes_1AL_9ADA7A031	128.013	240.061	425.439	191.932	103.528	1213.97	390.405		0.8969	1.7119	0.6037	3.5039	1.8885		0.08344	0.0009554	0.2557	1.396e-11	0.0002784		0.2087	0.004069	0.3165	9.139e-11	0.000697		0.4331	-0.315	0.315	0.3317	0.4914	0.4914					62.74	AT5G64810	BRADI2G18530	OS05G0537100	GRMZM2G137802, GRMZM5G863420
Traes_1AL_9BF6FCCBD	915.597	630.612	3122.78	6401.62	137.836	4725.2	2469.88		-0.5289	1.7413	2.7594	5.014	4.0932		0.3555	0.002337	1.426e-06	2.622e-18	1.058e-12		0.5554	0.008245	5.194e-06	3.765e-17	1.251e-11		0.8311	0.1792	-0.1792	0.0205	0.7006	0.7006					51.91	AT4G27460, AT5G53750, AT4G27460, AT5G53750	BRADI3G30017	OS10G0499400	GRMZM2G032648, GRMZM2G350225
Traes_1AL_9C4533AF7	24.8199	15.1867	29.7985	13.6936	39.0968	20.0455	8.3592		-0.7094	0.2508	-1.0024	-0.963	-2.1963		0.1033	0.5644	0.09698	0.03221	9.724e-06		0.2424	0.6436	0.1358	0.04811	3.133e-05		-0.6847	0.0501	-0.0501	0.0897	0.915	0.915					64.76	AT2G20330	BRADI3G28150	OS10G0464100	GRMZM2G058345
Traes_1AL_9C46DE741	8.7205	10.226	20.481	30.5747	11.5	24.8409	19.3279		0.2036	1.196	1.7383	1.0961	0.7494		0.6235	0.003825	0.0002476	0.006433	0.066		0.7778	0.01217	0.0006212	0.011	0.09754		0.8925	-0.1504	0.1504	0.0069	0.7476	0.7476					43.16	AT1G16830		OS10G0578500	GRMZM2G025157
Traes_1AL_9C50173F6	21.9365	11.0012	5.18793	0	19.4389	0.8559	4.85173		-0.9739	-2.0765	-5.2244	-4.2291	-1.97		0.1439	0.004738	0.0009346	5.546e-05	0.008424		0.3053	0.0144	0.0021	0.0001327	0.01561		-0.8825	0.0268	-0.0268	0.0085	0.9545	0.9545					42.51	AT3G01060	BRADI2G20110	OS05G0512200	GRMZM2G388855
Traes_1AL_9C65B349F	35.7161	20.5095	11.6318	5.73497	35.8778	9.5679	8.86717		-0.7968	-1.6158	-1.9012	-1.8904	-2.0029		0.048	0.0003461	0.002519	8.654e-05	2.773e-05		0.1402	0.001786	0.005191	0.0002012	8.271e-05		-0.9746	0.0218	-0.0218	0.0002	0.963	0.963					39.32	AT4G31210	BRADI1G43607	OS06G0281400	GRMZM2G443881, GRMZM5G894110, GRMZM2G172787
Traes_1AL_9C9EE44BB	17.2474	4.9181	5.6776	3.45337	7.36263	2.9049	4.5573		-1.7584	-1.5772	-2.2232	-1.2953	-0.6593		0.0287	0.05785	0.03931	0.1623	0.4489		0.09659	0.1009	0.06115	0.2071	0.5169		-0.7291	0.2985	-0.2985	0.063	0.5155	0.5155					38	AT5G48600	BRADI2G21080	OS05G0497150	GRMZM2G383623
Traes_1AL_9CA532244	47.5343	13.9128	12.032	5.36503	15.1219	12.9605	12.2616		-1.7626	-1.938	-2.7654	-0.2262	-0.2863		1.877e-06	2.093e-06	3.31e-05	0.6116	0.5152		4.76e-05	2.596e-05	9.7e-05	0.6702	0.5811		-0.8007	0.0745	-0.0745	0.0305	0.8739	0.8739					42.68	AT5G46600, AT4G17970, AT5G46610, AT4G17585	BRADI3G33980	OS10G0572100	GRMZM2G446218
Traes_1AL_9D3A2CA99	337.407	147.489	1062.23	5376.3	23.3965	307.226	234.056		-1.1739	1.6281	3.9299	3.6458	3.2604		0.04026	0.004346	5.789e-12	5.706e-10	3.029e-08		0.1235	0.01348	4.624e-11	2.98e-09	1.474e-07		0.7513	0.5771	-0.5771	0.0515	0.1749	0.1749					46.57	AT4G10960, AT1G64440, AT4G23920	BRADI2G14250		GRMZM2G038598
Traes_1AL_9D6B86169	9.05457	3.974	31.9368	16.6138	1.8615	81.9698	29.4727		-1.2067	1.7991	0.9902	5.3019	3.8393		0.03797	0.0005426	0.1139	1.306e-15	1.241e-08		0.1185	0.00258	0.1563	1.399e-14	6.464e-08		0.6013	-0.18	0.18	0.1532	0.6994	0.6994					47.75		BRADI3G11430	OS02G0306401	GRMZM2G412604, GRMZM2G096958
Traes_1AL_9E31A97A4	32.2208	26.3844	18.7297	14.4494	41.5938	21.04	16.8097		-0.2976	-0.769	-1.0918	-0.991	-1.2786		0.3118	0.0202	0.02392	0.002936	0.0001553		0.5117	0.04448	0.03935	0.005335	0.0004076		-0.9591	-0.1604	0.1604	0.0006	0.7312	0.7312					42.15	AT2G37020	BRADI3G27660	OS10G0443200	GRMZM2G134862
Traes_1AL_9E391FBD5	28.52	81.418	16.1575	19.6511	179.259	26.6131	100.833		1.5029	-0.7936	-0.197	-2.7121	-0.8217		0.001314	0.1166	0.728	1.789e-08	0.07216		0.009359	0.1772	0.7729	7.37e-08	0.1055		-0.3983	-0.5685	0.5685	0.3761	0.183	0.183					48.14	AT5G08290	BRADI2G61080, BRADI5G26987, BRADI2G52022, BRADI5G26970, BRADI2G62110, BRADI2G20240	OS10G0486600, OS07G0202300, OS10G0486600, OS07G0202300, OS10G0486600, OS07G0202300, OS10G0486600, OS07G0202300, OS10G0486600, OS07G0202300, OS10G0486600, OS07G0202300	GRMZM2G108277
Traes_1AL_9E5CDB92F	4.70327	4.27597	2.2841	3.9721	4.49647	1.63247	1.53003		-0.1084	-0.9714	-0.8958	-1.408	-1.5659		0.853	0.1838	0.386	0.09642	0.06346		NA	NA	0.4526	0.1301	0.09427		-0.5021	0.52	-0.52	0.2508	0.2316	0.2316					48.87	AT5G64790	BRADI2G18700	OS05G0535100	GRMZM2G310739
Traes_1AL_9E7395A93	27.2858	18.5217	9.504	7.52813	18.2107	10.9452	26.0412		-0.55	-1.4798	-1.3622	-0.7394	0.4986		0.2376	0.004222	0.0375	0.1643	0.305		0.4294	0.01318	0.05865	0.2095	0.3713		-0.5681	-0.2371	0.2371	0.1834	0.6086	0.6086					40.09	AT3G18290	BRADI2G17507	OS05G0551000	GRMZM2G320399
Traes_1AL_9EC1E6F0C	1005.49	798.995	3528.28	3021.88	137.84	8069.26	1883.19		-0.3294	1.8	1.5752	5.8328	3.7466		0.3558	4.386e-07	1.053e-05	7.112e-59	3.038e-25		0.5557	7.082e-06	3.34e-05	3.341e-56	2.661e-23		0.6652	0.1176	-0.1176	0.1029	0.8018	0.8018					57.29	AT3G18180, AT3G18170	BRADI2G25450	OS03G0567600	GRMZM6G474234
Traes_1AL_9F291F5EE	26.3458	28.2798	35.0359	16.9982	14.9436	37.2743	80.5463		0.107	0.4061	-0.4223	1.2859	2.3983		0.6528	0.108	0.3016	6.811e-06	4.163e-20		0.7995	0.1664	0.3653	1.863e-05	1.814e-18		0.3086	-0.3109	0.3109	0.5007	0.4973	0.4973					47.09		BRADI4G31390	OS05G0506450
Traes_1AL_9F4E20C52	3.12087	7.2016	2.37063	2.81617	9.56213	0.802067	6.22993		1.19	-0.2417	-0.2642	-3.2434	-0.6017		0.154	0.7971	0.8241	0.003648	0.464		0.3199	0.8454	0.8563	0.006519	0.5316		-0.3378	-0.1074	0.1074	0.4586	0.8187	0.8187					52.52	AT3G50290, AT5G38130, AT3G50300, AT5G67160, AT3G50280, AT5G67150, AT3G50270, AT3G50290, AT5G38130, AT3G50300, AT5G67160, AT3G50280, AT5G67150, AT3G50270	BRADI2G10330	OS08G0111500, OS08G0111300	GRMZM2G064969
Traes_1AL_9F55E5AF3	22.6832	7.77883	42.1511	77.5394	6.5213	23.9933	56.2975		-1.5252	0.8861	1.7323	1.8345	3.0542		0.006751	0.09901	0.001882	0.002168	1.425e-07		0.03302	0.1549	0.003982	0.004028	6.177e-07		0.8366	0.1617	-0.1617	0.0189	0.729	0.729					67.78
Traes_1AL_9F7BACB04	4.53643	6.26913	2.4043	0.637233	3.44233	4.20017	1.53003		0.4277	-0.9239	-1.7416	0.216	-1.2018		0.4738	0.2196	0.1658	0.7664	0.1704		0.663	0.298	0.2171	0.8138	0.224		-0.8203	-0.0029	0.0029	0.0238	0.995	0.995					46.53		BRADI2G14560	OS11G0618500, OS11G0618700, OS11G0618850, OS11G0619500
Traes_1AL_9FF8D3F8A	584.582	677.519	1252.75	611.162	660.212	3025.19	493.459		0.2128	1.0977	0.0479	2.1915	-0.4178		0.3217	3.206e-07	0.8313	1.333e-24	0.05412		0.5215	5.444e-06	0.8623	3.64e-23	0.08194		0.0452	-0.2471	0.2471	0.9234	0.5933	0.5933					46.42			OS01G0837300
Traes_1AL_A01FE66D3	162.871	146.326	280.305	307.81	266.667	478.698	170.298		-0.155	0.7781	0.8494	0.8436	-0.6428		0.4632	0.0002326	0.0001997	4.711e-05	0.002623		0.6537	0.001289	0.0005099	0.0001139	0.005422		0.3158	-0.3399	0.3399	0.4902	0.4558	0.4558				early-responsive to dehydration stress protein (ERD4) [Source:Projected from Arabidopsis thaliana (AT1G32090) TAIR;Acc:AT1G32090]	43.44	AT1G32090	BRADI3G34540	OS10G0579100	GRMZM2G128641
Traes_1AL_A090775E5	19.8199	7.94583	3.86813	0	16.1611	0.4421	3.6593		-1.3046	-2.3788	-5.2778	-4.769	-2.125		0.003749	3.929e-05	0.00068	2.651e-05	0.0004014		0.02097	0.0002997	0.001569	6.645e-05	0.0009742		-0.8774	0.0554	-0.0554	0.0095	0.906	0.906					46.75
Traes_1AL_A0A8AEF1E	22.7014	12.1078	11.8368	19.8446	30.8603	1.24417	5.96827		-0.8986	-0.9219	-0.4808	-4.4298	-2.3724		0.01447	0.02256	0.3445	2.781e-08	5.435e-07		0.05834	0.04846	0.4099	1.109e-07	2.145e-06		-0.3474	0.4535	-0.4535	0.4451	0.3068	0.3068				Plastid-lipid associated protein PAP / fibrillin family protein [Source:Projected from Arabidopsis thaliana (AT2G46910) TAIR;Acc:AT2G46910]	41.91	AT2G46910	BRADI3G30740	OS10G0509200	GRMZM2G026800
Traes_1AL_A0B81FF76	510.918	633.545	855.984	405.505	444.004	1953.02	2664.49		0.3093	0.7416	-0.3018	2.1274	2.5735		0.3083	0.01472	0.3374	2.491e-12	2.261e-17		0.5081	0.03482	0.4027	1.797e-11	6.179e-16		0.3322	-0.5947	0.5947	0.4666	0.159	0.159					43.21	AT2G40890	BRADI2G21300	OS05G0494000	GRMZM2G140817
Traes_1AL_A16202A31	12.3942	0.169067	47.3617	83.0005	0.789733	143.857	15.3759		-5.1533	1.8594	2.5958	7.0624	3.9674		5.213e-05	0.04694	0.006153	2.344e-10	0.0004493		0.0007247	0.08561	0.01164	1.292e-09	0.001081		0.6445	-0.0056	0.0056	0.1181	0.9904	0.9904					69.3
Traes_1AL_A19964E5C	6.38903	7.61827	16.1993	60.557	3.45857	15.8964	18.5903		0.2471	1.3082	3.1128	2.103	2.341		0.6657	0.02149	6.491e-08	0.0007937	0.0001469		0.8089	0.04664	2.886e-07	0.001587	0.0003876		0.961	0.2184	-0.2184	0.0006	0.638	0.638					44.22	AT5G47400		OS10G0560500
Traes_1AL_A19D9321E	134.986	53.4937	48.2256	19.1785	108.175	15.8542	16.0279		-1.3262	-1.4724	-2.7125	-2.7381	-2.7544		3.524e-06	8.564e-07	1.013e-09	2.102e-14	3.972e-15		7.987e-05	1.233e-05	5.753e-09	1.962e-13	7.506e-14		-0.8793	0.3075	-0.3075	0.0091	0.5024	0.5024				electron-transfer flavoprotein:ubiquinone oxidoreductase [Source:Projected from Arabidopsis thaliana (AT2G43400) TAIR;Acc:AT2G43400]	39.62	AT2G43400	BRADI3G30480	OS10G0516300	GRMZM2G032222
Traes_1AL_A1B2A8EB0	75.1275	31.3693	56.5805	57.4735	16.7523	40.5871	6.6773		-1.2458	-0.4096	-0.4448	1.2443	-1.2696		0.02115	0.4492	0.4405	0.0286	0.04563		0.07706	0.5341	0.5073	0.04316	0.0704		-0.0965	0.7307	-0.7307	0.8369	0.0621	0.0621					48.82	AT2G21590, AT1G27680, AT4G39210	BRADI2G14970	OS05G0580000	GRMZM2G027955
Traes_1AL_A1B30A10E	60.3552	74.5489	22.1663	12.256	114.425	13.3232	52.7359		0.3063	-1.3982	-1.8238	-3.0936	-1.1224		0.1805	5.748e-07	2.924e-05	3.43e-21	3.472e-06		0.3571	8.857e-06	8.647e-05	6.642e-20	1.2e-05		-0.7316	-0.1605	0.1605	0.0616	0.731	0.731					41.44	AT5G48530, AT3G07440	BRADI3G43470	OS02G0478500	GRMZM2G078272
Traes_1AL_A22448033	1347.41	1946.75	1904.1	146.532	1743.75	953.382	1239.94		0.5207	0.4894	-3.0704	-0.8542	-0.4825		0.401	0.43	1.297e-06	0.1686	0.4367		0.598	0.5155	4.758e-06	0.2144	0.5048		-0.7202	-0.1871	0.1871	0.0679	0.6878	0.6878					57.28	AT3G58100		OS07G0539900, OS07G0539100, OS08G0244500, OS07G0539300, OS07G0538000, OS07G0539400	GRMZM2G431039, GRMZM5G846916, GRMZM2G114140, GRMZM2G454550, GRMZM2G431039, GRMZM5G846916, GRMZM2G114140, GRMZM2G454550, GRMZM2G431039, GRMZM5G846916, GRMZM2G114140, GRMZM2G454550, GRMZM2G431039, GRMZM5G846916, GRMZM2G114140, GRMZM2G454550, GRMZM2G431039, GRMZM5G846916, GRMZM2G114140, GRMZM2G454550, GRMZM2G431039, GRMZM5G846916, GRMZM2G114140, GRMZM2G454550
Traes_1AL_A23894122	68.134	44.3718	22.8534	10.3601	38.4853	3.70423	12.6549		-0.6164	-1.5822	-2.6808	-3.3003	-1.5821		0.03929	2.289e-06	1.308e-06	1.402e-09	3.358e-05		0.1215	2.798e-05	4.795e-06	6.902e-09	9.884e-05		-0.7192	0.4585	-0.4585	0.0685	0.3008	0.3008				ribosomal protein L11 methyltransferase-related [Source:Projected from Arabidopsis thaliana (AT5G53920) TAIR;Acc:AT5G53920]	49.8	AT5G53920	BRADI2G21030	OS05G0497675	GRMZM2G388371
Traes_1AL_A270BED6E	2015.83	1193.03	8932.25	11787.9	115.999	11879.5	3898.6		-0.7522	2.1348	2.5318	6.6372	5.0394		0.03085	8.623e-10	3.652e-13	1.53e-78	5.265e-46		0.1019	3.633e-08	3.613e-12	2.467e-75	3.33e-43		0.7431	0.2643	-0.2643	0.0556	0.5669	0.5669					50.27	AT1G79620	BRADI2G21990	OS05G0486100	GRMZM2G429714
Traes_1AL_A2BFF08CD	105.139	78.7959	31.895	22.6305	129.027	11.2968	53.4741		-0.4119	-1.702	-2.106	-3.4644	-1.2763		0.04791	4.708e-12	1.868e-08	1.872e-25	2.435e-08		0.14	4.259e-10	8.939e-08	5.555e-24	1.204e-07		-0.7009	0.0833	-0.0833	0.0793	0.8591	0.8591					47.18	AT5G56850	BRADI2G14390	OS05G0232200	GRMZM2G128981
Traes_1AL_A2DA8A6AE	2.59087	1.12373	0.652333	0.637233	33.9154	1.29797	0.7604		-1.1937	-1.7743	-1.1178	-4.5704	-5.2408		0.2488	0.1478	0.4429	2.602e-05	7.1e-06		0.443	0.2145	0.5097	6.532e-05	2.338e-05		-0.6678	-0.4347	0.4347	0.1011	0.3297	0.3297					45.01	AT3G63440, AT2G41510	BRADI2G27170	OS05G0374200
Traes_1AL_A30B15F4A	0.936667	1.79133	4.35437	6.9067	0.277133	6.5526	11.6471		0.9747	2.0996	2.7613	4.1556	4.9557		0.2965	0.02293	0.006892	0.0005535	2.655e-05		0.4955	0.04906	0.0129	0.001136	7.942e-05		0.9005	-0.1553	0.1553	0.0057	0.7395	0.7395					56.17
Traes_1AL_A3336F633	20.2791	23.8946	8.51583	4.46053	31.9645	18.9661	11.8421		0.2189	-1.2507	-1.3646	-0.7461	-1.4345		0.4972	0.002371	0.02741	0.03572	0.0001647		0.6819	0.00834	0.04443	0.05286	0.0004301		-0.8724	-0.394	0.394	0.0104	0.3818	0.3818				Pentatricopeptide repeat (PPR) superfamily protein [Source:Projected from Arabidopsis thaliana (AT3G02330) TAIR;Acc:AT3G02330]	48.14	AT3G02330	BRADI3G32282	OS10G0558600	GRMZM2G304965
Traes_1AL_A382ADCCC	92.3043	110.612	119.882	459.374	42.8898	67.8845	81.2657		0.2613	0.3721	2.2751	0.6537	0.9128		0.4731	0.3116	7.061e-10	0.08956	0.01655		0.6623	0.3968	4.102e-09	0.1216	0.02855		0.7054	0.6589	-0.6589	0.0766	0.1075	0.1075				Auxin-responsive GH3 family protein [Source:Projected from Arabidopsis thaliana (AT2G46370) TAIR;Acc:AT2G46370]	47.02	AT2G46370	BRADI2G14830	OS05G0586200	GRMZM2G162413
Traes_1AL_A3A29B974	613.158	394.68	2393.7	5201.38	52.9026	3813.49	1942.44		-0.6213	1.9221	3.017	6.0315	5.0792		0.3482	0.003685	5.202e-06	1.637e-19	2.799e-14		0.5482	0.01182	1.734e-05	2.7e-18	4.54e-13		0.8195	0.1948	-0.1948	0.0241	0.6755	0.6755				ammonium transporter 2 [Source:Projected from Arabidopsis thaliana (AT2G38290) TAIR;Acc:AT2G38290]	60.01	AT2G38290	BRADI2G22670	OS05G0468700	GRMZM2G080045
Traes_1AL_A3A71720B	32.2909	16.5613	8.6501	4.0906	71.3921	4.08707	4.034		-0.9546	-1.8443	-2.7431	-4.0379	-4.0728		0.06201	0.001033	0.001118	4.673e-10	1.432e-10		0.1689	0.004341	0.002475	2.47e-09	1.087e-09		-0.8969	0.0294	-0.0294	0.0062	0.9501	0.9501					41.1
Traes_1AL_A3AAE83D6	2.46533	4.85507	2.25673	5.24653	5.23393	0.4421	1.03133		0.9462	-0.1727	0.9119	-3.1073	-2.1032		0.3337	0.8723	0.4322	0.02083	0.06687		NA	NA	0.499	0.03229	0.09867		-0.1901	0.4955	-0.4955	0.6831	0.2582	0.2582					52.24		BRADI2G15750	OS05G0574100	GRMZM5G804759, GRMZM5G818106, GRMZM5G847377
Traes_1AL_A40D123CB	52.5977	66.8963	19.0974	11.3515	90.6152	2.51387	26.9342		0.3517	-1.4376	-1.6186	-5.0551	-1.7408		0.2625	6.374e-05	0.0009385	3.77e-16	3.818e-07		0.4584	0.0004483	0.002108	4.268e-15	1.545e-06		-0.625	0.1862	-0.1862	0.1334	0.6893	0.6893					45.26
Traes_1AL_A456409C8	10.5283	1.99123	2.00467	1.91167	28.165	10.1514	24.4014		-2.3367	-2.1614	-1.6689	-1.4543	-0.2127		0.003703	0.01283	0.1156	0.0485	0.7624		0.02078	0.0313	0.1583	0.06985	0.8077		-0.3454	-0.8306	0.8306	0.448	0.0207	0.0207					52.39	AT1G07090	BRADI2G29110	OS05G0347400	GRMZM2G413687, GRMZM2G030116
Traes_1AL_A45E11097	6.02293	3.6921	2.97707	1.27443	22.6154	1.19037	1.95283		-0.6869	-0.9713	-1.4018	-4.0382	-3.5006		0.3476	0.2293	0.2208	2.929e-05	4.549e-05		0.5476	0.3088	0.2787	7.299e-05	0.000131		-0.8037	-0.1625	0.1625	0.0294	0.7278	0.7278					52.7	AT2G30940, AT1G01540, AT4G01330, AT2G30940, AT1G01540, AT4G01330	BRADI3G31967	OS10G0533150	GRMZM2G418289, GRMZM2G453438
Traes_1AL_A47B8A0A3	141.102	167.663	410.52	451.386	26.4839	517.975	266.788		0.2505	1.5393	1.6538	4.2756	3.3195		0.229	1.084e-13	4.258e-14	4.192e-70	3.839e-42		0.4192	1.688e-11	5.069e-13	4.255e-67	1.67e-39		0.7452	0.2632	-0.2632	0.0546	0.5684	0.5684					42.44	AT3G49200, AT2G38995, AT5G22490, AT5G12420, AT5G16350, AT5G37300, AT2G43255, AT3G49210, AT5G53380, AT5G53390, AT1G72110, AT3G49190	BRADI2G17077	OS05G0556300	GRMZM6G743306
Traes_1AL_A47D32D30	298.259	347.616	125.282	35.9819	473.427	99.3754	197.438		0.2197	-1.2433	-2.6994	-2.238	-1.2549		0.5223	0.0003792	1.326e-10	2.349e-10	0.0002933		0.7013	0.001923	8.566e-10	1.295e-09	0.0007308		-0.8604	-0.2153	0.2153	0.013	0.643	0.643					40.42	AT1G53240, AT3G15020, AT1G53240, AT3G15020, AT1G53240, AT3G15020, AT1G53240, AT3G15020	BRADI2G15740	OS05G0574400, OS01G0649100	GRMZM2G466833, GRMZM2G154595, GRMZM2G466833, GRMZM2G154595
Traes_1AL_A48A8840C	51.9665	29.3714	5.27097	3.82333	271.062	19.6184	11.7754		-0.7869	-3.1348	-3.0525	-3.6273	-4.3318		0.3895	0.001137	0.005071	8.781e-05	3.473e-06		0.5871	0.004666	0.009789	0.0002039	1.2e-05		-0.8575	-0.3995	0.3995	0.0136	0.3746	0.3746					42.53			OS09G0537700
Traes_1AL_A4933B641	40.2762	4.99873	152.875	84.0038	0.499833	209.28	40.224		-2.886	1.8508	1.0185	7.9781	5.6914		0.001931	0.03995	0.2667	3.092e-12	7.371e-07		0.01258	0.07542	0.3282	2.203e-11	2.848e-06		0.5939	0.176	-0.176	0.1597	0.7057	0.7057					62.9	AT2G30230, AT1G06980	BRADI2G22450	OS05G0474700	GRMZM2G169953
Traes_1AL_A49BE4BBE	948.929	758.26	795.267	1822.89	1173.78	626.632	448.666		-0.3223	-0.2537	0.9265	-0.9027	-1.3827		0.2347	0.351	0.0007064	0.0009338	4.224e-07		0.4258	0.4367	0.001626	0.001845	1.698e-06		0.0388	0.4512	-0.4512	0.9342	0.3096	0.3096					44.89		BRADI2G16670	OS05G0562200	GRMZM2G038284
Traes_1AL_A4AD064F9	9.3599	4.6757	1.957	0	43.6542	0	4.6332		-0.9659	-2.1159	-4.1842	-7.3333	-3.0976		0.3262	0.05085	0.01358	5.663e-06	0.002002		0.5263	0.09116	0.02375	1.57e-05	0.004248		-0.7676	-0.2207	0.2207	0.0439	0.6344	0.6344					57.45			OS06G0168901
Traes_1AL_A4B5C1474	49.9553	23.3075	16.9388	13.1749	29.1432	16.4128	9.28997		-1.0985	-1.5366	-1.9112	-0.7973	-1.6306		0.01681	0.001552	0.002068	0.1129	0.002099		0.06518	0.005968	0.004335	0.1498	0.004435		-0.8805	0.3051	-0.3051	0.0089	0.5058	0.5058					47.95		BRADI3G26920	OS10G0419300	GRMZM2G010871
Traes_1AL_A4F7B7F01	12.7425	15.6906	11.6318	2.54887	32.099	16.1178	5.7979		0.2755	-0.1535	-1.4729	-0.9827	-2.4264		0.5182	0.7424	0.06496	0.02452	2.161e-06		0.6982	0.8005	0.09546	0.03747	7.709e-06		-0.8702	-0.3296	0.3296	0.0109	0.4704	0.4704					43.13	AT4G19440	BRADI3G19897	OS08G0290000	GRMZM2G094090
Traes_1AL_A5860C535	39.1149	3.79773	13.1984	0	0.458133	16.8662	0		-3.0819	-1.4555	-5.9698	4.4908	-1.4311		0.0225	0.2779	0.001114	0.002805	0.4445		0.08065	0.362	0.002469	0.005113	0.5126		-0.4794	0.3149	-0.3149	0.2763	0.4916	0.4916					58.49			OS03G0653900
Traes_1AL_A5D20159F	10.3335	7.5259	5.83217	1.91167	13.0765	3.1573	13.7436		-0.4599	-0.7655	-1.535	-1.9657	0.0639		0.298	0.1333	0.07675	0.001437	0.8847		0.4973	0.1973	0.1105	0.002749	0.9083		-0.6078	-0.3144	0.3144	0.1476	0.4922	0.4922					46.36	AT5G25510	BRADI2G17210	OS05G0555100	GRMZM2G013465, GRMZM2G181104
Traes_1AL_A5FB19E3C	2.22727	3.9995	1.05897	5.6165	1.58437	3.73253	9.39053		0.7937	-1.0138	1.7094	1.1091	2.4294		0.2292	0.2827	0.03534	0.1645	0.000605		0.4194	0.3671	0.05567	0.2097	0.001422		0.6357	-0.2547	0.2547	0.1249	0.5815	0.5815					47.52	AT2G38760	BRADI2G26770	OS05G0382900	GRMZM2G034229, GRMZM2G132442
Traes_1AL_A63F923C4	120.452	81.1978	37.9253	25.1952	125.012	10.7783	41.0357		-0.566	-1.6563	-2.2335	-3.5107	-1.5947		0.00547	2.035e-12	9.9e-10	3.129e-25	1.315e-11		0.0281	2.089e-10	5.627e-09	9.091e-24	1.244e-10		-0.7276	0.2186	-0.2186	0.0638	0.6377	0.6377				phospholipid/glycerol acyltransferase family protein [Source:Projected from Arabidopsis thaliana (AT1G32200) TAIR;Acc:AT1G32200]	39.03	AT1G32200	BRADI3G34260	OS10G0577900	GRMZM2G159890
Traes_1AL_A64ACF983	175.911	69.9465	181.718	188.991	58.2787	171.803	110.831		-1.3266	0.0488	0.0397	1.5533	0.9255		5.003e-11	0.806	0.8608	5.644e-13	2.527e-05		5.623e-09	0.8527	0.8873	4.428e-12	7.589e-05		0.4791	0.3527	-0.3527	0.2766	0.4377	0.4377					37.58	AT1G18410, AT1G73860, AT1G63640, AT5G41310, AT1G18410, AT1G73860, AT1G63640, AT5G41310	BRADI2G19450	OS05G0521300	GRMZM2G173700, GRMZM5G845682
Traes_1AL_A66077D07	8.0819	1.6309	5.2135	7.55843	3.60567	2.51663	1.19243		-2.2457	-0.6403	-0.4827	-0.5148	-1.5656		0.01402	0.4648	0.6366	0.6072	0.1559		0.05705	0.5494	0.6909	0.6659	0.2072		-0.0587	0.5712	-0.5712	0.9006	0.1804	0.1804					42.12		BRADI3G32270
Traes_1AL_A66798759	541.703	307.859	1968.72	5876.32	6.70587	296.445	645.718		-0.8023	1.8342	3.3876	5.3323	6.4388		0.1458	0.0008694	7.85e-10	1.654e-18	2.326e-26		0.3081	0.003772	4.529e-09	2.427e-17	2.355e-24		0.7288	0.6025	-0.6025	0.0632	0.1522	0.1522					56.94	AT4G15610, AT3G06390, AT4G15610, AT3G06390	BRADI1G29070	OS07G0442900	GRMZM2G002396, GRMZM5G863076
Traes_1AL_A670FC1B3	64.1288	34.9651	35.3839	10.863	87.1135	30.9403	104.336		-0.8717	-0.8464	-2.3209	-1.4897	0.254		0.0008315	0.002336	2.699e-06	2.527e-07	0.3132		0.00658	0.008243	9.415e-06	8.635e-07	0.3796		-0.562	-0.5361	0.5361	0.1892	0.2148	0.2148					47.35	AT1G11360	BRADI2G20680	OS05G0501700	GRMZM2G701221
Traes_1AL_A6E2CB1DF	34.9606	10.4502	105.925	2060.26	3.94437	119.009	11.1433		-1.6976	1.5486	5.7089	4.7328	1.4354		0.03457	0.0494	3.546e-13	2.038e-08	0.1003		0.1108	0.08908	3.521e-12	8.315e-08	0.1411		0.6976	0.4259	-0.4259	0.0814	0.3408	0.3408				breast cancer susceptibility1 [Source:Projected from Arabidopsis thaliana (AT4G21070) TAIR;Acc:AT4G21070]	43.47	AT4G21070	BRADI2G20260	OS05G0512000	GRMZM2G080314
Traes_1AL_A70A41E49	10.5293	7.05273	9.11593	2.81617	17.4705	6.68853	8.29253		-0.5656	-0.1838	-2.0324	-1.3863	-1.0561		0.1853	0.6855	0.03441	0.004838	0.01994		0.3635	0.7518	0.05435	0.00846	0.03372		-0.8193	-0.391	0.391	0.0241	0.3858	0.3858					52.52		BRADI2G16447, BRADI2G16467, BRADI2G16460	OS01G0530500
Traes_1AL_A7100841D	293.44	127.939	64.1549	4.46053	209.241	6.88707	12.3501		-1.1868	-2.1648	-5.2067	-4.8334	-4.0497		0.004971	5.345e-07	5.174e-14	2.511e-19	6.772e-17		0.02611	8.329e-06	6.057e-13	4.043e-18	1.717e-15		-0.9106	0.2512	-0.2512	0.0044	0.5869	0.5869					46.01	AT2G20830	BRADI1G15507	OS03G0582000	GRMZM2G124863
Traes_1AL_A7173BBAE	121.335	59.0386	303.264	313.575	53.685	421.866	156.117		-1.034	1.3138	1.337	2.9552	1.531		0.004111	0.0002151	0.0002545	3.346e-16	2.874e-05		0.0225	0.001211	0.0006367	3.815e-15	8.55e-05		0.68	0.0376	-0.0376	0.0928	0.9361	0.9361					42.14	AT2G42880	BRADI2G15317		GRMZM2G063144, GRMZM2G163861
Traes_1AL_A717981EE	216.482	346.217	291.233	447.758	160.324	505.467	830.16		0.6776	0.4267	1.0484	1.6516	2.3654		0.006489	0.09002	5.593e-05	5.752e-11	3.793e-21		0.03203	0.1434	0.0001573	3.455e-10	1.959e-19		0.7888	-0.2507	0.2507	0.035	0.5877	0.5877					46.77	AT3G46040, AT5G59850, AT1G07770, AT3G46040, AT5G59850, AT1G07770, AT3G46040, AT5G59850, AT1G07770, AT3G46040, AT5G59850, AT1G07770, AT3G46040, AT5G59850, AT1G07770			GRMZM2G177720, GRMZM2G012117, GRMZM2G018228, GRMZM2G328578, GRMZM2G083497
Traes_1AL_A77C27C53	20.1054	12.3247	25.7765	3.1861	33.7242	26.516	5.80717		-0.7086	0.3435	-1.8929	-0.3437	-2.4793		0.2281	0.558	0.02745	0.5559	0.0001507		0.4181	0.6376	0.04448	0.6167	0.0003966		-0.776	-0.2268	0.2268	0.0403	0.6248	0.6248					53.63
Traes_1AL_A785A010E	207.918	176.104	28.0983	1.91167	5.04803	0.4138	0		-0.2333	-2.8117	-5.7769	-2.8016	-3.9729		0.7448	0.000121	3.768e-08	0.02046	0.005423		0.8628	0.0007598	1.73e-07	0.03177	0.01049		-0.6258	0.7302	-0.7302	0.1328	0.0624	0.0624					51.12			OS09G0538000	GRMZM2G158394
Traes_1AL_A7EE33067	13.9019	10.1198	14.9748	27.6256	11.5077	10.5852	5.564		-0.432	0.1196	0.9879	-0.12	-1.0232		0.3679	0.8076	0.06781	0.8216	0.07646		0.5669	0.8539	0.09914	0.8623	0.1111		0.2242	0.6284	-0.6284	0.6289	0.1307	0.1307					47.44	AT2G23910, AT4G30470, AT2G23910, AT4G30470	BRADI3G34280	OS10G0576900	GRMZM2G410150, GRMZM2G068917
Traes_1AL_A7FBB0439	18.1709	14.8029	90.8529	73.9715	0.277133	188.993	33.7823		-0.287	2.2701	1.9502	8.5331	6.1094		0.6911	0.001422	0.007883	4.328e-14	7.737e-08		0.8267	0.005567	0.01455	3.906e-13	3.511e-07		0.6645	0.2037	-0.2037	0.1035	0.6612	0.6612					56.3	AT4G27970, AT5G24030, AT4G27970, AT5G24030, AT4G27970, AT5G24030	BRADI2G15500		GRMZM2G080887, GRMZM2G331393, GRMZM2G518198
Traes_1AL_A8190CDDF	22.537	22.689	80.9487	308.468	1.78943	189.399	156.286		0.0158	1.7964	3.6675	6.4429	6.1734		0.9835	0.01776	1.345e-06	1.435e-13	1.418e-12		0.991	0.04029	4.919e-06	1.21e-12	1.637e-11		0.8798	0.1105	-0.1105	0.009	0.8136	0.8136					59.73
Traes_1AL_A8C52986E	1.99753	17.4185	4.50717	2.54887	2.5537	8.96713	2.13857		3.0585	1.1966	0.9748	1.7628	-0.1849		0.0008186	0.2192	0.4011	0.05882	0.8577		0.006503	0.2975	0.4679	0.08311	0.889		-0.1009	0.1357	-0.1357	0.8295	0.7718	0.7718					45.78	AT3G29000, AT5G39670, AT3G29000, AT5G39670	BRADI1G53830	OS03G0812800, OS03G0812400	GRMZM2G423139
Traes_1AL_A8F13C0C8	61.1832	41.2787	17.1572	3.82333	122.732	13.4446	20.9228		-0.5659	-1.8149	-3.1664	-3.1683	-2.532		0.1741	5.957e-05	8.766e-06	1.849e-11	1.105e-08		0.3484	0.0004236	2.816e-05	1.19e-10	5.812e-08		-0.9289	-0.2207	0.2207	0.0025	0.6344	0.6344					40.79	AT4G03175, AT2G40120, AT4G03175, AT2G40120	BRADI2G22760	OS05G0466900	GRMZM2G088409, GRMZM2G068192
Traes_1AL_A94F1853B	442.005	358.25	202.949	87.361	218.465	86.5378	94.061		-0.301	-1.117	-2.1508	-1.3276	-1.2112		0.2607	4.067e-05	8.39e-12	3.363e-06	1.817e-05		0.4566	0.0003084	6.538e-11	9.638e-06	5.586e-05		-0.8184	0.5018	-0.5018	0.0244	0.2512	0.2512				Plastid-lipid associated protein PAP / fibrillin family protein [Source:Projected from Arabidopsis thaliana (AT2G35490) TAIR;Acc:AT2G35490]	45.2	AT2G35490	BRADI3G34400	OS10G0575700	GRMZM2G003318
Traes_1AL_A970EBB27	54.5477	21.9138	8.99573	13.4277	259.89	35.3529	105.995		-1.3271	-2.5238	-1.9561	-2.8717	-1.2933		6.134e-06	2.261e-11	6.945e-05	1.98e-22	1.022e-06		0.0001265	1.597e-09	0.0001925	4.338e-21	3.856e-06		-0.4735	-0.7373	0.7373	0.2831	0.0586	0.0586				MATE efflux family protein [Source:Projected from Arabidopsis thaliana (AT1G51340) TAIR;Acc:AT1G51340]	39.66	AT1G51340	BRADI3G23150	OS10G0206800	GRMZM5G870170
Traes_1AL_A982D9220	0.4577	0.160533	7.5057	3.70483	0	4.7216	1.11653		-1.0462	3.6828	2.8084	5.1259	3.1922		0.5246	0.007625	0.06646	0.003623	0.08291		NA	NA	0.09742	0.006478	0.1192		0.6383	0.1402	-0.1402	0.1229	0.7644	0.7644					56.55			OS03G0368900	GRMZM2G040638
Traes_1AL_A9D90A3D3	80.2806	46.7348	19.5888	8.16537	66.847	7.9327	14.9656		-0.7773	-2.0098	-2.6841	-3.0547	-2.1438		0.001396	8.443e-12	5.178e-08	1.461e-14	2.335e-11		0.009795	6.914e-10	2.331e-07	1.387e-13	2.092e-10		-0.8953	0.1835	-0.1835	0.0064	0.6936	0.6936					42.41		BRADI4G21860		GRMZM2G160391, GRMZM2G154014
Traes_1AL_A9E395016	0	0.169067	0	0	0.2227	0	0		0.8727	0.1755	0.7473	-0.7874	-0.8375		0.6738	0.9315	0.7142	0.7032	0.6853		NA	NA	NA	NA	NA		-0.5769	-0.1701	0.1701	0.1751	0.7153	0.7153					49.04		BRADI4G02287, BRADI4G02240	OS12G0608500, OS12G0608900, OS12G0608500, OS12G0608900	GRMZM2G332821
Traes_1AL_A9E8A8D57	9.7182	9.04203	3.9158	0.637233	16.2106	0.830367	4.7851		-0.1025	-1.2655	-2.74	-4.0038	-1.733		0.8628	0.0664	0.02702	6.741e-05	0.009388		0.9325	0.1126	0.04388	0.0001592	0.0172		-0.8194	-0.0263	0.0263	0.0241	0.9554	0.9554					41.02
Traes_1AL_A9F5C7665	18.6975	15.3949	8.66167	5.24653	24.7807	6.37957	6.041		-0.2803	-1.0928	-1.9217	-1.9617	-1.9903		0.5332	0.03101	0.01569	0.0003689	0.0002262		0.7092	0.06195	0.02701	0.0007781	0.0005758		-0.9409	0.0658	-0.0658	0.0016	0.8886	0.8886					41.92	AT2G02955	BRADI1G56620	OS05G0352700	GRMZM2G307720
Traes_1AL_A9FB6BF52	428.493	475.497	960.864	4341.77	340.141	2328.38	714.15		0.1494	1.1578	3.3174	2.7573	1.0634		0.6751	0.001158	1.285e-20	1.019e-14	0.002923		0.8154	0.004733	6.987e-19	9.859e-14	0.00598		0.8247	0.0846	-0.0846	0.0224	0.8569	0.8569					46.73		BRADI2G29960		GRMZM2G006745
Traes_1AL_AA9FEE472	1.9349	7.11437	4.9411	14.4651	4.5219	8.84513	6.98103		1.7801	1.3493	2.5682	0.9188	0.5926		0.00663	0.05812	0.0007502	0.1299	0.3353		0.03255	0.1013	0.001719	0.1697	0.402		0.8196	-0.1045	0.1045	0.024	0.8236	0.8236					48.87	AT1G15130	BRADI3G29880	OS10G0495300	GRMZM2G082529, GRMZM2G168855
Traes_1AL_AAB83FA9B	1686.9	995.289	3949.45	7663.43	73.0633	4024.04	908.324		-0.7533	1.2147	2.1606	5.7222	3.5971		0.09847	0.007686	2.153e-06	3.696e-35	8.07e-15		0.2344	0.02107	7.629e-06	2.842e-33	1.438e-13		0.6473	0.4952	-0.4952	0.116	0.2585	0.2585					43.72	AT5G61690, AT5G61730, AT3G47730	BRADI3G35400	OS08G0398000	GRMZM2G142249
Traes_1AL_AAF8D8497	10.9108	4.17367	2.38397	3.58633	8.52207	2.1256	0.4228		-1.3511	-2.1288	-1.9494	-1.9491	-3.9479		0.08469	0.0164	0.08274	0.03837	0.001565		0.2109	0.03789	0.1181	0.0564	0.003395		-0.7285	0.3492	-0.3492	0.0633	0.4427	0.4427					46.11
Traes_1AL_AB3B8B93E	252.642	12.9414	1067.09	3381.53	1.68057	793.85	282.462		-4.0388	1.9736	3.5576	8.2129	6.798		9.106e-05	0.05362	0.0005044	7.523e-14	6.143e-10		0.001138	0.09505	0.001194	6.587e-13	4.103e-09		0.7329	0.2912	-0.2912	0.061	0.5264	0.5264					58.85		BRADI2G27680
Traes_1AL_AB89C36F8	514.235	910.15	816.182	359.698	135.869	556.055	266.438		0.8216	0.6651	-0.4513	2.0273	0.969		0.0001623	0.002383	0.05435	3.776e-19	2.431e-05		0.00182	0.008376	0.08156	5.936e-18	7.322e-05		0.0606	0.6469	-0.6469	0.8973	0.1164	0.1164					50.82	AT2G28315	BRADI3G28920	OS10G0479700	GRMZM2G048434, GRMZM2G462081
Traes_1AL_AC276011F	18.6016	61.4832	58.1332	41.9565	31.7085	128.52	73.6152		1.704	1.6248	1.1246	2.0138	1.2099		8.84e-12	5.452e-10	0.001073	5.216e-18	4.912e-07		1.22e-09	2.473e-08	0.002385	7.239e-17	1.953e-06		0.4878	-0.4254	0.4254	0.2668	0.3414	0.3414					41.18	AT4G28600	BRADI3G28490	OS10G0471400	GRMZM2G117763
Traes_1AL_ACD6F45B9	47.2642	42.0459	19.9414	24.6449	235.598	22.509	51.5613		-0.1743	-1.2117	-0.6016	-3.365	-2.182		0.5297	0.0001527	0.1207	5.174e-27	1.739e-15		0.7066	0.0009174	0.1644	1.788e-25	3.489e-14		-0.5957	-0.4613	0.4613	0.1581	0.2974	0.2974				Major facilitator superfamily protein [Source:Projected from Arabidopsis thaliana (AT1G64890) TAIR;Acc:AT1G64890]	47.46	AT1G64890	BRADI2G26710	OS05G0389400	GRMZM2G053921
Traes_1AL_AD08011AD	450.849	53.3939	119.486	19.2654	92.8013	81.1633	62.0907		-3.0662	-1.9061	-4.0621	-0.1965	-0.584		1.168e-22	9.417e-10	7.022e-21	0.546	0.07499		2.498e-19	3.918e-08	4.095e-19	0.6069	0.1091		-0.7473	0.0643	-0.0643	0.0535	0.8911	0.8911					58.17	AT4G25190	BRADI3G33070	OS10G0554900	GRMZM2G097404
Traes_1AL_AD33CD5F6	37.7103	11.0063	4.28177	1.27443	39.4014	1.55313	8.70607		-1.763	-3.0738	-3.8677	-4.4421	-2.1569		2.207e-05	1.27e-08	6.496e-05	4.195e-09	5.274e-06		0.0003584	3.513e-07	0.0001808	1.911e-08	1.773e-05		-0.8408	-0.0667	0.0667	0.0178	0.8871	0.8871					42.18		BRADI2G19830
Traes_1AL_AD351F492	11.6251	2.6248	13.0038	7.42543	5.248	8.9017	1.78243		-2.0919	0.1338	-0.8944	0.72	-1.463		0.001997	0.8291	0.287	0.2956	0.08713		0.01292	0.8713	0.35	0.3524	0.1246		-0.1468	0.3751	-0.3751	0.7535	0.407	0.407					59.15		BRADI3G32130	OS10G0536700	GRMZM2G085198
Traes_1AL_AD4385E2E	1018.61	545.358	2410.1	4438.64	205.717	1679.51	656.451		-0.8942	1.2331	2.1053	3.006	1.6613		0.02181	0.001541	6.688e-08	1.777e-14	2.359e-05		0.07888	0.005935	2.967e-07	1.671e-13	7.125e-05		0.6936	0.4904	-0.4904	0.084	0.2638	0.2638					45.97	AT3G54100, AT5G01100, AT2G37980, AT3G54100, AT5G01100, AT2G37980	BRADI2G23650	OS05G0451900	GRMZM2G020856, GRMZM2G399362
Traes_1AL_ADC801BEB	56.695	110.311	80.0995	5.36503	74.5644	135.648	20.4284		0.9412	0.4883	-2.9892	0.8443	-1.8182		0.1524	0.4605	0.000598	0.2	0.007436		0.3177	0.545	0.001396	0.2503	0.01395		-0.7096	-0.1721	0.1721	0.0741	0.7121	0.7121					53.31		BRADI3G36540		GRMZM2G414278
Traes_1AL_AE0622D50	733.898	655.582	1109.73	1134.07	1052.93	3074.59	2895.5		-0.1629	0.5944	0.6105	1.541	1.4546		0.5239	0.0201	0.0188	1.449e-09	1.12e-08		0.7024	0.04429	0.03175	7.119e-09	5.885e-08		0.4984	-0.7582	0.7582	0.2549	0.0482	0.0482					43.33		BRADI2G19326	OS05G0524400	GRMZM2G004932
Traes_1AL_AE0660A78	3035.01	8784.21	5077.55	3189.97	1896.16	1649.27	1218.28		1.5236	0.7378	0.071	-0.1997	-0.6342		2.097e-05	0.03946	0.8434	0.5779	0.07736		0.0003431	0.07466	0.8727	0.6381	0.1122		-0.1694	0.8375	-0.8375	0.7165	0.0187	0.0187					50.04	AT3G57260, AT3G57270, AT3G57240, AT4G16260, AT3G57260, AT3G57270, AT3G57240, AT4G16260	BRADI2G27140	OS05G0375400	GRMZM2G137535, GRMZM2G014723
Traes_1AL_AE441D736	179.997	88.6753	238.468	66.9871	99.1686	310.707	109.116		-1.0233	0.4023	-1.3173	1.6426	0.135		4.138e-08	0.02827	3.525e-07	4.365e-18	0.5002		1.857e-06	0.05764	1.408e-06	6.101e-17	0.5667		-0.224	-0.161	0.161	0.6292	0.7301	0.7301					48.64
Traes_1AL_AE70DFDF3	94.2754	41.5214	28.961	4.46053	77.5112	14.4231	23.8791		-1.1773	-1.6757	-3.5736	-2.3822	-1.6887		0.002027	2.88e-05	6.291e-08	6.619e-08	4.065e-05		0.01307	0.0002312	2.802e-07	2.478e-07	0.0001181		-0.9328	-0.0473	0.0473	0.0022	0.9199	0.9199				CONTAINS InterPro DOMAIN/s: Sgf11, transcriptional regulation (InterPro:IPR013246); Has 30201 Blast hits to 17322 proteins in 780 species: Archae - 12; Bacteria - 1396; Metazoa - 17338; Fungi - 3422; Plants - 5037; Viruses - 0; Other Eukaryotes - 29 /.../urce: NCBI BLink). [Source:Projected from Arabidopsis thaliana (AT5G58575) TAIR;Acc:AT5G58575]	45.45	AT5G58575	BRADI2G29550	OS05G0351500	GRMZM2G093325
Traes_1AL_AEBCF33491	12.6735	1.50967	67.7393	563.227	0	26.6686	65.2467		-2.8848	2.3196	5.2518	6.7778	8.0183		0.005259	0.01461	3.008e-08	4.283e-06	4.794e-08		0.0273	0.03461	1.4e-07	1.209e-05	2.252e-07		0.8775	0.2545	-0.2545	0.0094	0.5818	0.5818					70.72
Traes_1AL_AEC103E02	0	0	1.34537	0	0	0	0		-0.0374	2.8276	0.2918	0.0921	0.0708		0.9854	0.1744	0.8863	0.964	0.9723		NA	NA	NA	NA	NA		0.0842	0.3536	-0.3536	0.8575	0.4366	0.4366					60.57		BRADI3G29580	OS10G0490100	GRMZM2G073114, GRMZM2G418833
Traes_1AL_AF222553D	74.1345	50.4388	29.4164	7.64663	82.3372	5.22913	19.9425		-0.554	-1.3147	-2.5189	-3.8886	-2.0169		0.08735	0.0001606	2.586e-06	4.677e-15	3.788e-08		0.2156	0.000955	9.047e-06	4.708e-14	1.813e-07		-0.8138	0.1884	-0.1884	0.0259	0.6858	0.6858				RAC-like 3 [Source:Projected from Arabidopsis thaliana (AT4G35020) TAIR;Acc:AT4G35020]	44.3	AT4G35020, AT4G35950, AT2G17800, AT3G51300	BRADI3G60900	OS02G0834000	GRMZM2G375002
Traes_1AL_AF30A192F	12.6719	18.2368	58.7745	136.988	9.57487	65.8624	21.4522		0.5262	2.2001	3.3497	2.7578	1.1666		0.2331	3.6e-07	4.92e-14	9.008e-10	0.01369		0.4237	6.006e-06	5.788e-13	4.567e-09	0.02409		0.821	0.2384	-0.2384	0.0236	0.6066	0.6066					56.79				GRMZM5G825834
Traes_1AL_B01B26670	333.909	225.013	95.0323	12.7747	469.961	35.6767	37.8708		-0.5646	-1.7912	-4.394	-3.6752	-3.6023		0.1696	1.818e-05	1.77e-14	3.373e-17	7.21e-17		0.3422	0.000158	2.283e-13	4.303e-16	1.818e-15		-0.9639	0.0542	-0.0542	0.0005	0.9081	0.9081					41.14	AT3G63490	BRADI2G26940	OS05G0388500	GRMZM2G005973
Traes_1AL_B060AC908	3.76563	1.0418	5.903	0	4.51767	0	0.769667		-1.6684	0.5741	-3.0289	-4.2062	-2.2258		0.2716	0.6978	0.1111	0.02352	0.1647		NA	NA	0.1529	0.03608	0.2174		-0.6661	0.1934	-0.1934	0.1023	0.6778	0.6778				purine permease 4 [Source:Projected from Arabidopsis thaliana (AT1G30840) TAIR;Acc:AT1G30840]	59.85	AT1G30840	BRADI2G17050	OS05G0556800	GRMZM2G069016
Traes_1AL_B07DFAE2B	2.0911	1.7658	0	1.79317	0.5543	0	0.693733		-0.2043	-3.8611	-0.7684	-1.7822	0.4838		0.8222	0.02312	0.5893	0.3339	0.7283		NA	NA	0.6473	0.3922	0.7777		-0.0908	0.5234	-0.5234	0.8465	0.228	0.228					61.45			OS10G0559400
Traes_1AL_B084BAB71	106.206	42.6997	36.2482	10.5958	66.5123	8.6527	17.7486		-1.3086	-1.5319	-2.8685	-2.9094	-1.9212		9.021e-06	9.339e-07	7.974e-09	4.082e-12	4.973e-08		0.0001733	1.324e-05	4.011e-08	2.864e-11	2.33e-07		-0.8504	0.2924	-0.2924	0.0153	0.5245	0.5245					43.61				GRMZM2G113579
Traes_1AL_B14164599	60.1034	38.0045	64.0311	6.89093	231.972	46.378	26.4372		-0.6464	0.1008	-2.5616	-2.3048	-3.1064		0.0945	0.7952	3.115e-05	3.6e-09	1.258e-14		0.2277	0.8439	9.169e-05	1.659e-08	2.168e-13		-0.8457	-0.3686	0.3686	0.0165	0.4159	0.4159					65.92
Traes_1AL_B142A2977	154.397	52.5616	662.684	3448.61	0.6681	533.709	423.733		-1.4731	1.999	4.2692	8.6545	8.3379		0.1397	0.04455	1.782e-05	3.132e-14	2.584e-13		0.2991	0.08221	5.458e-05	2.87e-13	3.468e-12		0.807	0.3583	-0.3583	0.0283	0.43	0.43					55.69
Traes_1AL_B14FE48AF	12.693	1.48737	5.29483	0	8.42657	4.83467	2.2997		-2.8813	-1.2163	-4.4699	-0.7853	-1.7814		0.007422	0.244	0.008303	0.4626	0.1109		0.03542	0.3253	0.01525	0.5243	0.1541		-0.81	-0.2373	0.2373	0.0272	0.6084	0.6084					46.25	AT2G33860	BRADI2G19867	OS05G0515400	GRMZM2G441325
Traes_1AL_B1670498C	2.71503	3.17977	3.13623	0	4.38267	10.5342	3.9395		0.2353	0.1874	-2.5866	1.2351	-0.1324		0.7191	0.7973	0.1093	0.0358	0.8427		0.8465	0.8456	0.1508	0.05296	0.8766		-0.4589	-0.6374	0.6374	0.3003	0.1236	0.1236					45.13		BRADI2G34102	OS02G0321000	GRMZM2G151975
Traes_1AL_B16F830DB	542.76	289.969	246.113	73.1487	447.679	132.573	174.575		-0.8978	-1.1311	-2.7066	-1.7404	-1.3478		0.02197	0.004088	3.945e-10	1.263e-05	0.000666		0.0793	0.01285	2.379e-09	3.323e-05	0.001552		-0.9395	0.044	-0.044	0.0017	0.9253	0.9253					43.85
Traes_1AL_B17E6CD28	13.959	4.044	0.572767	0	65.9061	0	4.80043		-1.7376	-4.1116	-4.9035	-8.0882	-3.6402		0.05054	0.0005332	0.003493	5.494e-07	5.944e-05		0.1455	0.002543	0.006984	1.78e-06	0.0001678		-0.7622	-0.2733	0.2733	0.0464	0.5532	0.5532				TRICHOME BIREFRINGENCE-LIKE 33 [Source:Projected from Arabidopsis thaliana (AT2G40320) TAIR;Acc:AT2G40320]	54.52	AT2G40320, AT3G11030	BRADI2G28100	OS05G0356700
Traes_1AL_B1B5EA42D	102.078	290.911	259.012	160.278	69.8991	630.174	627.982		1.5032	1.3376	0.7256	3.1485	3.1433		6.795e-05	0.0004208	0.06853	1.374e-16	1.491e-16		0.0008991	0.002095	0.1001	1.627e-15	3.544e-15		0.5328	-0.3037	0.3037	0.2182	0.5078	0.5078				Mitochondrial substrate carrier family protein [Source:Projected from Arabidopsis thaliana (AT5G46800) TAIR;Acc:AT5G46800]	48.19	AT5G46800	BRADI3G34090	OS10G0573800	GRMZM2G024823
Traes_1AL_B1D1B1328	17.3327	7.68107	2.0366	0.637233	5.909	0.388267	2.6558		-1.143	-2.9836	-3.5995	-3.3004	-1.145		0.1229	0.0008075	0.006293	0.008806	0.2017		0.2735	0.003557	0.01188	0.01469	0.2598		-0.7961	0.2777	-0.2777	0.0322	0.5465	0.5465					38.37	AT5G18870, AT5G18860, AT5G18890
Traes_1AL_B1DD25728	3.5906	4.78503	1.05897	0	5.33707	0	0.346867		0.4132	-1.7437	-3.3251	-4.8918	-3.5266		0.5389	0.0738	0.04527	0.002617	0.004828		NA	NA	0.06931	0.004796	0.009442		-0.876	0.1864	-0.1864	0.0097	0.6891	0.6891					39.91	AT1G17450, AT1G58766, AT1G59077, AT1G59453		OS02G0316900
Traes_1AL_B23CA03E6	3.8698	0.946133	7.28557	3.0676	2.50063	7.65477	12.0699		-1.9813	0.8375	-0.1955	1.4994	2.1435		0.03923	0.3166	0.8593	0.0885	0.01219		0.1213	0.4019	0.886	0.1203	0.0217		0.4128	-0.4566	0.4566	0.3574	0.3031	0.3031					41.79	AT3G27930	BRADI2G15550	OS05G0577800	GRMZM2G063025
Traes_1AL_B2719B0C3	49.9282	47.0618	80.8809	230.048	29.8549	149.434	77.7604		-0.0852	0.6901	2.1309	2.305	1.3661		0.7834	0.02678	2.491e-11	4.477e-13	2.564e-05		0.8867	0.05528	1.798e-10	3.557e-12	7.688e-05		0.8609	0.1101	-0.1101	0.0128	0.8142	0.8142					45.41	AT5G08200, AT5G23130, AT5G08200, AT5G23130	BRADI3G29280	OS10G0485500	GRMZM2G048559, GRMZM2G113781
Traes_1AL_B31DC4745	15.0949	15.3557	5.91173	0	31.5354	3.26217	4.70917		0.0202	-1.3163	-4.6653	-3.2102	-2.7088		0.9631	0.01293	0.00212	2.895e-07	9.391e-07		0.9807	0.03148	0.004434	9.803e-07	3.566e-06		-0.9302	-0.1632	0.1632	0.0024	0.7267	0.7267					67.6	AT4G12700, AT2G04280, AT4G12700, AT2G04280	BRADI3G27870	OS10G0456400	GRMZM6G866436, GRMZM2G118433
Traes_1AL_B331E8B19	156.544	147.852	48.4784	17.3537	3.73573	5.30573	0.693733		-0.0805	-1.6485	-2.8743	0.4808	-1.978		0.9033	0.01401	0.0001304	0.5606	0.06454		0.9547	0.03353	0.0003445	0.6212	0.09568		-0.3759	0.8833	-0.8833	0.4059	0.0084	0.0084					45.31	AT2G37700, AT1G02205, AT1G02190	BRADI3G28450	OS10G0471100	GRMZM2G066578
Traes_1AL_B33A889C4	186.42	47.5522	682.087	1098.19	41.1151	604.32	298.458		-1.9471	1.8484	2.5227	3.8266	2.8217		0.0001213	0.0002205	5.065e-07	6.048e-14	3.312e-08		0.001434	0.001235	1.978e-06	5.364e-13	1.601e-07		0.7675	0.1571	-0.1571	0.044	0.7366	0.7366					42.54	AT5G04980	BRADI2G21850	OS05G0489000	GRMZM2G157267
Traes_1AL_B3737F042	117.285	224.357	153.248	158.886	31.2393	92.1159	172.865		0.9364	0.3903	0.5022	1.5548	2.4599		0.0001652	0.1251	0.07143	4.964e-08	5.844e-19		0.001844	0.1876	0.1038	1.895e-07	2.084e-17		0.5137	0.5726	-0.5726	0.2383	0.1791	0.1791					49.61
Traes_1AL_B39515B38	64.5569	28.7224	100.845	31.7004	93.7014	113.878	36.6334		-1.1724	0.6372	-0.9118	0.275	-1.3549		0.0005565	0.0543	0.03156	0.4033	0.0001003		0.004818	0.09598	0.05033	0.4639	0.0002722		-0.4022	-0.3577	0.3577	0.3711	0.4308	0.4308					45.72	AT4G28580, AT3G58970, AT4G28580, AT3G58970	BRADI3G32490	OS03G0137700	GRMZM2G145794, GRMZM2G453832
Traes_1AL_B3C4E79BC	160.003	103.113	48.6171	26.0536	122.623	29.3788	44.6159		-0.6304	-1.703	-2.3641	-2.0395	-1.4441		0.09048	1.054e-05	5.051e-07	4.916e-07	0.0002214		0.2209	0.0001003	1.974e-06	1.605e-06	0.0005646		-0.9062	0.1628	-0.1628	0.0049	0.7273	0.7273				Tetrapyrrole (Corrin/Porphyrin) Methylases [Source:Projected from Arabidopsis thaliana (AT1G45110) TAIR;Acc:AT1G45110]	42.69	AT1G45110	BRADI3G26680	OS10G0414500	GRMZM2G035594
Traes_1AL_B3C5E0C2E	179.918	166.276	205.765	389.389	90.0623	258.166	283.837		-0.1127	0.1923	1.0904	1.5126	1.6483		0.685	0.4925	0.0001534	1.133e-07	6.543e-09		0.8222	0.5763	0.0004001	4.089e-07	3.59e-08		0.8917	0.1886	-0.1886	0.007	0.6855	0.6855					40.98	AT3G14595	BRADI2G16440	OS05G0564800	GRMZM2G022453, GRMZM2G021877
Traes_1AL_B3E4C9B23	21.5334	8.80173	40.473	29.7729	13.8118	29.1996	30.9361		-1.2868	0.8934	0.5522	1.0533	1.136		0.02872	0.1163	0.3784	0.07431	0.0527		0.09665	0.1768	0.4448	0.1026	0.08001		0.6025	-0.0547	0.0547	0.1522	0.9073	0.9073					60.9
Traes_1AL_B421C28B8	103.606	24.403	51.2862	36.0582	38.6089	18.555	17.3362		-2.073	-1.018	-1.4698	-1.0446	-1.135		1.578e-11	0.0008726	0.0001504	0.004223	0.001698		2.024e-09	0.003783	0.000393	0.007464	0.003654		-0.4768	0.5924	-0.5924	0.2794	0.161	0.161					43.54	AT1G13570	BRADI2G25340		GRMZM2G133021
Traes_1AL_B427A0153	213.169	20.9273	838.239	2239.87	13.5891	2270.52	609.365		-3.2196	1.9052	3.2735	7.0965	5.2643		0.0001636	0.02438	0.0001105	1.792e-16	1.023e-09		0.001831	0.05146	0.0002957	2.098e-15	6.55e-09		0.7528	0.0304	-0.0304	0.0508	0.9484	0.9484					55.06
Traes_1AL_B45E02BBA	171.793	71.4182	99.1814	22.0815	128.162	43.295	63.1833		-1.2596	-0.7898	-2.5864	-1.5479	-1.0118		0.0002871	0.02412	1.41e-08	2.698e-05	0.004776		0.002865	0.05105	6.858e-08	6.756e-05	0.00935		-0.8704	0.0189	-0.0189	0.0108	0.968	0.968					43.82
Traes_1AL_B4CB8A79C	103.896	115.531	101.356	77.4644	159.172	31.8266	54.6438		0.1557	-0.0373	-0.3545	-2.3138	-1.5247		0.6363	0.9114	0.3438	1.467e-10	8.731e-06		0.7873	0.9331	0.4093	8.333e-10	2.833e-05		-0.5531	0.4105	-0.4105	0.1978	0.3603	0.3603					46.72	AT3G18660, AT1G77130	BRADI2G24737	OS05G0426400	GRMZM2G058472
Traes_1AL_B4D55A0CE	40.316	39.7082	45.8578	139.019	87.0202	79.5066	85.5656		-0.0227	0.1908	1.6733	-0.1239	-0.0248		0.9372	0.5233	6.93e-08	0.6593	0.9288		0.9672	0.6053	3.067e-07	0.715	0.9435		0.6356	-0.4414	0.4414	0.125	0.3214	0.3214					45.78	AT5G17910, AT2G29620, AT1G07330, AT5G58880	BRADI2G21737	OS05G0490400	GRMZM2G117344
Traes_1AL_B4E25B4C7	4.29897	3.31807	10.3758	9.60437	3.44097	9.92517	4.59613		-0.3508	1.2267	0.8427	1.4925	0.4339		0.6393	0.09053	0.3357	0.04891	0.5877		0.7898	0.144	0.401	0.07037	0.6498		0.6373	0.1363	-0.1363	0.1236	0.7707	0.7707					51.4
Traes_1AL_B55CC2568	218.979	170.317	49.7865	16.0937	170.974	13.5416	54.6562		-0.3614	-2.1167	-3.4443	-3.5956	-1.6446		0.2572	3.374e-10	4.508e-13	2.367e-19	1.134e-06		0.4525	1.637e-08	4.391e-12	3.824e-18	4.248e-06		-0.8181	0.1809	-0.1809	0.0245	0.6978	0.6978				Cytochrome P450 superfamily protein [Source:Projected from Arabidopsis thaliana (AT3G53130) TAIR;Acc:AT3G53130]	41.54	AT3G53130	BRADI3G32690	OS10G0546600	GRMZM2G143202
Traes_1AL_B5662F912	42.9905	46.9914	24.1959	13.2789	77.4546	10.6707	18.3336		0.123	-0.8141	-1.3013	-2.8289	-2.0697		0.6872	0.016	0.006393	1.203e-12	3.148e-09		0.8238	0.03715	0.01205	9.078e-12	1.832e-08		-0.8333	0.0954	-0.0954	0.0199	0.8387	0.8387					48.98	AT1G07210	BRADI3G30060, BRADI2G58736	OS10G0500500	GRMZM2G135095, GRMZM2G096424, GRMZM2G135095, GRMZM2G096424
Traes_1AL_B5C73E7E6	238.575	136.406	391.624	578.794	167.832	483.062	307.442		-0.8032	0.7119	1.252	1.5223	0.8727		0.0009306	0.003112	4.501e-07	3.669e-10	0.0003545		0.007166	0.01035	1.772e-06	1.968e-09	0.0008698		0.7657	0.0034	-0.0034	0.0448	0.9942	0.9942					44.03	AT3G51470	BRADI3G32240	OS10G0541200	GRMZM2G057768, GRMZM2G009163
Traes_1AL_B5CB664F1	31.1035	21.4524	5.47257	0	14.0727	0.884167	2.8804		-0.5224	-2.538	-5.6774	-3.8005	-2.231		0.2107	2.05e-06	0.0001762	5.897e-05	0.000524		0.3967	2.555e-05	0.0004543	0.0001404	0.001245		-0.8898	0.2244	-0.2244	0.0073	0.6286	0.6286					55.56	AT2G30570	BRADI2G20380	OS01G0773700	AC190623.3_FG001
Traes_1AL_B5E708C85	2.39257	2.17737	1.0183	1.79317	14.6065	0.4138	0.346867		-0.1639	-1.1667	-0.8594	-4.7214	-4.8774		0.8502	0.275	0.5299	0.0001962	0.0001123		NA	NA	0.592	0.0004321	0.0003024		-0.6198	-0.0672	0.0672	0.1376	0.8862	0.8862					44.1	AT2G45010, AT5G51400	BRADI3G33330	OS10G0560200
Traes_1AL_B67A26E2B	1.27993	0	8.2376	3.45337	0.706267	2.5987	1.02207		-3.5931	2.4343	1.1771	1.6225	0.4798		0.04599	0.07594	0.4464	0.2768	0.7581		NA	NA	0.5131	0.3337	0.8038		0.4597	0.218	-0.218	0.2994	0.6387	0.6387					43.54	AT4G36210, AT2G18100	BRADI3G30610	OS10G0512100	GRMZM5G886799
Traes_1AL_B685D719F	114.02	191.668	82.2304	69.2674	200.727	109.619	62.3799		0.7376	-0.4647	-0.6566	-0.8613	-1.6625		NA	NA	NA	NA	NA		NA	NA	NA	NA	NA		-0.8071	-0.059	0.059	0.0282	0.9	0.9					40.67	AT4G33210	BRADI3G26160	OS10G0396400, OS10G0396666	GRMZM2G040182, GRMZM2G150169, GRMZM2G040182, GRMZM2G150169
Traes_1AL_B68AA4C68	1078.28	1091.7	1402.91	824.588	192.936	1184.21	648.841		0.0173	0.3786	-0.3963	2.6131	1.7469		0.9272	0.04582	0.04525	1.242e-40	7.289e-19		0.9643	0.08401	0.06927	1.562e-38	2.559e-17		0.2936	0.5662	-0.5662	0.5228	0.1851	0.1851					43.22	AT2G34890, AT4G20320, AT3G12670, AT1G30820, AT2G34890, AT4G20320, AT3G12670, AT1G30820	BRADI2G15810	OS05G0573300	GRMZM5G855337, AC234185.1_FG004
Traes_1AL_B691CBF6F	399.547	189.645	1096.33	1442.68	282.247	1123.74	617.738		-1.0677	1.4468	1.8342	1.9803	1.123		0.003532	7.132e-05	5.545e-07	5.901e-08	0.002146		0.02003	0.0004914	2.152e-06	2.224e-07	0.004524		0.7507	0.0092	-0.0092	0.0518	0.9844	0.9844					46.45	AT4G03420, AT1G03610, AT4G28150, AT1G73210, AT1G17830, AT4G03420, AT1G03610, AT4G28150, AT1G73210, AT1G17830	BRADI3G29840	OS10G0494000	GRMZM2G020098, GRMZM2G057451
Traes_1AL_B6931117F	24.0437	28.6194	3.5295	3.1861	23.4799	1.19037	11.4902		0.2456	-2.6653	-2.0946	-4.0358	-1.0075		0.5345	2.573e-06	0.004687	9.702e-07	0.02769		0.7102	3.088e-05	0.009116	3.023e-06	0.04522		-0.6656	0.1119	-0.1119	0.1027	0.8112	0.8112					42.72			OS08G0205100, OS08G0205150, OS08G0202400	GRMZM5G880361
Traes_1AL_B69FCAA8E	472.622	227	1542.29	2100.95	7.5047	923.209	626.459		-1.0408	1.6801	2.1169	6.7934	6.243		0.06425	0.002769	0.0001671	8.714e-29	1.505e-24		0.1732	0.009435	0.000433	3.598e-27	1.205e-22		0.7031	0.4346	-0.4346	0.078	0.3299	0.3299					49.72		BRADI2G22050	OS05G0482400	GRMZM2G167673
Traes_1AL_B6D253895	809.377	1103.29	1350.78	1715.94	113.929	876.881	358.542		0.4433	0.7327	1.0729	2.918	1.6395		0.2927	0.08214	0.01121	7.693e-12	0.0001261		0.4912	0.1332	0.01999	5.209e-11	0.0003366		0.4736	0.7379	-0.7379	0.283	0.0583	0.0583					50.55	AT1G14870, AT1G14880, AT5G35525	BRADI3G46930	OS02G0579800	GRMZM2G151230
Traes_1AL_B6D67577D	133.611	43.0094	645.713	764.035	30.0718	595.599	408.002		-1.6161	2.2478	2.4817	4.2496	3.7107		0.0009057	2.791e-06	2.745e-07	6.498e-18	5.337e-14		0.007015	3.307e-05	1.114e-06	8.925e-17	8.169e-13		0.7976	0.0676	-0.0676	0.0316	0.8856	0.8856					59.34	AT5G64250	BRADI3G38730	OS08G0485400	GRMZM2G048616
Traes_1AL_B6F713FA8	9.16353	2.2763	3.30237	26.1287	3.03863	0	1.03133		-1.9003	-1.3931	1.3363	-3.6846	-1.3647		0.07567	0.2012	0.2085	0.02773	0.2765		0.1947	0.2768	0.2653	0.04195	0.3416		0.1721	0.6804	-0.6804	0.7122	0.0925	0.0925				P-loop containing nucleoside triphosphate hydrolases superfamily protein [Source:Projected from Arabidopsis thaliana (AT5G27550) TAIR;Acc:AT5G27550]	44.19	AT5G27550	BRADI2G26100	OS05G0397900	GRMZM2G113652, GRMZM5G817395
Traes_1AL_B74AE3E94	207.793	159.476	103.187	57.3116	245.405	52.9933	66.1635		-0.3819	-1.0002	-1.8889	-2.1951	-1.8873		0.1746	0.000544	9.608e-08	5.34e-13	2.019e-10		0.3491	0.002585	4.167e-07	4.204e-12	1.49e-09		-0.8982	0.1835	-0.1835	0.006	0.6937	0.6937					42.24	AT2G19860, AT4G37840, AT4G29130	BRADI2G18877	OS05G0532600
Traes_1AL_B77238310	27.9166	14.7633	13.328	5.88377	34.6646	9.0948	13.8801		-0.923	-1.0421	-2.2134	-1.9159	-1.3426		0.0007545	0.001093	0.000703	3.099e-07	2.94e-05		0.006092	0.004532	0.001619	1.044e-06	8.733e-05		-0.8956	-0.173	0.173	0.0064	0.7106	0.7106					42.02	AT3G51010	BRADI2G38140	OS05G0126200	GRMZM2G097736, GRMZM2G453078, GRMZM2G130477
Traes_1AL_B7757AFDC	187.349	78.9	23.0195	5.24653	320.107	4.84083	15.3712		-1.2474	-3.0297	-5.1838	-5.9578	-4.3978		6.11e-12	1.001e-35	2.461e-14	1.103e-42	1.276e-56		8.782e-10	3.64e-31	3.079e-13	1.647e-40	1.749e-53		-0.8931	0.0714	-0.0714	0.0068	0.8791	0.8791					56.82	AT4G22200	BRADI2G24450	OS05G0428700	GRMZM2G020859, AC234152.1_FG002
Traes_1AL_B77FFBAFC	271.924	217.961	6.35267	0.637233	415.04	4.3504	2.823		-0.3091	-5.1899	-7.0434	-6.3017	-6.8739		NA	NA	NA	NA	NA		NA	NA	NA	NA	NA		-0.9432	0.0808	-0.0808	0.0014	0.8633	0.8633					54.71	AT1G29930, AT2G34420, AT1G29910, AT1G29920, AT2G34430, AT1G29930, AT2G34420, AT1G29910, AT1G29920, AT2G34430, AT1G29930, AT2G34420, AT1G29910, AT1G29920, AT2G34430, AT1G29930, AT2G34420, AT1G29910, AT1G29920, AT2G34430, AT1G29930, AT2G34420, AT1G29910, AT1G29920, AT2G34430, AT1G29930, AT2G34420, AT1G29910, AT1G29920, AT2G34430, AT1G29930, AT2G34420, AT1G29910, AT1G29920, AT2G34430, AT1G29930, AT2…	BRADI1G12130	OS09G0346500, OS01G0600900, OS01G0720500	GRMZM2G104549, AC208915.3_FG010, GRMZM2G155216, GRMZM2G120619, AC207722.2_FG009, GRMZM2G351977, GRMZM2G104549, AC208915.3_FG010, GRMZM2G155216, GRMZM2G120619, AC207722.2_FG009, GRMZM2G351977, GRMZM2G104549, AC208915.3_FG010, GRMZM2G155216, GRMZM2G120619, AC207722.2_FG009, GRMZM2G351977
Traes_1AL_B7AFED84A	2.1332	2.86727	2.7296	10.7603	1.23513	12.1329	1.78243		0.3584	0.2958	1.7714	3.216	0.549		0.6217	0.7124	0.03632	5.687e-05	0.5694		0.7764	0.7748	0.05704	0.0001358	0.6328		0.5944	0.0769	-0.0769	0.1593	0.8698	0.8698					59.41
Traes_1AL_B82F1573F	18.8664	6.11717	1.14553	4.99507	24.5738	0.884167	6.83847		-1.6075	-3.6885	-2.2371	-4.5634	-1.8052		0.01695	4.728e-05	0.02173	1.109e-05	0.01027		0.06553	0.0003495	0.03615	2.942e-05	0.01863		-0.5544	-0.0546	0.0546	0.1965	0.9074	0.9074					60.13	AT2G38310, AT2G40330, AT5G05440	BRADI2G22510	OS05G0473000	GRMZM2G047677
Traes_1AL_B85068B07	22.2682	6.03663	14.1476	22.3935	10.2069	5.0871	4.70917		-1.8144	-0.6412	-0.0419	-0.9779	-1.0697		0.03722	0.4594	0.9633	0.2944	0.2494		0.1168	0.544	0.9715	0.3511	0.3126		-0.0355	0.664	-0.664	0.9398	0.1038	0.1038				Histone H4 variant TH011 [Source:UniProtKB/Swiss-Prot;Acc:P62785]	56.07	AT5G59690
Traes_1AL_B889C5671	115.295	54.3904	49.2486	18.8954	103.772	22.6643	49.0901		-1.0793	-1.2224	-2.2627	-2.1872	-1.0752		0.002367	0.0008241	2.122e-06	3.415e-08	0.003481		0.01472	0.003617	7.523e-06	1.341e-07	0.007005		-0.8511	0.0077	-0.0077	0.0151	0.9869	0.9869					40.11	AT3G49410, AT5G24450, AT3G49410, AT5G24450	BRADI5G04847, BRADI5G04840	OS01G0528000	GRMZM2G053008
Traes_1AL_B8FB4A274	119.045	139.119	36.4859	17.2049	242.974	15.0439	32.1749		0.2195	-1.6693	-2.369	-3.9233	-2.8631		0.7182	0.007173	0.0006607	1.213e-09	4.243e-06		0.8459	0.01995	0.001529	6.035e-09	1.447e-05		-0.8551	0.0697	-0.0697	0.0142	0.882	0.882					40.78	AT3G23640	BRADI1G52510	OS07G0420700	GRMZM2G311969, AC203753.4_FG006
Traes_1AL_B90648BAE	641.78	223.121	2597.29	4291.51	1.23513	8985.61	1642.69		-1.4573	1.9324	2.6272	11.9636	9.6105		0.1147	0.03632	0.004438	2.567e-31	8.81e-21		0.2607	0.07002	0.008678	1.357e-29	4.281e-19		0.6862	0.2409	-0.2409	0.0887	0.6028	0.6028					41.33	AT5G38830, AT3G56300	BRADI3G28090	OS10G0463100
Traes_1AL_B9A38E127	32.6579	24.8694	18.1506	9.5583	21.552	4.45257	11.9982		-0.392	-0.8254	-1.1971	-2.1963	-0.8316		0.4398	0.1189	0.06515	0.0007131	0.1362		0.6333	0.18	0.0957	0.001436	0.1842		-0.661	0.4832	-0.4832	0.106	0.272	0.272					42.73
Traes_1AL_B9D6B88FB	66.7497	96.4975	24.3823	10.3443	178.613	19.7427	32.2166		0.5256	-1.4278	-2.2824	-3.1579	-2.4555		0.03777	1.585e-06	2.615e-06	8.493e-24	2.845e-18		0.1181	2.068e-05	9.144e-06	2.142e-22	9.116e-17		-0.8732	-0.1632	0.1632	0.0103	0.7267	0.7267					45.16		BRADI2G19660	OS05G0518200	GRMZM2G479987
Traes_1AL_BA0213DE3	874.61	92.6025	3009.98	5543.86	33.2111	7476.58	1588.87		-3.1267	1.7241	2.5766	7.5409	5.3787		0.0001436	0.03562	0.001693	8.005e-20	8.111e-11		0.001651	0.06895	0.003615	1.353e-18	6.481e-10		0.7099	0.0983	-0.0983	0.0739	0.8339	0.8339					43.39	AT5G46020	BRADI2G19810	OS05G0515900	AC209819.3_FG003
Traes_1AL_BA559DE2A	5.2743	11.3287	6.25387	1.91167	10.4168	15.4826	6.25453		1.0474	0.211	-0.7434	0.5462	-0.6889		0.2349	0.8186	0.5261	0.5328	0.4467		0.4262	0.863	0.5883	0.5942	0.5148		-0.5412	-0.524	0.524	0.2096	0.2274	0.2274					54.47	AT5G39680	BRADI2G15830	OS05G0572900	GRMZM2G163359
Traes_1AL_BA83A9010	9.86337	10.5127	0.286367	0.637233	9.70073	0.4138	0		0.1004	-4.225	-2.8385	-3.9388	-5.3736		0.9219	0.002466	0.05611	0.004826	0.001054		0.9631	0.008607	0.08387	0.008441	0.002364		-0.8357	0.2274	-0.2274	0.0192	0.6239	0.6239					61.89	AT4G18425, AT5G46090, AT4G28485	BRADI2G16640	OS05G0562800	GRMZM2G070013
Traes_1AL_BAAF4391C	6.0016	5.27327	5.2065	17.3998	4.7022	5.63677	1.79173		-0.1766	-0.2218	1.4136	0.2092	-1.2857		0.858	0.827	0.1714	0.8392	0.2483		0.9298	0.8696	0.2235	0.8751	0.3114		0.2844	0.5593	-0.5593	0.5364	0.1917	0.1917				Histone H3.2 [Source:UniProtKB/Swiss-Prot;Acc:P68428]	45.07		BRADI3G45290, BRADI1G48660, BRADI2G18410, BRADI4G07840		GRMZM2G451254
Traes_1AL_BAB3D977B	2.62093	1.79993	1.85013	3.0676	2.98773	3.5367	1.03133		-0.5116	-0.5013	0.2804	0.1805	-1.3426		0.6709	0.6898	0.838	0.8821	0.3092		NA	NA	0.8681	0.9014	0.3757		-0.1837	-0.0184	0.0184	0.6935	0.9688	0.9688					49.74				GRMZM2G141432
Traes_1AL_BAB8043EB1	56.9189	36.14	33.5657	14.9378	66.1285	17.5943	20.669		-0.654	-0.7564	-1.5234	-1.8897	-1.6633		0.02176	0.01264	0.0005945	3.786e-08	3.508e-07		0.07876	0.03096	0.001388	1.475e-07	1.429e-06		-0.9244	0.0907	-0.0907	0.0029	0.8466	0.8466					39.71
Traes_1AL_BAF886F30	21.7136	47.8286	101.062	103.506	77.9694	242.586	99.8499		1.1414	2.2125	2.2232	1.6251	0.353		0.005856	8.725e-08	4.089e-07	3.244e-05	0.3728		0.02961	1.793e-06	1.62e-06	8.028e-05	0.4406		0.5795	-0.5478	0.5478	0.1727	0.203	0.203					53.5	AT1G72750, AT1G17530	BRADI3G31150	OS10G0519700	GRMZM2G368041
Traes_1AL_BB3D071F8	1075.96	623.985	156.073	14.6561	1658.67	68.0102	294.627		-0.7693	-2.7224	-5.6675	-4.5035	-2.4399		0.2422	3.762e-05	3.54e-14	1.334e-11	0.0002139		0.4349	0.0002889	4.288e-13	8.764e-11	0.0005471		-0.8847	-0.154	0.154	0.0081	0.7416	0.7416					61.26	AT4G27440, AT5G54190, AT4G27440, AT5G54190	BRADI3G57380		GRMZM2G073351, GRMZM2G036455
Traes_1AL_BB4202556	10.915	10.4429	40.9702	250.911	2.66753	32.1838	33.2686		-0.0533	1.8644	4.3968	3.4416	3.487		0.9443	0.01332	4.709e-09	3.38e-05	2.542e-05		0.9707	0.03221	2.446e-08	8.342e-05	7.629e-05		0.9236	0.3079	-0.3079	0.003	0.5017	0.5017					58.2		BRADI1G38270
Traes_1AL_BB9F29953	69.9208	34.6767	8.38923	1.27443	108.356	3.1573	14.3072		-1.003	-2.9637	-4.6647	-4.9457	-2.8944		0.02208	5.534e-09	1.456e-06	1.131e-14	1.684e-09		0.0796	1.75e-07	5.296e-06	1.087e-13	1.034e-08		-0.8875	-0.0835	0.0835	0.0077	0.8588	0.8588					39.05	AT5G23480, AT5G08430, AT5G63700	BRADI2G25017	OS01G0884500	GRMZM2G408096
Traes_1AL_BBB7C1CEE	126.445	89.2688	270.427	877.54	15.732	588.168	116.59		-0.5019	1.0922	2.7686	5.1874	2.8621		0.112	0.0004935	1.515e-18	5.807e-49	1.772e-15		0.2562	0.00239	5.039e-17	1.334e-46	3.551e-14		0.7337	0.3154	-0.3154	0.0605	0.4907	0.4907					44.88		BRADI5G14330	OS04G0349700	GRMZM2G062576
Traes_1AL_BBDA0E877	196.888	208.883	559.273	1241.72	57.6695	1009.95	407.411		0.0864	1.4998	2.6355	4.1122	2.8089		0.7851	2.104e-06	1.206e-16	1.25e-36	8.39e-18		0.8876	2.607e-05	2.539e-15	1.107e-34	2.484e-16		0.8336	0.1785	-0.1785	0.0198	0.7017	0.7017					47.3	AT3G09830, AT2G39110, AT5G03320	BRADI3G27640	OS10G0442800	GRMZM2G152901
Traes_1AL_BBEDA2EB5	97.5548	38.7262	27.5018	3.82333	98.3579	16.7639	15.0365		-1.316	-1.7959	-3.8796	-2.5063	-2.6564		0.01924	0.00181	1.939e-06	2.574e-05	8.02e-06		0.07198	0.006746	6.915e-06	6.464e-05	2.619e-05		-0.9793	-0.0587	0.0587	0.0001	0.9005	0.9005					39.27				AC193754.3_FG008, GRMZM2G392172
Traes_1AL_BBEF919FB	93.32	133.54	126.748	223.006	71.1943	165.199	89.7647		0.5157	0.4442	1.1909	1.2114	0.3336		0.002268	0.01215	1.473e-09	2.672e-11	0.08		0.01426	0.03005	8.189e-09	1.686e-10	0.1156		0.6828	0.4045	-0.4045	0.0909	0.3681	0.3681					45.85	AT2G02180, AT1G14530, AT2G02180, AT1G14530, AT2G02180, AT1G14530, AT2G02180, AT1G14530, AT2G02180, AT1G14530	BRADI3G32150	OS10G0537500	GRMZM2G003076, GRMZM2G167101, GRMZM2G174286, GRMZM2G055462, GRMZM2G426306
Traes_1AL_BC49C38C1	20.4542	4.8074	17.1049	9.3371	38.9499	22.0806	14.5952		-2.0924	-0.2384	-1.1205	-0.8091	-1.3894		2.457e-05	0.6043	0.08687	0.07035	0.002552		0.0003909	0.6799	0.1233	0.09761	0.005288		-0.4042	-0.5864	0.5864	0.3684	0.1664	0.1664					69.53
Traes_1AL_BC9FE23A9	65.4297	35.8759	43.112	39.7775	56.2902	74.0728	43.956		-0.8663	-0.5953	-0.7169	0.3917	-0.3483		NA	NA	NA	NA	NA		NA	NA	NA	NA	NA		-0.4294	-0.4677	0.4677	0.3364	0.2899	0.2899					44.07	AT1G28240, AT1G53040, AT1G28240, AT1G53040, AT1G28240, AT1G53040, AT1G28240, AT1G53040	BRADI2G19580	OS01G0304300	GRMZM5G891056, AC233864.1_FG014, GRMZM2G115364, GRMZM2G162884
Traes_1AL_BCAF60B2A	6.15667	8.49753	2.85687	0	13.5353	3.26217	5.056		0.436	-1.0338	-3.5092	-1.9708	-1.3728		0.5964	0.2597	0.03195	0.0301	0.1099		0.7566	0.3426	0.05089	0.04523	0.153		-0.8405	-0.3646	0.3646	0.0179	0.4214	0.4214					53.48		BRADI2G16447, BRADI2G16467, BRADI2G16460	OS01G0530500
Traes_1AL_BCD7C5B8B	27.3295	44.0025	48.5404	65.2242	21.1725	157.725	83.802		0.6873	0.8303	1.2559	2.88	1.9722		0.08678	0.04226	0.004564	1.295e-12	1.534e-06		0.2146	0.07885	0.008898	9.724e-12	5.619e-06		0.6852	-0.3137	0.3137	0.0894	0.4932	0.4932					38.45		BRADI3G11430	OS02G0306401	GRMZM2G412604, GRMZM2G096958
Traes_1AL_BD1DBD0DA	3.37	0.884567	8.40723	49.9625	1.83113	2.1539	0.769667		-1.7697	1.244	3.641	0.2321	-1.0638		0.1272	0.2417	0.0005695	0.8477	0.4234		0.2801	0.3228	0.001335	0.8768	0.4916		0.5588	0.5207	-0.5207	0.1922	0.2309	0.2309					63.93			OS04G0410200, OS02G0285700	AC213890.4_FG004
Traes_1AL_BE02CD6FA	5.67017	0.537967	18.5275	111.159	0	69.4429	6.40637		-3.0723	1.6624	4.1321	8.3848	5.078		0.005442	0.06619	4.503e-06	2.185e-08	0.0008703		0.02801	0.1123	1.517e-05	8.871e-08	0.001984		0.7398	0.1254	-0.1254	0.0573	0.7888	0.7888					66.12		BRADI2G27670	OS05G0368100	GRMZM5G898274, GRMZM2G309071
Traes_1AL_BE7D7FE75	47.2303	46.3645	7.89783	3.1861	88.9736	1.6042	17.0685		-0.0335	-2.4851	-2.9849	-5.5694	-2.3904		0.8919	1.297e-11	5.574e-06	4.776e-16	4.444e-15		0.9487	9.873e-10	1.849e-05	5.35e-15	8.328e-14		-0.7651	0.0216	-0.0216	0.045	0.9633	0.9633				nodulin MtN21 /EamA-like transporter family protein [Source:Projected from Arabidopsis thaliana (AT3G02690) TAIR;Acc:AT3G02690]	46.37	AT3G02690	BRADI3G29830	OS10G0493900	GRMZM2G095492
Traes_1AL_BEB451473	7.59437	4.72877	26.0268	24.8239	9.8605	60.5482	12		-0.6554	1.7778	1.637	2.5822	0.2776		0.2536	0.0008244	0.007029	3.937e-07	0.6155		0.4487	0.003617	0.01313	1.304e-06	0.6754		0.5251	-0.2714	0.2714	0.2262	0.556	0.556					55.75		BRADI3G31870		GRMZM2G066369
Traes_1AL_BED90CE7C	53.3041	20.3428	401.495	325.309	3.79577	557.103	147.784		-1.3515	2.8394	2.533	6.9447	5.0789		0.0663	9.245e-05	0.0005337	1.477e-18	1.43e-10		0.1772	0.000609	0.001257	2.179e-17	1.086e-09		0.7291	0.1257	-0.1257	0.063	0.7882	0.7882					64.61
Traes_1AL_BEE495457	268.675	275.286	629.676	912.153	134.066	594.688	610.483		0.0357	1.223	1.7503	2.1358	2.1728		0.917	0.0003483	3.999e-07	6.179e-10	3.017e-10		0.9614	0.001795	1.586e-06	3.211e-09	2.15e-09		0.9115	0.1731	-0.1731	0.0043	0.7105	0.7105					41.53	AT5G48880	BRADI3G27960	OS10G0457600	GRMZM2G110201
Traes_1AL_BF0FB9CCC	25.6176	31.3385	59.8822	33.6278	32.1696	90.648	88.5725		0.2904	1.2088	0.4559	1.4777	1.4521		0.3629	0.0001549	0.2613	2.107e-06	2.838e-06		0.5625	0.0009274	0.3225	6.234e-06	9.93e-06		0.4811	-0.5874	0.5874	0.2743	0.1655	0.1655					38.23	AT1G55900	BRADI2G20050	OS05G0513200	GRMZM2G035651, GRMZM2G441091
Traes_1AL_BF82E1ECF	12.6399	12.2716	9.85947	18.0528	5.83627	0.4138	2.48543		-0.0294	-0.3446	0.286	-3.2316	-1.1731		0.9571	0.5537	0.6655	0.005355	0.122		0.9774	0.6337	0.7171	0.009296	0.1676		-0.0605	0.8493	-0.8493	0.8974	0.0156	0.0156					59.53	AT1G12110	BRADI3G33030, BRADI3G33040	OS10G0554200	GRMZM2G161459, GRMZM2G112154, GRMZM2G161459, GRMZM2G112154
Traes_1AL_BFDD733CB	29.1548	24.5536	13.662	3.0676	43.3054	17.4358	14.8865		-0.2456	-1.0515	-2.9187	-1.3135	-1.5098		0.4296	0.003725	0.0002802	0.0002156	2.229e-05		0.6243	0.01192	0.0006956	0.000472	6.756e-05		-0.9215	-0.3325	0.3325	0.0032	0.4662	0.4662					45.34		BRADI3G10422	OS02G0284500
Traes_1AL_BFEAF5CA7	93.1215	41.7256	40.0583	65.2979	333.551	69.2602	260.213		-1.1563	-1.2086	-0.4145	-2.2538	-0.3582		0.001881	0.001621	0.3151	1.379e-09	0.319		0.01234	0.006176	0.3795	6.795e-09	0.3855		-0.1896	-0.7424	0.7424	0.6838	0.056	0.056					43.2	AT3G44200	BRADI2G24010
Traes_1AL_C01B13948	6.65703	7.1059	4.53443	3.70483	0.945233	1.24417	0.769667		0.0749	-0.4952	-0.6328	0.359	-0.2733		0.9274	0.5703	0.5527	0.7666	0.8301		0.9643	0.6488	0.6131	0.814	0.8656		-0.1929	0.9536	-0.9536	0.6786	0.0009	0.0009					69.51		BRADI2G20430	OS05G0508500	GRMZM2G527250
Traes_1AL_C02321B08	2.2884	5.73977	10.747	5.88377	12.3278	9.72933	6.072		1.2794	2.1641	1.321	-0.3466	-1.0251		0.07442	0.002614	0.1504	0.5807	0.1171		0.1925	0.009021	0.1994	0.6407	0.1617		0.1089	-0.4887	0.4887	0.8163	0.2657	0.2657					44.99	AT5G18870, AT5G18860, AT5G18890	BRADI2G25630	OS05G0406100	GRMZM2G386229
Traes_1AL_C0FD40AEA	16.2546	28.7903	17.6417	7.64663	7.94657	19.7454	15.4009		0.8197	0.1159	-0.3312	1.2963	0.9123		0.01323	0.7537	0.5339	0.001808	0.03115		0.05464	0.8101	0.5956	0.003405	0.05021		-0.2078	0.1884	-0.1884	0.6548	0.6859	0.6859					43.91	AT1G63520, AT4G11450	BRADI3G32870	OS10G0550750	GRMZM2G053742
Traes_1AL_C14240756	9.05457	6.3648	22.9667	23.6825	3.12567	19.113	11.6624		-0.5082	1.3153	1.2276	2.5401	1.8421		0.3885	0.02056	0.05709	0.0001094	0.006015		0.5862	0.0451	0.08516	0.0002509	0.01152		0.7592	0.2828	-0.2828	0.0478	0.5389	0.5389					55.42		BRADI1G48870	OS06G0157000	GRMZM2G130528, AC231745.1_FG003
Traes_1AL_C176529A3	273.724	133.62	200.617	138.648	277.644	71.4023	274.827		-1.0288	-0.4463	-0.9859	-1.9516	-0.0149		0.0002026	0.1088	0.001374	2.759e-11	0.9572		0.002171	0.1674	0.002989	1.737e-10	0.9668		-0.3352	0.0144	-0.0144	0.4624	0.9756	0.9756					46.54	AT5G58787, AT5G01520, AT3G47160	BRADI3G27700	OS10G0445400	GRMZM2G148908
Traes_1AL_C18C8483E	17.713	12.2015	10.2475	11.3673	27.9431	7.72293	13.725		-0.5251	-0.7851	-0.3297	-1.8225	-1.0134		0.1925	0.07931	0.5528	0.0001441	0.01648		0.3734	0.1295	0.6133	0.0003239	0.02844		-0.609	-0.1782	0.1782	0.1466	0.7022	0.7022					49.28	AT5G48820, AT2G32710, AT3G24810, AT5G48820, AT2G32710, AT3G24810	BRADI3G28507	OS10G0471700	GRMZM2G116885, GRMZM2G037926
Traes_1AL_C1B6A9D40	14.6667	8.6208	10.1679	1.27443	20.9828	3.70703	1.71577		-0.7714	-0.526	-2.5989	-2.4368	-3.4189		0.2615	0.4556	0.02051	0.002088	9.6e-05		0.4574	0.5403	0.03434	0.003892	0.0002615		-0.935	0.1119	-0.1119	0.002	0.8112	0.8112					69.16	AT3G04820	BRADI2G20360	OS05G0509300
Traes_1AL_C1C8FA586	8.9464	5.72603	5.34597	0.637233	17.3122	2.0718	6.16327		-0.654	-0.6892	-2.6192	-2.9625	-1.4626		0.3346	0.3378	0.03905	0.0004922	0.03694		0.5347	0.4233	0.0608	0.001019	0.05842		-0.8215	-0.2481	0.2481	0.0234	0.5917	0.5917					42.75	AT2G45010, AT5G51400	BRADI3G33330	OS10G0560200
Traes_1AL_C1EF04361	14.8588	3.70917	6.2928	0.637233	13.7277	5.08983	6.21137		-1.9809	-1.2552	-3.3422	-1.4315	-1.1278		0.0004754	0.03048	0.005693	0.02248	0.05636		0.004267	0.06113	0.01086	0.03463	0.08488		-0.8328	-0.3215	0.3215	0.02	0.4819	0.4819					43.21	AT1G24510	BRADI3G33860	OS06G0562600	GRMZM2G043383, GRMZM2G070542
Traes_1AL_C1F546A56	11.6242	29.396	21.7352	62.2027	7.78883	66.736	151.704		1.3135	0.888	2.3307	3.0095	4.1683		0.05688	0.2065	0.001114	1.962e-05	2.575e-09		0.1587	0.283	0.002469	5.015e-05	1.525e-08		0.8316	-0.2655	0.2655	0.0204	0.5651	0.5651				SPFH/Band 7/PHB domain-containing membrane-associated protein family [Source:Projected from Arabidopsis thaliana (AT3G01290) TAIR;Acc:AT3G01290]	40.47	AT3G01290		OS10G0464000
Traes_1AL_C21696173	111.202	157.32	85.1983	33.566	60.203	168.39	162.746		0.4959	-0.3755	-1.4673	1.4733	1.4241		0.2724	0.4124	0.004793	0.001334	0.001907		0.4697	0.498	0.009303	0.002567	0.004063		-0.2558	-0.3006	0.3006	0.5798	0.5125	0.5125					45.34			OS07G0538200, OS07G0538400	GRMZM2G021624, GRMZM2G087625, GRMZM2G140231, GRMZM2G431018, GRMZM2G021624, GRMZM2G087625, GRMZM2G140231, GRMZM2G431018
Traes_1AL_C21956F30	2.46587	1.40547	6.89397	2.17893	10.0217	0	0		-0.6722	1.2978	-0.4103	-4.9316	-5.0365		0.672	0.4077	0.8147	0.007614	0.006185		0.8133	0.4932	0.8483	0.01285	0.01182		-0.4389	0.3102	-0.3102	0.3245	0.4984	0.4984					61.83	AT1G55560, AT3G13390, AT1G55570, AT3G13400, AT1G55560, AT3G13390, AT1G55570, AT3G13400	BRADI2G22000	OS05G0485800	GRMZM2G129064, GRMZM2G142584
Traes_1AL_C22E4F573	62.7088	26.3705	29.6754	10.2258	48.5308	7.17323	19.5927		-1.2397	-1.0663	-2.4342	-2.6878	-1.3072		0.0005219	0.004019	1.918e-05	1.697e-08	0.0008975		0.004582	0.01267	5.844e-05	7.018e-08	0.00204		-0.7764	0.2279	-0.2279	0.0401	0.6231	0.6231					43.46
Traes_1AL_C2313FF27	119.333	123.112	179.833	513.657	33.8768	92.044	115.797		0.0447	0.5844	2.0691	1.4321	1.7581		0.9065	0.126	7.575e-08	0.0003683	1.04e-05		0.9564	0.1887	3.33e-07	0.000777	3.333e-05		0.7538	0.654	-0.654	0.0503	0.1111	0.1111				2-oxoglutarate (2OG) and Fe(II)-dependent oxygenase superfamily protein [Source:Projected from Arabidopsis thaliana (AT4G13400) TAIR;Acc:AT4G13400]	37.81	AT4G13400	BRADI2G17170	OS05G0556000	GRMZM2G149800, GRMZM2G314692
Traes_1AL_C2668C26D	247.101	170.587	136.813	54.6403	224.906	114.768	115.828		-0.534	-0.8507	-1.8825	-0.9655	-0.9546		0.03848	0.00126	6.471e-09	0.0003258	0.0003504		0.1196	0.005053	3.292e-08	0.0006929	0.0008604		-0.9629	-0.0813	0.0813	0.0005	0.8624	0.8624					41.6	AT5G10800, AT5G25060, AT5G10800, AT5G25060, AT5G10800, AT5G25060	BRADI3G31900	OS02G0179900	GRMZM2G174785, GRMZM5G832138, GRMZM2G133308
Traes_1AL_C2F333604	234.488	60.7708	99.8954	17.621	137.195	41.8655	51.4625		-1.9355	-1.2235	-3.3956	-1.7011	-1.405		2.466e-07	0.001155	1.337e-11	1.687e-05	0.000297		8.532e-06	0.004723	1.008e-10	4.358e-05	0.0007392		-0.8816	0.0419	-0.0419	0.0087	0.929	0.929					43.01		BRADI5G20077	OS03G0423850, OS04G0206200
Traes_1AL_C33421191	19.6325	16.845	7.052	1.27443	129.72	3.73253	3.31247		-0.2094	-1.4401	-2.8903	-5.0711	-5.2446		0.5389	0.0009751	0.002072	3.611e-21	1.431e-22		0.7138	0.004136	0.004342	6.977e-20	8.934e-21		-0.892	-0.1686	0.1686	0.0069	0.7178	0.7178					64.63
Traes_1AL_C340A8E74	21.4428	10.8373	54.8883	117.171	3.91317	61.2085	21.8318		-0.9711	1.3402	2.365	3.8453	2.382		0.08038	0.01264	1.72e-05	4.868e-10	0.0001697		0.2032	0.03096	5.283e-05	2.565e-09	0.000442		0.764	0.3177	-0.3177	0.0456	0.4874	0.4874				AP2/B3-like transcriptional factor family protein [Source:Projected from Arabidopsis thaliana (AT5G58280) TAIR;Acc:AT5G58280]	41.68	AT5G58280	BRADI2G22130	OS05G0481400	GRMZM2G174610
Traes_1AL_C40703A29	2310.62	868.551	7462.49	7838.64	7.8195	8811.56	4906.87		-1.3629	1.6351	1.7036	9.7384	8.9215		0.09617	0.04589	0.03756	1.139e-30	5.269e-26		0.2306	0.08412	0.05874	5.66e-29	5.026e-24		0.6642	0.3275	-0.3275	0.1037	0.4733	0.4733					51.11	AT1G27130, AT1G10360, AT1G69920, AT1G59670, AT1G10370, AT1G27140, AT1G59700, AT1G69930, AT1G27130, AT1G10360, AT1G69920, AT1G59670, AT1G10370, AT1G27140, AT1G59700, AT1G69930	BRADI3G31841, BRADI3G31834	OS10G0530400	GRMZM2G363540
Traes_1AL_C42DE440F	2401.36	978.517	221.667	27.5492	2062.07	58.6453	135.694		-1.2606	-3.3422	-6.0731	-4.9868	-3.817		0.08822	6.491e-06	1.596e-14	2.544e-11	2.74e-07		0.2171	6.676e-05	2.078e-13	1.61e-10	1.135e-06		-0.9348	0.0952	-0.0952	0.002	0.839	0.839					63.11	AT1G52230, AT3G16140	BRADI2G16810	OS05G0560000	GRMZM2G451224
Traes_1AL_C4A651390	479.41	565.592	1090.35	3109.83	414.158	3078.95	642.43		0.2377	1.1817	2.6829	2.8865	0.6328		0.3214	8.205e-07	6.474e-29	1.78e-33	0.008729		0.5213	1.189e-05	2.744e-26	1.154e-31	0.01611		0.723	0.0284	-0.0284	0.0664	0.9519	0.9519					40.41	AT1G54710, AT1G03380, AT1G54710, AT1G03380	BRADI2G25677	OS05G0405900	GRMZM2G078468, GRMZM2G546452
Traes_1AL_C4B3AD41D	39.4472	48.5729	169.062	250.693	99.6142	448.588	168.079		0.3037	2.0841	2.631	2.1502	0.7479		0.5023	3.49e-06	9.309e-09	9.901e-07	0.09084		0.686	3.982e-05	4.638e-08	3.08e-06	0.1293		0.6977	-0.4434	0.4434	0.0813	0.319	0.319					68.79			OS11G0483000
Traes_1AL_C4B40A214	899.008	1641.69	2269.5	1881.34	178.116	8103.66	3815.61		0.856	1.3164	1.0491	5.4256	4.3547		0.1152	0.01543	0.05409	2.513e-23	1.403e-15		0.2615	0.03614	0.08122	6.021e-22	2.859e-14		0.6284	-0.0489	0.0489	0.1307	0.9171	0.9171					46.51	AT5G28840	BRADI3G26860	OS10G0417600	GRMZM2G124434
Traes_1AL_C4C5018EC	160.904	124.505	69.3056	46.9054	170.682	27.0774	44.4561		-0.3681	-1.2051	-1.6363	-2.6367	-1.9266		0.1491	7.399e-06	1.231e-06	5.718e-18	7.281e-12		0.3128	7.452e-05	4.534e-06	7.899e-17	7.268e-11		-0.8045	0.3128	-0.3128	0.0291	0.4945	0.4945				transducin family protein / WD-40 repeat family protein [Source:Projected from Arabidopsis thaliana (AT5G43920) TAIR;Acc:AT5G43920]	42.16	AT5G43920	BRADI3G28200	OS10G0465000	GRMZM2G097640
Traes_1AL_C4D2A398B	19.469	9.6605	1.957	0.637233	20.3069	0.4138	3.83897		-1.0016	-3.2033	-3.7359	-5.0726	-2.4426		0.002414	2.568e-07	0.001198	3.571e-06	2.488e-06		0.01493	4.502e-06	0.002639	1.019e-05	8.787e-06		-0.8398	0.0377	-0.0377	0.0181	0.9361	0.9361					39.5	AT4G32900	BRADI2G19490	OS05G0520200	GRMZM2G127844
Traes_1AL_C4F9F792D	89.0263	115.045	8.94343	4.97927	89.9083	3.23667	15.9056		0.3703	-3.2076	-3.6501	-4.6533	-2.4784		0.3894	1.881e-10	3.722e-07	3.159e-13	2.125e-07		0.587	9.934e-09	1.483e-06	2.557e-12	8.958e-07		-0.797	0.1551	-0.1551	0.0319	0.7398	0.7398				Heavy metal transport/detoxification superfamily protein [Source:Projected from Arabidopsis thaliana (AT5G14910) TAIR;Acc:AT5G14910]	44.74	AT5G14910	BRADI2G30370	OS05G0337400	GRMZM2G088669
Traes_1AL_C4FA8404A	775.973	983.607	1148.13	2891.78	686.112	1757.06	1658.66		0.3412	0.5632	1.8871	1.3547	1.2715		0.05194	0.001394	2.212e-26	1.509e-14	5.287e-13		0.1484	0.00548	5.286e-24	1.431e-13	6.665e-12		0.9578	0.0016	-0.0016	0.0007	0.9974	0.9974					40.24	AT5G09330, AT5G64060, AT5G09330, AT5G64060	BRADI2G24790	OS05G0426200	GRMZM2G104400, GRMZM2G456568
Traes_1AL_C4FD07F1C	4.9505	2.7048	3.19547	5.63227	2.79407	1.29797	0.346867		-0.7924	-0.5966	0.018	-0.9957	-2.3491		0.5403	0.6508	0.9898	0.4844	0.1311		NA	NA	0.9921	0.5463	0.1783		-0.1869	0.7606	-0.7606	0.6882	0.0471	0.0471					56.6		BRADI3G45290, BRADI1G48660, BRADI2G18410, BRADI4G07840		GRMZM2G451254
Traes_1AL_C527C8688	126.253	53.0262	153.591	407.869	84.8299	109.489	88.7783		-1.2439	0.2784	1.649	0.361	0.065		0.0001321	0.3871	4.485e-07	0.2742	0.8445		0.00154	0.4732	1.767e-06	0.3311	0.878		0.619	0.355	-0.355	0.1383	0.4346	0.4346					41.68		BRADI2G21290	OS05G0494100	GRMZM2G440949, AC201832.3_FG006
Traes_1AL_C536948FC	39.3739	36.4565	18.4415	21.7576	23.8207	13.3688	9.5096		-0.1127	-1.077	-0.9781	-0.8315	-1.2836		0.8069	0.02786	0.09046	0.1115	0.01634		0.9009	0.05701	0.1277	0.1482	0.02822		-0.6107	0.6731	-0.6731	0.1453	0.0975	0.0975				Protein of unknown function, DUF538 [Source:Projected from Arabidopsis thaliana (AT4G24130) TAIR;Acc:AT4G24130]	50.23	AT4G24130	BRADI3G30870		GRMZM6G132224
Traes_1AL_C544E6828	40.1875	48.7097	7.79093	2.54887	26.6248	1.24143	0		0.2741	-2.3076	-3.129	-4.1994	-6.5642		0.5558	2.061e-05	0.0001843	1.005e-06	2.28e-06		0.7259	0.0001753	0.0004737	3.123e-06	8.106e-06		-0.8068	0.4848	-0.4848	0.0283	0.2702	0.2702					57.39	AT1G32080	BRADI3G34517	OS01G0511600	GRMZM5G873519, GRMZM2G478212
Traes_1AL_C5CF9737D	2921.97	1273.44	10949	13892.8	48.0302	22892.2	6145.4		-1.1786	1.8751	2.213	8.744	6.8769		0.03904	0.001022	0.0001065	1.45e-51	1.502e-32		0.1209	0.004304	0.0002856	3.883e-49	2.982e-30		0.6965	0.2404	-0.2404	0.0821	0.6036	0.6036					42.13	AT1G17960, AT5G26830, AT1G18130		OS08G0295300	GRMZM2G553314
Traes_1AL_C64C85707	361.243	390.418	1745.33	2490.93	34.8315	2941.11	925.064		0.1097	2.2225	2.7236	6.2508	4.6184		0.8685	0.0007909	3.977e-05	1.152e-20	5.857e-12		0.9359	0.003496	0.0001149	2.112e-19	5.965e-11		0.7662	0.2277	-0.2277	0.0445	0.6234	0.6234					56.69		BRADI3G31727	OS10G0527800, OS10G0528100	GRMZM2G025190
Traes_1AL_C65571370	46.3648	72.136	39.819	1.91167	176.562	15.9226	5.24177		0.6211	-0.21	-3.6282	-3.381	-4.8978		0.3763	0.7675	0.0004288	3.372e-06	2.689e-10		0.5747	0.8212	0.001028	9.66e-06	1.935e-09		-0.924	-0.0178	0.0178	0.0029	0.9698	0.9698					59.01	AT2G37700, AT1G02205, AT1G02190
Traes_1AL_C67577AB2	76.4747	41.1746	24.7686	6.89093	78.7323	9.8686	37.0869		-0.8939	-1.6024	-2.8797	-2.964	-1.0767		0.000455	3.234e-08	6.511e-08	2.394e-15	0.0001017		0.004131	7.767e-07	2.895e-07	2.487e-14	0.0002757		-0.8195	-0.0691	0.0691	0.0241	0.8829	0.8829					42.63	AT3G60910	BRADI2G26520	OS05G0392200
Traes_1AL_C6998335E	46.1814	26.0856	188.149	607.981	10.6799	353.217	300.12		-0.8084	2.0026	3.6644	4.975	4.7436		0.1303	0.0001374	3.433e-12	3.309e-19	1.345e-17		0.2848	0.0008422	2.85e-11	5.237e-18	3.838e-16		0.8969	0.0084	-0.0084	0.0062	0.9857	0.9857					48.6
Traes_1AL_C6CACDF78	10.7353	6.5849	3.66133	0.637233	10.4238	2.54217	4.3623		-0.6839	-1.5278	-2.8842	-1.9529	-1.2085		0.4405	0.1076	0.03658	0.05204	0.1997		0.6338	0.1658	0.05739	0.07444	0.2575		-0.9223	-0.1253	0.1253	0.0031	0.7889	0.7889					42.74		BRADI3G00847		AC194355.3_FG002
Traes_1AL_C6E83149D	5.57553	7.33127	7.31807	0.637233	9.32387	8.32373	4.84247		0.4014	0.4126	-1.8883	-0.1812	-0.9515		0.5432	0.5508	0.1329	0.7886	0.1806		0.7168	0.631	0.1789	0.8341	0.2358		-0.7269	-0.3882	0.3882	0.0642	0.3895	0.3895					51.94	AT5G61320, AT1G64950, AT1G64900, AT2G12190, AT1G64930, AT3G03470, AT1G64940	BRADI3G30520
Traes_1AL_C707AEFDC	28.2694	5.14867	9.53417	0.637233	19.5421	6.1388	3.7538		-2.4213	-1.5709	-4.2228	-1.6502	-2.3847		5.82e-09	0.0001932	0.0002394	0.0009044	1.724e-05		3.501e-07	0.001109	0.000602	0.001791	5.322e-05		-0.918	-0.096	0.096	0.0035	0.8377	0.8377					42.34	AT2G25970			GRMZM5G854199
Traes_1AL_C72E5F1BD	13.8324	1.97417	7.61143	0	3.65093	0.4138	3.413		-2.7403	-0.8262	-4.936	-2.6957	-0.0513		0.001012	0.2926	0.00273	0.03925	0.9547		0.00765	0.3774	0.005586	0.05758	0.9648		-0.6354	0.204	-0.204	0.1252	0.6609	0.6609					44.9
Traes_1AL_C74CE5520	33.552	19.0116	22.2452	14.9852	14.4418	6.94637	4.00617		-0.8044	-0.5945	-1.5088	-1.0353	-1.8082		0.07589	0.2026	0.01661	0.06776	0.003278		0.1951	0.2785	0.02842	0.09439	0.006634		-0.5107	0.7934	-0.7934	0.2415	0.0332	0.0332					47.67	AT5G46880, AT4G17710	BRADI3G34410	OS10G0575600	GRMZM2G123140
Traes_1AL_C755055D2	20.7502	15.3387	3.16353	3.45337	5.9416	1.19037	4.2247		-0.4289	-2.5833	-2.467	-2.0848	-0.5087		0.5482	0.001642	0.01689	0.04092	0.5437		0.7206	0.006238	0.02885	0.05978	0.6083		-0.6127	0.4916	-0.4916	0.1436	0.2625	0.2625					48.23
Traes_1AL_C759F3DB6	1235.74	1179.07	1916.97	5645.24	665.934	3040.14	2085.91		-0.0672	0.6298	2.1765	2.1779	1.6376		0.8461	0.06888	3.343e-10	3.315e-10	2.324e-06		0.9238	0.1158	2.038e-09	1.791e-09	8.253e-06		0.8985	0.1605	-0.1605	0.006	0.7311	0.7311					43.19		BRADI2G22200		GRMZM2G132759
Traes_1AL_C76740616	9.14767	3.98243	2.50247	35.0813	4.36073	2.12833	0		-1.1836	-1.8606	1.7725	-1.0219	-4.3353		0.06555	0.01504	0.005893	0.2346	0.004515		0.1758	0.03542	0.0112	0.289	0.008881		0.0889	0.6047	-0.6047	0.8497	0.1504	0.1504					54.23
Traes_1AL_C76BCC7EC	34.9803	5.19857	66.3824	81.5786	5.4078	169.463	40.63		-2.6754	0.8994	1.1392	4.8123	2.8105		0.000779	0.239	0.1446	2.031e-09	0.0005229		0.006248	0.3197	0.1926	9.752e-09	0.001242		0.6105	-0.0284	0.0284	0.1454	0.9518	0.9518					54.59	AT5G22380, AT3G44350, AT5G22380, AT3G44350	BRADI2G23967	OS05G0442700	GRMZM2G465835, GRMZM2G172264
Traes_1AL_C7F9D9C41	5.399	8.29257	1.2251	3.58633	0.693533	1.27243	0.3376		0.6159	-1.942	-1.0689	0.727	-0.6862		0.3519	0.03395	0.3273	0.5379	0.6235		NA	NA	0.3924	0.5991	0.6825		-0.2087	0.7777	-0.7777	0.6534	0.0395	0.0395					66.02
Traes_1AL_C7FD90C13	25.3495	15.9678	24.2912	9.97433	25.9106	325.31	28.6411		-0.6646	-0.0479	-1.2547	3.5971	0.149		0.2554	0.9352	0.09103	2.519e-10	0.7999		0.4507	0.9516	0.1284	1.383e-09	0.84		-0.0888	-0.6029	0.6029	0.8498	0.1518	0.1518					57.48		BRADI2G17982	OS05G0543600	GRMZM2G119693, GRMZM2G175232
Traes_1AL_C7FFA24C0	2.9977	0.169067	12.409	23.6825	0	0.802067	0.769667		-3.5324	1.97	2.7906	2.841	2.7163		0.01181	0.05188	0.007789	0.1233	0.1396		0.0501	0.09258	0.01439	0.1622	0.1882		0.5802	0.6221	-0.6221	0.1721	0.1358	0.1358				SGNH hydrolase-type esterase superfamily protein [Source:Projected from Arabidopsis thaliana (AT2G40250) TAIR;Acc:AT2G40250]	66.58	AT2G40250	BRADI2G22690	OS05G0468500	GRMZM2G179728, GRMZM2G389089
Traes_1AL_C84EAD5EB	161.08	15.5659	8.09763	0	116.168	1.24143	1.04057		-3.3037	-4.2059	-7.7876	-6.2392	-6.4191		4.686e-07	1.64e-09	3.214e-07	4.757e-11	1.346e-11		1.461e-05	6.284e-08	1.292e-06	2.891e-10	1.27e-10		-0.9507	0.1149	-0.1149	0.001	0.8062	0.8062					56.09	AT3G61750	BRADI2G17067	OS05G0556400
Traes_1AL_C852643EE	15.9798	45.1452	9.04973	24.0537	65.0313	9.40647	40.0464		1.511	-0.7761	0.501	-2.7565	-0.7014		4.842e-08	0.04063	0.2359	6.021e-14	0.006365		2.133e-06	0.07644	0.2951	5.343e-13	0.01213		-0.1961	-0.2645	0.2645	0.6734	0.5665	0.5665					49.03	AT4G21700	BRADI2G16940	OS05G0557500	GRMZM2G027420
Traes_1AL_C8A2D7C80	41.6374	20.081	5.15487	1.27443	31.7454	2.40903	5.96827		-1.036	-2.845	-3.9868	-3.5721	-2.3816		0.06234	8.349e-06	0.0001222	3.209e-06	0.0002125		0.1695	8.25e-05	0.0003243	9.226e-06	0.0005438		-0.9143	0.0662	-0.0662	0.0039	0.8878	0.8878					51.66	AT2G46300, AT1G01453, AT4G01110, AT2G46300, AT1G01453, AT4G01110	BRADI3G09780	OS02G0261000	GRMZM2G147772, GRMZM2G140561
Traes_1AL_C92A0FB3A	6.32547	3.45303	12.2318	0.637233	13.6612	12.2514	3.47967		-0.8798	0.9304	-2.1422	-0.1771	-1.8971		0.2009	0.1555	0.09017	0.7815	0.009281		0.3841	0.2237	0.1273	0.8277	0.01702		-0.632	-0.4104	0.4104	0.1278	0.3604	0.3604					69.2	AT1G48760
Traes_1AL_C9427641C	38.4488	77.2683	133.885	652.317	4.05107	389.159	108.118		1.0039	1.7909	4.0459	6.463	4.6333		0.01802	2.525e-05	1.605e-21	9.928e-35	2.353e-18		0.06856	0.0002072	1.119e-19	7.327e-33	7.638e-17		0.8215	0.2555	-0.2555	0.0234	0.5803	0.5803					46.59		BRADI2G18840	OS05G0533400, OS05G0533301, OS05G0533450	GRMZM2G101513, GRMZM2G048576, GRMZM2G060714, GRMZM2G070503, GRMZM2G337881, GRMZM2G101527, GRMZM2G081458, GRMZM2G128693, GRMZM2G026083, GRMZM2G403407, GRMZM2G026189, GRMZM2G097813, GRMZM5G827455, GRMZM2G101513, GRMZM2G048576, GRMZM2G060714, GRMZM2G070503, GRMZM2G337881, GRMZM2G101527, GRMZM2G081458, GRMZM2G128693, GRMZM2G026083, GRMZM2G403407, GRMZM2G026189, GRMZM2G097813, GRMZM5G827455, GRMZM2G10…
Traes_1AL_C9A9FA2AB	6.658	2.1295	0	3.45337	37.0977	0	0.4228		-1.6105	-5.3635	-1.0267	-7.5901	-6.1963		0.06522	0.001149	0.3611	4.491e-06	1.936e-06		0.1752	0.004705	0.4271	1.264e-05	6.964e-06		-0.567	-0.0666	0.0666	0.1844	0.8873	0.8873					46.14	AT2G46225	BRADI2G15510	OS05G0585400	GRMZM2G058456
Traes_1AL_C9F9021C3	10.4823	8.20727	4.9004	10.7603	13.8933	6.02847	26.6726		-0.342	-1.0082	-0.1944	-1.1447	0.9064		0.6903	0.2641	0.8425	0.2032	0.2843		0.8261	0.3473	0.8719	0.2539	0.3497		0.1235	-0.4516	0.4516	0.7919	0.3091	0.3091					43.56		BRADI2G22710	OS05G0467700	GRMZM2G000269, GRMZM2G078509, GRMZM2G144283
Traes_1AL_CA09A0580	165.767	73.5789	38.1519	9.97433	240.076	21.0206	23.8217		-1.1561	-2.0793	-3.9076	-3.4556	-3.2811		0.03587	0.0002178	7.189e-08	2.473e-09	1.001e-08		0.1137	0.001223	3.172e-07	1.17e-08	5.307e-08		-0.9616	-0.0269	0.0269	0.0005	0.9543	0.9543					60.43	AT3G48410, AT2G36290, AT1G74290, AT1G74280, AT1G74300, AT3G54240			GRMZM2G074914
Traes_1AL_CA0DC8A16	0	0.715533	0.3863	0	0.6681	12.8045	24.2648		2.8059	1.9717	1.5765	4.0602	4.9801		0.0971	0.2958	0.4595	1.449e-05	5.808e-08		0.2321	0.3806	0.5259	3.779e-05	2.689e-07		0.3142	-0.7696	0.7696	0.4925	0.043	0.043					58.61		BRADI2G44000	OS05G0584400	GRMZM2G128726
Traes_1AL_CA17722B6	164.316	118.584	75.1193	32.7392	2555.02	558.759	196.052		-0.4684	-1.1111	-2.2815	-2.1763	-3.675		0.2421	0.006462	2.814e-06	3.678e-08	2.712e-20		0.4348	0.01836	9.789e-06	1.436e-07	1.221e-18		-0.6112	-0.7764	0.7764	0.1448	0.0401	0.0401					49.95		BRADI2G24910	OS05G0424000	GRMZM2G164814
Traes_1AL_CA2AFD745	1267.76	679.378	4308.35	10615	131.638	6116.64	2431.7		-0.8791	1.7249	2.9967	5.4094	4.1085		0.1918	0.01041	8.582e-06	1.166e-15	1.194e-09		0.3725	0.02667	2.761e-05	1.255e-14	7.538e-09		0.8069	0.248	-0.248	0.0283	0.5918	0.5918					54.55		BRADI3G31737, BRADI3G31750	OS10G0527800, OS10G0528100, OS10G0527800, OS10G0528100	GRMZM2G025190
Traes_1AL_CA2CE3A21	49.0439	117.792	144.645	138.864	1.74767	126.014	105.822		1.2482	1.5414	1.5165	5.9659	5.716		0.02493	0.005754	0.008064	3.129e-16	5.145e-15		0.08699	0.0168	0.01485	3.58e-15	9.535e-14		0.6403	0.4259	-0.4259	0.1214	0.3407	0.3407					44.25		BRADI5G03127	OS01G0890600
Traes_1AL_CBB9E4CDC	78.7358	47.9128	24.0164	13.0117	75.0777	16.7128	26.7082		-0.7113	-1.6878	-2.0821	-2.1397	-1.475		0.04826	1.375e-05	4.297e-05	2.506e-07	0.0001442		0.1407	0.0001252	0.0001234	8.57e-07	0.0003812		-0.915	0.0177	-0.0177	0.0039	0.97	0.97					39.66	AT4G32250	BRADI1G30360	OS06G0639500	GRMZM2G140082
Traes_1AL_CBF8E5E30	58.2799	37.5648	36.7275	32.9024	622.73	16.5143	17.1719		-0.6336	-0.6567	-1.0803	-5.2134	-5.1233		0.02246	0.02543	0.006838	2.928e-55	1.128e-57		0.08057	0.05309	0.01281	1.042e-52	1.717e-54		-0.6439	-0.1518	0.1518	0.1186	0.7453	0.7453					51	AT3G05640, AT3G16800, AT5G27930, AT3G05640, AT3G16800, AT5G27930	BRADI2G27977, BRADI2G27970	OS05G0358500	GRMZM2G069713
Traes_1AL_CC3EB56C4	16.3621	0.715533	8.81447	1.79317	16.0856	0.388267	0		-3.9268	-0.8023	-2.9879	-4.3926	-5.7684		0.01208	0.5942	0.08314	0.009538	0.001691		0.05096	0.6706	0.1186	0.0158	0.00364		-0.643	0.2717	-0.2717	0.1192	0.5556	0.5556					59.93	AT4G02290, AT1G02800	BRADI2G11870	OS01G0312800	GRMZM2G331566
Traes_1AL_CC4463EB5	240.603	132.493	61.9237	76.0412	98.7903	20.4661	77.59		-0.7877	-1.7851	-1.5097	-2.0467	-0.3167		0.5396	0.1652	0.2434	0.1137	0.8056		0.7143	0.235	0.3033	0.1508	0.8447		-0.4785	0.5074	-0.5074	0.2774	0.2451	0.2451					39.08	AT1G28240, AT1G53040, AT1G28240, AT1G53040, AT1G28240, AT1G53040, AT1G28240, AT1G53040	BRADI2G19580	OS01G0304300	GRMZM5G891056, AC233864.1_FG014, GRMZM2G115364, GRMZM2G162884
Traes_1AL_CC4ADB0E4	16.2603	17.7328	9.78687	6.3722	24.5609	6.17257	12.7369		0.1163	-0.7078	-0.7221	-1.9511	-0.9186		0.8266	0.2175	0.3112	0.001594	0.09926		0.9129	0.2956	0.3754	0.003028	0.1399		-0.7782	-0.0799	0.0799	0.0393	0.8647	0.8647					56.3		BRADI2G16447, BRADI2G16467, BRADI2G16460	OS01G0530500
Traes_1AL_CC4CF4E71	1121.7	267.572	19430.6	18879.1	1.3313	23826.4	3786.09		-1.9487	3.9024	3.8628	12.9875	10.4659		0.05787	0.0001447	0.0001691	3.448e-32	1.787e-21		0.1606	0.0008783	0.0004377	2.001e-30	9.74e-20		0.7141	0.2727	-0.2727	0.0714	0.5541	0.5541					48.55		BRADI3G31777, BRADI3G31787	OS10G0368100, OS10G0365200, OS10G0528300, OS10G0368100, OS10G0365200, OS10G0528300
Traes_1AL_CC827E5C6	127.214	122.433	101.449	28.247	111.095	54.3839	45.0315		-0.0567	-0.316	-1.9945	-1.0328	-1.3089		0.7812	0.1386	5.682e-09	1.095e-05	3.472e-08		0.8856	0.2036	2.918e-08	2.907e-05	1.671e-07		-0.9123	0.2132	-0.2132	0.0042	0.6462	0.6462					42.84	AT1G50370, AT3G19980, AT1G50370, AT3G19980	BRADI2G17570	OS01G0691700	GRMZM2G055905, GRMZM2G119720
Traes_1AL_CCD12AF18	51.11	20.0163	71.1144	86.6593	39.6071	90.0426	104.778		-1.3447	0.4673	0.6743	1.1678	1.3864		0.001635	0.263	0.1313	0.005546	0.0009221		0.01107	0.3461	0.177	0.009601	0.002092		0.6706	-0.3329	0.3329	0.0992	0.4657	0.4657					54.6		BRADI2G26590	OS05G0391600	GRMZM5G869788, GRMZM2G139574
Traes_1AL_CCD31FBE9	78.8513	58.698	58.4243	34.219	44.7398	220.064	77.641		-0.4241	-0.4343	-0.9874	2.2738	0.7875		0.3262	0.322	0.04814	1.751e-07	0.07466		0.5262	0.4073	0.07319	6.137e-07	0.1087		-0.0991	-0.4562	0.4562	0.8325	0.3036	0.3036					39.15	AT2G40280, AT3G56080	BRADI2G22550	OS05G0472200
Traes_1AL_CCDAC9481	84.2972	74.6819	105.443	478.194	51.3362	111.526	139.223		-0.1702	0.3207	2.4656	1.1114	1.4294		0.6376	0.378	1.202e-11	0.002715	0.0001016		0.7884	0.464	9.128e-11	0.00496	0.0002756		0.8951	0.275	-0.275	0.0065	0.5506	0.5506					39.57	AT3G06140, AT5G19080	BRADI2G26290	OS05G0397650
Traes_1AL_CCFFB549C	2.9952	0.737767	0.7726	0.637233	3.5222	1.68623	3.2365		-1.923	-1.9006	-1.3441	-1.0359	-0.1293		0.09447	0.1337	0.3712	0.3711	0.9037		NA	NA	0.4375	0.4307	0.9227		-0.4715	-0.6607	0.6607	0.2854	0.1062	0.1062					56	AT4G31950, AT2G25160, AT4G31970, AT3G25180, AT4G31940
Traes_1AL_CD341167E	73.5573	51.2284	231.438	376.13	57.3832	290.546	156.357		-0.5159	1.6414	2.3116	2.3173	1.4311		0.2128	6.064e-05	2.679e-08	1.861e-08	0.0005513		0.3994	0.0004299	1.255e-07	7.648e-08	0.001305		0.8341	-0.0142	0.0142	0.0196	0.9759	0.9759					47.27	AT3G58630	BRADI2G16780	OS05G0560600	GRMZM2G157219
Traes_1AL_CD4872CA5	4.9636	5.56547	4.3799	15.2353	27.0893	4.22843	5.96827		0.157	-0.1564	1.3164	-2.6648	-2.1782		0.7639	0.7944	0.03893	3.477e-06	1.975e-05		0.8749	0.8433	0.06063	9.94e-06	6.036e-05		-0.0521	-0.2274	0.2274	0.9117	0.6239	0.6239					41.26		BRADI3G32710	OS10G0547000	GRMZM2G336077, GRMZM2G028033
Traes_1AL_CD627FE88	26.5015	15.8373	23.7207	23.1492	15.7886	10.0583	14.3478		-0.719	-0.1655	-0.1837	-0.6446	-0.132		0.02975	0.6278	0.6782	0.1331	0.7356		0.09919	0.701	0.7285	0.1735	0.7842		-0.0486	0.7933	-0.7933	0.9176	0.0333	0.0333					43.89	AT4G15563	BRADI2G27330	OS05G0372800	GRMZM5G820460, AC233942.1_FG001
Traes_1AL_CD83B0FA4	269.171	224.099	294.321	922.935	286.046	261.931	307.828		-0.2635	0.1274	1.7474	-0.1273	0.1048		0.3065	0.6229	2.193e-11	0.6256	0.6862		0.5064	0.6964	1.597e-10	0.6833	0.7397		0.7154	0.2589	-0.2589	0.0707	0.575	0.575				FUNCTIONS IN: molecular_function unknown; INVOLVED IN: biological_process unknown; LOCATED IN: endoplasmic reticulum, plasma membrane; EXPRESSED IN: 23 plant structures; EXPRESSED DURING: 13 growth stages; CONTAINS InterPro DOMAIN/s: NERD (InterPro: /.../528); Has 69 Blast hits to 69 proteins in 27 species: Archae - 0; Bacteria - 18; Metazoa - 8; Fungi - 0; Plants - 36; Viruses - 0; Other Eukaryo…	43.44	AT1G65020	BRADI3G34290	OS10G0577000	GRMZM2G053079
Traes_1AL_CDAE3B3EB	14.1007	17.1407	46.8	228.807	1.12627	180.682	21.3609		0.2766	1.6951	3.9243	6.9414	3.9271		0.6809	0.01124	4.215e-09	2.583e-16	5.43e-06		0.8194	0.02831	2.201e-08	2.981e-15	1.821e-05		0.7643	0.2361	-0.2361	0.0454	0.6103	0.6103					58.35			OS05G0516700	GRMZM2G425729
Traes_1AL_CE016CC1D	39.6123	48.0106	26.5746	9.06987	71.7265	17.6508	44.4069		0.2728	-0.5695	-1.8027	-2.0029	-0.6906		0.459	0.147	0.002057	1.224e-06	0.06536		0.6501	0.2136	0.004314	3.755e-06	0.09673		-0.751	-0.296	0.296	0.0517	0.5192	0.5192					40.94	AT4G14342, AT3G23325, AT4G14342, AT3G23325, AT4G14342, AT3G23325, AT4G14342, AT3G23325	BRADI1G71660	OS08G0444100, OS08G0278966	GRMZM2G121942, GRMZM2G106574, GRMZM2G121942, GRMZM2G106574
Traes_1AL_CE21D317D	24.1084	19.5433	21.9554	21.9933	161.251	81.5034	89.3511		-0.3049	-0.1299	-0.0588	-0.9852	-0.8532		0.3483	0.7062	0.8944	0.0005538	0.002467		0.5482	0.7694	0.9156	0.001136	0.005129		-0.1695	-0.9662	0.9662	0.7164	0.0004	0.0004					53.78	AT4G16790, AT3G60380, AT4G16790, AT3G60380	BRADI3G33420	OS10G0562000	GRMZM2G069807, GRMZM2G365134
Traes_1AL_CEE3D37B1	24.5552	18.3632	2.77027	1.27443	20.0016	0.388267	5.69733		-0.4297	-3.1192	-3.2782	-4.9686	-1.8186		0.2872	4.043e-07	0.0007837	6.592e-06	0.0005864		0.4853	6.63e-06	0.001788	1.808e-05	0.001381		-0.7722	0.1511	-0.1511	0.0419	0.7464	0.7464					40.03		BRADI4G04445, BRADI2G05367, BRADI5G01405, BRADI2G01705, BRADI5G27535, BRADI2G59232, BRADI3G58226	OS10G0571900
Traes_1AL_CF1508399	155.546	114.661	57.8046	25.8166	152.604	29.1747	76.2652		-0.4392	-1.4094	-2.4009	-2.372	-1.006		0.06285	2.964e-08	1.152e-10	1.055e-16	5.988e-05		0.1704	7.199e-07	7.512e-10	1.267e-15	0.0001689		-0.8328	0.0213	-0.0213	0.02	0.9639	0.9639					43.58	AT1G80210, AT3G06820, AT1G80210, AT3G06820	BRADI2G18080	OS05G0542600	GRMZM2G152436, GRMZM2G096491
Traes_1AL_CF6B4931E	172.258	235.3	53.944	13.2631	132.696	10.2768	32.6611		0.4428	-1.6419	-3.2414	-3.5906	-1.9895		0.4249	0.003633	1.391e-06	5.919e-09	0.0005243		0.62	0.01169	5.077e-06	2.633e-08	0.001245		-0.8002	0.313	-0.313	0.0307	0.4942	0.4942					46.94	AT3G47050, AT3G47040, AT3G47000, AT3G47010, AT3G47050, AT3G47040, AT3G47000, AT3G47010	BRADI2G23720	OS05G0449600	GRMZM2G181259, GRMZM2G115065
Traes_1AL_CF6C67E1B	5.77367	6.1479	6.21147	16.4953	15.2117	0.4138	2.56133		0.0526	0.0682	1.4797	-4.6066	-2.5109		0.9321	0.9174	0.03279	6.651e-05	0.0006516		0.9655	0.9377	0.05208	0.0001572	0.001522		-0.0798	0.4382	-0.4382	0.8649	0.3254	0.3254					53.95	AT3G24420	BRADI2G14500	OS05G0590300	GRMZM2G141999
Traes_1AL_CFB30CB73	95.4475	155.379	112.726	254.072	112.051	204.604	295.412		0.7036	0.2381	1.3539	0.8662	1.3946		0.009228	0.3908	2.561e-06	0.001504	2.392e-07		0.04178	0.477	8.965e-06	0.002869	9.996e-07		0.842	-0.3346	0.3346	0.0175	0.4632	0.4632					40.9
Traes_1AL_CFF403F3E	34.3725	1.54043	129.989	209.167	0	99.4381	40.8357		-4.2979	1.8621	2.5146	8.5934	7.3504		2.521e-06	0.02139	0.002033	8.062e-10	1.571e-07		6.077e-05	0.04647	0.004269	4.12e-09	6.756e-07		0.705	0.2348	-0.2348	0.0768	0.6123	0.6123					61.19		BRADI3G31800	OS10G0368100, OS10G0365200, OS10G0528300
Traes_1AL_D0514B2B2	12.6092	7.46947	3.42263	1.27443	12.6601	0.4138	2.4095		-0.7484	-1.8671	-2.3973	-4.3983	-2.2831		0.1633	0.004537	0.0213	0.0001437	0.001443		0.3334	0.01393	0.03552	0.000323	0.003153		-0.8216	0.223	-0.223	0.0234	0.6307	0.6307					39.54			OS05G0498800, OS09G0292300
Traes_1AL_D06B0BF4E	9.68833	0.4901	34.8795	45.7232	0.2227	6.90647	14.8804		-3.8899	1.8038	2.0965	4.0781	5.1696		0.0001913	0.02413	0.01143	0.001244	3.005e-05		0.002074	0.05106	0.02034	0.002407	8.914e-05		0.7235	0.326	-0.326	0.0661	0.4754	0.4754					50.18	AT5G40260, AT3G28007, AT5G62850, AT5G40260, AT3G28007, AT5G62850, AT5G40260, AT3G28007, AT5G62850, AT5G40260, AT3G28007, AT5G62850	BRADI2G42990	OS01G0605700, OS01G0606000	GRMZM2G157675, GRMZM2G416965, GRMZM2G157675, GRMZM2G416965
Traes_1AL_D0C2B93DB	38.9724	35.4932	17.5179	9.95853	27.929	18.9069	21.0982		-0.1361	-1.1598	-1.5163	-0.554	-0.431		0.5992	0.0001946	0.001688	0.09084	0.1709		0.7587	0.001116	0.003605	0.1232	0.2246		-0.8809	-0.0011	0.0011	0.0088	0.9981	0.9981					42.75	AT3G55630, AT5G05980	BRADI3G30210	OS10G0503200	GRMZM5G869779
Traes_1AL_D0C56E4A2	6.4831	4.94563	20.6251	33.0354	18.715	24.7705	44.783		-0.3845	1.651	2.1659	0.4032	1.2514		0.5223	0.003738	0.0004681	0.4478	0.01514		0.7013	0.01195	0.001114	0.5095	0.02638		0.7286	-0.5312	0.5312	0.0633	0.2198	0.2198					43.47
Traes_1AL_D0CB07C73	5.03487	3.26693	1.54517	2.4304	10.6113	0	0.346867		-0.6379	-1.7846	-1.0954	-5.6236	-4.3868		0.3677	0.04864	0.3258	0.0003397	0.0003299		0.5668	0.08795	0.3908	0.0007203	0.0008139		-0.6384	0.2759	-0.2759	0.1228	0.5493	0.5493					47.79	AT3G61610	BRADI2G15930	OS05G0569400	GRMZM2G011662
Traes_1AL_D10D533C3	157.707	168.886	130.271	658.888	190.982	60.6896	186.671		0.0972	-0.2755	2.0241	-1.6481	-0.0343		0.7132	0.3085	5.691e-14	7.632e-09	0.898		0.8425	0.3936	6.592e-13	3.336e-08	0.9182		0.4403	0.3972	-0.3972	0.3228	0.3776	0.3776					40.53		BRADI3G33990	OS10G0572300	GRMZM2G160454
Traes_1AL_D125112E6	35.1777	36.5827	13.7381	5.498	39.3922	4.0953	19.247		0.0532	-1.3387	-2.533	-3.2065	-1.0077		0.8168	1.128e-05	8.418e-05	3.981e-11	0.0003874		0.9069	0.0001062	0.00023	2.444e-10	0.0009433		-0.7449	0.104	-0.104	0.0547	0.8244	0.8244					42.68	AT1G07210	BRADI3G30060, BRADI2G58736	OS10G0500500	GRMZM2G135095, GRMZM2G096424, GRMZM2G135095, GRMZM2G096424
Traes_1AL_D156CDF9F	8.09313	0.9239	0.752267	0	5.1264	0.830367	1.35037		-3.033	-3.3125	-4.2732	-2.4617	-1.7828		0.00185	0.003951	0.01072	0.0361	0.08716		NA	NA	0.01921	0.05336	0.1246		-0.8531	-0.1621	0.1621	0.0147	0.7284	0.7284					57.84	AT1G70420, AT3G27880, AT1G23710, AT5G62770, AT1G70420, AT3G27880, AT1G23710, AT5G62770, AT1G70420, AT3G27880, AT1G23710, AT5G62770, AT1G70420, AT3G27880, AT1G23710, AT5G62770	BRADI2G16010	OS05G0568600, OS05G0568800	GRMZM2G157153, GRMZM2G348890, GRMZM2G157153, GRMZM2G348890
Traes_1AL_D1AF9EF20	7526.88	25064.9	17920.6	29381.3	577.981	11289.8	11883.9		1.7247	1.2437	1.9522	4.2608	4.3343		1.19e-06	0.0004614	3.888e-08	5.8e-33	4.706e-34		3.223e-05	0.002263	1.782e-07	3.591e-31	1.093e-31		0.6378	0.5739	-0.5739	0.1233	0.1779	0.1779					53.22			OS01G0132000, OS01G0131900	GRMZM2G156632
Traes_1AL_D1D0C2774	43.8488	11.1664	38.635	67.0779	18.3586	54.5324	33.4072		-1.8894	-0.1809	0.5615	1.4968	0.8209		0.03821	0.8416	0.5415	0.1007	0.3696		0.1191	0.8816	0.6026	0.1353	0.4373		0.5544	0.0393	-0.0393	0.1965	0.9334	0.9334				minichromosome maintenance (MCM2/3/5) family protein [Source:Projected from Arabidopsis thaliana (AT1G44900) TAIR;Acc:AT1G44900]	42.01	AT1G44900	BRADI4G19207	OS11G0484300	GRMZM2G139894
Traes_1AL_D1E192C9C	439.847	225.576	1569.24	1518.36	106.803	2118.12	523.683		-0.9586	1.8254	1.7716	4.2844	2.2796		0.004105	3.929e-08	1.2e-07	6.42e-37	1.773e-11		0.02247	9.16e-07	5.13e-07	5.768e-35	1.629e-10		0.678	0.1679	-0.1679	0.0942	0.719	0.719				Leucine-rich repeat (LRR) family protein [Source:Projected from Arabidopsis thaliana (AT3G05990) TAIR;Acc:AT3G05990]	44.26	AT3G05990	BRADI2G26467	OS05G0393100	GRMZM2G145752
Traes_1AL_D2049E4A2	1165.66	2623.4	666.983	413.982	2424.61	437.94	2025.41		1.1568	-0.7957	-1.4437	-2.4397	-0.2566		0.01627	0.099	0.003125	4.398e-07	0.594		0.0636	0.1549	0.006317	1.446e-06	0.6557		-0.5494	-0.1997	0.1997	0.2014	0.6677	0.6677					42	AT1G04410, AT5G43330	BRADI3G28820	OS10G0478200	GRMZM2G415359
Traes_1AL_D237080B5	287.178	643.071	369.968	58.3004	300.815	187.053	787.716		1.1535	0.3637	-2.0561	-0.6783	1.3771		0.005133	0.3794	7.466e-06	0.1038	0.0008477		0.02678	0.4653	2.423e-05	0.1389	0.001937		-0.3929	-0.2119	0.2119	0.3832	0.6482	0.6482					46.85	AT3G58100		OS07G0539900, OS07G0539100, OS08G0244500, OS07G0539300, OS07G0538000, OS07G0539400	GRMZM2G431039, GRMZM5G846916, GRMZM2G114140, GRMZM2G454550, GRMZM2G431039, GRMZM5G846916, GRMZM2G114140, GRMZM2G454550, GRMZM2G431039, GRMZM5G846916, GRMZM2G114140, GRMZM2G454550, GRMZM2G431039, GRMZM5G846916, GRMZM2G114140, GRMZM2G454550, GRMZM2G431039, GRMZM5G846916, GRMZM2G114140, GRMZM2G454550, GRMZM2G431039, GRMZM5G846916, GRMZM2G114140, GRMZM2G454550
Traes_1AL_D23829A3B	2.07987	0.169067	1.15887	0	6.14087	0	0		-2.7307	-0.7675	-2.6092	-4.82	-4.8992		0.1646	0.6881	0.212	0.02041	0.01822		NA	NA	0.2691	0.03171	0.0311		-0.7634	-0.1006	0.1006	0.0458	0.83	0.83					48.81
Traes_1AL_D25D2A8D7	15.2662	13.5186	92.7658	177.453	3.73573	180.597	75.8817		-0.1766	2.578	3.4636	5.4638	4.227		0.7352	3.136e-07	1.578e-11	7.782e-21	6.484e-13		0.8566	5.349e-06	1.176e-10	1.455e-19	8.023e-12		0.8541	0.0369	-0.0369	0.0144	0.9375	0.9375					45.46				GRMZM2G065144, GRMZM2G037993, GRMZM2G358619, GRMZM2G441541
Traes_1AL_D2BCFD121	7.28003	1.41397	0.652333	0	37.2785	1.2159	1.38743		-2.229	-3.1419	-4.0434	-4.6418	-4.4562		0.04834	0.01651	0.0206	0.0001647	0.0001848		0.1409	0.03811	0.03446	0.0003669	0.0004783		-0.8157	-0.3891	0.3891	0.0253	0.3883	0.3883					52.53	AT1G03870, AT2G20520, AT5G44130, AT1G03870, AT2G20520, AT5G44130	BRADI2G16570, BRADI2G16590	OS05G0563550	GRMZM2G025240
Traes_1AL_D2D434A29	876.959	590.967	2301.97	6275.92	442.795	985.527	358.361		-0.5651	1.3828	2.8179	1.1457	-0.3029		0.13	0.0002078	4.239e-14	0.002208	0.4204		0.2843	0.001177	5.048e-13	0.004097	0.4886		0.5659	0.5958	-0.5958	0.1854	0.1581	0.1581					52.84	AT5G18130, AT3G03870, AT5G18130, AT3G03870, AT5G18130, AT3G03870, AT5G18130, AT3G03870, AT5G18130, AT3G03870, AT5G18130, AT3G03870, AT5G18130, AT3G03870	BRADI1G54440	OS07G0204100	GRMZM2G097653, GRMZM2G023631, GRMZM2G111112, GRMZM2G088469, GRMZM2G097659, GRMZM2G057223, GRMZM2G019578
Traes_1AL_D3485D1FF	97.4818	39.2359	43.6035	23.668	30.5033	142.182	81.2724		-1.3002	-1.1439	-2.0621	2.1966	1.3949		0.001521	0.006226	7.633e-05	1.68e-07	0.0009947		0.01047	0.01785	0.0002099	5.906e-07	0.002242		-0.1587	-0.3741	0.3741	0.734	0.4085	0.4085					49.8	AT1G08290	BRADI2G55540	OS01G0859100	GRMZM2G000836, GRMZM2G027960
Traes_1AL_D36224AD9	246.395	130.646	145.188	81.5405	531.275	112.622	139.881		-0.9137	-0.757	-1.4965	-2.2281	-1.9179		0.001778	0.01051	1.025e-05	8.829e-14	8.207e-11		0.01181	0.02686	3.259e-05	7.66e-13	6.549e-10		-0.8138	-0.325	0.325	0.0259	0.4769	0.4769					51.75	AT5G02030	BRADI2G23530	OS05G0455200	GRMZM2G125976, GRMZM2G074645
Traes_1AL_D436FD4B3	42.6719	35.4134	31.5186	131.105	180.184	44.6284	109.777		-0.2677	-0.427	1.5246	-2.0057	-0.7159		0.4663	0.2649	7.628e-05	5.131e-08	0.04176		0.6565	0.3482	0.0002098	1.955e-07	0.06511		0.2146	-0.4909	0.4909	0.644	0.2633	0.2633					60.76	AT5G16760	BRADI3G43150	OS02G0466400	GRMZM2G084609
Traes_1AL_D4732FEC0	13.2837	19.1128	11.3338	7.1582	9.06363	12.4445	10.1416		0.5232	-0.2106	-0.7162	0.4377	0.1555		0.2367	0.6649	0.2958	0.3926	0.7635		0.4282	0.734	0.3593	0.4528	0.8086		-0.5077	0.2403	-0.2403	0.2448	0.6038	0.6038					66.43			OS04G0691400, OS04G0691366	GRMZM2G011590
Traes_1AL_D4BB66EA8	734.374	487.218	2186.02	4384.89	423.788	4487.59	1649.28		-0.588	1.5635	2.559	3.3822	1.9477		0.107	1.766e-05	2.295e-12	1.838e-20	9.621e-08		0.2484	0.0001542	1.963e-11	3.3e-19	4.297e-07		0.8115	-0.0396	0.0396	0.0267	0.9329	0.9329					47.7	AT3G10820, AT5G05140	BRADI2G25350		GRMZM2G087451
Traes_1AL_D51DB1D81	267.342	96.4192	77.7419	19.7841	166.261	45.5387	94.1216		-1.4662	-1.7712	-3.3187	-1.8605	-0.8199		1.233e-07	6.366e-10	6.825e-16	1.033e-09	0.004284		4.726e-06	2.83e-08	1.203e-14	5.196e-09	0.008469		-0.8689	-0.0719	0.0719	0.0111	0.8782	0.8782					39.24	AT5G57230	BRADI1G45270, BRADI1G41880	OS10G0162834, OS06G0482200, OS10G0162834, OS06G0482200	GRMZM5G812270
Traes_1AL_D52432D7C	31.1389	31.6117	29.9821	9.3371	26.8015	11.7589	9.1196		0.0097	-0.0573	-1.7238	-1.1561	-1.5316		0.979	0.8813	0.004948	0.009301	0.0007801		0.9887	0.9093	0.009573	0.01545	0.001794		-0.8222	0.4337	-0.4337	0.0232	0.331	0.331					43.97	AT3G05350	BRADI1G54327	OS07G0205700	GRMZM2G025531
Traes_1AL_D5664FB85	23.1195	10.272	9.62883	5.24653	14.3888	12.748	11.9704		-1.1703	-1.2822	-2.2145	-0.1628	-0.2509		0.02487	0.02108	0.007715	0.7722	0.6537		0.08686	0.04596	0.01427	0.8192	0.71		-0.8081	-0.2468	0.2468	0.0279	0.5937	0.5937					38.64	AT5G52910	BRADI2G15960	OS05G0210500	GRMZM2G394962
Traes_1AL_D5918162C	29.6371	17.8764	35.3995	24.0537	9.50277	40.8855	29.4385		-0.734	0.2334	-0.3873	2.11	1.6477		0.04126	0.5158	0.4107	2.326e-07	6.784e-05		0.1257	0.5982	0.4778	7.991e-07	0.0001896		0.4405	0.1444	-0.1444	0.3225	0.7574	0.7574					39.85	AT1G74240	BRADI1G70017	OS03G0213800	GRMZM2G094444
Traes_1AL_D610B9661	52.038	60.9445	21.7544	15.7093	74.158	36.3851	28.7573		0.2218	-1.2377	-1.4615	-1.0095	-1.3504		0.6153	0.008314	0.01042	0.0274	0.003377		0.7714	0.0224	0.01871	0.0415	0.006814		-0.8987	-0.2611	0.2611	0.0059	0.5716	0.5716				RNA helicase family protein [Source:Projected from Arabidopsis thaliana (AT2G35920) TAIR;Acc:AT2G35920]	43.08	AT2G35920	BRADI3G28477	OS10G0471350	GRMZM2G399212
Traes_1AL_D6981F4E9	177.216	192.309	199.444	344.578	149.668	175.002	223.832		0.1166	0.1588	0.8972	0.2243	0.5775		0.4542	0.324	3.441e-07	0.18	0.0003887		0.646	0.4094	1.377e-06	0.2274	0.0009462		0.8703	0.3989	-0.3989	0.0108	0.3754	0.3754				zinc knuckle (CCHC-type) family protein [Source:Projected from Arabidopsis thaliana (AT1G75560) TAIR;Acc:AT1G75560]	46.54	AT1G75560	BRADI3G32520	OS10G0545300	GRMZM2G127340, GRMZM2G127168
Traes_1AL_D6B99979E	28.0921	29.646	12.9312	9.82557	164.376	41.373	94.2784		0.0777	-1.1348	-0.9347	-1.9803	-0.8072		0.7699	0.0007285	0.04742	9.07e-15	0.0004468		0.8786	0.003271	0.07223	8.827e-14	0.001076		-0.44	-0.8317	0.8317	0.3232	0.0203	0.0203					48.33	AT5G23760	BRADI3G30340	OS10G0506100	GRMZM2G056431
Traes_1AL_D6D6DDE5E	118.02	24.0946	18.2603	56.752	181.452	17.0779	11.328		-2.2447	-2.629	-1.1325	-3.34	-3.9166		0.0007359	0.0001123	0.1025	1.174e-06	1.985e-08		0.005979	0.000715	0.1425	3.611e-06	9.977e-08		-0.5665	0.1121	-0.1121	0.1848	0.8109	0.8109					60.18	AT5G01920	BRADI2G22210	OS05G0480000	GRMZM2G083470
Traes_1AL_D6DDE64A0	0.415967	0.5858	0.731933	0	7.6694	2.15663	1.10727		0.2691	0.5839	-0.6443	-1.8297	-2.7092		0.8459	0.6896	0.7324	0.08556	0.01866		NA	NA	0.7769	0.1167	0.03178		-0.5025	-0.7661	0.7661	0.2505	0.0446	0.0446					59.75		BRADI1G13550	OS05G0468200, OS05G0467900, OS05G0468100	GRMZM2G000269, GRMZM2G078509, GRMZM2G144283, GRMZM2G000269, GRMZM2G078509, GRMZM2G144283, GRMZM2G000269, GRMZM2G078509, GRMZM2G144283
Traes_1AL_D71D0A1FD	5.24187	8.34033	8.18883	1.27443	10.5179	7.02297	1.8769		0.6506	0.6147	-1.165	-0.5787	-2.4195		0.3463	0.3926	0.3018	0.4189	0.004956		0.5462	0.4786	0.3655	0.4799	0.009669		-0.791	-0.0721	0.0721	0.0342	0.878	0.878					66.06	AT1G64600	BRADI3G31397	OS10G0520950, OS07G0297300	GRMZM2G179220
Traes_1AL_D74509506	65.3226	92.6285	158.113	93.9452	16.9169	32.1733	51.1238		0.5013	1.2765	0.6239	0.9067	1.551		0.03542	9.715e-08	0.02766	0.004253	2.121e-07		0.1127	1.972e-06	0.04479	0.007514	8.944e-07		0.3904	0.8358	-0.8358	0.3866	0.0192	0.0192					51.17	AT5G47380	BRADI3G33250	OS10G0559800	GRMZM2G123585
Traes_1AL_D76D0163A	79.9097	55.4374	38.8187	14.3006	76.2075	24.1497	41.446		-0.5299	-1.019	-2.0504	-1.6433	-0.8676		0.01296	1.88e-05	4.427e-07	1.732e-09	0.0003056		0.05379	0.0001625	1.745e-06	8.396e-09	0.0007585		-0.895	-0.0564	0.0564	0.0065	0.9044	0.9044					46.41	AT5G09910, AT5G64813	BRADI3G21180	OS10G0135200	GRMZM2G012958
Traes_1AL_D775CC15D	2.1638	2.442	0	0	6.42733	0.802067	1.61523		0.2106	-3.6545	-2.4838	-2.7733	-1.981		0.8384	0.03137	0.1553	0.02523	0.07254		NA	NA	0.2051	0.03846	0.106		-0.758	-0.4373	0.4373	0.0483	0.3265	0.3265					38.05	AT1G33250	BRADI3G30820	OS10G0516701, OS10G0516600	GRMZM2G059013
Traes_1AL_D7A903FD2	9.06133	22.6852	27.123	11.2488	1.64797	20.6994	0.6752		1.2866	1.5319	0.3628	3.445	-0.9589		0.1029	0.0539	0.6884	0.0001609	0.4201		0.2417	0.09544	0.7378	0.000359	0.4884		0.0336	0.6287	-0.6287	0.943	0.1304	0.1304					46.25	AT3G29000, AT5G39670, AT3G29000, AT5G39670	BRADI1G53830	OS03G0812800, OS03G0812400	GRMZM2G423139
Traes_1AL_D7BDD58BD	2274.18	863.602	11715.3	24858.2	157.28	44733.2	7391.08		-1.3505	2.2896	3.3414	7.8844	5.3667		0.09061	0.00411	2.819e-05	5.995e-23	1.902e-11		0.2211	0.01291	8.362e-05	1.377e-21	1.736e-10		0.7594	0.0721	-0.0721	0.0477	0.8779	0.8779					58.76	AT5G40010, AT3G28540, AT3G28520, AT3G28580, AT3G28510, AT5G40010, AT3G28540, AT3G28520, AT3G28580, AT3G28510		OS12G0639400, OS12G0639500	GRMZM2G310947
Traes_1AL_D7C0EC7C1	18.5217	15.0005	18.9614	12.019	22.4279	20.0772	32.392		-0.2952	0.0201	-0.537	-0.1709	0.5023		0.352	0.9526	0.2961	0.6152	0.1068		0.552	0.9648	0.3595	0.6735	0.1492		-0.1425	-0.7422	0.7422	0.7606	0.0561	0.0561					41.55	AT1G80700, AT1G80980	BRADI3G19700	OS08G0278100	GRMZM2G164759
Traes_1AL_D8B97BD8D	128.224	99.1353	131.308	436.459	97.4923	149.151	187.52		-0.3696	0.0292	1.723	0.6097	0.9388		0.2439	0.9272	9.295e-08	0.0588	0.003356		0.4372	0.9455	4.037e-07	0.08308	0.006777		0.8646	0.1688	-0.1688	0.012	0.7174	0.7174					40.77
Traes_1AL_D8BA4FB5D	32.2077	18.0761	6.60473	0.637233	35.5398	0.388267	5.36903		-0.8248	-2.2407	-4.375	-5.8001	-2.7518		0.03822	4.699e-06	0.0001534	1.185e-07	1.691e-07		0.1191	5.101e-05	0.0004002	4.263e-07	7.237e-07		-0.8416	0.1269	-0.1269	0.0176	0.7863	0.7863				plastid transcriptionally active 14 [Source:Projected from Arabidopsis thaliana (AT4G20130) TAIR;Acc:AT4G20130]	46.11	AT4G20130	BRADI2G14720	OS05G0587200	GRMZM5G807767
Traes_1AL_D997AAC66	23.5797	18.2419	3.1229	2.54887	25.531	0	5.27133		-0.3651	-2.7715	-2.4433	-6.3966	-2.2003		0.5905	0.0004726	0.01244	1.236e-05	0.003492		0.7521	0.002307	0.02195	3.256e-05	0.007024		-0.6916	0.222	-0.222	0.0852	0.6323	0.6323					58.95		BRADI2G20800	OS05G0499600, OS05G0499800, OS05G0500200, OS05G0500000	GRMZM2G074631
Traes_1AL_D9CCA97D9	40.75	112.6	39.6435	20.4213	16.3938	50.2474	12.9646		1.458	-0.0312	-0.6586	1.6001	-0.3125		0.0004507	0.9424	0.2067	0.0004062	0.5265		0.0041	0.9571	0.2633	0.0008518	0.5918		-0.3222	0.4906	-0.4906	0.4809	0.2636	0.2636					41.21			OS09G0562600	GRMZM2G355233
Traes_1AL_D9E9727EB	61.569	45.4013	19.6365	1.91167	84.4192	7.82783	21.7281		-0.4401	-1.6226	-4.014	-3.3836	-1.9374		0.2924	0.0002994	3.01e-06	6.105e-11	1.406e-05		0.4909	0.001585	1.042e-05	3.654e-10	4.406e-05		-0.8947	-0.1049	0.1049	0.0065	0.8229	0.8229					43.9	AT5G18870, AT5G18860, AT5G18890	BRADI2G25527
Traes_1AL_DA0591A69	5.27733	1.33203	3.9344	1.27443	2.00433	9.9452	3.9117		-1.8022	-0.3813	-1.2569	2.1146	0.8638		0.1238	0.74	0.3719	0.06986	0.4711		0.2749	0.7985	0.4382	0.097	0.5384		-0.1121	-0.3922	0.3922	0.8109	0.3842	0.3842				Calcium-dependent ARF-type GTPase activating protein family [Source:Projected from Arabidopsis thaliana (AT3G07940) TAIR;Acc:AT3G07940]	42.08	AT3G07940	BRADI2G27007	OS05G0382000	GRMZM2G176495
Traes_1AL_DA0EE1337	601.897	699.572	761.644	378.064	706.941	158.834	112.952		0.2152	0.3374	-0.6775	-2.1365	-2.6265		0.5541	0.3546	0.07017	7.88e-09	1.652e-12		0.7247	0.4403	0.1022	3.436e-08	1.878e-11		-0.557	0.634	-0.634	0.194	0.1262	0.1262					50.65	AT1G43670	BRADI2G24090	OS05G0438600	GRMZM2G322953
Traes_1AL_DA243499C	16.3892	17.87	134.934	409.306	4.56363	118.204	158.545		0.1233	2.9632	4.5142	4.526	4.9387		0.8706	7.525e-05	1.766e-09	1.081e-08	4.105e-10		0.9372	0.0005139	9.709e-09	4.609e-08	2.843e-09		0.9459	0.1122	-0.1122	0.0013	0.8107	0.8107					45.73
Traes_1AL_DA9382B2D	10.4145	5.01893	4.00693	1.27443	50.8385	3.1573	6.5397		-1.0306	-1.437	-2.0626	-3.9109	-2.9397		0.02604	0.01101	0.03536	4.286e-11	4.472e-10		0.08981	0.02785	0.0557	2.623e-10	3.073e-09		-0.7733	-0.4307	0.4307	0.0414	0.3347	0.3347					50.12			OS03G0389400
Traes_1AL_DAA3531A3	26.9943	8.54537	4.58673	0.637233	29.3827	0.830367	6.47307		-1.65	-2.4944	-4.1447	-4.8497	-2.1481		0.000733	1.802e-05	0.0004634	3.831e-07	0.0001067		0.005959	0.0001567	0.001104	1.271e-06	0.0002883		-0.842	-0.0273	0.0273	0.0175	0.9536	0.9536					42.66	AT2G42960, AT3G59110, AT2G42960, AT3G59110	BRADI2G14510	OS10G0497600	GRMZM2G026301, GRMZM2G010953
Traes_1AL_DB08E00EB	56.7146	19.3486	8.94343	2.4304	53.3535	0.802067	6.4638		-1.5406	-2.5712	-4.3754	-5.6636	-2.9976		0.0001876	5.619e-08	4.854e-06	8.679e-10	5.034e-09		0.002044	1.238e-06	1.627e-05	4.412e-09	2.822e-08		-0.8213	0.1828	-0.1828	0.0235	0.6948	0.6948					41.14	AT1G71720	BRADI2G18650	OS05G0535800	GRMZM2G546254
Traes_1AL_DB4D32ABB	21.7775	7.21513	3.98203	0	204.966	1.96693	1.03133		-1.5009	-2.2718	-4.9838	-6.2502	-7.0241		0.1685	0.04447	0.003229	1.503e-07	1.662e-08		0.3408	0.08209	0.006509	5.323e-07	8.472e-08		-0.896	-0.1998	0.1998	0.0063	0.6676	0.6676					59.19
Traes_1AL_DB9F37452	29.6871	50.7786	8.72967	5.73497	64.6443	4.8153	23.9611		0.773	-1.7015	-1.5693	-3.6565	-1.418		0.01335	3.003e-05	0.006161	1.412e-13	2.641e-05		0.05501	0.0002393	0.01166	1.191e-12	7.904e-05		-0.7058	-0.0903	0.0903	0.0764	0.8473	0.8473					47.81	AT4G12700, AT2G04280, AT4G12700, AT2G04280	BRADI3G27870	OS10G0456400	GRMZM6G866436, GRMZM2G118433
Traes_1AL_DBAED5AED	29.7364	23.765	88.7804	102.603	18.6724	265.399	62.767		-0.3198	1.5776	1.7572	3.7959	1.729		0.3949	1.626e-05	7.97e-06	3.403e-24	7.313e-06		0.5922	0.0001439	2.577e-05	8.904e-23	2.404e-05		0.668	-0.171	0.171	0.101	0.7139	0.7139					53.09	AT2G28380	BRADI3G28977	OS10G0480500	GRMZM2G027462
Traes_1AL_DBFD7C798	58.643	47.9802	76.3164	58.9573	167.732	170.35	209.618		-0.2834	0.387	0.0218	0.0243	0.3203		0.3278	0.1856	0.9502	0.9299	0.2421		0.5277	0.2587	0.961	0.9422	0.3048		0.0674	-0.9689	0.9689	0.8859	0.0003	0.0003					49.83	AT2G28305, AT2G37210, AT5G03270, AT3G53450, AT2G28305, AT2G37210, AT5G03270, AT3G53450	BRADI3G28900	OS10G0479500	GRMZM5G879665, GRMZM2G100360
Traes_1AL_DC06ADE0A	52.2202	27.4188	29.7091	11.886	52.1522	15.0916	15.8173		-0.9183	-0.8075	-1.9219	-1.786	-1.6928		0.001624	0.008884	0.0001138	6.261e-07	9.297e-07		0.01102	0.02357	0.0003039	2.009e-06	3.533e-06		-0.9272	0.1252	-0.1252	0.0026	0.7892	0.7892					48.52
Traes_1AL_DC43D6836	48.3218	49.5762	11.8188	5.498	55.584	7.22707	21.5456		0.035	-1.9631	-2.9414	-2.86	-1.3485		0.9532	0.001963	0.0005275	2.11e-05	0.02882		0.9754	0.007194	0.001244	5.368e-05	0.04688		-0.8301	-0.0148	0.0148	0.0208	0.9749	0.9749					61.35		BRADI2G19350		GRMZM2G106819, GRMZM2G031580
Traes_1AL_DCD29EF07	383.232	283.864	301.62	829.244	261.394	569.976	283.077		-0.4308	-0.3447	1.0909	1.12	0.1159		0.1539	0.2566	0.0003672	0.000225	0.7044		0.3198	0.3392	0.0008913	0.0004908	0.7562		0.5858	0.1893	-0.1893	0.167	0.6844	0.6844				XB3 ortholog 3 in Arabidopsis thaliana [Source:Projected from Arabidopsis thaliana (AT5G07270) TAIR;Acc:AT5G07270]	42.61	AT5G07270	BRADI3G31460	OS10G0521600	GRMZM6G399977
Traes_1AL_DD4604320	50.5651	86.2893	93.1511	262.203	46.53	118.23	79.7014		0.7664	0.8785	2.3146	1.3388	0.7727		0.0009101	0.0002257	5.671e-21	2.721e-08	0.001649		0.007042	0.001257	3.406e-19	1.088e-07	0.003559		0.872	0.2692	-0.2692	0.0105	0.5593	0.5593					42.74	AT2G44590, AT3G60190	BRADI3G33850	OS10G0567800	GRMZM2G070899
Traes_1AL_DDC13A76D	51.5644	24.4141	9.56323	0.637233	840.115	10.512	36.996		-1.0639	-2.3677	-4.8117	-6.1896	-4.4215		0.08624	0.0003419	4.673e-05	6.673e-21	8.277e-13		0.2137	0.001768	0.0001334	1.256e-19	1.001e-11		-0.7866	-0.493	0.493	0.0359	0.2609	0.2609					57.44		BRADI3G33150	OS10G0555900	GRMZM2G082520, GRMZM2G013671, GRMZM2G342246, GRMZM2G104013, GRMZM2G021427
Traes_1AL_DDDE58132	2.12307	1.46183	3.11587	8.44843	0.2227	2.51117	0.7604		-0.5015	0.5505	1.7413	2.8546	1.2645		0.5973	0.5588	0.08424	0.03474	0.3969		NA	NA	0.12	0.05153	0.4651		0.6267	0.6132	-0.6132	0.132	0.1431	0.1431					68.28	AT2G34000	BRADI3G09390	OS02G0248100	GRMZM2G020329
Traes_1AL_DDEE6AC00	524.022	565.675	564.406	713.249	2980.74	673.976	386.859		0.1102	0.1074	0.4322	-2.1328	-2.9282		0.7461	0.7529	0.2111	3.572e-10	9.053e-18		0.8635	0.8093	0.2681	1.919e-09	2.663e-16		-0.4424	-0.3617	0.3617	0.3202	0.4254	0.4254					56.68	AT1G01470, AT2G46140	BRADI2G15410	OS05G0584200	GRMZM2G045664
Traes_1AL_DE21102FA	8.47027	9.24897	0.938733	0.637233	7.54643	0.4421	1.61523		0.1156	-2.9505	-2.6487	-3.7105	-2.2681		0.8199	0.0008344	0.03203	0.001534	0.005534		0.9087	0.003653	0.05101	0.002921	0.01069		-0.8218	0.1659	-0.1659	0.0233	0.7223	0.7223					39.23
Traes_1AL_DEB3A0A18	15.1196	7.3705	12.2666	0.637233	13.6521	1.26973	1.44487		-0.9839	-0.296	-3.2188	-3.1319	-2.9719		0.324	0.7676	0.02269	0.007673	0.009139		0.524	0.8213	0.03757	0.01294	0.01679		-0.8545	0.2843	-0.2843	0.0143	0.5366	0.5366					39.15	AT4G01480, AT2G46860, AT1G01050	BRADI3G25880	OS10G0406100	GRMZM2G015418
Traes_1AL_DEB909C21	44.5088	0	3.47663	0	13.89	0	0.3376		-3.2753	-2.1529	-3.1877	-2.1605	-1.9646		NA	NA	NA	NA	NA		NA	NA	NA	NA	NA		-0.7475	0.1148	-0.1148	0.0534	0.8064	0.8064					51.27	AT5G56460	BRADI3G27180	OS10G0431900	GRMZM2G119521
Traes_1AL_DF31196A4	173.559	332.764	287.035	831.804	200.488	341.314	689.214		0.939	0.7246	2.2358	0.7656	1.7785		2.036e-05	0.001185	5.128e-23	0.0006015	6.266e-16		0.0003354	0.00482	5.238e-21	0.001227	1.353e-14		0.9483	-0.0483	0.0483	0.0011	0.9182	0.9182					41.05	AT3G10950, AT3G60245	BRADI2G17040	OS05G0557000	GRMZM6G791392
Traes_1AL_DF3BE19C4	138.953	243.621	67.8807	39.347	190.392	20.1343	55.6597		0.805	-1.0202	-1.6535	-3.1923	-1.7633		0.04471	0.01322	0.0004508	8.02e-13	2.117e-05		0.1332	0.03204	0.001076	6.184e-12	6.437e-05		-0.7151	0.2889	-0.2889	0.0709	0.5297	0.5297				sulfoquinovosyldiacylglycerol 1 [Source:Projected from Arabidopsis thaliana (AT4G33030) TAIR;Acc:AT4G33030]	43.98	AT4G33030	BRADI2G26870, BRADI3G34340	OS05G0387200	GRMZM2G053322
Traes_1AL_DFEBA0089	27.7127	11.8686	9.2362	1.27443	41.2976	3.18557	7.23663		-1.2063	-1.5514	-3.426	-3.5705	-2.496		0.04003	0.01264	0.001132	1.171e-06	9.711e-05		0.123	0.03096	0.002504	3.603e-06	0.0002642		-0.9109	-0.0857	0.0857	0.0043	0.8551	0.8551					52.98	AT3G12530	BRADI2G62300	OS01G0248600	GRMZM2G129232
Traes_1AL_E00BF49A8	12.4872	20.2947	11.1049	55.9332	31.4209	24.9912	40.2432		0.7175	-0.1292	2.0181	-0.3334	0.3555		0.03443	0.7458	1.946e-07	0.3143	0.2477		0.1105	0.8034	8.069e-07	0.3717	0.3108		0.6006	-0.4116	0.4116	0.1539	0.3589	0.3589					42.6		BRADI3G34350	OS10G0576100	GRMZM2G456626
Traes_1AL_E04AE1B94	9.85063	13.2485	2.39097	3.70483	11.6696	1.2159	4.68137		0.423	-1.8587	-1.0993	-3.0635	-1.2877		0.456	0.01105	0.2137	0.000724	0.05214		0.6475	0.02795	0.2709	0.001457	0.07924		-0.6262	0.1973	-0.1973	0.1325	0.6715	0.6715					42.12	AT5G45740, AT1G16960, AT1G53400, AT5G45740, AT1G16960, AT1G53400	BRADI2G19030	OS05G0529400	GRMZM2G101282, GRMZM2G050952
Traes_1AL_E05417AFD	15.249	2.90133	5.30007	1.27443	7.878	5.83263	2.8323		-2.3298	-1.4924	-2.6809	-0.4273	-1.3993		0.0006363	0.03019	0.01426	0.5532	0.07445		0.005343	0.06067	0.02478	0.614	0.1084		-0.8341	-0.0943	0.0943	0.0197	0.8407	0.8407					46.64
Traes_1AL_E06ACE483	79.8022	74.9776	71.0569	18.407	122.668	43.6262	61.9524		-0.0954	-0.1624	-1.9423	-1.4865	-0.9878		0.6748	0.4951	1.76e-06	4.796e-09	3.658e-05		0.8152	0.5788	6.315e-06	2.165e-08	0.000107		-0.8488	-0.2382	0.2382	0.0157	0.607	0.607					43.83	AT4G34660	BRADI3G30560	OS10G0512700	GRMZM2G002859, GRMZM2G123624
Traes_1AL_E0773EAEA	3.2449	2.3857	13.3036	10.7445	0.903533	11.0018	5.7918		-0.4442	1.9189	1.6039	3.2959	2.3964		0.6598	0.04788	0.1306	0.002804	0.03275		0.8046	0.08693	0.1762	0.005111	0.0525		0.7504	0.1872	-0.1872	0.052	0.6877	0.6877				DNA primases;DNA primases [Source:Projected from Arabidopsis thaliana (AT5G41880) TAIR;Acc:AT5G41880]	41.75	AT5G41880	BRADI3G42937, BRADI3G03817	OS05G0358200	GRMZM6G314950
Traes_1AL_E079441E5	64.6828	12.2068	37.6883	9.72153	37.0867	26.0739	12.0884		-2.3982	-0.7723	-2.7519	-0.5111	-1.6414		2.675e-13	0.01294	1.394e-06	0.1347	1.845e-05		5.551e-11	0.03149	5.088e-06	0.1753	5.667e-05		-0.7351	0.022	-0.022	0.0598	0.9627	0.9627					49.6
Traes_1AL_E0DDEFE30	22.3033	27.0316	16.9452	36.3544	21.6036	22.6104	40.6239		0.2773	-0.3994	0.5412	0.0631	0.9111		0.4747	0.3438	0.2475	0.8807	0.02186		0.6637	0.4296	0.3077	0.9001	0.03662		0.6265	-0.1594	0.1594	0.1322	0.7329	0.7329					38.07	AT4G35820	BRADI3G29950
Traes_1AL_E0F69742D	256.545	198.096	431.93	1048.52	106.87	565.039	496.019		-0.3708	0.7471	2.0102	2.3877	2.2009		0.2561	0.02201	9.205e-10	4.922e-13	2.714e-11		0.4515	0.04754	5.254e-09	3.89e-12	2.394e-10		0.9034	0.1598	-0.1598	0.0053	0.7321	0.7321					39.89	AT4G00240, AT4G11840, AT4G11830, AT2G42010, AT4G11850	BRADI3G31637	OS10G0524400	GRMZM2G133943
Traes_1AL_E122A50BF	29.5163	18.2507	176.781	367	0.722533	266.635	43.2519		-0.6607	2.4819	3.4879	7.8514	5.332		0.4678	0.005971	0.0001164	4.011e-13	9.466e-07		0.6578	0.01729	0.0003101	3.205e-12	3.592e-06		0.7487	0.3029	-0.3029	0.0528	0.509	0.509					65.24		BRADI3G26810	OS10G0416100	GRMZM2G162505, GRMZM2G057093
Traes_1AL_E12BF1698	57.2091	76.6342	7.43657	0.637233	185.27	4.8153	4.229		0.4233	-2.906	-5.026	-5.1689	-5.3444		0.2512	6.709e-10	5.286e-06	4.722e-22	1.81e-23		0.4459	2.952e-08	1.76e-05	1e-20	1.276e-21		-0.9421	-0.037	0.037	0.0015	0.9372	0.9372					56.56		BRADI3G33110	OS10G0555600, OS10G0555700
Traes_1AL_E1C5239F2	42.8086	27.6037	11.0004	0.637233	54.2563	9.23617	13.2313		-0.6327	-1.8967	-4.6333	-2.5328	-2.0171		0.1541	0.0001224	4.183e-05	1.141e-06	3.524e-05		0.3201	0.0007669	0.0001204	3.515e-06	0.0001033		-0.928	-0.2127	0.2127	0.0026	0.647	0.647					48.26	AT3G57190	BRADI2G27130	OS05G0375600	GRMZM2G137498
Traes_1AL_E1F3614B3	140.256	216.826	492.217	408.284	2.5664	1216.74	297.93		0.624	1.7958	1.5374	8.7372	6.7259		0.1594	5.076e-05	0.0006331	7.202e-48	6.255e-29		0.3279	0.0003707	0.00147	1.51e-45	8.543e-27		0.6163	0.2697	-0.2697	0.1405	0.5587	0.5587					47.79		BRADI2G44150
Traes_1AL_E1F387607	33.806	10.6971	3.4633	0	22.5771	1.21867	6.97177		-1.6474	-3.2643	-5.8536	-4.0149	-1.6865		0.0003748	8.762e-08	0.0001271	2.673e-06	0.00186		0.003546	1.798e-06	0.0003364	7.781e-06	0.00397		-0.8734	-0.0569	0.0569	0.0102	0.9036	0.9036					48.19	AT2G46750, AT5G56470, AT2G46740, AT2G46760, AT5G56490, AT1G32300, AT2G46750, AT5G56470, AT2G46740, AT2G46760, AT5G56490, AT1G32300		OS02G0124600, OS02G0124599
Traes_1AL_E202B8311	35.2077	22.636	132.204	64.7818	97.7024	529.935	46.7409		-0.6283	1.899	0.7693	2.4192	-1.0533		0.1454	5.897e-06	0.09906	2.374e-09	0.01264		0.3076	6.165e-05	0.1383	1.126e-08	0.02242		0.1571	-0.4971	0.4971	0.7366	0.2564	0.2564					67.42
Traes_1AL_E23936449	51.4229	20.0386	22.0268	6.2537	39.7394	11.0389	19.3557		-1.368	-1.2231	-2.4845	-1.8185	-1.0285		2.29e-06	8.809e-05	1.161e-05	1.671e-06	0.001738		5.619e-05	0.0005854	3.66e-05	5.022e-06	0.003733		-0.8775	-0.0306	0.0306	0.0094	0.9481	0.9481					38.13	AT5G13500	BRADI5G15920	OS05G0386000	GRMZM2G055020
Traes_1AL_E25202CC2	1375.57	2031.05	768.627	1253.99	4380.2	324.063	1012.69		0.5591	-0.8343	-0.1359	-3.7339	-2.1011		0.0969	0.01354	0.6896	4.667e-28	4.681e-10		0.2318	0.03263	0.7389	1.807e-26	3.205e-09		-0.4758	0.0835	-0.0835	0.2804	0.8587	0.8587					45.96	AT1G11910, AT4G04460, AT1G62290, AT1G11910, AT4G04460, AT1G62290, AT1G11910, AT4G04460, AT1G62290, AT1G11910, AT4G04460, AT1G62290, AT1G11910, AT4G04460, AT1G62290, AT1G11910, AT4G04460, AT1G62290, AT1G11910, AT4G04460, AT1G62290, AT1G11910, AT4G04460, AT1G62290	BRADI2G16160	OS05G0567100	GRMZM2G001713, GRMZM2G370357, GRMZM5G899123, GRMZM2G065757, GRMZM2G102933, GRMZM2G153977, GRMZM2G035636, GRMZM2G057724
Traes_1AL_E2E943206	9.0536	6.01627	10.2051	13.3092	4.99633	7.383	6.4638		-0.5752	0.1799	0.3836	0.5427	0.3636		0.182	0.6831	0.5051	0.3076	0.4944		0.3591	0.7498	0.5687	0.3646	0.561		0.5739	0.6369	-0.6369	0.1779	0.124	0.124					54.22			OS10G0476500	GRMZM2G077488
Traes_1AL_E33C6D5CE	10.4243	8.15617	39.6516	14.7021	4.56227	73.3095	13.5732		-0.3445	1.932	0.5944	3.9925	1.5963		0.474	2.003e-05	0.3144	6.262e-15	0.003788		0.6632	0.0001712	0.3788	6.209e-14	0.007565		0.4167	-0.0744	0.0744	0.3524	0.8741	0.8741					62.33
Traes_1AL_E37C3AA91	48.4729	49.4243	19.0364	9.4556	72.927	13.9128	22.5337		0.0291	-1.3314	-2.0677	-2.366	-1.7114		0.9103	1.692e-05	5.967e-05	4.254e-12	1.312e-08		0.9585	0.0001488	0.000167	2.976e-11	6.806e-08		-0.8974	-0.0713	0.0713	0.0061	0.8792	0.8792					47.85	AT5G62810	BRADI2G15532	OS05G0578000	GRMZM2G026013
Traes_1AL_E47AEEA86	13.0275	32.9078	8.46183	15.1906	26.2168	10.3134	7.76923		1.3014	-0.5995	0.4582	-1.3167	-1.7232		0.02418	0.3425	0.502	0.03375	0.006302		0.08498	0.4283	0.5659	0.05021	0.01202		-0.4771	0.1708	-0.1708	0.279	0.7142	0.7142					43.16	AT1G79190	BRADI3G34387	OS10G0575800	GRMZM2G056403, GRMZM2G386923, GRMZM2G361242
Traes_1AL_E4A41768A	20.6711	27.5119	27.6237	18.9402	24.9259	36.0451	32.3032		0.4108	0.426	-0.1847	0.5263	0.3662		0.4843	0.4755	0.7887	0.3754	0.5372		0.6717	0.5595	0.8259	0.4352	0.6021		0.0463	-0.6411	0.6411	0.9215	0.1207	0.1207					48.34		BRADI2G16660	OS05G0562300	GRMZM2G039886, GRMZM2G119316
Traes_1AL_E503E35A9	24.4643	28.8774	29.5546	72.5786	15.9569	16.4012	26.1696		0.255	0.2808	1.4286	0.0554	0.7104		0.4269	0.4061	8.657e-05	0.8875	0.04998		0.6219	0.4917	0.000236	0.9059	0.07631		0.6918	0.6471	-0.6471	0.085	0.1162	0.1162					47.52	AT5G63290	BRADI4G39227	OS12G0270100	GRMZM2G105436
Traes_1AL_E511FAB63	27.0031	18.9392	163.766	183.48	17.6164	94.2778	24.314		-0.4983	2.5475	2.6989	2.3688	0.4636		0.4633	0.0001416	6.95e-05	0.0004966	0.5044		0.6538	0.0008634	0.0001926	0.001027	0.5707		0.6571	0.3117	-0.3117	0.1088	0.4961	0.4961					49.25	AT5G36250
Traes_1AL_E5224B6EA	278.117	215.656	69.003	23.8747	1377.76	102.948	338.779		-0.3644	-1.9871	-3.2394	-3.7063	-2.0065		0.3888	4.329e-06	4.104e-10	5.431e-18	1.978e-06		0.5865	4.776e-05	2.469e-09	7.52e-17	7.104e-06		-0.7386	-0.5341	0.5341	0.0579	0.2169	0.2169				phosphate 2 [Source:Projected from Arabidopsis thaliana (AT2G33770) TAIR;Acc:AT2G33770]	43.23	AT2G33770	BRADI2G16960		GRMZM2G381709, GRMZM2G464572
Traes_1AL_E5466110E	467.75	378.105	233.582	96.1663	448.001	203.161	248.047		-0.3062	-0.9956	-2.1272	-1.1337	-0.8485		0.3274	0.001622	1.474e-09	0.000362	0.007268		0.5273	0.006178	8.197e-09	0.0007646	0.01366		-0.9332	-0.1137	0.1137	0.0021	0.8082	0.8082				golgin candidate 5 [Source:Projected from Arabidopsis thaliana (AT1G79830) TAIR;Acc:AT1G79830]	40.65	AT1G79830	BRADI2G16820	OS05G0559900	GRMZM2G168654, GRMZM2G150257
Traes_1AL_E596E2677	22.8352	47.7496	15.9181	47.9732	55.1279	43.5241	138.564		1.062	-0.5278	1.0382	-0.3335	1.3229		0.00644	0.2234	0.02118	0.3933	0.0003857		0.03185	0.3023	0.03534	0.4536	0.0009397		0.3352	-0.6448	0.6448	0.4623	0.1179	0.1179					45.64
Traes_1AL_E5AFC5752	22.2207	14.6487	5.83393	0.637233	17.8347	0	1.46337		-0.5989	-1.8797	-3.9331	-6.0906	-3.4747		0.2915	0.00332	0.001516	4.166e-05	4.66e-05		0.4901	0.01089	0.00327	0.0001016	0.0001339		-0.8352	0.3349	-0.3349	0.0193	0.4627	0.4627					65.37
Traes_1AL_E5C3EB7F0	33.3562	54.0836	38.3789	53.8267	36.251	51.901	54.822		0.7043	0.2146	0.7434	0.5075	0.5833		0.06531	0.5886	0.08768	0.1978	0.1356		0.1753	0.6657	0.1243	0.2478	0.1836		0.7188	-0.1592	0.1592	0.0687	0.7331	0.7331					46.45	AT3G17611	BRADI2G11040	OS01G0283500	GRMZM2G140994, GRMZM2G053066
Traes_1AL_E5E41283E	287.108	277.017	1814.64	987.133	104.692	849.442	613.067		-0.051	2.6383	1.7708	2.9945	2.5278		0.9012	1.226e-10	1.827e-05	4.953e-13	1.087e-09		0.9535	6.873e-09	5.587e-05	3.913e-12	6.926e-09		0.7402	0.268	-0.268	0.0571	0.5612	0.5612					47.38	AT4G15530	BRADI2G25745	OS05G0405000	GRMZM2G097457, GRMZM2G306345
Traes_1AL_E63F823D7	176.914	78.3745	34.8972	8.5656	97.0766	0	6.98533		-1.1544	-2.2909	-4.1671	-7.9507	-3.6835		0.05932	0.0002409	1.405e-07	4.303e-09	7.117e-08		0.1635	0.001325	5.95e-07	1.957e-08	3.248e-07		-0.6764	0.4796	-0.4796	0.0952	0.2761	0.2761					56.45	AT1G12110	BRADI3G33030, BRADI3G33040	OS10G0554200	GRMZM2G161459, GRMZM2G112154, GRMZM2G161459, GRMZM2G112154
Traes_1AL_E669181D1	77.2788	110.46	35.4309	30.1745	81.5757	14.9557	49.0049		0.5151	-1.1263	-1.2557	-2.4349	-0.7294		0.0006656	1.458e-08	4.592e-05	1.23e-18	0.0001024		0.005533	3.963e-07	0.0001312	1.834e-17	0.0002775		-0.612	0.261	-0.261	0.1442	0.5719	0.5719					44.73	AT2G44870	BRADI3G33890	OS10G0569000	GRMZM2G086750
Traes_1AL_E6A6C4E8F	35.9214	6.77247	2.97533	0	20.9857	0.827633	0.693733		-2.2153	-3.2827	-5.6976	-4.0944	-4.2714		0.08887	0.01469	0.001527	0.005234	0.003589		0.2182	0.03477	0.003291	0.009101	0.007202		-0.9539	0.138	-0.138	0.0009	0.7679	0.7679					43.17		BRADI3G52470	OS01G0234200	GRMZM2G121210, GRMZM2G021270
Traes_1AL_E6F150F8E	149.788	180.72	914.529	1500.55	47.9093	1571.66	378.677		0.2688	2.5971	3.3018	5.0061	2.9645		0.4114	1.426e-15	6.336e-24	3.082e-50	1.782e-18		0.6078	3.826e-13	8.203e-22	7.773e-48	5.92e-17		0.802	0.1462	-0.1462	0.03	0.7544	0.7544					49.44
Traes_1AL_E71320B7B	60.3431	38.832	345.616	479.299	1.1086	2043.82	350.475		-0.6055	2.4033	2.8501	10.1558	7.7199		0.5278	0.01194	0.002934	4.209e-21	7.981e-13		0.7051	0.02965	0.005963	8.054e-20	9.687e-12		0.7216	0.0505	-0.0505	0.0672	0.9143	0.9143					54.58		BRADI2G14590	OS05G0588900	AC233854.1_FG002, GRMZM6G704070, GRMZM2G175593, GRMZM2G408881
Traes_1AL_E7144546E	5.5474	1.28423	7.38367	30.9894	0.693533	7.5955	2.8989		-2.0304	0.3786	2.3147	3.1664	1.8425		0.02697	0.6493	0.005722	0.002917	0.0993		0.0922	0.72	0.01091	0.005304	0.1399		0.7023	0.397	-0.397	0.0785	0.3779	0.3779				dicer-like 3 [Source:Projected from Arabidopsis thaliana (AT3G43920) TAIR;Acc:AT3G43920]	39.96	AT3G43920	BRADI3G29287	OS10G0485600	GRMZM2G413853
Traes_1AL_E74DCEA6A	8.07617	1.5319	1.32503	0.637233	2.87393	0	0.6752		-2.428	-2.5119	-2.6697	-3.8595	-1.844		0.0007112	0.003353	0.0384	0.01598	0.08733		NA	NA	0.05989	0.02534	0.1248		-0.7414	0.3714	-0.3714	0.0565	0.4121	0.4121					56.77
Traes_1AL_E77BBB3DE	67.3306	66.0971	89.1864	172.748	229.504	170.38	71.2121		-0.0279	0.3969	1.3026	-0.4291	-1.6725		0.9199	0.1584	1.227e-05	0.1088	1.713e-09		0.9624	0.2272	3.854e-05	0.145	1.05e-08		0.1012	-0.4417	0.4417	0.8291	0.321	0.321					42.94	AT2G46340, AT4G11110, AT2G46340, AT4G11110	BRADI2G15900	OS05G0571000	GRMZM2G145556, GRMZM2G020291
Traes_1AL_E7B90F187	164.243	128.563	66.0717	30.9288	83.9683	15.2026	42.1326		-0.3521	-1.3097	-2.199	-2.4415	-1.0031		0.01645	2.225e-14	1.117e-13	1.302e-18	5.202e-07		0.06414	4.193e-12	1.219e-12	1.932e-17	2.06e-06		-0.6971	0.4902	-0.4902	0.0817	0.2641	0.2641					44.68	AT1G17050, AT1G78510, AT1G17050, AT1G78510, AT1G17050, AT1G78510	BRADI2G15307	OS05G0582300	GRMZM2G163809, GRMZM2G115077, GRMZM2G112728
Traes_1AL_E7E81315A	2.9356	0.208367	5.59977	4.86077	0	3.34427	12.6352		-3.427	0.886	0.6224	4.558	6.4198		0.00918	0.3443	0.5774	0.005514	5.776e-05		0.04163	0.4301	0.6363	0.009552	0.0001634		0.7005	-0.0325	0.0325	0.0796	0.9448	0.9448					69.75		BRADI1G08800	OS03G0746900	GRMZM2G472226
Traes_1AL_E859722AF	129.5	102.325	114.052	62.1105	257.639	40.9241	50.5114		-0.3365	-0.178	-0.9312	-2.6481	-2.339		0.2325	0.5344	0.006386	8.288e-18	4.615e-15		0.4231	0.6157	0.01204	1.124e-16	8.625e-14		-0.7515	0.1613	-0.1613	0.0514	0.7297	0.7297					61.98	AT3G47080, AT2G29670, AT1G07280, AT3G47080, AT2G29670, AT1G07280	BRADI2G23750	OS05G0447700	GRMZM2G112284, GRMZM2G067122
Traes_1AL_E8C262A2A	267.348	303.495	102.726	54.9536	544.52	59.0869	178.709		0.1811	-1.3636	-2.1824	-3.1718	-1.5908		0.6758	0.001906	6.57e-06	1.207e-12	0.0002585		0.8159	0.007029	2.154e-05	9.107e-12	0.0006508		-0.7897	-0.1254	0.1254	0.0347	0.7888	0.7888		TUBB5	UniProtKB Gene Name	Tubulin beta-5 chain [Source:UniProtKB/Swiss-Prot;Acc:Q9ZRA8]	47.78	AT5G12250	BRADI2G21340	OS05G0413200	GRMZM2G334899
Traes_1AL_E9185A44D	151.964	56.4896	47.0359	13.5449	88.3505	29.3188	69.445		-1.4239	-1.6826	-3.2318	-1.581	-0.3473		1.077e-06	3.854e-08	1.919e-11	1.888e-06	0.2529		2.959e-05	9.013e-07	1.41e-10	5.625e-06	0.3164		-0.8119	-0.102	0.102	0.0266	0.8277	0.8277					44.34	AT5G53350	BRADI2G18767	OS05G0533900	GRMZM2G331833
Traes_1AL_E96C0662D	1415.13	2715.37	6255.01	4343.57	74.8555	2451.87	1225.22		0.9307	2.1224	1.6011	4.9772	3.9869		0.04051	2.991e-06	0.0004334	3.693e-27	5.592e-18		0.1241	3.497e-05	0.001038	1.296e-25	1.7e-16		0.5751	0.6081	-0.6081	0.1767	0.1475	0.1475					53.84		BRADI3G32340	OS10G0542900, OS10G0543400	GRMZM2G103668
Traes_1AL_E96C73800	62.7886	30.7494	32.7983	10.863	35.875	15.1515	18.5183		-1.0308	-0.924	-2.31	-1.2288	-0.9765		0.001062	0.005032	1.235e-05	0.001436	0.007805		0.007943	0.0151	3.88e-05	0.002748	0.01457		-0.8785	0.2635	-0.2635	0.0093	0.5681	0.5681				farnesylated protein-converting enzyme 2 [Source:Projected from Arabidopsis thaliana (AT2G36305) TAIR;Acc:AT2G36305]	43.45	AT2G36305	BRADI2G28087	OS05G0357700	GRMZM2G123503
Traes_1AL_E9BA105D1	297.447	260.754	910.424	1728.84	59.6383	1325.19	874.47		-0.1886	1.6047	2.5182	4.4423	3.8464		0.5913	4.649e-06	8.232e-13	4.581e-35	1.155e-26		0.7528	5.058e-05	7.636e-12	3.49e-33	1.217e-24		0.8497	0.164	-0.164	0.0155	0.7253	0.7253				pectin methylesterase 31 [Source:Projected from Arabidopsis thaliana (AT3G29090) TAIR;Acc:AT3G29090]	45.91	AT3G29090	BRADI3G24750	OS10G0407000	GRMZM2G019411
Traes_1AL_E9C6EA860	53.7257	42.9679	42.3941	15.8423	75.6251	37.8164	41.6092		-0.3195	-0.3207	-1.4894	-0.9938	-0.8686		0.2863	0.3049	0.001221	0.001827	0.005409		0.4844	0.3899	0.002684	0.003437	0.01046		-0.8698	-0.3728	0.3728	0.0109	0.4102	0.4102					46.63	AT4G17520, AT4G16830, AT5G47210	BRADI2G14540	OS05G0589600	GRMZM2G464401
Traes_1AL_E9CFEDD1C	8.46067	8.84093	61.2083	116.876	5.66083	93.4318	34.8068		0.0624	2.8156	3.6969	3.9594	2.5602		0.9119	1.762e-07	2.266e-11	2.107e-12	8.173e-06		0.9594	3.284e-06	1.647e-10	1.536e-11	2.665e-05		0.8618	0.0079	-0.0079	0.0127	0.9866	0.9866				Polynucleotidyl transferase, ribonuclease H-like superfamily protein [Source:Projected from Arabidopsis thaliana (AT1G12244) TAIR;Acc:AT1G12244]	47.87	AT1G12244	BRADI3G33090	OS10G0555200	GRMZM2G114707
Traes_1AL_E9DD51B95	4.24753	5.71413	3.11587	10.6274	0	4.5912	7.8266		0.4113	-0.4431	1.0373	4.749	5.4943		0.5846	0.5984	0.2406	0.001718	0.0002294		0.7475	0.6746	0.3002	0.003247	0.0005833		0.7175	0.3765	-0.3765	0.0695	0.4052	0.4052					42.21	AT3G23570, AT3G23600, AT3G23570, AT3G23600	BRADI2G26050	OS05G0399100	GRMZM2G179301, GRMZM2G161643
Traes_1AL_EABE06C30	3.46463	2.577	16.6076	4.0906	1.15167	43.691	14.4187		-0.3782	2.2523	0.4304	5.0015	3.4341		0.6303	0.001977	0.6622	3.632e-09	7.23e-05		0.7827	0.007235	0.7141	1.673e-08	0.0002011		0.4513	-0.307	0.307	0.3094	0.503	0.503					41.22	AT5G23360, AT5G23370, AT5G08350, AT5G23350, AT5G23360, AT5G23370, AT5G08350, AT5G23350	BRADI3G29460	OS10G0489000	GRMZM2G073034, GRMZM2G113167
Traes_1AL_EAE37DF16	378.932	287.474	66.1555	20.1541	451.546	7.1933	9.39373		-0.3881	-2.4507	-3.893	-5.7576	-5.4204		0.5935	0.0008253	1.024e-06	2.898e-13	2.06e-12		0.7544	0.00362	3.812e-06	2.358e-12	2.293e-11		-0.831	0.369	-0.369	0.0205	0.4153	0.4153				Hydroxyproline-rich glycoprotein family protein [Source:Projected from Arabidopsis thaliana (AT3G25690) TAIR;Acc:AT3G25690]	48.5	AT3G25690	BRADI2G15630	OS12G0105300, OS11G0105750	GRMZM2G396927, GRMZM2G062738, GRMZM2G396927, GRMZM2G062738
Traes_1AL_EAE4FAF26	202.405	174.304	73.7854	62.9992	182.473	17.8439	36.1636		-0.2125	-1.4437	-1.5228	-3.3162	-2.3191		0.3685	9.465e-09	5.369e-07	1.252e-25	2.292e-17		0.5675	2.769e-07	2.088e-06	3.758e-24	6.256e-16		-0.6789	0.4832	-0.4832	0.0935	0.272	0.272					44.39	AT1G33780	BRADI2G25060	OS05G0420200	GRMZM2G084274
Traes_1AL_EAF0E6031	24.8006	22.5815	46.2917	28.4998	2.8195	19.213	16.66		-0.1357	0.8911	0.2763	2.6665	2.4462		0.8012	0.09777	0.6476	7.466e-05	0.0002857		0.8973	0.1533	0.7008	0.0001752	0.0007135		0.4602	0.6819	-0.6819	0.2987	0.0915	0.0915					48.5	AT1G70160	BRADI3G36160	OS08G0425000	GRMZM2G445478
Traes_1AL_EB2891F60	0.415967	1.07587	1.03863	3.45337	2.78553	15.5054	11.8514		1.0686	1.0533	2.6935	2.4843	2.0979		0.3224	0.3762	0.02657	2.929e-05	0.0004885		0.5223	0.4622	0.04323	7.299e-05	0.001167		0.508	-0.7981	0.7981	0.2444	0.0314	0.0314					42.98		BRADI2G22710	OS05G0467700	GRMZM2G000269, GRMZM2G078509, GRMZM2G144283
Traes_1AL_EB4B24BB0	9.5951	7.748	3.15483	5.88377	9.25953	0.830367	6.21137		-0.3187	-1.6048	-0.7196	-3.218	-0.5677		0.505	0.0105	0.3425	0.0007879	0.3039		0.6881	0.02684	0.408	0.001576	0.3702		-0.3669	0.2863	-0.2863	0.4182	0.5337	0.5337					39.5	AT3G09660	BRADI2G22907	OS05G0464100	GRMZM2G163658
Traes_1AL_EB4C95189	787.764	743.976	848.452	1190.1	479.842	2340.05	949.458		-0.0824	0.1071	0.5873	2.2826	0.9841		0.655	0.5631	0.00199	6.778e-35	1.293e-07		0.8011	0.6422	0.004188	5.07e-33	5.64e-07		0.5478	-0.1668	0.1668	0.2031	0.7207	0.7207					40.68	AT5G49820	BRADI2G25097	OS05G0419200	AC218035.3_FG001, GRMZM5G833124, AC218035.3_FG004
Traes_1AL_EB5141D4C	60.7655	62.5384	26.4736	10.4628	59.5876	11.8638	25.8872		0.0383	-1.1684	-2.0044	-2.296	-1.1766		0.9047	0.0008504	8.458e-05	1.883e-08	0.0009208		0.9554	0.003706	0.000231	7.729e-08	0.002089		-0.8472	0.1384	-0.1384	0.0161	0.7674	0.7674					43.17			OS08G0205100, OS08G0205150, OS08G0202400	GRMZM5G880361
Traes_1AL_EB5EF45AE	3.61097	3.20537	14.6762	27.9086	9.38673	32.8488	13.4573		-0.1674	1.9582	2.7524	1.7717	0.5051		0.8231	0.005811	0.0002501	0.006132	0.4495		0.9107	0.01692	0.0006267	0.01053	0.5175		0.719	-0.3768	0.3768	0.0687	0.4048	0.4048					58.16		BRADI2G14170
Traes_1AL_EB8A4C9F1	42.5963	36.7538	36.3243	21.4904	14.5902	6.71953	2.55207		-0.2175	-0.227	-1.02	-1.1239	-2.4346		0.5878	0.5824	0.05166	0.03831	0.0002107		0.7501	0.6598	0.07794	0.05633	0.0005396		-0.4049	0.8632	-0.8632	0.3676	0.0123	0.0123					66.04	AT5G61320, AT1G64950, AT1G64900, AT2G12190, AT1G64930, AT3G03470, AT1G64940
Traes_1AL_EBDF59DA7	88.2145	78.8057	52.0979	23.4889	104.085	27.8849	42.1675		-0.1642	-0.7477	-1.5531	-1.8841	-1.2914		0.6086	0.02512	0.0003073	1.336e-07	0.0001436		0.7664	0.05264	0.0007573	4.772e-07	0.0003795		-0.8995	0.0781	-0.0781	0.0058	0.8678	0.8678					41.72	AT1G09660		OS05G0419500
Traes_1AL_EBEE1E466	48.3881	24.0256	15.7532	7.40967	2.60953	7.12787	2.2145		-1.0002	-1.5698	-2.4164	1.3719	-0.2311		0.0238	0.0008974	0.0003091	0.04225	0.7721		0.08406	0.00387	0.0007614	0.06156	0.8161		-0.3795	0.801	-0.801	0.4011	0.0304	0.0304					51.01
Traes_1AL_EC04B8096	18.9267	0	10.0436	0	12.9483	0.884167	0		-2.0652	-0.5105	-2.0044	-1.4277	-1.7431		NA	NA	NA	NA	NA		NA	NA	NA	NA	NA		-0.7112	0.1006	-0.1006	0.0731	0.83	0.83					46.38		BRADI2G42890		GRMZM2G364977
Traes_1AL_EC1C72505	64.4002	8.52713	328.056	1444.12	2.88667	1081.52	350.689		-2.7739	2.2464	4.295	8.081	6.5235		0.003635	0.01659	4.652e-06	4.229e-16	5.362e-11		0.02048	0.03825	1.564e-05	4.76e-15	4.46e-10		0.8096	0.0327	-0.0327	0.0273	0.9444	0.9444					61.13	AT5G12340	BRADI2G26817	OS05G0385400	GRMZM2G023683, GRMZM2G133095
Traes_1AL_EC8082073	23.4482	0.994	106.854	280.173	0	46.0042	178.158		-4.3609	2.125	3.4669	7.5638	9.4607		4.581e-06	0.007712	1.484e-05	7.652e-08	1.545e-11		9.96e-05	0.02113	4.603e-05	2.837e-07	1.439e-10		0.8127	0.1311	-0.1311	0.0263	0.7794	0.7794					49.63		BRADI3G17330, BRADI3G15220, BRADI3G15240, BRADI3G17310, BRADI3G17316, BRADI3G15210, BRADI3G15200, BRADI3G15190	OS08G0189400, OS08G0189500, OS08G0189700, OS08G0189100, OS08G0189600, OS08G0189850, OS08G0189900, OS08G0188900, OS08G0189400, OS08G0189500, OS08G0189700, OS08G0189100, OS08G0189600, OS08G0189850, OS08G0189900, OS08G0188900, OS08G0189400, OS08G0189500, OS08G0189700, OS08G0189100, OS08G0189600, OS08G0189850, OS08G0189900, OS08G0188900, OS08G0189400, OS08G0189500, OS08G0189700, OS08G0189100, OS08G01…	GRMZM2G093622, GRMZM2G157298, GRMZM2G105940, GRMZM2G093076, GRMZM2G030772, GRMZM2G072965, GRMZM2G170857, GRMZM2G170829, GRMZM2G148014, AC190772.4_FG011, GRMZM2G165839, GRMZM2G074443, GRMZM2G157364, GRMZM2G471355, GRMZM2G148026, GRMZM2G087111, GRMZM2G093606, GRMZM2G149714, GRMZM2G093554, GRMZM2G176798, GRMZM2G012530, GRMZM2G093622, GRMZM2G157298, GRMZM2G105940, GRMZM2G093076, GRMZM2G030772, GRMZM2…
Traes_1AL_EC83EE27B	31.4465	34.7158	8.4311	14.4349	74.3173	2.43457	7.9396		0.1403	-1.8576	-0.9598	-4.7149	-3.1549		0.8414	0.01278	0.2309	4.754e-08	2.452e-05		0.9211	0.03123	0.2897	1.822e-07	7.382e-05		-0.6269	0.219	-0.219	0.1318	0.637	0.637					47.19		BRADI2G22880	OS05G0465000, OS05G0464300	GRMZM2G160354
Traes_1AL_ECA269DA3	4.3808	8.27213	5.05437	2.54887	6.1444	12.4673	6.64347		0.8872	0.1927	-0.0005	0.9813	0.08		0.1001	0.7544	0.9995	0.06985	0.8902		0.2371	0.8107	0.9996	0.09698	0.912		-0.2851	-0.5778	0.5778	0.5355	0.1743	0.1743				Pentatricopeptide repeat (PPR) superfamily protein [Source:Projected from Arabidopsis thaliana (AT4G14170) TAIR;Acc:AT4G14170]	52.18	AT4G14170	BRADI2G25480	OS05G0409800	GRMZM2G141202
Traes_1AL_ECA71C310	13.0184	23.2419	3.15657	1.27443	34.1825	2.77177	8.57773		0.8145	-2.0084	-2.3593	-3.4736	-1.9662		0.182	0.007068	0.0277	6.545e-06	0.002432		0.3591	0.01972	0.04485	1.796e-05	0.005063		-0.7989	-0.1901	0.1901	0.0311	0.6831	0.6831				Tetratricopeptide repeat (TPR)-like superfamily protein [Source:Projected from Arabidopsis thaliana (AT1G15510) TAIR;Acc:AT1G15510]	42.56	AT1G15510	BRADI2G15700	OS05G0574800	GRMZM2G455587
Traes_1AL_ED434CF8B	133.439	51.2806	32.9813	13.4119	81.4191	20.3262	20.1981		-1.3675	-1.9938	-3.0301	-1.9807	-1.9832		0.002113	1.468e-05	2.88e-07	4.201e-05	3.464e-05		0.01349	0.0001322	1.165e-06	0.0001024	0.0001017		-0.9486	0.1681	-0.1681	0.0011	0.7186	0.7186					42.83	AT5G26710	BRADI2G10180, BRADI3G13397	OS01G0271200	GRMZM2G046932, GRMZM2G057491, GRMZM2G046932, GRMZM2G057491
Traes_1AL_ED72E167A	355.642	203.169	177.121	45.5862	768.694	18.6998	169.963		-0.7999	-0.9946	-2.7669	-5.294	-2.1594		0.05759	0.01894	7.856e-09	8.143e-30	3.439e-07		0.1601	0.0423	3.955e-08	3.699e-28	1.402e-06		-0.6842	0.0575	-0.0575	0.09	0.9025	0.9025					46.35	AT5G08370	BRADI3G29810	OS10G0493600	GRMZM2G346455
Traes_1AL_ED83D13D4	102.471	80.543	117.557	26.0984	66.7531	444.018	59.9148		-0.3467	0.1968	-1.9882	2.7086	-0.1576		0.3751	0.6163	7.105e-05	4.48e-12	0.6967		0.5736	0.6907	0.0001966	3.122e-11	0.7491		-0.3136	-0.3327	0.3327	0.4934	0.4659	0.4659					57.83	AT1G33240, AT1G76880, AT1G76890		OS04G0541100	GRMZM2G016649
Traes_1AL_ED85909BE	1.78027	1.75207	24.8603	66.4749	0.235433	16.2247	9.24793		-0.0271	3.6363	4.9551	5.2829	4.5126		0.978	6.433e-05	7.321e-08	2.219e-05	0.0003233		0.9882	0.0004518	3.225e-07	5.626e-05	0.0007987		0.8965	0.2165	-0.2165	0.0063	0.641	0.641					63.3	AT5G52050, AT4G23030	BRADI3G31580		GRMZM2G049852
Traes_1AL_ED8C9876C	681.284	576.804	1636.78	1279.17	10.1736	1096.87	1905.23		-0.2348	1.237	0.8916	6.5636	7.3428		0.7242	0.06298	0.1811	3.492e-21	4.007e-26		0.8496	0.108	0.2345	6.753e-20	3.89e-24		0.6431	0.3603	-0.3603	0.1192	0.4272	0.4272					58.96	AT3G04720			GRMZM2G117942, GRMZM2G117971
Traes_1AL_EDBE3B3F1	10.9443	13.8939	2.0773	1.27443	8.18063	2.12833	4.57477		0.3369	-2.3387	-2.1783	-1.8817	-0.9089		0.5744	0.003205	0.04355	0.02441	0.2054		0.74	0.0106	0.06696	0.03732	0.2639		-0.7905	0.0648	-0.0648	0.0343	0.8901	0.8901					43.16
Traes_1AL_EDC40742C	9.00953	1.73503	0.959067	0	20.9673	1.55313	0.346867		-2.2803	-3.016	-4.4326	-3.584	-5.353		0.01013	0.004788	0.008083	0.0003645	3.616e-05		0.04483	0.01452	0.01488	0.0007695	0.0001059		-0.9134	-0.2143	0.2143	0.004	0.6445	0.6445					54.62	AT1G44160, AT1G11040	BRADI2G24680	OS05G0427900	GRMZM2G175860
Traes_1AL_EDCB371C6	155.047	284.355	211.606	576.693	311.074	285.049	179.276		0.874	0.4496	1.8555	-0.1266	-0.7907		0.0007326	0.08704	3.49e-12	0.6255	0.002524		0.005957	0.1396	2.895e-11	0.6832	0.005235		0.4687	0.0918	-0.0918	0.2888	0.8448	0.8448				NC domain-containing protein-related [Source:Projected from Arabidopsis thaliana (AT5G06370) TAIR;Acc:AT5G06370]	47.75	AT5G06370	BRADI2G24030	OS05G0440100
Traes_1AL_EDCDB415C	59.617	99.2536	67.409	37.4498	89.385	79.4602	28.0482		0.7241	0.1717	-0.5842	-0.168	-1.6578		0.1055	0.7057	0.257	0.7106	0.0004145		0.2458	0.769	0.318	0.7623	0.001004		-0.7104	0.07	-0.07	0.0736	0.8815	0.8815					44.14	AT1G59540	BRADI4G16357	OS11G0552600	GRMZM2G033785, GRMZM2G112745
Traes_1AL_EE00C3932	3.9435	2.7716	3.9884	1.79317	4.10553	2.0463	1.45413		-0.499	-0.0706	-1.553	-0.9704	-1.4394		0.4203	0.9148	0.2142	0.2239	0.08822		NA	NA	0.2715	0.2771	0.126		-0.8018	0.3072	-0.3072	0.0301	0.5027	0.5027					41.81
Traes_1AL_EE030DE71	2.2472	1.65307	9.78273	0	17.8623	0.388267	0.4228		-0.3527	1.8915	-1.9499	-4.4654	-4.5145		0.8113	0.1931	0.2952	0.005626	0.004759		0.9036	0.2675	0.3587	0.009726	0.009322		-0.656	-0.0353	0.0353	0.1096	0.9402	0.9402					51.44	AT2G19770, AT4G29340, AT2G19770, AT4G29340	BRADI2G19360		GRMZM2G074361, GRMZM2G109842
Traes_1AL_EE234DBDA	7.50113	3.86123	2.56347	4.34203	17.5081	1.19037	15.6315		-0.9871	-1.6016	-0.4361	-3.6817	-0.1678		0.06764	0.01869	0.5757	1.477e-05	0.7172		0.1797	0.04188	0.6347	3.847e-05	0.7677		-0.2505	-0.3424	0.3424	0.588	0.4521	0.4521					44.86	AT1G73040	BRADI2G18160	OS01G0706800, OS05G0541800	GRMZM2G387603
Traes_1AL_EE3FFF853	172.924	139.472	77.182	21.1915	151.756	37.8067	53.3272		-0.3089	-1.1508	-2.6645	-1.9937	-1.5039		0.3612	0.0009316	5.172e-09	5.48e-08	2.347e-05		0.561	0.003986	2.672e-08	2.078e-07	7.091e-05		-0.9287	0.1121	-0.1121	0.0025	0.8109	0.8109					43.23	AT1G45231	BRADI1G60460	OS03G0396900	GRMZM2G347808
Traes_1AL_EED34FDFB	14.7668	14.1789	4.3021	0	27.8499	3.23937	6.03493		-0.0386	-1.7141	-4.5837	-3.028	-2.2117		0.937	0.004481	0.002605	4.417e-06	9.432e-05		0.9671	0.0138	0.005352	1.244e-05	0.0002573		-0.9085	-0.2248	0.2248	0.0046	0.628	0.628					49.8	AT1G34200, AT4G09670, AT1G34200, AT4G09670	BRADI1G07560	OS10G0403700	GRMZM2G018082, GRMZM2G409133
Traes_1AL_EEF9D88DA	241.284	528.166	783.94	2626.92	108.865	2484.16	619.489		1.1245	1.6908	3.42	4.4838	2.4925		0.00129	1.333e-06	1.554e-22	4.951e-37	1.882e-12		0.009225	1.788e-05	1.407e-20	4.483e-35	2.112e-11		0.8178	0.1203	-0.1203	0.0246	0.7972	0.7972					54.28		BRADI3G28390	OS10G0469700	GRMZM2G412373, GRMZM5G851515, GRMZM2G343449
Traes_1AL_EF30A8657	10.7707	2.36337	2.38397	0.637233	6.37713	2.95597	2.05333		-2.0989	-2.1074	-2.9638	-1.0673	-1.4953		0.01272	0.02053	0.02814	0.2494	0.1157		0.05303	0.04505	0.04548	0.3053	0.16		-0.9067	-0.1242	0.1242	0.0049	0.7907	0.7907					37.76	AT1G17450, AT1G58766, AT1G59077, AT1G59453
Traes_1AL_EF31F706D	3157.38	1545.02	7991.12	5948.48	123.429	6069.26	5592.09		-1.015	1.319	0.8996	5.5292	5.4128		0.06911	0.01814	0.1073	7.017e-23	5.391e-22		0.1826	0.04093	0.1483	1.605e-21	3.119e-20		0.6629	0.3227	-0.3227	0.1046	0.4802	0.4802					43.71	AT3G54640, AT4G02610	BRADI1G55440	OS07G0182100	GRMZM5G841619
Traes_1AL_EF32AFA5E	36.6515	27.641	14.5275	3.82333	62.5188	14.9302	21.5189		-0.4095	-1.3276	-2.389	-2.0545	-1.5132		0.1481	8.821e-05	0.0001442	2.531e-09	1.172e-06		0.3114	0.000586	0.0003779	1.195e-08	4.382e-06		-0.8949	-0.3404	0.3404	0.0065	0.4551	0.4551					44.97	AT4G27510	BRADI2G55660	OS02G0461200	GRMZM2G113382
Traes_1AL_EF36E2EB5	41.1875	23.5205	16.8639	22.7635	63.9587	11.8577	62.3188		-0.7974	-1.2725	-0.8156	-2.4196	-0.046		0.06777	0.006183	0.1288	8.401e-07	0.9147		0.18	0.01776	0.1741	2.642e-06	0.932		-0.3073	-0.322	0.322	0.5025	0.4813	0.4813					51.31	AT3G59840	BRADI2G20780	OS05G0500450	GRMZM2G313101
Traes_1AL_EF6194976	17.8409	17.4322	20.366	33.2881	36.3791	44.4416	21.5794		-0.038	0.1759	0.6803	0.276	-0.7535		0.9275	0.6848	0.1698	0.4915	0.07268		0.9643	0.7512	0.2217	0.5535	0.1062		0.2234	-0.5969	0.5969	0.6301	0.1571	0.1571					54.1		BRADI2G27710, BRADI2G27760		GRMZM2G119071, GRMZM2G046841, GRMZM2G119071, GRMZM2G046841
Traes_1AL_EF7E5EF10	139.449	118.317	104.173	601.155	135.428	79.4681	83.6385		-0.2365	-0.4159	2.0735	-0.7634	-0.6882		0.5275	0.2725	3.821e-08	0.04712	0.07192		0.7049	0.3562	1.752e-07	0.068	0.1052		0.4244	0.4816	-0.4816	0.3426	0.2738	0.2738					43.47	AT2G44110, AT4G02600, AT2G44110, AT4G02600	BRADI2G25190	OS01G0888600	GRMZM5G881803, GRMZM2G110739
Traes_1AL_EF89F456A	53.051	41.0533	7.637	2.54887	32.9151	2.84837	10.5052		-0.3559	-2.658	-3.5522	-3.3267	-1.5817		0.6735	0.002636	0.001161	0.0005746	0.07185		0.8142	0.009084	0.002563	0.001176	0.1051		-0.8406	0.1657	-0.1657	0.0179	0.7225	0.7225					42.07	AT1G29390, AT1G29395, AT1G29390, AT1G29395	BRADI2G16300	OS05G0566800	GRMZM2G102605, GRMZM2G087030
Traes_1AL_EFF0437D6	101.332	67.3573	39.9241	21.3403	116.858	11.3196	24.5871		-0.5872	-1.3177	-2.0607	-3.3162	-2.2422		0.1132	0.0006477	2.584e-05	1.807e-13	2.532e-08		0.2583	0.002977	7.712e-05	1.505e-12	1.249e-07		-0.8056	0.2607	-0.2607	0.0287	0.5723	0.5723					43.68	AT4G17470, AT3G60340, AT5G47350, AT5G47340, AT4G17483, AT5G47330, AT4G17480	BRADI3G33500	OS10G0563000	GRMZM2G093880
Traes_1AL_EFFE695B8	104.227	52.8911	22.9318	10.7142	90.0207	8.83123	43.0484		-0.9733	-2.1599	-2.6974	-3.283	-1.053		0.00327	3.03e-09	1.107e-07	9.209e-14	0.002481		0.01884	1.061e-07	4.756e-07	7.968e-13	0.005154		-0.7704	0.0241	-0.0241	0.0427	0.9591	0.9591					42.05	AT2G46060	BRADI3G27740	OS10G0446200	GRMZM2G146446
Traes_1AL_F0688BFDE	195.203	58.7208	880.545	910.303	11.8697	5165.41	495.924		-1.6823	2.112	2.155	8.4979	5.21		0.0269	0.005279	0.00451	8.6e-28	2.199e-11		0.09202	0.01568	0.008805	3.22e-26	1.983e-10		0.6533	-0.008	0.008	0.1116	0.9863	0.9863					60.52	AT2G36890, AT5G23000	BRADI2G17280	OS05G0553400	GRMZM2G069325
Traes_1AL_F087F36B6	5.524	24.6867	3.97503	10.996	7.6942	6.88707	9.33813		2.0945	-0.4642	1.003	-0.1608	0.2394		0.0002152	0.4961	0.1649	0.8004	0.6929		0.002283	0.5797	0.2161	0.8443	0.7456		0.1039	0.1168	-0.1168	0.8245	0.803	0.803					40.39	AT1G15020, AT2G01270	BRADI2G17330	OS05G0552500	GRMZM2G113216
Traes_1AL_F0C907DA1	10.4369	13.6397	9.5545	49.9165	22.3403	2.62423	4.59613		0.3987	-0.1044	2.1346	-3.0694	-2.2107		0.3395	0.8237	2.826e-06	2.598e-06	2.643e-05		0.5396	0.8669	9.828e-06	7.58e-06	7.911e-05		0.0946	0.4875	-0.4875	0.8401	0.2672	0.2672					56.09	AT3G24420	BRADI2G14500	OS05G0590300	GRMZM2G141999
Traes_1AL_F120A5C0D	69.563	40.4953	538.261	1187.85	7.12783	491.464	112.109		-0.7559	2.8662	3.9742	5.892	3.8221		0.3268	0.0001849	2.237e-07	1.665e-13	1.875e-06		0.5267	0.00107	9.194e-07	1.393e-12	6.76e-06		0.7886	0.3072	-0.3072	0.0351	0.5027	0.5027					41.38	AT2G41560, AT3G57330	BRADI2G21180	OS05G0495600	GRMZM2G305159
Traes_1AL_F128B50C0	15.2225	9.26287	27.1293	10.8775	91.5731	16.835	4.28637		-0.7311	0.809	-0.6182	-2.421	-4.3334		0.1256	0.08094	0.3476	1.652e-07	3e-14		0.2778	0.1316	0.4131	5.815e-07	4.844e-13		-0.5721	-0.1738	0.1738	0.1796	0.7093	0.7093					59.06
Traes_1AL_F12A4B1F5	7.21947	3.8697	3.3767	0.637233	82.2404	2.21043	8.40233		-0.8783	-1.1283	-2.3134	-5.1157	-3.206		0.2486	0.1729	0.07523	5.795e-09	9.366e-06		0.4429	0.2439	0.1086	2.582e-08	3.025e-05		-0.676	-0.5127	0.5127	0.0955	0.2393	0.2393					48.41
Traes_1AL_F12B5A66D	9.667	3.0789	13.5986	16.1254	0.970667	4.1436	2.628		-1.5715	0.4884	0.6191	1.9433	1.2987		0.03237	0.4824	0.4275	0.04795	0.2009		0.1055	0.5662	0.4945	0.06912	0.2589		0.4382	0.7469	-0.7469	0.3254	0.0537	0.0537					40.8
Traes_1AL_F1520D492	5.03443	4.03027	3.42263	0	3.1801	0.4138	3.24577		-0.3158	-0.5388	-3.4534	-2.4859	0.0402		0.6882	0.5255	0.03606	0.05482	0.9641		NA	NA	0.05667	0.07799	0.9725		-0.6918	0.1162	-0.1162	0.0851	0.8041	0.8041					40.89	AT5G24430, AT3G49370, AT2G46700, AT5G24430, AT3G49370, AT2G46700, AT5G24430, AT3G49370, AT2G46700, AT5G24430, AT3G49370, AT2G46700	BRADI3G30647	OS10G0510700	GRMZM2G378949, GRMZM2G138245, GRMZM2G031893, GRMZM2G100560
Traes_1AL_F1591D3D9	59.3759	51.6718	28.4457	6.3722	83.4667	52.8844	48.9906		-0.2013	-1.0421	-2.4758	-0.6534	-0.7611		0.6218	0.01501	7.015e-05	0.1169	0.06726		0.7765	0.03536	0.0001943	0.1546	0.09918		-0.797	-0.4978	0.4978	0.0319	0.2556	0.2556					38.21	AT5G45720, AT4G18820, AT5G45720, AT4G18820	BRADI2G19020	OS05G0529600	GRMZM5G820401, GRMZM2G101270
Traes_1AL_F16BCEC90	49.2866	28.065	25.3565	8.06267	114.884	36.5032	46.4977		-0.8157	-0.9486	-2.6933	-1.6421	-1.2936		0.05413	0.0311	9.4e-05	0.000132	0.002146		0.153	0.06209	0.0002546	0.0002983	0.004523		-0.7618	-0.613	0.613	0.0465	0.1433	0.1433					47.56	AT3G22760, AT3G22780, AT4G14770, AT3G22760, AT3G22780, AT4G14770, AT3G22760, AT3G22780, AT4G14770	BRADI2G20347	OS05G0509400	GRMZM2G173198, GRMZM2G096600, GRMZM2G060170
Traes_1AL_F17051B69	298.523	377.582	432.123	138.655	144.042	728.864	207.879		0.336	0.5303	-0.9892	2.324	0.525		0.3394	0.1326	0.008746	5.636e-11	0.1426		0.5395	0.1965	0.01598	3.39e-10	0.1916		-0.1419	0.022	-0.022	0.7616	0.9626	0.9626					58.43	AT2G27920	BRADI1G60600	OS03G0393700	GRMZM2G120587, GRMZM2G377443, AC233940.1_FG003, GRMZM2G136495
Traes_1AL_F171CDC68	401.82	332.08	245.444	161.55	266.977	191.598	210.129		-0.2735	-0.7057	-1.2285	-0.4742	-0.3407		0.4714	0.06473	0.00217	0.2181	0.3749		0.6609	0.1103	0.004529	0.2706	0.4426		-0.8556	0.3389	-0.3389	0.0141	0.4571	0.4571					39.97	AT1G06840	BRADI2G22140	OS05G0481100	GRMZM2G390732, GRMZM2G089461, GRMZM2G174585
Traes_1AL_F18EC96DF	19.4066	14.3191	33.138	65.7877	23.8943	23.0097	28.393		-0.4187	0.774	1.6779	-0.0582	0.2585		0.3554	0.08463	0.0004192	0.8998	0.5667		0.5554	0.1365	0.001007	0.9165	0.6302		0.7753	0.1279	-0.1279	0.0405	0.7847	0.7847					41.71	AT2G46270, AT4G01120, AT2G46270, AT4G01120, AT2G46270, AT4G01120, AT2G46270, AT4G01120	BRADI2G15940	OS05G0569300	GRMZM5G848942, GRMZM2G358701, GRMZM2G011932, GRMZM2G160136
Traes_1AL_F195D78FB	526.403	282.674	424.871	300.127	344.793	304.907	228.176		-0.8928	-0.3072	-0.818	-0.1766	-0.5924		0.002417	0.2976	0.008106	0.5533	0.04733		0.01495	0.3825	0.01492	0.614	0.07272		-0.5669	0.4877	-0.4877	0.1845	0.2669	0.2669					45.58
Traes_1AL_F1970FAAB	17.9912	10.2103	6.3387	1.27443	16.21	4.6167	12.3561		-0.8152	-1.4773	-2.7917	-1.81	-0.3887		0.01164	0.0004213	0.002607	0.000318	0.2892		0.04958	0.002097	0.005356	0.0006773	0.3548		-0.8033	-0.2464	0.2464	0.0296	0.5942	0.5942				O-fucosyltransferase family protein [Source:Projected from Arabidopsis thaliana (AT4G17430) TAIR;Acc:AT4G17430]	44.26	AT4G17430	BRADI3G33377	OS10G0561200	GRMZM2G428071
Traes_1AL_F20F2F715	43.7568	49.2572	12.2388	4.97927	66.4452	2.79457	23.1637		0.1644	-1.7921	-2.6466	-4.4186	-1.5052		0.6692	5.015e-05	0.0001208	2.348e-12	0.0002586		0.8115	0.000367	0.0003209	1.7e-11	0.0006512		-0.7256	0.0542	-0.0542	0.0649	0.9082	0.9082					40.45	AT5G04060, AT3G10200	BRADI2G27070	OS05G0378800	GRMZM2G015126
Traes_1AL_F245CC03B	20.7747	5.37423	73.9973	220.57	9.90077	60.0721	14.3674		-1.8464	1.7432	3.2355	2.4567	0.5041		0.06612	0.07613	0.001024	0.01361	0.6179		0.1768	0.1254	0.002285	0.02189	0.6774		0.6765	0.251	-0.251	0.0952	0.5872	0.5872				Histone H4 variant TH011 [Source:UniProtKB/Swiss-Prot;Acc:P62785]	55.15	AT1G07820	BRADI4G37340	OS02G0684500	GRMZM2G181153, GRMZM2G143780
Traes_1AL_F2E148E42	24.3796	11.4449	20.2591	31.628	13.1692	18.458	10.2935		-1.0484	-0.2613	0.29	0.4526	-0.3479		0.2435	0.7718	0.7556	0.6207	0.7073		0.4368	0.8248	0.7973	0.6788	0.7587		0.261	0.5382	-0.5382	0.5718	0.2127	0.2127				Histone H4 variant TH011 [Source:UniProtKB/Swiss-Prot;Acc:P62785]	53.47	AT1G07660, AT3G46320, AT3G53730	BRADI1G06000	OS10G0539500	GRMZM2G084195
Traes_1AL_F2EADBDA7	307.805	244.442	168.169	134.482	95.4575	413.475	460.02		-0.3317	-0.8642	-1.2197	2.1005	2.253		0.3484	0.01564	0.001407	5.235e-09	3.529e-10		0.5483	0.03652	0.003055	2.349e-08	2.479e-09		0.134	-0.2356	0.2356	0.7746	0.6111	0.6111					43.67	AT2G04080, AT1G15160, AT1G71140, AT2G04070, AT2G04040, AT2G04100, AT1G66780, AT1G66760, AT2G04050, AT1G64820, AT2G04090, AT1G15170, AT1G15180, AT1G15150	BRADI2G17260	OS05G0554000	GRMZM5G805874
Traes_1AL_F3090C052	5.67003	2.85017	14.2184	8.06267	5.9833	8.92447	2.55207		-0.9251	1.2838	0.3508	0.5408	-1.1832		0.2002	0.05722	0.6822	0.4443	0.1469		0.3831	0.1001	0.7322	0.5059	0.1967		0.119	0.2143	-0.2143	0.7993	0.6444	0.6444					42.55	AT1G77390, AT1G44110	BRADI2G31632	OS05G0237100	GRMZM2G387227
Traes_1AL_F32957C4C	1140.29	480.73	4115.62	7714.2	964.842	10650.2	1901.48		-1.2185	1.8119	2.6986	3.3904	0.9575		0.06345	0.005755	3.926e-05	2.378e-07	0.1446		0.1717	0.0168	0.0001136	8.158e-07	0.194		0.674	-0.1289	0.1289	0.0968	0.7829	0.7829					46.99	AT4G28300	BRADI2G16680	OS05G0561600	GRMZM5G803565, GRMZM2G038183, GRMZM2G386582
Traes_1AL_F33489A57	119.412	75.8049	31.4077	14.5534	123.042	12.9521	29.9693		-0.6515	-1.8969	-2.6712	-3.1951	-2.0098		0.1156	1.238e-05	1.304e-06	2.385e-11	4.302e-06		0.2621	0.0001146	4.78e-06	1.515e-10	1.465e-05		-0.8713	0.1223	-0.1223	0.0106	0.794	0.794					40.38	AT2G46060	BRADI3G27740	OS10G0446200	GRMZM2G146446
Traes_1AL_F3452F0E7	29.0708	33.4541	11.7456	5.36503	39.6496	7.74573	18.9995		0.196	-1.2691	-2.0482	-2.3097	-1.0487		0.5304	0.0008272	0.001458	1.048e-07	0.002776		0.707	0.003627	0.003156	3.803e-07	0.005706		-0.8218	-0.0907	0.0907	0.0233	0.8466	0.8466					44.74	AT5G23540			GRMZM2G388576, GRMZM2G446426
Traes_1AL_F3779FF19	4.5787	1.78813	4.7592	23.5653	0.458133	2.07453	4.93373		-1.3517	0.028	2.1504	1.8444	3.0456		0.1446	0.9752	0.01672	0.1407	0.009382		0.3064	0.9819	0.02858	0.1822	0.01719		0.7698	0.5026	-0.5026	0.043	0.2503	0.2503				NAD(P)-linked oxidoreductase superfamily protein [Source:Projected from Arabidopsis thaliana (AT5G01670) TAIR;Acc:AT5G01670]	47.85	AT5G01670	BRADI2G22460		GRMZM2G169943
Traes_1AL_F38AD64AE	1334.86	598.467	833.577	336.934	904.2	787.945	514.838		-1.1544	-0.6775	-1.9175	-0.198	-0.8097		6.05e-07	0.003478	1.019e-14	0.3951	0.0005295		1.814e-05	0.01129	1.379e-13	0.4553	0.001257		-0.858	-0.0472	0.0472	0.0135	0.92	0.92					42.58	AT3G50670	BRADI3G30430
Traes_1AL_F38E87DC4	128.703	154.322	118.78	43.822	164.414	83.0289	65.8363		0.2575	-0.1159	-1.3848	-0.9797	-1.3127		0.4421	0.7335	0.0006644	0.004601	0.000158		0.6354	0.7932	0.001537	0.008077	0.0004141		-0.9217	0.0491	-0.0491	0.0032	0.9167	0.9167					53.18	AT5G13500	BRADI5G15920	OS05G0386000	GRMZM2G055020
Traes_1AL_F39892401	37.7241	52.1022	32.8029	33.7463	53.3207	31.7004	29.4079		0.4539	-0.2039	-0.109	-0.7387	-0.8483		0.3837	0.7027	0.8524	0.1685	0.1131		0.5818	0.7664	0.8803	0.2142	0.1569		-0.6879	0.0955	-0.0955	0.0876	0.8386	0.8386					46.95	AT5G15920	BRADI2G14160	OS11G0577300, OS11G0577350, OS11G0572900, OS05G0596600	GRMZM2G440916
Traes_1AL_F3CFD43EB	20.8295	22.9484	9.46157	3.1861	19.5108	2.48837	22.2485		0.1332	-1.0894	-1.8399	-2.9008	0.163		0.6809	0.00645	0.007895	4.154e-06	0.6465		0.8194	0.01834	0.01456	1.174e-05	0.7033		-0.5832	0.0239	-0.0239	0.1693	0.9594	0.9594					41.64	AT3G23255	BRADI3G28257	OS10G0466100	GRMZM2G027135
Traes_1AL_F400A3940	3.1853	0.577267	15.7282	26.4999	0	25.1459	3.26433		-2.2899	2.1954	2.8444	7.1628	4.3519		0.05418	0.02979	0.00643	6.759e-06	0.00779		0.1531	0.06006	0.01211	1.851e-05	0.01455		0.6982	0.1728	-0.1728	0.081	0.7109	0.7109					69.85		BRADI2G26980
Traes_1AL_F402478AE	15.4915	12.0259	5.3523	0.637233	16.8928	4.09253	9.15843		-0.3791	-1.5659	-3.3463	-2.0036	-0.8818		0.4045	0.004624	0.004343	0.0009778	0.08188		0.6012	0.01414	0.008511	0.001925	0.1179		-0.8591	-0.2219	0.2219	0.0133	0.6325	0.6325					40.03	AT3G04610	BRADI3G26697	OS10G0414700	GRMZM2G075039, GRMZM2G048047, GRMZM5G861659
Traes_1AL_F420A1BBE	870.735	169.782	147.25	51.4397	514.453	1033.42	103.127		-2.3242	-2.5244	-3.8833	0.9913	-2.2824		2.159e-05	4.337e-06	4.108e-11	0.06965	3.549e-05		0.0003522	4.783e-05	2.868e-10	0.09673	0.000104		-0.7412	-0.3424	0.3424	0.0566	0.4523	0.4523				cellulose synthase A4 [Source:Projected from Arabidopsis thaliana (AT5G44030) TAIR;Acc:AT5G44030]	60.37	AT5G44030	BRADI3G28350	OS10G0467800	GRMZM2G445905
[truncated: 44,278 more rows]
