# Supplementary material for: Integrated transcriptome and hormone profiling highlight the role of multiple phytohormone pathways in wheat resistance against fusarium head blight
Source: PLoS One. 2018 Nov 7;13(11):e0207036. doi: 10.1371/journal.pone.0207036 (PMC6221353; doi:10.1371/journal.pone.0207036)
Supplement: S5 Dataset — (XLSX) [file pone.0207036.s010.xlsx]

## Sheet: Muchmore
	Normalized mean									Log2 Fold Change							p value							adjusted p value							Pearson Correlation			p value of correction				Annotation + ortholog
	MM_0dM_L	MM_1d3D_L	MM_2d3D_L	MM_3d3D_L	MM_0dM_R	MM_2d3D_R	MM_3d3D_R	MM_4d3D_R		MM_L_1d3D_vs_0dM	MM_L_2d3D_vs_0dM	MM_L_3d3D_vs_0dM	MM_R_2d3D_vs_0dM	MM_R_3d3D_vs_0dM	MM_R_4d3D_vs_0dM		MM_L_1d3D_vs_0dM	MM_L_2d3D_vs_0dM	MM_L_3d3D_vs_0dM	MM_R_2d3D_vs_0dM	MM_R_3d3D_vs_0dM	MM_R_4d3D_vs_0dM		MM_L_1d3D_vs_0dM	MM_L_2d3D_vs_0dM	MM_L_3d3D_vs_0dM	MM_R_2d3D_vs_0dM	MM_R_3d3D_vs_0dM	MM_R_4d3D_vs_0dM		Fg_T	Lemma	Rachis	Fg_T_pval	Lemma_pval	Rachis_pval		Gene name	Source of gene name	Gene description	% GC content	Arabidopsis thaliana gene stable ID	Brachypodium distachyon gene stable ID	Oryza sativa Japonica gene stable ID	Zea mays gene stable ID
Traes_1AL_00A8A2030	88.1489	37.851	11.9494	35.628	123.06	37.4535	30.6543	12.372		-1.1992	-2.9105	-1.3128	-1.6942	-2.0033	-3.2482		8.502e-06	2.452e-15	7.748e-05	2.615e-09	3.531e-12	1.149e-21		0.0001311	1.75e-13	0.0001946	1.002e-08	2.996e-11	1.907e-20		-0.7233	-0.0348	0.0348	0.0426	0.9349	0.9349				basic leucine zipper 24 [Source:Projected from Arabidopsis thaliana (AT3G51960) TAIR;Acc:AT3G51960]	49.56	AT3G51960	BRADI2G21197	OS05G0495200	GRMZM2G033230, GRMZM2G175870
Traes_1AL_00DE5195E	7.57477	6.0014	0.353367	1.36493	11.3964	0	1.85183	3.5685		-0.3307	-3.6786	-1.7102	-5.5748	-2.5599	-1.6567		0.4868	0.001125	0.04965	8.359e-05	0.0002259	0.002929		0.6356	0.002951	0.07336	0.0001832	0.0005515	0.004938		-0.5444	0.0259	-0.0259	0.163	0.9515	0.9515					46.58	AT1G53250	BRADI2G14670		GRMZM2G156765
Traes_1AL_00E379EFF	21.6693	71.0659	2.32887	11.2791	77.3447	4.4062	3.3669	0		1.6695	-3.006	-1.0188	-4.274	-4.3941	-7.8856		0.005717	0.0001895	0.1568	6.321e-09	1.849e-09	3.196e-09		0.02321	0.0006351	0.2046	2.307e-08	9.682e-09	1.095e-08		-0.7417	0.3129	-0.3129	0.0352	0.4505	0.4505					48.15	AT3G18000, AT1G73600, AT1G48600	BRADI2G17680	OS05G0548900	GRMZM2G170400
Traes_1AL_00E8CE811	6.78977	3.42413	15.1055	8.20023	5.8551	0.619033	1.6325	3.40917		-1.0164	1.0966	-0.4638	-2.642	-1.8634	-0.7191		0.1007	0.05305	0.5392	0.007607	0.02268	0.2784		0.2054	0.08559	0.5995	0.01248	0.03737	0.3274		-0.1307	0.6749	-0.6749	0.7577	0.0663	0.0663					43.13
Traes_1AL_0121566F8	89.1545	338.753	1519.66	2126.58	27.2135	8049.71	2550.72	1223.29		1.8967	4.028	4.5051	8.0754	6.4419	5.398		0.0003064	1.654e-14	9.792e-18	2.75e-52	6.929e-34	2.917e-24		0.002347	9.692e-13	1.367e-16	3.712e-50	8.205e-32	6.865e-23		0.7513	-0.1397	0.1397	0.0316	0.7414	0.7414					58.02		BRADI2G14590	OS05G0588900	AC233854.1_FG002, GRMZM6G704070, GRMZM2G175593, GRMZM2G408881
Traes_1AL_015BAE72C	20.2359	22.1519	18.2133	18.4364	9.8513	6.10713	1.6868	0.782933		0.1337	-0.1023	-0.3994	-0.5785	-2.3043	-3.3853		0.8263	0.8712	0.5599	0.406	0.005891	0.0007141		0.8964	0.9043	0.6189	0.4633	0.01103	0.001323		-0.5315	0.8329	-0.8329	0.1752	0.0102	0.0102					45.07		BRADI3G16430	OS11G0490200	GRMZM2G389948
Traes_1AL_018165ED5	122.799	92.8945	56.1023	71.5218	148.089	39.5927	59.5401	44.2065		-0.3991	-1.1559	-0.7765	-1.9224	-1.3101	-1.7611		0.03378	9.012e-08	0.0009384	1.438e-17	1.276e-10	1.96e-16		0.09004	8.725e-07	0.001975	1.522e-16	8.137e-10	1.499e-15		-0.7442	0.3058	-0.3058	0.0342	0.4614	0.4614					42.16		BRADI2G18170	OS05G0541700	GRMZM2G094884, GRMZM2G387569
Traes_1AL_01E24503F	4.70227	0.649767	3.20567	0.454967	9.3748	18.8226	0.816267	0		-2.7044	-0.5742	-2.3917	0.9441	-3.4429	-5.6336		0.007955	0.5166	0.07182	0.1767	0.001432	0.0002256		0.02984	0.5965	0.1022	0.2215	0.003034	0.0004503		-0.6175	-0.2368	0.2368	0.1028	0.5724	0.5724					57.12	AT5G04760	BRADI2G55797	OS05G0442400	GRMZM2G091201
Traes_1AL_021B94DEB	42.9636	23.6297	60.5147	48.1832	4.5565	89.9894	11.9116	8.12733		-0.8433	0.4784	-0.0607	4.2191	1.3714	0.7664		0.1019	0.3507	0.9111	1.1e-13	0.02466	0.2264		0.2072	0.4319	0.927	7.594e-13	0.04028	0.2721		0.051	0.5369	-0.5369	0.9045	0.17	0.17					44.29	AT5G24270	BRADI2G18740	OS05G0534400	GRMZM2G001221
Traes_1AL_0226AAD07	0	1.11643	1.21923	8.36013	0	63.9936	140.129	272.035		2.4387	2.7637	4.9414	8.7467	9.847	10.8087		0.09473	0.06913	0.0005302	2.827e-11	5.944e-14	1.6e-16		0.1962	0.1077	0.001163	1.412e-10	7.003e-13	1.239e-15		0.7736	-0.6388	0.6388	0.0243	0.0882	0.0882					48.01	AT1G77120		OS11G0210500	GRMZM2G098346
Traes_1AL_0246A1DAC	1.7944	1.12803	0	2.1711	675.073	2.04607	16.5766	0.360333		-0.6563	-2.8096	-0.7047	-8.4959	-5.1809	-10.0409		0.5446	0.075	0.6036	8.6e-17	1.268e-10	6.511e-16		0.6856	0.1155	0.66	8.374e-16	8.089e-10	4.629e-15		-0.4231	-0.4966	0.4966	0.2963	0.2106	0.2106					49.53		BRADI3G32730	OS10G0547500	GRMZM2G158682
Traes_1AL_031E97FA1	68.4727	62.6647	56.5364	90.143	73.491	168.402	249.791	387.671		-0.1266	-0.2792	0.4124	1.2056	1.7611	2.3982		0.501	0.1844	0.05914	4.269e-12	8.211e-26	2.664e-48		0.6482	0.2508	0.08585	2.385e-11	4.834e-24	4.911e-46		0.6513	-0.7434	0.7434	0.0802	0.0345	0.0345					48.07	AT5G39890, AT5G15120	BRADI2G14450	OS05G0592300	GRMZM2G113355
Traes_1AL_039C1D96D	99.2528	85.5139	679.69	1458.54	59.1472	213.057	1346.76	887.031		-0.2049	2.7602	3.8556	1.8382	4.4731	3.8755		0.5901	1.994e-13	1.106e-24	1.322e-06	9.081e-33	5.818e-25		0.7226	8.739e-12	7.406e-23	3.62e-06	9.894e-31	1.499e-23		0.918	-0.0593	0.0593	0.0013	0.889	0.889				Nodulin MtN3 family protein [Source:Projected from Arabidopsis thaliana (AT1G21460) TAIR;Acc:AT1G21460]	46.68	AT1G21460	BRADI2G24850	OS05G0426000	GRMZM2G153358
Traes_1AL_03AFAB189	3.2786	0.1599	64.617	16.7971	0.182	16.0945	4.47227	3.42977		-3.2439	4.1699	2.1978	5.5339	3.7805	3.3864		0.01374	1.103e-05	0.02826	1.251e-05	0.003678	0.0101		0.04542	5.549e-05	0.04426	3.044e-05	0.007186	0.01559		0.4515	0.2376	-0.2376	0.2614	0.571	0.571					61.53		BRADI3G32110		GRMZM2G149273
Traes_1AL_03BE98076	30.7091	41.5139	7.1988	8.17103	91.6638	7.51503	14.4667	2.5672		0.4274	-2.0207	-2.1096	-3.4456	-2.6365	-5.0626		0.2572	4.247e-05	0.0003664	1.57e-13	1.447e-10	1.271e-16		0.407	0.0001764	0.0008254	1.062e-12	9.15e-10	9.975e-16		-0.8383	0.1062	-0.1062	0.0093	0.8023	0.8023				RING/U-box superfamily protein [Source:Projected from Arabidopsis thaliana (AT5G45290) TAIR;Acc:AT5G45290]	43.53	AT5G45290	BRADI2G26690	OS05G0389600	GRMZM2G060999, GRMZM2G135909
Traes_1AL_03D275069	6.2123	6.51687	19.5858	28.9071	1.3479	4.8645	4.40687	14.6759		0.0886	1.7225	2.2141	1.8003	1.5836	3.3729		0.8674	0.0007298	2.91e-05	0.01407	0.03194	2.259e-07		0.9223	0.002031	7.813e-05	0.02208	0.05078	6.438e-07		0.6817	0.5432	-0.5432	0.0626	0.1641	0.1641					40.23
Traes_1AL_0412EEF93	93.8634	167.693	214.406	622.473	134.903	692.182	410.377	446.311		0.8287	1.1693	2.6806	2.3412	1.5939	1.7146		0.0186	0.0009695	3.491e-14	1.221e-11	4.152e-06	7.217e-07		0.05716	0.002594	2.817e-13	6.416e-11	1.327e-05	1.953e-06		0.8457	-0.3762	0.3762	0.0082	0.3584	0.3584					45.47	AT5G12120, AT2G26920, AT5G12120, AT2G26920	BRADI2G25540	OS05G0409000	GRMZM2G047607, GRMZM2G007384
Traes_1AL_0458C8353	31.616	77.9114	39.7967	183.328	35.3176	131.455	150.765	187.019		1.304	0.3066	2.4756	1.8751	2.0804	2.3962		0.0001218	0.3992	1.253e-12	1.287e-08	1.954e-10	1.752e-13		0.001136	0.4813	8.374e-12	4.506e-08	1.209e-09	9.228e-13		0.8787	-0.3486	0.3486	0.0041	0.3974	0.3974					40.2
Traes_1AL_04C9CFE29	121.056	51.2706	1168.77	2516.88	119.555	1120.54	1009.67	2079.97		-1.2011	3.1848	4.2613	3.141	2.9952	4.011		0.0804	3.038e-06	4.235e-10	4.002e-06	1.095e-05	3.834e-09		0.1737	1.827e-05	2.121e-09	1.034e-05	3.297e-05	1.303e-08		0.8775	-0.2431	0.2431	0.0042	0.5619	0.5619					59.23		BRADI3G30730	OS10G0509600, OS10G0509401	GRMZM2G339562
Traes_1AL_04E43F15D	732.255	469.54	3625.24	1529.66	372.854	3767.27	1267.37	1644.83		-0.6367	2.2935	1.0437	3.316	1.7539	2.1275		0.05659	5.65e-12	0.001828	2.53e-23	1.488e-07	1.804e-10		0.1334	1.669e-10	0.003653	4.526e-22	5.857e-07	6.951e-10		0.563	-0.0667	0.0667	0.1463	0.8752	0.8752					48.59		BRADI2G17600	OS05G0549900	GRMZM2G061568
Traes_1AL_04EA15F57	27.1857	8.53577	106.36	51.1206	7.75843	135.089	44.6629	14.1211		-1.6811	1.9605	0.7317	4.0686	2.4992	0.8278		0.0001698	8.491e-07	0.0953	2.095e-21	1.354e-08	0.08395		0.001478	6.067e-06	0.1314	3.171e-20	6.202e-08	0.11		0.3314	0.0771	-0.0771	0.4226	0.856	0.856					50.35				GRMZM2G005052
Traes_1AL_05087C139	0	0.466667	0	0.454967	0.182	0.686567	0	0		2.1971	0.283	2.4834	1.5281	-1.0535	-1.0644		0.2675	0.8934	0.2318	0.4208	0.6037	0.5998		NA	NA	NA	NA	NA	NA		0.0134	0.0421	-0.0421	0.975	0.9212	0.9212					45.85
Traes_1AL_051FE2815	2.26643	4.07533	0.706733	0	11.2333	2.66963	3.0413	0.641		0.9302	-1.2183	-2.7182	-2.148	-1.8814	-3.7876		0.2547	0.2891	0.08663	0.008098	0.01375	0.000291		NA	0.3683	0.1207	0.01323	0.02382	0.0005717		-0.7543	-0.4027	0.4027	0.0306	0.3226	0.3226					41.04		BRADI3G34150	OS10G0574500	GRMZM2G361855
Traes_1AL_053F6B12B	333.794	246.939	60.4629	67.206	301.794	38.6103	83.5654	30.946		-0.4305	-2.4252	-2.1062	-2.9437	-1.844	-3.2358		0.2103	1.94e-11	2.306e-08	2.621e-15	1.829e-07	4.608e-18		0.3521	5.064e-10	9.398e-08	2.18e-14	7.105e-07	4.485e-17		-0.8369	0.3404	-0.3404	0.0096	0.4094	0.4094					38.9	AT3G51820	BRADI2G28460	OS05G0349700	GRMZM2G162672
Traes_1AL_05881352A	309.744	298.696	952.198	298.3	84.3257	1401.29	432.148	251.651		-0.0504	1.6144	-0.0932	4.0357	2.3463	1.5728		0.8571	7.084e-09	0.7481	4.052e-46	1.863e-16	4.385e-08		0.9159	9.407e-08	0.7883	3.763e-44	3.354e-15	1.343e-07		0.2569	0.1106	-0.1106	0.5391	0.7942	0.7942					48.51			OS07G0538200, OS07G0538400	GRMZM2G021624, GRMZM2G087625, GRMZM2G140231, GRMZM2G431018, GRMZM2G021624, GRMZM2G087625, GRMZM2G140231, GRMZM2G431018
Traes_1AL_058AFDE7F	44.9235	41.761	194.134	413.418	52.3679	98.9849	47.9086	47.7127		-0.0973	2.0928	3.1449	0.8948	-0.1332	-0.1379		0.8209	7.611e-07	1.25e-13	0.03389	0.7565	0.7482		0.893	5.519e-06	9.396e-13	0.04948	0.8021	0.7836		0.4634	0.4034	-0.4034	0.2475	0.3217	0.3217					44.06	AT5G06300	BRADI2G14470	OS05G0591600	AC191622.3_FG003, GRMZM2G073634
Traes_1AL_05D852847	17.994	6.15113	8.8884	15.8558	2.89973	1.9922	1.1419	2.14453		-1.5159	-1.0197	-0.0251	-0.2196	-1.2027	-0.3699		0.0003778	0.02678	0.9563	0.7623	0.1649	0.6079		0.002778	0.04713	0.9641	0.7982	0.2177	0.6556		-0.2012	0.9117	-0.9117	0.6328	0.0016	0.0016					47.8	AT3G24140	BRADI2G22810	OS05G0586300	GRMZM2G162450
Traes_1AL_06C8C7505	0.9659	2.23427	4.88437	7.71607	2.27487	1.67353	5.09457	4.27497		0.9508	1.9964	2.4211	-0.7003	1.0866	0.814		0.3585	0.0539	0.02429	0.5097	0.2186	0.3643		NA	0.08676	0.03863	0.5669	0.279	0.4163		0.8141	0.0393	-0.0393	0.0139	0.9265	0.9265					39.58	AT2G46340, AT4G11110
Traes_1AL_06DD86C08	31.0329	34.9082	9.64467	13.0407	19.24	10.8667	18.7241	20.8152		0.1728	-1.6662	-0.8771	-0.767	-0.0583	0.152		0.5454	2.648e-05	0.03115	0.04393	0.8617	0.6396		0.6863	0.0001178	0.04831	0.06269	0.888	0.685		-0.4256	0.1548	-0.1548	0.2931	0.7143	0.7143					37.9	AT3G05345	BRADI2G26110	OS05G0397800	GRMZM2G087758
Traes_1AL_06E2D1837	765.899	643.356	163.21	126.019	879.992	257.158	175.6	47.9768		-0.2509	-2.2083	-2.4736	-1.7607	-2.314	-4.1732		0.3713	2.131e-14	4.869e-16	6.608e-10	6.799e-16	2.009e-42		0.528	1.221e-12	5.163e-15	2.745e-09	1.125e-14	2.42e-40		-0.9409	0.2191	-0.2191	0.0005	0.6022	0.6022					43.85	AT3G23570, AT3G23600, AT3G23570, AT3G23600	BRADI2G26050	OS05G0399100	GRMZM2G179301, GRMZM2G161643
Traes_1AL_07A69DDDE	4.38193	13.0833	2.8909	0	28.1903	3.40467	2.59823	0		1.4242	-0.5402	-3.2557	-2.7012	-3.129	-6.4369		0.2708	0.6906	0.05689	0.03998	0.0181	9.38e-05		0.4224	0.755	0.08291	0.05754	0.03051	0.0001973		-0.8815	-0.0519	0.0519	0.0038	0.9029	0.9029					55.23	AT3G56620, AT2G40900, AT3G56620, AT2G40900	BRADI2G21310	OS05G0493800	GRMZM2G034815, GRMZM2G140805
Traes_1AL_07B3AC9EA	27.9769	73.2983	421.987	217.903	2.30627	2173.75	520.226	166.979		1.3544	3.8095	2.8707	9.5098	7.5006	5.9068		0.05734	8.155e-08	6.042e-05	3.566e-34	7.554e-22	4.449e-14		0.1348	8.006e-07	0.0001542	1.471e-32	2.831e-20	2.507e-13		0.6211	-0.0774	0.0774	0.1003	0.8555	0.8555					60.42	AT4G27970, AT5G24030, AT4G27970, AT5G24030, AT4G27970, AT5G24030	BRADI2G15500		GRMZM2G080887, GRMZM2G331393, GRMZM2G518198
Traes_1AL_08D8D344F	96.603	63.7636	35.1254	18.8516	127.604	7.2685	41.0739	19.2809		-0.5961	-1.43	-2.0229	-4.0156	-1.6431	-2.6312		0.003534	4.786e-09	3.434e-10	2.813e-27	3.169e-13	7.515e-24		0.01601	6.685e-08	1.74e-09	6.887e-26	3.278e-12	1.686e-22		-0.7146	0.2358	-0.2358	0.0464	0.5739	0.5739					43.2				GRMZM2G022616, GRMZM2G101036, GRMZM2G110330, GRMZM2G434518, GRMZM2G135002, GRMZM2G038839, GRMZM2G101060, GRMZM2G134550, GRMZM2G083000, GRMZM2G152290, GRMZM2G054628, GRMZM2G042752, GRMZM2G168957, GRMZM2G082964
Traes_1AL_090571678	247.734	163.692	132.247	86.6981	202.074	140.054	131.953	86.9451		-0.5909	-0.8823	-1.4383	-0.5215	-0.6133	-1.2181		0.008651	0.0001616	4.019e-08	0.02479	0.007957	2.887e-07		0.03184	0.0005543	1.588e-07	0.03715	0.01451	8.148e-07		-0.9688	0.1306	-0.1306	0.0001	0.7578	0.7578					41.4	AT2G20840, AT1G61250, AT1G03550, AT1G11180, AT2G20840, AT1G61250, AT1G03550, AT1G11180	BRADI2G20570	OS05G0503000	GRMZM2G100809, GRMZM2G174730
Traes_1AL_0912DED70	322.163	149.073	15.8243	3.05187	5790.31	259.831	154.57	10.0471		-1.091	-4.2002	-5.9708	-4.4011	-5.1364	-8.9784		0.05371	3.751e-12	3.33e-14	6.43e-15	1.103e-19	8.024e-48		0.1284	1.163e-10	2.694e-13	5.132e-14	3.229e-18	1.431e-45		-0.8185	-0.3852	0.3852	0.013	0.346	0.346				NOD26-like intrinsic protein 5;1 [Source:Projected from Arabidopsis thaliana (AT4G10380) TAIR;Acc:AT4G10380]	48.55	AT4G10380	BRADI3G30540		GRMZM2G176209
Traes_1AL_095416BC0	86.9709	37.0662	109.41	7.33573	128.518	6.57737	40.0153	15.0156		-1.196	0.3323	-3.1348	-4.1587	-1.6418	-2.9994		0.07382	0.6182	5.901e-05	1.925e-08	0.0145	1.443e-05		0.163	0.6905	0.0001509	6.581e-08	0.02497	3.369e-05		-0.6958	0.1852	-0.1852	0.0553	0.6606	0.6606					44.16		BRADI2G14147	OS04G0151800	GRMZM2G141818
Traes_1AL_0962CB678	116.851	59.7086	42.8261	24.6894	146.857	28.6228	51.9841	25.0004		-0.9643	-1.421	-1.9347	-2.3044	-1.5043	-2.5139		9.094e-05	1.703e-07	5.005e-09	4.384e-16	4.73e-09	7.541e-19		0.0008967	1.516e-06	2.215e-08	3.963e-15	2.321e-08	8.251e-18		-0.8903	0.0579	-0.0579	0.003	0.8916	0.8916					48.39	AT1G31220	BRADI3G39640	OS05G0270800, OS08G0500900, OS08G0501132	GRMZM2G155626
Traes_1AL_096D3C715	386.998	601.812	936.998	785.38	171.904	806.393	771.341	807.824		0.639	1.2777	1.0203	2.2206	2.1605	2.2265		0.00107	6.987e-11	3.64e-07	3.963e-29	9.319e-28	2.076e-29		0.006301	1.584e-09	1.274e-06	1.118e-27	6.604e-26	8.786e-28		0.7457	0.1608	-0.1608	0.0337	0.7037	0.7037					44.27	AT4G17190, AT5G47770, AT4G17190, AT5G47770	BRADI2G17990	OS05G0543400	GRMZM2G079836, GRMZM2G168681
Traes_1AL_097DB7389	114.804	89.9958	82.0659	51.9118	82.2894	53.4457	38.2147	28.545		-0.3542	-0.4527	-1.1137	-0.6167	-1.0938	-1.4749		0.1459	0.07611	0.0001781	0.02029	5.874e-05	1.717e-07		0.2704	0.117	0.0004221	0.0309	0.0001579	4.949e-07		-0.8595	0.6262	-0.6262	0.0062	0.0967	0.0967					38.15	AT2G21380, AT4G39050	BRADI3G30547	OS10G0512800	GRMZM2G105770
Traes_1AL_09B33E005	128.371	112.466	68.9702	17.9893	125.143	31.7927	74.9048	41.2726		-0.1883	-0.8765	-2.3844	-1.8972	-0.7391	-1.5946		0.536	0.005941	2.33e-09	1.813e-08	0.01797	9.306e-07		0.6784	0.0126	1.07e-08	6.218e-08	0.03031	2.488e-06		-0.8196	0.0736	-0.0736	0.0128	0.8624	0.8624					44.92		BRADI3G21590	OS04G0218701, OS10G0581000, OS04G0218600	GRMZM2G380777, GRMZM2G469795, GRMZM2G380777, GRMZM2G469795, GRMZM2G380777, GRMZM2G469795
Traes_1AL_0A1043127	11.1641	14.923	83.6244	15.297	12.6816	111.985	32.2095	43.9085		0.4211	2.8614	0.4388	3.1112	1.329	1.7619		0.3739	3.19e-10	0.4291	3.142e-13	0.002799	5.656e-05		0.5303	6.111e-09	0.4932	2.05e-12	0.005599	0.0001225		0.3817	-0.3338	0.3338	0.3507	0.419	0.419					55.53	AT2G42880	BRADI2G15317		GRMZM2G063144, GRMZM2G163861
Traes_1AL_0A12DA18E	14.0033	51.4447	52.1045	388.159	46.8435	347.513	112.92	120.847		1.8611	1.8566	4.7091	2.8535	1.2522	1.3458		0.0004477	0.0005614	4.799e-19	7.376e-09	0.01185	0.00679		0.003177	0.001617	8.639e-18	2.665e-08	0.02082	0.01079		0.7491	-0.3259	0.3259	0.0324	0.4308	0.4308					56.81
Traes_1AL_0A1C67699	62.1876	51.6894	16.1714	29.9998	44.8134	4.41987	19.3375	12.6701		-0.2582	-1.8368	-1.0292	-3.2632	-1.1982	-1.7529		0.2171	3.864e-10	0.0006038	1.06e-12	1.051e-05	5.455e-09		0.3603	7.243e-09	0.001313	6.445e-12	3.173e-05	1.827e-08		-0.5209	0.5288	-0.5288	0.1856	0.1778	0.1778					42.59	AT4G27390	BRADI2G20600	OS05G0502500	GRMZM2G082894
Traes_1AL_0A5A0E0D3	119.147	74.9358	435.967	447.331	17.7823	143.826	44.718	73.7712		-0.6594	1.8615	1.8597	2.9801	1.3204	2.017		0.04386	7.054e-09	1.195e-08	2.645e-17	0.000321	1.749e-08		0.1101	9.37e-08	5.047e-08	2.727e-16	0.0007637	5.571e-08		0.4041	0.6519	-0.6519	0.3208	0.0798	0.0798					52.82	AT2G27500	BRADI2G23940	OS01G0860800	GRMZM2G019619
Traes_1AL_0A8B38A87	114.204	108.846	78.1527	55.3333	147.831	28.6228	77.1551	64.9942		-0.0627	-0.5224	-0.9041	-2.3004	-0.9433	-1.183		0.7044	0.004936	6.318e-05	4.07e-25	7.935e-08	5.015e-11		0.8114	0.01071	0.0001609	8.377e-24	3.253e-07	2.041e-10		-0.6041	0.2424	-0.2424	0.1127	0.563	0.563					45.25		BRADI3G21680	OS10G0580200	GRMZM2G011518
Traes_1AL_0B4B6F75A	0.482967	1.12947	0.562033	0.454967	7.59167	2.19483	2.8398	1.08097		0.9251	-0.1831	0.4354	-1.6314	-1.3501	-2.6766		0.4393	0.9009	0.7742	0.06653	0.1094	0.007614		NA	0.9233	0.8108	0.09158	0.1516	0.012		-0.333	-0.7478	0.7478	0.4203	0.0329	0.0329					55.11	AT3G52600, AT2G36190
Traes_1AL_0BA66AE56	63.8097	64.8454	31.986	14.6153	76.302	23.479	36.3184	31.0386		0.0288	-0.9464	-1.6277	-1.6627	-1.059	-1.2908		0.9249	0.00496	7.519e-05	1.413e-06	0.001005	7.886e-05		0.954	0.01076	0.0001893	3.856e-06	0.00219	0.0001676		-0.8373	-0.007	0.007	0.0095	0.9869	0.9869					49.98	AT4G27620, AT4G27610, AT4G27620, AT4G27610, AT4G27620, AT4G27610	BRADI2G14680	OS05G0587400	GRMZM2G078382, GRMZM2G060355, GRMZM2G379327
Traes_1AL_0BC22EBC4	10.6459	11.5544	9.52177	14.7859	28.5991	60.8691	5.5511	0.502267		0.1117	-0.2412	0.4762	1.0732	-2.2583	-5.4577		0.8507	0.7058	0.4696	0.04715	0.0003555	4.085e-07		0.9117	0.7679	0.5329	0.06683	0.0008395	1.134e-06		-0.4916	0.0367	-0.0367	0.2159	0.9313	0.9313					54.33		BRADI2G22880	OS05G0465000, OS05G0464300	GRMZM2G160354
Traes_1AL_0BDE975B6	90.1042	81.9962	49.3603	36.6063	99.674	91.0817	86.4489	71.1089		-0.1368	-0.8394	-1.0889	-0.1321	-0.2091	-0.4901		0.5303	0.0006001	0.0001533	0.5522	0.3426	0.02886		0.6735	0.001713	0.0003674	0.6088	0.4104	0.04119		-0.6158	-0.5448	0.5448	0.1041	0.1626	0.1626					41	AT1G05490, AT3G24340	BRADI2G26500	OS05G0392400	GRMZM2G154946
Traes_1AL_0BE456AC0	382.222	286.054	203.92	68.0683	460.117	92.3465	216.697	107.408		-0.4165	-0.8918	-2.257	-2.3013	-1.082	-2.0852		0.1034	0.000642	2.563e-14	1.548e-17	2.818e-05	3.71e-15		0.2096	0.001816	2.107e-13	1.633e-16	7.964e-05	2.383e-14		-0.8541	0.0829	-0.0829	0.0069	0.8453	0.8453					45.26	AT5G60690	BRADI3G28970	OS10G0480200	GRMZM2G469551
Traes_1AL_0BEA9D7FE	51.6771	57.3425	32.5168	36.9822	43.8384	106.096	128.486	66.129		0.1409	-0.6289	-0.2234	1.2961	1.5512	0.6224		0.5357	0.01786	0.4375	6.461e-09	1.146e-12	0.006778		0.6781	0.03302	0.5013	2.354e-08	1.068e-11	0.01077		0.1776	-0.6636	0.6636	0.674	0.0728	0.0728					40.32	AT4G30580	BRADI3G29900	OS10G0497100	GRMZM2G033926
Traes_1AL_0C0DFBE2C	168.073	97.275	57.503	47.7003	37.2926	143.761	67.8425	47.3811		-0.7945	-1.5194	-1.6279	1.9281	0.8707	0.3568		2.72e-05	1.879e-12	9.095e-11	6.85e-20	9.311e-05	0.1251		0.0003412	6.351e-11	4.918e-10	9.098e-19	0.0002422	0.1584		-0.3901	0.2317	-0.2317	0.3394	0.5808	0.5808					48.11
Traes_1AL_0C24CBB55	183.065	209.41	261.684	490.824	357.802	592.641	368.501	315.239		0.1951	0.5161	1.3584	0.7209	0.0422	-0.184		0.3247	0.01042	2.848e-11	0.0001612	0.8265	0.3415		0.4813	0.02059	1.635e-10	0.00034	0.8583	0.393		0.5071	-0.5362	0.5362	0.1996	0.1708	0.1708					43.55	AT1G09850	BRADI2G20460	OS05G0508300	GRMZM2G006377
Traes_1AL_0C41C44B1	33.7077	14.6346	38.7628	39.4299	13.3486	11.5769	27.1855	44.543		-1.163	0.2094	0.2336	-0.2029	1.0044	1.7091		0.03024	0.6936	0.6746	0.7288	0.06576	0.001431		0.08299	0.7575	0.7234	0.7729	0.09674	0.002534		0.5453	0.3384	-0.3384	0.1622	0.4122	0.4122					54.28	AT5G24120	BRADI2G14790	OS05G0586600	GRMZM2G077436
Traes_1AL_0C4569D17	37.6208	22.5301	14.6316	4.4168	48.4824	21.0029	19.217	10.6642		-0.7389	-1.3844	-2.4928	-1.1985	-1.317	-2.0976		0.03193	0.0005274	1.391e-05	0.001036	0.0002839	1.293e-07		0.08638	0.001532	3.915e-05	0.00195	0.0006818	3.775e-07		-0.8992	-0.2331	0.2331	0.0024	0.5784	0.5784					60.95
Traes_1AL_0C964B45F	3347.82	3479.03	1672.76	1543.67	4562.51	2691.12	2404.16	1732.08		0.0551	-0.9978	-1.1161	-0.7588	-0.9217	-1.3935		0.8	4.884e-06	4.15e-07	0.0004911	2.287e-05	1.613e-10		0.8789	2.75e-05	1.442e-06	0.0009691	6.56e-05	6.246e-10		-0.8695	-0.1795	0.1795	0.005	0.6705	0.6705		TUBA	UniProtKB Gene Name	Tubulin alpha chain [Source:UniProtKB/Swiss-Prot;Acc:Q9ZRB7]	52.78	AT4G14960, AT1G50010, AT1G04820, AT4G14960, AT1G50010, AT1G04820, AT4G14960, AT1G50010, AT1G04820, AT4G14960, AT1G50010, AT1G04820	BRADI1G10150	OS11G0247300, OS03G0726100	GRMZM2G153292, GRMZM2G152466, GRMZM2G153292, GRMZM2G152466
Traes_1AL_0CF11612B	809.257	0.3198	1325.63	37.9903	130.14	2956.59	11.4797	14.6756		-8.4602	0.6303	-3.7946	3.9542	-2.8889	-2.6115		NA	NA	NA	NA	NA	NA		NA	NA	NA	NA	NA	NA		-0.2693	-0.0158	0.0158	0.519	0.9704	0.9704					41.11		BRADI2G22420	OS05G0475300	GRMZM2G410782, GRMZM2G127297
Traes_1AL_0D46979E7	84.6844	95.5695	54.8343	22.1693	94.5532	28.7808	73.4222	74.2519		0.1705	-0.6058	-1.5856	-1.6137	-0.3629	-0.343		0.5187	0.03347	7.828e-06	8.386e-08	0.1788	0.203		0.6637	0.05732	2.284e-05	2.645e-07	0.2339	0.2463		-0.5496	-0.0978	0.0978	0.1582	0.8177	0.8177				ARM repeat superfamily protein [Source:Projected from Arabidopsis thaliana (AT3G60740) TAIR;Acc:AT3G60740]	40.93	AT3G60740	BRADI3G30790	OS10G0508500	GRMZM5G816015, GRMZM2G113053
Traes_1AL_0D6ADE0A3	26.245	15.0038	56.6913	36.9453	10.079	59.3902	30.0654	29.5637		-0.8121	1.1137	0.4259	2.553	1.5619	1.5685		0.03847	0.003024	0.3117	9.421e-11	0.0001255	0.0001149		0.0995	0.006989	0.3733	4.385e-10	0.0003198	0.0002389		0.5138	0.0935	-0.0935	0.1928	0.8257	0.8257					55		BRADI1G48870	OS06G0157000	GRMZM2G130528, AC231745.1_FG003
Traes_1AL_0D6B62738	111.412	80.334	66.6573	63.9408	136.72	33.6179	63.3135	78.8198		-0.4782	-0.7349	-0.8213	-1.9806	-1.1066	-0.8271		0.00158	2.755e-05	8.687e-05	3.095e-23	2.106e-11	1.565e-07		0.00853	0.0001218	0.0002165	5.489e-22	1.547e-10	4.532e-07		-0.5222	0.1602	-0.1602	0.1843	0.7048	0.7048				Tetratricopeptide repeat (TPR)-like superfamily protein [Source:Projected from Arabidopsis thaliana (AT1G76630) TAIR;Acc:AT1G76630]	41.29	AT1G76630	BRADI3G32780	OS10G0548200	GRMZM2G398825
Traes_1AL_0D9C3AC58	55.1862	54.4839	21.8943	10.6535	63.5894	36.3716	33.6139	27.2247		-0.0247	-1.3533	-1.7817	-0.8292	-0.9024	-1.1888		0.9118	2.301e-06	2.053e-06	0.0008214	0.0002266	2.68e-06		0.946	1.436e-05	6.483e-06	0.00157	0.0005532	6.806e-06		-0.8287	-0.2457	0.2457	0.011	0.5576	0.5576				Tetratricopeptide repeat (TPR)-like superfamily protein [Source:Projected from Arabidopsis thaliana (AT1G13630) TAIR;Acc:AT1G13630]	44.31	AT1G13630	BRADI3G28890	OS08G0402600	GRMZM2G165963
Traes_1AL_0DBA14C6C	77.6282	111.553	371.294	434.008	55.5375	352.964	141.274	171.334		0.5244	2.2471	2.4261	2.6499	1.3396	1.6152		0.09174	3.347e-13	9.568e-15	7.312e-18	1.798e-05	2.028e-07		0.1916	1.377e-11	8.386e-14	7.992e-17	5.24e-05	5.808e-07		0.6898	0.1885	-0.1885	0.0584	0.6549	0.6549				Transmembrane amino acid transporter family protein [Source:Projected from Arabidopsis thaliana (AT5G41800) TAIR;Acc:AT5G41800]	49.67	AT5G41800	BRADI2G14810	OS05G0586500	GRMZM2G057733
Traes_1AL_0E0FA5BF6	42.2885	31.5143	42.8428	63.7797	126.353	136.194	29.0397	23.6801		-0.4237	0.0014	0.3825	0.1122	-2.0859	-2.375		0.4263	0.998	0.4897	0.828	9.425e-05	1.057e-05		0.5806	0.9985	0.552	0.853	0.000245	2.508e-05		-0.3517	-0.2428	0.2428	0.3929	0.5624	0.5624					57.28	AT1G64980	BRADI3G30470	OS10G0516400	GRMZM2G003014, GRMZM2G127404
Traes_1AL_0E5202FA0	3.98537	3.76713	2.54107	5.38287	10.694	25.0229	20.2792	16.2657		-0.1165	-0.6101	0.7273	1.1637	0.9174	0.5816		0.8458	0.411	0.2931	0.006514	0.03254	0.1856		0.9088	0.4931	0.3538	0.01081	0.05164	0.227		0.3229	-0.9335	0.9335	0.4354	0.0007	0.0007					60.3
Traes_1AL_0EBC90C31	10.8335	5.63277	3.38897	0	5.64757	3.53523	2.93497	3.4682		-0.9189	-1.5375	-4.6218	-0.5424	-0.8941	-0.584		0.1766	0.04846	0.00163	0.4859	0.2604	0.4451		0.3107	0.0791	0.003285	0.5433	0.3239	0.4977		-0.7865	-0.0812	0.0812	0.0206	0.8484	0.8484					54.66		BRADI3G33047	OS10G0554300	GRMZM2G423886, GRMZM2G425719
Traes_1AL_0F39673AF1	781.616	747.81	24.9974	30.309	436.573	28.0132	42.8285	5.07207		-0.061	-4.7087	-4.3735	-3.7752	-3.1934	-6.0431		0.9455	2.076e-07	2.025e-06	3.089e-05	0.0003868	1.718e-10		0.9674	1.795e-06	6.401e-06	7.144e-05	0.0009075	6.634e-10		-0.8712	0.3628	-0.3628	0.0048	0.3771	0.3771					52.41	AT1G29930, AT2G34420, AT1G29910, AT1G29920, AT2G34430, AT1G29930, AT2G34420, AT1G29910, AT1G29920, AT2G34430, AT1G29930, AT2G34420, AT1G29910, AT1G29920, AT2G34430, AT1G29930, AT2G34420, AT1G29910, AT1G29920, AT2G34430, AT1G29930, AT2G34420, AT1G29910, AT1G29920, AT2G34430, AT1G29930, AT2G34420, AT1G29910, AT1G29920, AT2G34430, AT1G29930, AT2G34420, AT1G29910, AT1G29920, AT2G34430, AT1G29930, AT2…	BRADI4G07380	OS09G0346500, OS01G0600900, OS01G0720500	GRMZM2G104549, AC208915.3_FG010, GRMZM2G155216, GRMZM2G120619, AC207722.2_FG009, GRMZM2G351977, GRMZM2G104549, AC208915.3_FG010, GRMZM2G155216, GRMZM2G120619, AC207722.2_FG009, GRMZM2G351977, GRMZM2G104549, AC208915.3_FG010, GRMZM2G155216, GRMZM2G120619, AC207722.2_FG009, GRMZM2G351977
Traes_1AL_0F8CA8C91	205.562	157.276	174.989	112.673	163.904	154.323	135.003	83.6066		-0.3806	-0.2155	-0.7487	-0.111	-0.2779	-0.9584		0.08537	0.3413	0.002636	0.6253	0.2202	4.206e-05		0.1816	0.4224	0.005114	0.6788	0.2807	9.262e-05		-0.8558	0.3817	-0.3817	0.0067	0.3508	0.3508				CONTAINS InterPro DOMAIN/s: Leucine-rich repeat, typical subtype (InterPro:IPR003591), Leucine-rich repeat (InterPro:IPR001611), Ubiquitin (InterPro:IPR000626), Ubiquitin supergroup (InterPro:IPR019955); BEST Arabidopsis thaliana protein match is: L /.../-rich repeat (LRR) family protein (TAIR:AT5G07910.1). [Source:Projected from Arabidopsis thaliana (AT2G30105) TAIR;Acc:AT2G30105]	40.37	AT2G30105	BRADI3G27860
Traes_1AL_0FB80B128	84.8302	50.9845	33.238	15.3447	66.8823	8.0665	18.302	21.899		-0.729	-1.3125	-2.1693	-2.8323	-1.8557	-1.619		0.0003006	5.23e-08	2.554e-10	3.289e-16	6.149e-12	2.492e-10		0.00231	5.432e-07	1.312e-09	3.012e-15	4.99e-11	9.471e-10		-0.749	0.3843	-0.3843	0.0325	0.3472	0.3472					36.61	AT3G53900	BRADI2G23490	OS05G0455700	GRMZM2G059121
Traes_1AL_0FC07AEF4	57.7827	42.4358	314.804	57.1746	85.4276	466.782	36.9205	12.5346		-0.4313	2.4166	-0.0768	2.4169	-1.1975	-2.7154		0.3938	1.27e-06	0.8851	9.136e-07	0.01896	6.172e-07		0.5497	8.604e-06	0.9052	2.552e-06	0.03182	1.682e-06		-0.2994	0.0948	-0.0948	0.4713	0.8233	0.8233				Nucleotide-diphospho-sugar transferases superfamily protein [Source:Projected from Arabidopsis thaliana (AT1G53000) TAIR;Acc:AT1G53000]	46.25	AT1G53000	BRADI2G16710	OS05G0561500	GRMZM2G119256
Traes_1AL_0FC13ED9E	76.6296	33.7745	33.7673	10.1217	59.002	8.2062	7.39177	11.3465		-1.1718	-1.1153	-2.4918	-2.6026	-2.8929	-2.3467		1.616e-07	7.987e-06	2.206e-10	1.071e-13	1.754e-15	1.202e-13		4.659e-06	4.207e-05	1.142e-09	7.403e-13	2.694e-14	6.436e-13		-0.8511	0.4377	-0.4377	0.0074	0.2781	0.2781					42.05
Traes_1AL_101B391E1	4.6057	1.94787	25.7658	4.18007	9.20097	7.96053	2.22503	0.502267		-1.2073	2.2853	-0.3561	-0.2675	-1.8864	-3.798		0.3146	0.04614	0.7814	0.8155	0.1182	0.006584		0.4707	0.0758	0.8168	0.8421	0.1622	0.01048		-0.3926	0.2482	-0.2482	0.336	0.5533	0.5533					57.26	AT3G51230, AT5G66230, AT3G51230, AT5G66230	BRADI3G34220	OS10G0577400	GRMZM2G067298, GRMZM2G057690
Traes_1AL_10E6CD523	402.322	266.767	112.129	66.4973	309.555	153.361	80.4514	37.6636		-0.5849	-1.8174	-2.4213	-0.9962	-1.9146	-2.9826		0.2494	0.0004036	5.49e-06	0.05153	0.0002007	1.295e-08		0.398	0.001215	1.635e-05	0.07247	0.0004945	4.181e-08		-0.9704	0.2767	-0.2767	0.0001	0.5071	0.5071					59.91		BRADI3G34600	OS10G0579800	GRMZM2G012306
Traes_1AL_110B76159	96.5359	93.0704	9.29093	6.1599	160.931	17.6028	10.9891	5.91727		-0.051	-3.2841	-3.6113	-3.1721	-3.7867	-4.708		0.9074	3.532e-10	8.109e-09	5.011e-11	3.221e-14	1.134e-17		0.9431	6.686e-09	3.498e-08	2.417e-10	3.972e-13	1.039e-16		-0.9353	0.1028	-0.1028	0.0006	0.8086	0.8086					40.74	AT1G01440, AT3G61670, AT4G01090, AT2G46380			AC231180.2_FG001
Traes_1AL_114B29053	697.563	1213.74	1499.17	1482.07	351.926	4970.76	2180.99	2109.05		0.7961	1.0977	1.0716	3.8051	2.6213	2.5732		0.002724	3.699e-05	6.316e-05	1.668e-46	6.705e-23	4.009e-22		0.0131	0.0001566	0.0001608	1.579e-44	2.873e-21	7.117e-21		0.6382	-0.2455	0.2455	0.0886	0.5578	0.5578					46.47		BRADI2G18300	OS05G0540000	GRMZM5G889321, GRMZM2G121237
Traes_1AL_1161A0356	85.6133	117.216	352.801	1371.04	79.0327	463.936	254.967	328.762		0.4491	2.0176	3.947	2.5222	1.6686	2.0297		0.3384	1.622e-05	2.906e-17	5.908e-08	0.0003455	1.304e-05		0.4952	7.723e-05	3.742e-16	1.898e-07	0.0008179	3.06e-05		0.8464	0.0638	-0.0638	0.008	0.8806	0.8806					42.2	AT1G23330, AT1G10740	BRADI2G25570	OS05G0408300	GRMZM2G080940
Traes_1AL_11A58FB05	12.5592	11.6264	5.31493	4.87177	16.9028	5.2461	5.70497	7.61537		-0.0985	-1.0858	-0.7751	-1.5584	-1.4918	-1.0526		0.8097	0.03836	0.1865	0.00186	0.001937	0.01768		0.8856	0.06458	0.238	0.003365	0.004001	0.02621		-0.7838	-0.0054	0.0054	0.0214	0.9899	0.9899					42.85	AT3G22450	BRADI3G29190	OS10G0484400	GRMZM2G006450
Traes_1AL_11AF18375	96.9193	33.2927	793.059	1988.47	7.49663	1036.13	190.489	198.52		-1.4767	2.9192	4.1967	6.8041	4.4516	4.5081		0.07271	0.0003528	2.798e-07	4.363e-16	1.112e-07	7.646e-08		0.1613	0.001085	9.944e-07	3.945e-15	4.465e-07	2.286e-07		0.6838	0.2012	-0.2012	0.0615	0.6328	0.6328					57.45	AT4G18980, AT1G29640, AT2G34340, AT5G45630	BRADI2G18930	OS05G0531100	AC205471.4_FG007
Traes_1AL_11CA0CD021	80.1422	113.149	219.707	375.506	50.9433	447.02	164.143	212.463		0.4962	1.4382	2.1815	3.1068	1.6742	2.0439		0.1608	4.9e-05	9.862e-10	9.683e-19	2.436e-06	7.53e-09		0.2902	0.0001994	4.719e-09	1.15e-17	8.057e-06	2.489e-08		0.7573	-0.0116	0.0116	0.0295	0.9783	0.9783					45.11		BRADI2G25327	OS05G0414200	GRMZM2G047152
Traes_1AL_11E21D7DA	32.1303	4.54057	181.506	125.263	0.380133	1305.93	76.5952	62.3433		-2.6269	2.3629	1.8398	10.5563	6.6757	6.398		0.01076	0.01811	0.0673	2.103e-19	1.343e-08	5.306e-08		0.03749	0.03343	0.09636	2.669e-18	6.156e-08	1.612e-07		0.5461	-0.0467	0.0467	0.1614	0.9125	0.9125					49.17	AT4G05340
Traes_1AL_1205BBAE8	81.3726	43.8492	33.22	1.8199	110.121	19.3038	29.9213	8.96287		-0.8853	-1.2669	-4.6015	-2.4399	-1.8602	-3.545		0.01598	0.001126	7.448e-10	1.83e-09	1.209e-06	2.274e-15		0.05096	0.002953	3.613e-09	7.169e-09	4.188e-06	1.503e-14		-0.9014	-0.0756	0.0756	0.0022	0.8588	0.8588					44.2				GRMZM2G100828
Traes_1AL_12123508E	6.19187	4.8734	0.812833	1.8199	0.7773	0	0.325633	0		-0.343	-2.7425	-1.1907	-2.0546	-0.7578	-2.1747		0.6343	0.01206	0.2247	0.2085	0.5791	0.1814		NA	0.02341	0.2801	0.257	0.643	0.2223		-0.5309	0.7976	-0.7976	0.1758	0.0177	0.0177					38.87
Traes_1AL_123EE6854	115.72	70.4282	573.579	141.043	85.1981	180.307	250.122	179.586		-0.7148	2.2904	0.2731	1.0713	1.5425	1.069		0.02861	7.644e-13	0.4213	0.0009478	1.544e-06	0.0009298		0.0796	2.837e-11	0.4855	0.001795	5.26e-06	0.001695		0.4249	-0.0083	0.0083	0.294	0.9844	0.9844					44.55	AT4G15530
Traes_1AL_126D96CD7	2.29503	16.8887	0	0	0.381033	0.991533	0	0		2.486	-3.1787	-2.6612	0.9256	-1.2941	-1.3127		0.1518	0.1027	0.1733	0.6192	0.513	0.5067		NA	0.152	0.2234	0.673	0.5809	0.5584		-0.5238	0.4071	-0.4071	0.1827	0.3168	0.3168					55.33	AT1G55560, AT3G13390, AT1G55570, AT3G13400, AT1G55560, AT3G13390, AT1G55570, AT3G13400	BRADI2G22000	OS05G0485800	GRMZM2G129064, GRMZM2G142584
Traes_1AL_129C9926A	5.04163	3.59707	6.82867	4.18007	7.41727	6.79823	2.7744	4.1298		-0.4322	0.3142	-0.6249	0.0554	-1.4437	-0.7852		0.4729	0.6137	0.4543	0.9189	0.03166	0.1864		0.6233	0.6864	0.5179	0.9316	0.05037	0.2279		-0.4616	-0.0558	0.0558	0.2495	0.8955	0.8955					50.94		BRADI1G55590	OS10G0573300	GRMZM2G161760
Traes_1AL_131B6251B	119.821	127.094	45.2306	29.7233	88.5712	21.305	47.3349	13.6156		0.0836	-1.3551	-1.7783	-1.9438	-0.8997	-2.6723		0.7849	4.149e-05	2.342e-06	5.324e-08	0.005717	1.708e-12		0.8688	0.0001729	7.333e-06	1.72e-07	0.01074	8.075e-12		-0.8242	0.4625	-0.4625	0.0119	0.2486	0.2486				Ergosterol biosynthesis ERG4/ERG24 family [Source:Projected from Arabidopsis thaliana (AT3G52940) TAIR;Acc:AT3G52940]	42.93	AT3G52940	BRADI4G38370	OS09G0565600, OS01G0354200	GRMZM2G473533
Traes_1AL_1358DF21E	13.2143	4.885	3.8063	0.909967	16.55	2.66963	4.55637	4.1472		-1.4022	-1.7572	-2.9338	-2.6964	-1.8597	-1.9254		0.001646	0.002234	0.00181	2.152e-05	0.0002388	0.0001497		0.00881	0.00537	0.003621	5.076e-05	0.0005807	0.0003064		-0.8194	-0.1648	0.1648	0.0128	0.6965	0.6965					44.88
Traes_1AL_135B552D8	54.0632	13.3589	5.17023	0	53.4688	12.7722	2.11873	0		-1.9887	-3.2739	-6.7816	-1.9636	-4.4595	-7.5624		0.001509	4.752e-06	2.358e-06	0.002499	3.168e-08	4.962e-08		0.008227	2.687e-05	7.382e-06	0.004435	1.374e-07	1.512e-07		-0.9848	0.0619	-0.0619	0	0.8843	0.8843					67.25	AT5G26230	BRADI2G26620	OS05G0390600	GRMZM2G139565
Traes_1AL_1360F98E7	144.279	55.4594	92.9067	37.6683	124.628	124.915	55.7306	29.969		-1.3701	-0.6324	-2.0863	0.0154	-1.1507	-2.0067		2.943e-07	0.01948	7.986e-10	0.9537	3.139e-05	1.038e-11		7.794e-06	0.03568	3.861e-09	0.9613	8.804e-05	4.528e-11		-0.8286	0.0158	-0.0158	0.011	0.9704	0.9704					58.69	AT2G38090, AT5G58900, AT5G01200, AT5G05790, AT3G11280, AT2G38090, AT5G58900, AT5G01200, AT5G05790, AT3G11280	BRADI2G23710	OS05G0449900	GRMZM2G370896, GRMZM2G002128
Traes_1AL_13807565F	221.986	99.8892	1963.99	2533.95	33.2009	2535.88	662.076	773.425		-1.1017	3.0196	3.3715	5.9911	4.1294	4.3446		0.1891	0.0003098	5.67e-05	1.058e-12	9.245e-07	2.426e-07		0.3265	0.0009687	0.0001455	6.43e-12	3.257e-06	6.895e-07		0.725	0.0773	-0.0773	0.0419	0.8557	0.8557				SAUR-like auxin-responsive protein family [Source:Projected from Arabidopsis thaliana (AT5G53590) TAIR;Acc:AT5G53590]	60.99	AT5G53590	BRADI3G30660	OS10G0510500	GRMZM2G414727, GRMZM2G113135
Traes_1AL_13DBBA098	41.8066	54.3013	52.5	35.923	58.7847	68.0329	83.344	61.194		0.3653	0.3139	-0.2541	0.2284	0.497	0.0587		0.387	0.4682	0.5909	0.5862	0.2312	0.8886		0.5434	0.5494	0.6481	0.6413	0.2928	0.9055		0.0703	-0.7866	0.7866	0.8687	0.0206	0.0206					42.4				GRMZM2G132671
Traes_1AL_13E5810F4	33.3456	38.5822	7.4605	2.14193	48.3878	6.50983	14.9395	2.64683		0.2191	-2.1117	-3.3405	-2.8717	-1.7132	-4.1748		0.3665	1.263e-07	1.691e-06	1.281e-12	1.156e-08	3.089e-14		0.5233	1.172e-06	5.403e-06	7.699e-12	5.349e-08	1.772e-13		-0.9017	0.0641	-0.0641	0.0022	0.8802	0.8802					50
Traes_1AL_1464E77D3	71.2902	88.355	21.2827	32.7169	98.3863	29.1216	57.0549	29.057		0.3036	-1.7328	-0.8293	-1.6441	-0.7792	-1.7391		0.4005	2.118e-05	0.04548	2.089e-05	0.03368	5.669e-06		0.5565	9.716e-05	0.06782	4.936e-05	0.05326	1.388e-05		-0.6805	-0.0173	0.0173	0.0632	0.9676	0.9676				DNA-damage-repair/toleration protein (DRT102) [Source:Projected from Arabidopsis thaliana (AT3G04880) TAIR;Acc:AT3G04880]	60.56	AT3G04880	BRADI2G40570	OS01G0542000	AC197555.3_FG008
Traes_1AL_147CF243C	201.538	167.135	82.649	73.1711	282.726	84.1657	111.9	53.4533		-0.2704	-1.2775	-1.3584	-1.7256	-1.3328	-2.4079		0.2154	6.312e-08	2.062e-07	1.105e-13	2.894e-09	1.312e-23		0.3581	6.401e-07	7.454e-07	7.623e-13	1.471e-08	2.842e-22		-0.9024	0.0835	-0.0835	0.0022	0.8441	0.8441					45.03	AT2G28350, AT4G30080, AT2G28350, AT4G30080	BRADI3G28950	OS10G0479900	GRMZM2G153233, GRMZM2G159399
Traes_1AL_1497B5110	225.059	144.96	105.03	60.2484	172.991	41.4723	94.7277	37.3543		-0.6324	-1.0905	-1.6319	-1.9632	-0.8639	-2.2112		0.007517	1.086e-05	5.73e-09	3.119e-13	0.0004566	2.673e-16		0.02856	5.471e-05	2.518e-08	2.037e-12	0.001058	2.002e-15		-0.8277	0.4236	-0.4236	0.0112	0.2957	0.2957					44.93	AT4G36190, AT4G36195, AT2G18080	BRADI3G30630	OS10G0511600	GRMZM2G082502
Traes_1AL_14BFFD9EA	20.7442	24.6753	116.862	61.0639	6.3155	29.1624	12.8096	30.5748		0.2516	2.4572	1.4469	2.0957	0.9729	2.2133		0.6873	6.928e-05	0.02375	0.00143	0.1503	0.0006897		0.7982	0.0002686	0.03784	0.002634	0.2006	0.001281		0.4598	0.5873	-0.5873	0.2516	0.1258	0.1258					44.99	AT1G75220, AT1G19450	BRADI2G16100
Traes_1AL_14DD8273F	14.4012	21.2744	21.7594	21.3575	41.3305	16.8624	12.9881	14.2772		0.5167	0.5811	0.0451	-1.2565	-1.647	-1.5301		0.2384	0.2063	0.9325	0.00409	0.0002209	0.0005031		0.3853	0.2762	0.9446	0.007007	0.0005401	0.0009543		-0.4409	0.0291	-0.0291	0.2742	0.9455	0.9455				microtubule-associated protein 65-5 [Source:Projected from Arabidopsis thaliana (AT2G38720) TAIR;Acc:AT2G38720]	40.36	AT2G38720	BRADI2G25500	OS05G0409400	GRMZM2G141208
Traes_1AL_14F65F66D	31.4857	47.0894	10.8928	20.3764	56.4102	8.21073	22.0977	18.0818		0.5647	-1.521	-0.4164	-2.5808	-1.3228	-1.5899		0.3541	0.02149	0.5307	9.988e-05	0.03278	0.01092		0.5113	0.03887	0.5916	0.0002167	0.05198	0.01677		-0.5306	0.1124	-0.1124	0.176	0.791	0.791					41.93	AT4G37910, AT5G09590	BRADI1G77637	OS03G0113700	GRMZM2G153815
Traes_1AL_1538AC680	27.2611	46.673	15.9952	8.24567	109.732	28.3307	48.5823	21.1893		0.7483	-0.7386	-1.3543	-1.8632	-1.1476	-2.309		0.2549	0.2827	0.07524	0.004744	0.07711	0.000496		0.4043	0.3614	0.1064	0.008045	0.1114	0.000942		-0.6398	-0.5013	0.5013	0.0876	0.2057	0.2057					46.08	AT4G23900, AT4G11010, AT4G23900, AT4G11010, AT4G23900, AT4G11010, AT4G23900, AT4G11010, AT4G23900, AT4G11010	BRADI2G14210	OS05G0595400	GRMZM2G107616, GRMZM2G106099, GRMZM5G833747, GRMZM2G001524, GRMZM2G125893
Traes_1AL_1543CA165	185.401	680.007	23.1475	60.402	137.135	21.9543	27.6495	7.50057		1.8484	-2.9251	-1.4682	-2.555	-2.2731	-4.1153		0.0003176	8.48e-08	0.00673	3.063e-06	2.341e-05	4.489e-12		0.002417	8.274e-07	0.01205	8.028e-06	6.701e-05	2.03e-11		-0.6909	0.5194	-0.5194	0.0578	0.1871	0.1871					38.33	AT1G06950	BRADI3G29760	OS10G0492101, OS10G0492000, OS10G0492300	GRMZM5G888696, GRMZM2G017730, GRMZM2G467212, GRMZM5G888696, GRMZM2G017730, GRMZM2G467212, GRMZM5G888696, GRMZM2G017730, GRMZM2G467212
Traes_1AL_15ADEBCF9	18.8769	20.8882	24.481	51.2244	8.88933	8.08107	15.8687	31.6177		0.1296	0.3695	1.2151	-0.1839	0.8195	1.844		0.6653	0.254	0.0002235	0.6703	0.02286	1.19e-08		0.7815	0.3301	0.000521	0.7209	0.03764	3.853e-08		0.6208	0.5647	-0.5647	0.1005	0.1448	0.1448					50.86	AT2G38480	BRADI2G30390	OS05G0344400	GRMZM2G304108
Traes_1AL_15E99335E	12.6913	10.5237	107.68	28.7224	16.3851	105.946	22.9294	44.6445		-0.2686	3.0255	0.99	2.6323	0.4718	1.4222		0.6678	4.904e-07	0.1297	6.412e-06	0.434	0.01596		0.7835	3.765e-06	0.1729	1.615e-05	0.5034	0.02383		0.4311	-0.2123	0.2123	0.2863	0.6138	0.6138					59.24	AT1G32250, AT3G03000, AT1G32250, AT3G03000	BRADI3G34380	OS01G0505600	GRMZM2G152432, GRMZM2G373828
Traes_1AL_1630A1DA1	11.9498	23.2244	42.2063	41.3621	16.9287	203.729	72.0748	27.204		0.9763	1.8047	1.7799	3.5864	2.0852	0.7224		0.005624	4.228e-07	4.099e-06	1.984e-35	3.31e-12	0.02644		0.02291	3.319e-06	1.242e-05	9.073e-34	2.823e-11	0.03799		0.4482	-0.3957	0.3957	0.2654	0.3318	0.3318					59.37		BRADI2G19910	OS05G0515200, OS06G0267400	GRMZM2G075161, GRMZM5G875732, GRMZM2G014580, AC200099.4_FG006, GRMZM2G170047, GRMZM2G133720, GRMZM2G075161, GRMZM5G875732, GRMZM2G014580, AC200099.4_FG006, GRMZM2G170047, GRMZM2G133720
Traes_1AL_169CE67D8	3.13163	3.39707	0.353367	0	16.0028	2.60667	0.709967	0		0.0861	-2.4915	-3.2207	-2.4992	-4.2116	-6.2871		0.9124	0.04841	0.03861	0.001544	4.845e-05	2.21e-05		0.9463	0.07904	0.05865	0.002831	0.0001318	5.04e-05		-0.8704	-0.2005	0.2005	0.0049	0.6341	0.6341					52.53	AT1G19510, AT1G75250, AT1G19510, AT1G75250	BRADI2G44520, BRADI2G14940	OS05G0579600	GRMZM2G114503
Traes_1AL_16EAFFACD	1207.61	989.501	1998.06	1138.01	496.202	2031.83	1082.06	764.007		-0.2859	0.7247	-0.0633	2.0271	1.1213	0.6213		0.2457	0.003259	0.7997	2.209e-16	5.842e-06	0.01225		0.3939	0.007463	0.8323	2.057e-15	1.83e-05	0.01865		0.1593	0.3387	-0.3387	0.7063	0.4118	0.4118					48.72	AT2G27920	BRADI1G60600	OS03G0393700	GRMZM2G120587, GRMZM2G377443, AC233940.1_FG003, GRMZM2G136495
Traes_1AL_17330E626	43.927	81.3892	204.245	269.228	56.962	675.248	174.168	171.943		0.8825	2.1922	2.5456	3.5354	1.5973	1.582		0.02567	2.733e-08	1.868e-10	2.151e-20	3.495e-05	4.162e-05		0.07339	3.072e-07	9.746e-10	2.994e-19	9.729e-05	9.172e-05		0.6578	-0.2652	0.2652	0.0762	0.5255	0.5255				dsRNA-binding protein 2 [Source:Projected from Arabidopsis thaliana (AT2G28380) TAIR;Acc:AT2G28380]	45.67	AT2G28380	BRADI3G28977	OS10G0480500	GRMZM2G027462
Traes_1AL_17693190C	13.5884	32.619	287.396	1002.74	1.88627	243.634	187.764	784.883		1.246	4.3299	6.1041	6.7805	6.4078	8.4409		0.02821	1.004e-14	8.943e-28	1.125e-24	3.396e-22	1.526e-37		0.07883	6.274e-13	1.267e-25	2.242e-23	1.334e-20	1.246e-35		0.9313	0.0199	-0.0199	0.0008	0.9628	0.9628					54.01
Traes_1AL_179FC28F2	6.22933	1.29953	66.0025	28.4252	9.88537	99.0034	14.6971	4.93013		-2.098	3.3416	2.1199	3.223	0.5582	-0.9428		0.02141	1.392e-05	0.008449	1.076e-05	0.4616	0.245		0.0637	6.771e-05	0.01482	2.641e-05	0.5309	0.2921		0.2463	-0.1187	0.1187	0.5564	0.7795	0.7795					59.25	AT5G22380, AT3G44350, AT5G22380, AT3G44350	BRADI2G23967	OS05G0442700	GRMZM2G465835, GRMZM2G172264
Traes_1AL_17C37FFB0	92.3806	101.073	53.0437	58.5417	212.774	222.472	98.8726	67.5538		0.1311	-0.8089	-0.7652	0.0588	-1.0983	-1.6421		0.7565	0.06425	0.0955	0.888	0.00916	0.000114		0.8493	0.1011	0.1316	0.9049	0.01648	0.0002371		-0.5302	-0.5889	0.5889	0.1764	0.1245	0.1245					58.93	AT5G01920		OS05G0480000	GRMZM2G083470
Traes_1AL_17F456C3A	528.354	532.117	154.536	93.2895	434.496	124.588	159.346	155.256		0.0097	-1.7555	-2.2999	-1.7723	-1.4414	-1.4764		0.9703	7.26e-11	3.361e-15	6.857e-11	6.994e-08	3.419e-08		0.9827	1.64e-09	3.137e-14	3.255e-10	2.888e-07	1.059e-07		-0.858	0.2122	-0.2122	0.0064	0.6138	0.6138					41.15	AT3G18390	BRADI2G17390	OS05G0551900	GRMZM5G813259
Traes_1AL_180B9CF01	58.9935	67.5356	306.498	560.063	18.4251	573.058	202.139	303.557		0.2003	2.3551	3.1984	4.8997	3.4126	3.9922		0.651	8.076e-08	3.75e-13	9.739e-28	3.964e-14	7.081e-19		0.7704	7.937e-07	2.665e-12	2.48e-26	4.801e-13	7.789e-18		0.8152	0.0031	-0.0031	0.0137	0.9942	0.9942					46.81	AT5G46350, AT1G29860, AT4G18170	BRADI2G15360	OS05G0583000
Traes_1AL_18495DFAA	63.9549	89.54	474.719	1086.1	7.81713	1150.64	251.075	327.61		0.4808	2.8405	4.007	7.0457	4.8883	5.2659		0.4014	6.422e-07	2.222e-12	6.379e-32	4.158e-16	1.781e-18		0.5574	4.756e-06	1.441e-11	2.238e-30	7.111e-15	1.847e-17		0.759	0.1053	-0.1053	0.029	0.804	0.804					43.42
Traes_1AL_193F5F079	3.4881	1.3628	11.0375	4.18007	12.1764	5.7885	3.14757	3.3295		-1.238	1.6106	-0.115	-1.0786	-1.967	-1.7677		0.1104	0.01272	0.8966	0.06948	0.003088	0.005624		0.22	0.02451	0.9149	0.09529	0.006125	0.009056		-0.2134	-0.2065	0.2065	0.6118	0.6236	0.6236					50.6
Traes_1AL_196F8487D	20.5061	22.3027	4.25483	3.82887	27.7546	4.28937	12.2892	9.02513		0.0916	-2.142	-1.9484	-2.4903	-1.1644	-1.5751		0.7724	2.583e-05	0.001156	2.455e-07	0.001158	3.73e-05		0.8602	0.0001153	0.002395	7.318e-07	0.002496	8.268e-05		-0.6898	-0.0852	0.0852	0.0584	0.841	0.841					45.78
Traes_1AL_197423E8E	561.746	1011.78	835.871	1669.52	281.694	1188.61	985.038	1370.51		0.8476	0.5673	1.546	2.0776	1.8041	2.2795		7.198e-09	0.0001363	4.904e-25	2.422e-44	7.675e-34	1.639e-53		3.102e-07	0.0004796	3.563e-23	2.046e-42	9.051e-32	4.271e-51		0.8391	0.133	-0.133	0.0092	0.7536	0.7536					43.76	AT2G19860, AT4G37840, AT4G29130, AT2G19860, AT4G37840, AT4G29130	BRADI2G19400	OS05G0522500	GRMZM2G058745, GRMZM2G432801
Traes_1AL_19817730D	239.202	190.972	1970.05	927.452	21.4189	1657.24	660.183	994.728		-0.3183	2.9998	1.9244	6.1733	4.8649	5.448		0.5325	3.583e-09	0.0001619	2.879e-32	1.288e-20	1.767e-25		0.6755	5.193e-08	0.0003865	1.034e-30	4.18e-19	4.86e-24		0.6947	0.1119	-0.1119	0.0558	0.792	0.792					47.96	AT4G23470, AT5G41390, AT1G63830	BRADI3G32060	OS10G0535800	GRMZM2G065696
Traes_1AL_19AF54D53	11.5908	9.5885	5.1558	0	111.401	0	0	0		-0.218	-0.9005	-3.7528	-6.7893	-6.8557	-6.862		0.9122	0.6499	0.06685	0.0008347	0.000727	0.0007174		0.9462	0.7191	0.09578	0.001594	0.001625	0.001329		-0.8626	0.1525	-0.1525	0.0058	0.7185	0.7185					61.47	AT3G04290, AT5G33370, AT5G18430, AT4G28780	BRADI3G28100	OS10G0463200	GRMZM2G116360
Traes_1AL_1A1E3798D	299.664	144.957	581.626	846.89	19.5157	2599.7	1001.18	453.901		-1.0361	0.9441	1.4771	6.9751	5.613	4.4848		0.01735	0.02958	0.0006893	7.617e-54	2.034e-35	4.102e-23		0.05422	0.05141	0.001484	1.151e-51	2.768e-33	8.356e-22		0.6209	-0.0105	0.0105	0.1004	0.9803	0.9803					59.14	AT4G23610, AT2G46150	BRADI2G19200	OS05G0526700	GRMZM2G093418
Traes_1AL_1A2794682	22.6196	3.15217	77.3796	61.3838	4.16877	145.189	49.2654	39.2105		-2.716	1.7303	1.361	4.9382	3.4292	3.1062		0.0007725	0.01988	0.0728	1.878e-10	1.116e-05	7.248e-05		0.004862	0.0363	0.1034	8.386e-10	3.354e-05	0.0001548		0.5967	-0.1214	0.1214	0.1184	0.7746	0.7746					66.93
Traes_1AL_1A5D607B4	39.7178	38.4107	16.8723	15.3177	28.1361	56.5883	23.0047	16.8205		-0.0682	-1.2731	-1.1811	0.9975	-0.2814	-0.7118		0.7847	7.542e-05	0.001728	0.0001012	0.3298	0.01995		0.8686	0.000289	0.003468	0.0002195	0.3971	0.0293		-0.637	-0.1235	0.1235	0.0894	0.7707	0.7707					45.55	AT3G47580, AT5G20480, AT3G47090, AT3G47110		OS10G0337400	GRMZM2G048801
Traes_1AL_1A93B0C96	5.13217	5.19603	0.706733	1.36493	7.02103	1.37317	0.431933	0.280667		-0.0009	-2.4949	-1.2985	-2.0715	-3.7083	-3.7921		0.999	0.02119	0.2075	0.02315	0.001945	0.001626		NA	0.03838	0.2613	0.03491	0.004017	0.002855		-0.8626	0.272	-0.272	0.0058	0.5145	0.5145					57.17		BRADI2G17982	OS05G0543600	GRMZM2G119693, GRMZM2G175232
Traes_1AL_1A98A80B4	211.429	131.422	78.9815	18.7101	268.569	43.6529	68.3248	21.6503		-0.6831	-1.3981	-3.0649	-2.57	-1.9623	-3.5741		0.06446	0.0002329	1.206e-11	4.175e-11	2.125e-07	1.519e-18		0.1473	0.0007579	7.208e-11	2.039e-10	8.184e-07	1.588e-17		-0.9545	0.1179	-0.1179	0.0002	0.7809	0.7809					45.08	AT3G51820	BRADI2G28460	OS05G0349700	GRMZM2G162672
Traes_1AL_1A9B5A1C2	20.1424	37.7367	15.7541	63.5884	66.9069	20.2095	12.3666	5.43887		0.8458	-0.3282	1.5087	-1.646	-2.317	-3.4598		0.3649	0.7304	0.1105	0.07928	0.01418	0.0003863		0.5218	0.789	0.1498	0.1074	0.02449	0.0007458		-0.3925	0.3269	-0.3269	0.3362	0.4293	0.4293					55.67		BRADI1G08860
Traes_1AL_1A9EB2CBB	180.504	228.169	1326.27	4970.36	81.5605	4510.56	2278	6082.3		0.3341	2.8291	4.7035	5.6896	4.7204	6.1141		0.5403	2.043e-07	5.598e-18	1.729e-25	4.931e-18	3.474e-29		0.682	1.771e-06	8.163e-17	3.658e-24	1.146e-16	1.438e-27		0.9198	-0.2311	0.2311	0.0012	0.5818	0.5818					55.32		BRADI3G31820	OS10G0529400, OS10G0529500, OS10G0529700	GRMZM2G480439
Traes_1AL_1AFA8DEA9	8.3631	6.54437	19.9118	15.8871	1.68903	21.1098	7.23553	4.0295		-0.3022	1.245	0.7497	3.5173	1.9948	1.2985		0.6478	0.05472	0.2905	1.886e-06	0.0102	0.1096		0.7678	0.0879	0.3511	5.072e-06	0.01817	0.1404		0.3072	0.4234	-0.4234	0.4592	0.2959	0.2959					50.96		BRADI3G10230	OS02G0275200	GRMZM2G118312
Traes_1AL_1B41CB768	0.9693	5.03533	0.759767	5.7071	14.0685	0.686567	0.651233	0.720667		2.2531	-0.1112	2.0417	-3.8703	-3.9803	-3.9616		0.05932	0.9374	0.117	0.002278	0.001595	0.001559		NA	0.9521	0.1578	0.004067	0.00335	0.002744		-0.3299	0.1031	-0.1031	0.4248	0.808	0.808					41.6
Traes_1AL_1B5F51626	197.537	276.412	341.125	244.389	675.934	961.677	324.949	162.374		0.4803	0.7785	0.2904	0.5071	-1.0512	-2.054		0.04084	0.001028	0.2442	0.02629	5.511e-06	3.674e-18		0.1042	0.002729	0.3013	0.03923	1.732e-05	3.627e-17		-0.3345	-0.4478	0.4478	0.4181	0.2658	0.2658				K-box region and MADS-box transcription factor family protein [Source:Projected from Arabidopsis thaliana (AT5G20240) TAIR;Acc:AT5G20240]	48.91	AT5G20240	BRADI2G24940	OS05G0423400	GRMZM5G805387, GRMZM2G152862
Traes_1AL_1B67D1299	57.7294	29.2867	25.9806	32.5447	43.0907	13.4295	3.64493	2.28977		-0.9618	-1.1507	-0.7369	-1.6514	-3.4297	-4.2798		0.08863	0.04782	0.2203	0.006341	8.019e-07	4.053e-08		0.1867	0.07823	0.2754	0.01055	2.85e-06	1.246e-07		-0.6917	0.6477	-0.6477	0.0573	0.0825	0.0825					45.75		BRADI2G22880	OS05G0465000, OS05G0464300	GRMZM2G160354
Traes_1AL_1B95B4FA1	16.3799	23.0119	6.7647	3.05187	41.1741	4.8736	21.3543	13.0369		0.4642	-1.346	-1.841	-2.8472	-0.9439	-1.6574		0.216	0.007308	0.005711	6.683e-09	0.009408	2.317e-05		0.359	0.0151	0.01038	2.429e-08	0.01688	5.271e-05		-0.5828	-0.2999	0.2999	0.1294	0.4705	0.4705					56.42		BRADI2G16447, BRADI2G16467, BRADI2G16460	OS01G0530500
Traes_1AL_1BD26E1C2	44.711	10.4472	69.8281	53.5078	33.4277	192.243	54.6149	29.8501		-2.0383	0.614	0.1556	2.4785	0.6956	-0.1601		0.0003798	0.2653	0.7869	4.884e-06	0.2064	0.775		0.002788	0.3425	0.8214	1.248e-05	0.2653	0.8076		0.1906	-0.289	0.289	0.6511	0.4875	0.4875					71.25	AT5G61320, AT1G64950, AT1G64900, AT2G12190, AT1G64930, AT3G03470, AT1G64940, AT5G61320, AT1G64950, AT1G64900, AT2G12190, AT1G64930, AT3G03470, AT1G64940, AT5G61320, AT1G64950, AT1G64900, AT2G12190, AT1G64930, AT3G03470, AT1G64940, AT5G61320, AT1G64950, AT1G64900, AT2G12190, AT1G64930, AT3G03470, AT1G64940		OS06G0632300, OS10G0515900	GRMZM2G031945, GRMZM2G031909, GRMZM2G031945, GRMZM2G031909
Traes_1AL_1BD995195	29.9684	16.0613	38.4715	6.88077	46.3585	97.5593	60.6755	40.3101		-0.9013	0.3824	-1.6353	1.0675	0.393	-0.197		0.01875	0.3121	0.002247	0.001931	0.2603	0.5819		0.05745	0.3923	0.004416	0.003484	0.3238	0.6312		-0.1966	-0.7319	0.7319	0.6408	0.039	0.039					42.06	AT5G05490	BRADI1G27344, BRADI2G15127	OS05G0580500	GRMZM2G059037
Traes_1AL_1BE18D681	1.36587	0.244933	0	0	5.6691	1.3056	0.384333	0		-2.3704	-3.1833	-2.597	-1.8804	-3.6664	-5.3032		0.08712	0.06091	0.1261	0.06294	0.005382	0.0009825		NA	NA	0.1686	0.08706	0.01017	0.001785		-0.73	-0.4002	0.4002	0.0398	0.326	0.326					62.36
Traes_1AL_1BFD68AB8	143.851	197.112	144.423	330.798	128.232	205.027	230.782	111.11		0.4461	-0.0009	1.2045	0.6785	0.8403	-0.2054		0.233	0.998	0.001521	0.07077	0.02468	0.5876		0.3791	0.9986	0.003082	0.09688	0.04031	0.6365		0.3824	0.2601	-0.2601	0.3498	0.5339	0.5339					70.04		BRADI3G26840	OS10G0416800, OS10G0416500	GRMZM2G057766, GRMZM2G358153, GRMZM2G057766, GRMZM2G358153
Traes_1AL_1C23452F7	53.3056	77.9866	95.8542	163.61	43.7278	259.818	90.7287	120.288		0.5577	0.8504	1.5559	2.553	1.0501	1.4523		0.05438	0.004111	2.723e-07	1.478e-19	0.0003061	4.266e-07		0.1295	0.009143	9.694e-07	1.902e-18	0.0007306	1.182e-06		0.6799	-0.1498	0.1498	0.0636	0.7233	0.7233					43.18	AT3G15480, AT1G52910, AT1G61065, AT4G27435	BRADI3G29930	OS10G0495900	GRMZM2G147418
Traes_1AL_1C66B5A24	11.3887	4.3754	96.0429	140.462	11.0226	1344.62	212.765	58.3231		-1.3167	2.9743	3.5058	6.6914	4.1157	2.3145		0.1188	0.0002068	1.347e-05	1.909e-17	1.826e-07	0.003571		0.232	0.0006856	3.797e-05	1.994e-16	7.095e-07	0.005939		0.5754	-0.3978	0.3978	0.1356	0.329	0.329					64.35	AT4G02330, AT2G47550, AT1G02810	BRADI2G11850	OS01G0311800	GRMZM2G119864
Traes_1AL_1C6B1457A	305.299	206.867	173.609	122.712	263.424	123.258	138.43	85.9894		-0.559	-0.8057	-1.2136	-1.0725	-0.9252	-1.6062		0.02771	0.00193	1.313e-05	4.544e-05	0.0003691	1.573e-09		0.07782	0.004726	3.708e-05	0.000103	0.0008691	5.552e-09		-0.9303	0.3897	-0.3897	0.0008	0.34	0.34					46.36	AT5G11600	BRADI2G14190	OS05G0596200	GRMZM2G012901
Traes_1AL_1CB3A83EE	187.735	197.84	41.5187	24.226	268.825	28.9964	66.0533	20.9329		0.0743	-2.1499	-2.6001	-3.1245	-2.0055	-3.6278		0.8539	4.464e-07	3.102e-08	5.545e-13	1.181e-06	1.638e-16		0.9139	3.478e-06	1.244e-07	3.501e-12	4.096e-06	1.266e-15		-0.8871	0.16	-0.16	0.0033	0.7051	0.7051					45.98	AT2G02790, AT1G74690, AT1G18840, AT1G14380, AT2G02790, AT1G74690, AT1G18840, AT1G14380	BRADI2G18640	OS05G0535900	GRMZM2G406674, GRMZM2G100229
Traes_1AL_1CCFB58D8	327.581	255.67	209.464	112.449	298.288	84.3199	160.821	148.226		-0.3574	-0.6274	-1.4033	-1.8068	-0.8867	-1.0035		0.09182	0.003992	7.106e-09	4.944e-15	4.776e-05	4.561e-06		0.1917	0.008909	3.09e-08	3.997e-14	0.00013	1.129e-05		-0.7449	0.3322	-0.3322	0.034	0.4214	0.4214					41.48	AT4G38092, AT3G04490	BRADI3G28760	OS10G0477000	GRMZM2G406043
Traes_1AL_1CF741DCE	15.5985	0.393233	0.759767	4.18007	4.90527	0.682033	3.4367	0		-4.9317	-4.0207	-2.2118	-3.1253	-0.529	-4.7045		5.819e-06	0.0003038	0.02311	0.01335	0.5382	0.002331		NA	0.0009527	0.03692	0.02102	0.6048	0.003989		-0.4457	0.2216	-0.2216	0.2684	0.5979	0.5979					74.35	AT3G23410, AT4G28570, AT1G03990, AT3G23410, AT4G28570, AT1G03990, AT3G23410, AT4G28570, AT1G03990	BRADI3G28677	OS10G0474900, OS10G0474100, OS10G0474800	GRMZM2G143883
Traes_1AL_1D53DBDF3	71.7694	5.31157	359.023	267.022	5.0711	613.604	113.098	39.5061		-3.5385	2.2155	1.7985	6.5489	4.2217	2.7805		0.0002012	0.01624	0.05181	4.628e-12	8.687e-06	0.00358		0.001689	0.03039	0.07626	2.575e-11	2.654e-05	0.005953		0.4726	0.072	-0.072	0.2369	0.8655	0.8655					64.53	AT5G14700	BRADI2G14870	OS05G0578500	GRMZM2G001991
Traes_1AL_1D67DFF81	25.3396	41.86	5.43197	3.96183	45.8615	2.67423	15.7148	8.38417		0.6847	-2.2024	-2.096	-3.9249	-1.5361	-2.4061		0.03419	8.612e-06	0.0003731	2.374e-11	1.79e-05	3.181e-09		0.09089	4.489e-05	0.0008394	1.197e-10	5.218e-05	1.09e-08		-0.68	0.0392	-0.0392	0.0635	0.9265	0.9265					40.22	AT2G30700	BRADI3G32020	OS10G0534100	GRMZM2G162251
Traes_1AL_1D8244B27	117.374	147.726	453.67	260.827	790.213	230.89	474.669	72.0544		0.3255	1.9231	1.1317	-1.7539	-0.7246	-3.4049		0.5246	0.0001658	0.02855	0.0005585	0.1521	3.601e-11		0.6687	0.0005669	0.04467	0.001094	0.2028	1.487e-10		-0.2252	-0.1865	0.1865	0.5919	0.6583	0.6583					47.44	AT3G08860, AT2G38400, AT3G08860, AT2G38400, AT3G08860, AT2G38400	BRADI2G22410	OS05G0475400	GRMZM2G127350, GRMZM2G107739, GRMZM2G010211
Traes_1AL_1E0BE3217	103.142	30.9102	82.3856	53.1296	104.069	136.639	52.5541	31.3816		-1.7193	-0.3272	-1.1011	0.3811	-0.9756	-1.7144		1.499e-05	0.4057	0.0103	0.3231	0.01368	2.568e-05		0.0002084	0.4878	0.01773	0.3776	0.0237	5.809e-05		-0.5071	-0.1243	0.1243	0.1996	0.7693	0.7693					65.14
Traes_1AL_1E7404054	60.1591	68.1784	35.1952	29.6088	54.4306	77.6029	92.6912	47.0143		0.1783	-0.7339	-0.6367	0.519	0.7671	-0.1912		0.5381	0.02149	0.06999	0.07736	0.007809	0.5257		0.6802	0.03887	0.09984	0.105	0.01427	0.577		-0.3208	-0.503	0.503	0.4386	0.2038	0.2038					43.73	AT1G09620	BRADI3G33360	OS09G0378300, OS09G0503400	GRMZM2G071333, GRMZM5G887303, GRMZM2G071333, GRMZM5G887303
Traes_1AL_1EB3BBACE	113.336	93.7127	36.4292	12.1037	209.051	20.2479	54.154	42.4195		-0.2745	-1.6106	-2.9662	-3.2599	-1.9299	-2.2754		0.5339	0.0004935	9.519e-08	7.954e-12	1.655e-05	4.837e-07		0.6767	0.001447	3.597e-07	4.288e-11	4.849e-05	1.334e-06		-0.7873	-0.1029	0.1029	0.0204	0.8084	0.8084					37.86	AT5G04290	BRADI2G20517		GRMZM2G370715, GRMZM2G375222
Traes_1AL_1ECB80DAF	12.5198	12.298	1.26877	3.08107	6.23523	0.3095	0.976867	0.280667		-0.0645	-3.2194	-2.4311	-3.454	-2.3715	-3.6081		0.8896	0.0001815	0.005594	0.002421	0.006299	0.001432		0.9333	0.0006124	0.01018	0.004306	0.01173	0.002536		-0.7119	0.5831	-0.5831	0.0476	0.1293	0.1293					46.97	AT1G05200, AT2G32390			GRMZM2G057459
Traes_1AL_1F0CBF920	3.7153	7.2057	2.24813	4.31303	13.4539	10.7644	0.757567	3.873		0.9405	-0.993	0.0299	-0.2896	-3.8961	-1.9293		0.16	0.2663	0.9729	0.6236	8.025e-05	0.004912		0.2892	0.3436	0.9781	0.6772	0.0002111	0.007986		-0.452	-0.1521	0.1521	0.2609	0.7191	0.7191				AWPM-19-like family protein [Source:Projected from Arabidopsis thaliana (AT5G18970) TAIR;Acc:AT5G18970]	58.44	AT5G18970	BRADI2G25960	OS01G0247900, OS01G0699900	GRMZM2G063975
Traes_1AL_1F1744680	169.58	176.91	66.7299	47.9499	177.072	28.3316	37.736	19.9906		0.0608	-1.3535	-1.8177	-2.5505	-2.2224	-3.0949		0.8227	3.248e-06	3.722e-08	5.097e-16	1.367e-13	2.155e-21		0.8941	1.933e-05	1.477e-07	4.569e-15	1.513e-12	3.455e-20		-0.8568	0.4902	-0.4902	0.0066	0.2175	0.2175					42.18	AT1G68830	BRADI2G17660	OS05G0549100	GRMZM2G010349
Traes_1AL_1F3DFA098	150.567	173.916	39.0764	31.0299	106.802	11.325	54.0798	22.7414		0.2107	-1.9143	-1.8978	-3.0559	-0.9775	-2.1871		0.4222	1.284e-10	1.161e-08	4.635e-17	0.0005643	3.007e-12		0.5767	2.716e-09	4.91e-08	4.663e-16	0.001287	1.383e-11		-0.6935	0.4245	-0.4245	0.0564	0.2945	0.2945				homogentisate prenyltransferase [Source:Projected from Arabidopsis thaliana (AT3G11945) TAIR;Acc:AT3G11945]	41.04	AT3G11945	BRADI2G18210	OS07G0576000	GRMZM2G113476
Traes_1AL_1F3FBE952	60.5985	25.6397	22.8425	16.9279	72.1956	26.7877	58.2418	61.336		-1.2164	-1.4322	-1.7311	-1.4893	-0.3179	-0.2331		0.001941	0.0006558	0.0003325	0.0002724	0.406	0.5413		0.01004	0.00185	0.0007541	0.0005566	0.4754	0.5922		-0.3233	-0.5776	0.5776	0.4348	0.1338	0.1338					51.98	AT1G01490	BRADI3G31920	OS10G0532300	GRMZM2G132690
Traes_1AL_1F4AA5978	384.406	401.196	1371.87	2232.22	249.184	1668.01	871.79	1628.03		0.0619	1.8213	2.5112	2.7214	1.7926	2.6866		0.8672	8.342e-07	1.166e-11	1.77e-13	1.262e-06	3.515e-13		0.9222	5.976e-06	6.984e-11	1.189e-12	4.357e-06	1.788e-12		0.8715	-0.0362	0.0362	0.0048	0.9322	0.9322				metacaspase 1 [Source:Projected from Arabidopsis thaliana (AT1G02170) TAIR;Acc:AT1G02170]	38.99	AT1G02170	BRADI3G33722	OS10G0565100	GRMZM2G155422, GRMZM2G035928
Traes_1AL_1F70A2C8B	275.655	336.664	1744.26	1806.96	19.7851	1082.82	655.09	1095.01		0.2878	2.6443	2.6908	5.7255	5.0035	5.7406		0.3937	3.719e-15	1.513e-15	9.902e-57	1.216e-43	4.394e-57		0.5496	2.557e-13	1.487e-14	1.766e-54	2.948e-41	1.368e-54		0.7486	0.2638	-0.2638	0.0326	0.5278	0.5278					49.86		BRADI2G22050	OS05G0482400	GRMZM2G167673
Traes_1AL_1FFBFB058	57.6595	36.1653	28.4706	12.1037	84.264	3.84017	36.8765	20.6316		-0.6588	-0.9908	-1.9477	-4.3069	-1.1997	-1.9811		0.00792	0.0004649	9.099e-07	7.39e-19	2.58e-06	1.934e-12		0.02973	0.001375	3.017e-06	8.865e-18	8.503e-06	9.092e-12		-0.5661	0.1354	-0.1354	0.1435	0.7492	0.7492					44.78		BRADI2G21820	OS05G0489700	GRMZM2G161009
Traes_1AL_2039E0912	53.4904	68.6801	11.0086	11.8379	28.4041	2.67877	3.96383	3.68983		0.3715	-2.2113	-1.97	-3.0676	-2.8416	-2.8034		0.2525	1.256e-07	2.831e-05	1.383e-07	1.215e-07	1.048e-07		0.4015	1.166e-06	7.613e-05	4.244e-07	4.846e-07	3.086e-07		-0.7207	0.64	-0.64	0.0437	0.0874	0.0874					43.94	AT2G21385	BRADI3G30127	OS09G0531100	GRMZM2G106917, GRMZM2G073865
Traes_1AL_2053BAA0E	91.8008	19.9439	308.277	767.693	1.13453	2114.42	400.11	281.065		-2.0381	1.6324	2.8652	9.875	7.6176	7.1409		0.05844	0.1276	0.007491	3.871e-18	2.162e-11	3.516e-10		0.1367	0.1831	0.01328	4.343e-17	1.584e-10	1.317e-09		0.6876	-0.0061	0.0061	0.0595	0.9885	0.9885					46.02	AT4G05340		OS07G0517800	GRMZM2G106807
Traes_1AL_206AE5B76	244.203	305.165	533.14	785.065	272.555	1514.87	710.144	792.769		0.3211	1.1166	1.6693	2.4639	1.3774	1.5358		0.1931	6.297e-06	2.264e-11	3.555e-24	1.63e-08	2.92e-10		0.3315	3.426e-05	1.313e-10	6.823e-23	7.38e-08	1.102e-09		0.7419	-0.4208	0.4208	0.0351	0.2992	0.2992					46.38	AT5G06110, AT3G11450, AT5G06110, AT3G11450, AT5G06110, AT3G11450	BRADI5G07300	OS04G0377932	AC191253.3_FG004, GRMZM2G116693, GRMZM2G315786
Traes_1AL_206E50150	31.43	33.8128	9.12477	3.50687	46.1336	10.285	21.0145	20.1564		0.0867	-1.7027	-2.536	-2.0697	-1.1315	-1.1941		0.7569	1.473e-05	1.443e-05	1.262e-08	0.0001896	8.659e-05		0.8495	7.111e-05	4.052e-05	4.423e-08	0.0004689	0.0001831		-0.6877	-0.2697	0.2697	0.0594	0.5183	0.5183				Pentatricopeptide repeat (PPR) superfamily protein [Source:Projected from Arabidopsis thaliana (AT1G08610) TAIR;Acc:AT1G08610]	46.91	AT1G08610	BRADI3G28747	OS10G0476900	AC233892.1_FG001
Traes_1AL_207BA0BD9	51.222	40.9383	53.697	19.7323	34.6622	28.4584	23.4953	22.3568		-0.3177	0.1026	-0.9049	-0.3071	-0.5493	-0.5961		0.1473	0.658	0.00383	0.2379	0.03736	0.02393		0.2722	0.7264	0.007201	0.2885	0.05842	0.03466		-0.7749	0.5103	-0.5103	0.0239	0.1963	0.1963					36.61	AT4G30900	BRADI1G61210		GRMZM2G106331
Traes_1AL_20886CABD	178.969	138.994	109.601	88.6886	194.218	55.3858	111.26	99.8509		-0.3613	-0.702	-0.992	-1.7251	-0.8027	-0.959		0.05282	0.0004361	1.294e-05	5.573e-16	3.284e-05	8.815e-07		0.1268	0.0013	3.658e-05	4.978e-15	9.186e-05	2.364e-06		-0.657	0.2337	-0.2337	0.0767	0.5775	0.5775					41.81	AT4G36190, AT4G36195, AT2G18080	BRADI3G30640	OS10G0511400	GRMZM2G031572
Traes_1AL_20F0BA8DA	39.6253	28.9437	14.0696	16.5767	40.0188	10.7926	24.5971	17.0041		-0.4421	-1.4847	-0.9719	-1.8457	-0.7063	-1.1901		0.08124	8.588e-06	0.007133	9.917e-08	0.01022	5.352e-05		0.175	4.478e-05	0.01271	3.101e-07	0.01821	0.0001162		-0.6706	0.1065	-0.1065	0.0688	0.8018	0.8018					39.8
Traes_1AL_2103C5913	237.992	278.165	1146.2	1408.43	68.0751	2525.51	1692.38	2793.11		0.2244	2.251	2.544	5.1718	4.5992	5.3167		0.5419	8.585e-10	4.83e-12	2.891e-44	2.395e-35	1.039e-46		0.6833	1.47e-08	3.014e-11	2.425e-42	3.232e-33	1.69e-44		0.853	-0.2042	0.2042	0.0071	0.6276	0.6276					54.17	AT1G27130, AT1G10360, AT1G69920, AT1G59670, AT1G10370, AT1G27140, AT1G59700, AT1G69930, AT1G27130, AT1G10360, AT1G69920, AT1G59670, AT1G10370, AT1G27140, AT1G59700, AT1G69930, AT1G27130, AT1G10360, AT1G69920, AT1G59670, AT1G10370, AT1G27140, AT1G59700, AT1G69930, AT1G27130, AT1G10360, AT1G69920, AT1G59670, AT1G10370, AT1G27140, AT1G59700, AT1G69930, AT1G27130, AT1G10360, AT1G69920, AT1G59670, AT1…	BRADI3G31707	OS10G0525400, OS10G0481300, OS10G0525800	GRMZM2G145069, GRMZM2G475059, GRMZM2G149182, GRMZM2G145069, GRMZM2G475059, GRMZM2G149182, GRMZM2G145069, GRMZM2G475059, GRMZM2G149182
Traes_1AL_21556BB18	10.8534	54.7392	12.3593	15.7251	9.15473	9.39127	7.38503	5.13113		2.2799	0.1814	0.473	0.0579	-0.2871	-0.7628		0.0009895	0.8046	0.5374	0.9374	0.6991	0.3184		0.005919	0.8515	0.5979	0.9475	0.7513	0.369		-0.2984	0.6677	-0.6677	0.4728	0.0704	0.0704					42.32	AT2G45800, AT3G61230, AT1G01780	BRADI3G30200	OS10G0503100
Traes_1AL_21BDC2BB5	813.012	568.803	2934.02	5141.53	542.172	3056.48	1464.04	2609.01		-0.5097	1.834	2.6332	2.4707	1.4192	2.2448		0.2174	8.796e-06	1.781e-10	2.12e-09	0.000587	5.297e-08		0.3606	4.577e-05	9.312e-10	8.231e-09	0.001335	1.61e-07		0.812	0.0153	-0.0153	0.0144	0.9713	0.9713					47.35	AT1G71950	BRADI2G24260	OS05G0432700	GRMZM2G118037
Traes_1AL_222FC742B	30.4526	44.6314	5.18117	10.7388	58.5654	13.1245	26.9574	13.3175		0.551	-2.5389	-1.2484	-2.1185	-1.1158	-2.1294		0.0228	3.173e-08	0.0026	1.623e-11	1.149e-05	2.006e-12		0.06688	3.513e-07	0.005049	8.378e-11	3.444e-05	9.407e-12		-0.6205	-0.2057	0.2057	0.1007	0.6251	0.6251					47.48	AT1G66830, AT2G01210, AT1G25320	BRADI2G13790	OS01G0514700	GRMZM2G409893
Traes_1AL_22B3A3A3C	40.1408	60.1539	57.9955	112.107	15.3967	48.9738	59.5155	73.5993		0.5997	0.5428	1.4852	1.5763	1.9357	2.2292		0.003472	0.01543	4.67e-11	4.669e-10	1.098e-15	3.49e-21		0.0158	0.02904	2.615e-10	1.979e-09	1.746e-14	5.44e-20		0.804	0.3618	-0.3618	0.0162	0.3785	0.3785					43.16	AT1G65860, AT1G62570, AT1G12160, AT1G12130, AT1G62580, AT1G62540, AT1G62620, AT1G63340, AT1G12200, AT1G62560, AT1G63370, AT1G12140, AT1G62600	BRADI3G32990	OS10G0553800	GRMZM2G089121
Traes_1AL_22BFD3F69	118.497	98.3727	18.996	22.5475	459.103	81.3777	131.32	25.0388		-0.2601	-2.6097	-2.1117	-2.4569	-1.793	-4.1329		0.3909	7.894e-13	5.832e-08	1.208e-15	1.936e-09	6.568e-35		0.547	2.912e-11	2.26e-07	1.042e-14	1.01e-08	4.457e-33		-0.7204	-0.3911	0.3911	0.0438	0.3381	0.3381					56.69			OS07G0529700
Traes_1AL_22D4D9883	63.5073	47.8517	34.2029	19.8176	72.1539	31.2541	38.0127	45.2535		-0.4082	-0.8683	-1.4163	-1.2551	-0.9177	-0.6739		0.1063	0.002175	6.134e-05	8.74e-06	0.0005785	0.009582		0.2138	0.005248	0.0001565	2.168e-05	0.001318	0.01484		-0.757	-0.2041	0.2041	0.0296	0.6278	0.6278					44.26	AT1G62450, AT1G12070, AT3G07880	BRADI2G14110
Traes_1AL_22D77EE15	166.679	17.0111	1601.84	1263.68	10.7595	5115.59	858.327	425.395		-3.0783	3.0849	2.7597	8.3619	5.9188	4.9616		0.001906	0.001702	0.005026	3.841e-17	2.577e-09	5.997e-07		0.009893	0.004234	0.009234	3.896e-16	1.32e-08	1.637e-06		0.6206	-0.0791	0.0791	0.1006	0.8524	0.8524					61.25
Traes_1AL_2312E9D23	2.26303	8.92613	1.3218	8.00897	3.37717	1.75023	4.68487	2.5672		1.8698	-0.7442	1.7794	-0.725	0.4208	-0.4017		0.01327	0.4663	0.03639	0.4061	0.5719	0.6208		0.04421	0.5476	0.05558	0.4635	0.6364	0.6674		0.1774	0.2552	-0.2552	0.6743	0.5419	0.5419					40.65	AT5G20450	BRADI2G48076	OS01G0713900	AC195154.3_FG004
Traes_1AL_2345442A1	36.6692	30.1706	16.9531	23.628	60.4226	14.7935	19.3598	14.2007		-0.2833	-1.106	-0.6756	-2.0606	-1.6285	-2.117		0.3134	0.001129	0.06742	1.102e-09	1.23e-07	1.418e-10		0.4695	0.002958	0.09653	4.452e-09	4.903e-07	5.52e-10		-0.75	0.1514	-0.1514	0.0321	0.7204	0.7204					46.69	AT5G46170, AT4G18380, AT1G30200, AT5G46170, AT4G18380, AT1G30200	BRADI2G20270	OS05G0510400	GRMZM2G157631, GRMZM2G009717
Traes_1AL_23C084359	613.537	544.7	1698.52	1306.82	398.685	1693.09	803.025	1117.88		-0.1706	1.4661	1.0665	2.0803	1.0086	1.4841		0.3558	1.652e-15	1.245e-08	1.311e-29	5.187e-08	8.686e-16		0.5131	1.234e-13	5.248e-08	3.835e-28	2.182e-07	6.075e-15		0.6501	0.0497	-0.0497	0.081	0.9069	0.9069					42.22	AT1G30640	BRADI2G20200	OS05G0511400	GRMZM2G375904
Traes_1AL_23C7010BD	23.6024	9.88343	3.3925	1.36493	42.1799	3.0513	5.4745	2.40783		-1.2569	-2.6374	-3.3008	-3.6454	-2.8897	-4.0015		0.006818	2.385e-05	0.000136	7.592e-09	7.965e-08	8.302e-10		0.0265	0.0001077	0.0003286	2.739e-08	3.264e-07	3.003e-09		-0.8998	-0.043	0.043	0.0023	0.9195	0.9195					49.18	AT5G42210, AT2G16990, AT2G16980, AT2G16970	BRADI3G32390	OS05G0307100	GRMZM2G047187
Traes_1AL_2443520B1	0.9407	8.82743	9.19223	7.39403	7.7992	7.97417	7.43263	6.37143		3.1458	3.2169	2.6189	-0.0572	-0.0616	-0.2653		0.0001133	0.000132	0.004824	0.909	0.8999	0.5965		0.001069	0.0004666	0.008893	0.9229	0.9202	0.645		0.3965	-0.2705	0.2705	0.3308	0.5171	0.5171					42.81	AT1G30455, AT2G01280, AT3G09360, AT2G45100		OS05G0305100	GRMZM2G093422
Traes_1AL_245FEF7F6	72.4505	41.3753	8.8884	9.28857	75.6198	5.2179	18.6617	12.1326		-0.8006	-3.0059	-2.4008	-3.6178	-2.0422	-2.6467		0.002806	3.243e-14	1.389e-08	1.881e-16	1.144e-10	2.2e-14		0.01339	1.762e-12	5.817e-08	1.763e-15	7.35e-10	1.287e-13		-0.7595	0.1309	-0.1309	0.0288	0.7573	0.7573					47.57			OS08G0247600, OS10G0336300
Traes_1AL_246B50313	134.583	123.243	194.819	1212.73	101.468	383.251	256.761	399.427		-0.1226	0.5217	3.1281	1.8917	1.3232	1.9532		0.7881	0.2541	5.922e-12	3.14e-05	0.003637	1.683e-05		0.871	0.3302	3.662e-11	7.257e-05	0.007115	3.895e-05		0.8595	-0.0025	0.0025	0.0062	0.9954	0.9954				UDP-glucose pyrophosphorylase 3 [Source:Projected from Arabidopsis thaliana (AT3G56040) TAIR;Acc:AT3G56040]	40.64	AT3G56040	BRADI2G22680	OS05G0468600	AC197705.4_FG011
Traes_1AL_247E47551	338.861	329.37	1019.23	1320.93	280.33	999.234	426.714	586.974		-0.0401	1.5811	1.9349	1.8238	0.6037	1.06		0.8898	4.204e-08	2.488e-11	2.352e-10	0.03695	0.0002386		0.9334	4.495e-07	1.438e-10	1.037e-09	0.05785	0.0004746		0.662	0.1698	-0.1698	0.0737	0.6877	0.6877					44.44	AT2G17170, AT4G35230, AT2G17090, AT1G50990	BRADI3G32330	OS10G0542800	GRMZM2G026767
Traes_1AL_248F9075E	75.5829	63.9259	41.8046	56.2787	83.6847	14.8511	39.324	35.9405		-0.2407	-0.8267	-0.3636	-2.3767	-1.091	-1.2299		0.3069	0.001716	0.1961	3.682e-14	1.928e-05	1.919e-06		0.4625	0.004264	0.2487	2.686e-13	5.59e-05	4.955e-06		-0.4527	0.4519	-0.4519	0.26	0.2609	0.2609					46.65	AT3G63120	BRADI2G26090	OS05G0398000	GRMZM2G117298
Traes_1AL_24A47B15C	66.5416	87.0775	31.7874	92.499	109.836	29.3194	53.6865	67.3289		0.3938	-1.1046	0.4459	-1.9066	-1.0413	-0.7088		0.1098	0.0001406	0.1068	1.588e-11	4.297e-05	0.004307		0.2191	0.0004926	0.1454	8.212e-11	0.0001178	0.007069		-0.1488	0.105	-0.105	0.725	0.8046	0.8046					40.71	AT2G30100	BRADI2G29350	OS05G0353300	GRMZM2G084719
Traes_1AL_24A602D25	14.574	33.1034	41.1002	7.0137	7.1851	112.32	85.1968	65.945		1.1383	1.4465	-0.5814	3.9042	3.5172	3.1572		0.01477	0.002371	0.3387	1.942e-16	1.397e-13	4.02e-11		0.04798	0.005657	0.4014	1.817e-15	1.542e-12	1.653e-10		0.3272	-0.4386	0.4386	0.4288	0.277	0.277					43.55	AT5G10500, AT1G09720, AT1G58210, AT2G22560, AT5G10500, AT1G09720, AT1G58210, AT2G22560	BRADI3G39120	OS05G0466200	GRMZM2G422641, GRMZM2G318992
Traes_1AL_24ABD1479	4.01457	7.5595	9.47813	5.70493	13.1487	6.2533	6.5367	4.5524		0.838	1.1833	0.6437	-0.9492	-0.97	-1.445		0.3963	0.2381	0.5507	0.3293	0.3152	0.142		0.5523	0.3123	0.6103	0.3842	0.3817	0.1777		-0.3759	-0.1406	0.1406	0.3588	0.7399	0.7399					47.78	AT1G44760	BRADI2G24460	OS05G0428400	GRMZM5G887068, GRMZM2G038019
Traes_1AL_251977A0F	104.637	73.1147	436.695	487.314	106.855	350.938	72.8587	109.382		-0.5086	2.0445	2.1831	1.6959	-0.5457	0.0343		0.1944	1.286e-07	2.267e-08	1.07e-05	0.1673	0.93		0.3331	1.19e-06	9.248e-08	2.627e-05	0.2206	0.9412		0.3438	0.2804	-0.2804	0.4043	0.5012	0.5012					47.74
Traes_1AL_251C12A4D	39.8231	20.5182	10.0655	3.24097	31.4823	3.9123	9.34317	6.1563		-0.972	-2.0181	-3.3125	-2.7938	-1.7373	-2.4051		0.002034	7.098e-07	6.664e-07	3.413e-08	1.124e-05	6.774e-08		0.01042	5.189e-06	2.248e-06	1.13e-07	3.377e-05	2.037e-07		-0.8731	0.1976	-0.1976	0.0046	0.6391	0.6391					43.99	AT1G09820	BRADI3G29180	OS10G0484300	GRMZM5G818978
Traes_1AL_25576148E	1.96717	3.2787	50.0267	39.7356	0	57.3928	31.559	55.0062		0.8203	4.6041	4.1594	8.2283	7.372	8.1677		0.3158	1.187e-09	9.938e-08	1.504e-10	1.034e-08	2.001e-10		0.4719	1.961e-08	3.745e-07	6.806e-10	4.817e-08	7.673e-10		0.8461	-0.1156	0.1156	0.0081	0.7852	0.7852					57.78
Traes_1AL_255FF48FC	7.19313	13.0061	17.1013	9.563	12.6874	12.8296	17.9732	10.8858		0.8928	1.3037	0.4975	-0.0963	0.4985	-0.1682		0.04314	0.004666	0.3805	0.8215	0.2027	0.6884		0.1087	0.0102	0.4442	0.8473	0.2611	0.7299		0.172	-0.3243	0.3243	0.6838	0.4332	0.4332					36.98	AT3G23490	BRADI3G28470	OS10G0471300	GRMZM2G134747
Traes_1AL_25726E5E7	69.227	26.3117	56.6074	31.7301	15.805	105.127	17.4893	10.5668		-1.3784	-0.302	-0.8442	2.684	0.1683	-0.5752		0.0001003	0.3935	0.03318	2.261e-13	0.6811	0.1919		0.0009693	0.4756	0.05117	1.503e-12	0.7357	0.234		-0.3075	0.3894	-0.3894	0.4588	0.3403	0.3403					57.53		BRADI2G17982	OS05G0543600	GRMZM2G119693, GRMZM2G175232
Traes_1AL_258E7F2A3	15.4094	1.458	122.276	122.142	0.944033	595.09	104.078	43.9614		-3.1299	2.828	2.8169	8.5941	6.2047	5.0286		0.003734	0.004436	0.004804	2.461e-15	1.178e-08	4.101e-06		0.01673	0.009764	0.00886	2.054e-14	5.446e-08	1.02e-05		0.6218	-0.1452	0.1452	0.0998	0.7315	0.7315					69.59
Traes_1AL_259C7CB69	0.627133	0	0	0	25.6021	0.3095	13.5121	0		-2.6459	-2.0386	-1.4616	-5.6177	-0.8927	-7.2917		0.1454	0.2711	0.4299	0.0001419	0.3995	1.669e-05		0.2696	0.3488	0.4939	0.0003016	0.4688	3.865e-05		-0.3228	-0.5717	0.5717	0.4355	0.1387	0.1387					55.31	AT5G38160, AT3G57310, AT5G38170, AT5G38195, AT1G48750, AT1G43666, AT3G18280, AT5G38197, AT1G43667, AT2G14846, AT1G43665, AT4G12825, AT5G38180, AT1G07747, AT1G66850, AT5G38160, AT3G57310, AT5G38170, AT5G38195, AT1G48750, AT1G43666, AT3G18280, AT5G38197, AT1G43667, AT2G14846, AT1G43665, AT4G12825, AT5G38180, AT1G07747, AT1G66850, AT5G38160, AT3G57310, AT5G38170, AT5G38195, AT1G48750, AT1G43666, AT3…	BRADI2G17550, BRADI2G17540	OS05G0550300	GRMZM2G004909, GRMZM2G403007, GRMZM2G004909, GRMZM2G403007
Traes_1AL_25D27E7E2	5.28313	6.08783	6.64767	815.685	2.6474	1.54757	8.95207	12.7591		0.2064	0.339	7.1142	-0.4044	1.6745	2.1423		0.7766	0.6573	2.473e-25	0.6596	0.02661	0.003805		0.8629	0.7258	1.958e-23	0.7108	0.0431	0.006299		0.6314	0.4008	-0.4008	0.0931	0.325	0.325					63.74	AT5G01300	BRADI2G22660	OS05G0468800	AC197705.4_FG003
Traes_1AL_2644AE508	14.9795	8.82743	7.4882	79.6622	54.9785	9.6004	10.0234	1.9262		-0.7372	-0.9005	2.3212	-2.4378	-2.3772	-4.6756		0.2959	0.2263	0.0008092	0.000611	0.0007007	4.863e-08		0.4505	0.2989	0.001721	0.00119	0.001572	1.483e-07		-0.2131	0.2164	-0.2164	0.6123	0.6068	0.6068					58.55
Traes_1AL_268552E9D	2.91877	1.27773	0	0	14.2823	3.0513	5.70497	2.9275		-1.0255	-3.6844	-3.0861	-2.134	-1.2818	-2.2692		0.2389	0.01658	0.04718	0.00487	0.05679	0.002511		0.3859	0.03094	0.07008	0.008246	0.08491	0.004275		-0.4225	-0.7553	0.7553	0.2971	0.0302	0.0302					56.64	AT2G30933	BRADI2G15280	OS05G0581900	GRMZM2G163883, GRMZM2G019771
Traes_1AL_269D05D49	1.7944	3.52363	0.353367	5.25213	0.198133	6.5335	3.71477	0.720667		1.0206	-1.6687	0.8159	4.3673	3.7025	1.5153		0.1899	0.1892	0.4025	0.0001733	0.001789	0.2753		NA	0.2563	0.4665	0.000364	0.00372	0.3242		0.2974	0.071	-0.071	0.4743	0.8673	0.8673					66.44
Traes_1AL_26E629ECA	4.98047	9.797	26.9682	297.119	13.5287	11.9486	42.8065	113.784		0.9105	2.3002	5.6874	-0.098	1.6146	2.9884		0.2308	0.002299	1.394e-14	0.8927	0.0199	1.322e-05		0.3766	0.005508	1.193e-13	0.909	0.03322	3.101e-05		0.9051	-0.0573	0.0573	0.002	0.8928	0.8928					49.83	AT4G04080, AT3G01020, AT4G22220, AT4G04080, AT3G01020, AT4G22220	BRADI2G16040	OS05G0568100	GRMZM2G064336, GRMZM5G868273
Traes_1AL_26FB67814	5.1566	5.5618	2.93303	6.4841	9.75583	16.4041	7.07053	6.05923		0.1494	-0.5624	-0.0785	0.715	-0.4477	-0.7291		0.7838	0.4084	0.9147	0.1103	0.3722	0.1607		0.8681	0.4904	0.9299	0.1446	0.4411	0.199		-0.0504	-0.6766	0.6766	0.9057	0.0654	0.0654					44.29	AT2G48000, AT2G30780	BRADI2G25590	OS05G0407900	GRMZM2G080898
Traes_1AL_27293A71B	23.9487	14.5815	88.1116	229.972	11.9339	157.768	135.46	452.354		-0.6973	1.8355	3.1774	3.659	3.4452	5.1628		0.1946	0.0004249	1.047e-09	2.666e-12	4.474e-11	2.723e-23		0.3333	0.001272	4.993e-09	1.53e-11	3.097e-10	5.658e-22		0.926	-0.2796	0.2796	0.001	0.5024	0.5024					47.03			OS05G0527200
Traes_1AL_2731160E4	8.48687	2.6623	3.45647	0	5.8865	1.75023	5.44913	2.0649		-1.6388	-1.2955	-4.4804	-1.5052	-0.082	-1.4237		0.00342	0.04151	0.002091	0.03888	0.8791	0.03827		0.01562	0.06916	0.004134	0.05609	0.9028	0.05339		-0.7078	-0.1688	0.1688	0.0495	0.6894	0.6894					58.48	AT5G60335			GRMZM2G365736, GRMZM2G085320
Traes_1AL_27AF48326	2.13717	1.36137	16.1379	29.9067	0.3725	3.48677	0.325633	3.40917		-0.6425	2.8288	3.5334	2.7178	0.1353	2.8661		0.5282	0.001827	0.0001223	0.02165	0.9265	0.01368		0.6718	0.004502	0.0002976	0.03281	0.9421	0.02066		0.499	0.5545	-0.5545	0.2081	0.1538	0.1538					44.2
Traes_1AL_27F693181	169.795	237.094	301.314	679.341	181.891	494.93	479.723	422.605		0.4845	0.8206	1.9726	1.4366	1.3972	1.2145		0.003766	1.529e-06	1.03e-30	1.245e-18	7.426e-18	9.13e-14		0.01684	1.01e-05	2.972e-28	1.466e-17	1.683e-16	4.962e-13		0.9071	-0.2094	0.2094	0.0019	0.6186	0.6186					40.98	AT1G57765, AT1G09645, AT1G57765, AT1G09645	BRADI2G25080	OS05G0419600	GRMZM2G062452, GRMZM2G016153
Traes_1AL_282B8F3D9	33.2968	19.8998	290.943	159.877	11.0428	66.8203	22.9936	22.8526		-0.7144	3.0831	2.2001	2.5445	1.0398	1.0433		0.2118	3.084e-08	0.0001029	1.119e-05	0.08044	0.07929		0.3539	3.427e-07	0.0002533	2.741e-05	0.1157	0.1043		0.3719	0.5191	-0.5191	0.3643	0.1874	0.1874					49.53	AT4G02075, AT1G02610, AT4G02075, AT1G02610	BRADI2G11577	OS01G0303600	GRMZM2G103755, GRMZM2G378054
Traes_1AL_285CB61AE	54.1486	34.1616	666.768	553.492	9.59713	1308.42	264.812	252.457		-0.6388	3.5162	3.2485	6.8557	4.6182	4.5515		0.3876	1.604e-06	9.792e-06	4.991e-20	7.174e-10	1.259e-09		0.5439	1.054e-05	2.814e-05	6.717e-19	4.033e-09	4.482e-09		0.6978	-0.0213	0.0213	0.0543	0.9601	0.9601					43.61	AT5G14700
Traes_1AL_287433591	340.742	236.76	149.951	88.7363	202.98	91.8833	81.7694	64.2041		-0.5248	-1.1667	-1.8739	-1.1134	-1.3087	-1.6695		0.001394	3.543e-11	5.392e-19	2.377e-09	2.312e-12	5.144e-18		0.007735	8.662e-10	9.596e-18	9.166e-09	2.032e-11	4.964e-17		-0.9067	0.5377	-0.5377	0.0019	0.1693	0.1693				urease accessory protein G [Source:Projected from Arabidopsis thaliana (AT2G34470) TAIR;Acc:AT2G34470]	49.5	AT2G34470	BRADI2G16410	OS05G0565200	GRMZM2G413652
Traes_1AL_289284CA4	104.892	93.9304	51.7527	28.2731	99.7892	23.5674	47.8788	35.4111		-0.1579	-0.9907	-1.538	-1.9611	-1.0652	-1.4773		0.5379	0.0003877	3.364e-06	1.354e-10	0.0001062	1.916e-07		0.68	0.001176	1.032e-05	6.169e-10	0.0002737	5.5e-07		-0.8154	0.2922	-0.2922	0.0136	0.4826	0.4826					41.43	AT3G20475	BRADI3G14127	OS05G0498300	GRMZM6G304724
Traes_1AL_297FBF3A3	164.142	95.8616	90.6422	269.032	224.142	51.6553	100.22	100.91		-0.7747	-0.8755	0.6227	-2.0713	-1.1627	-1.1588		7.865e-05	2.952e-05	0.002341	5.687e-21	5.743e-09	6.108e-09		0.0007999	0.0001291	0.004586	8.301e-20	2.782e-08	2.038e-08		-0.0928	0.2932	-0.2932	0.827	0.481	0.481					45.46		BRADI3G33400	OS10G0561400	GRMZM5G813892, GRMZM2G034110
Traes_1AL_2AA9CB98D	40.4183	23.8278	25.0275	3.82887	32.3308	14.924	17.3906	24.3178		-0.7464	-0.612	-2.8613	-1.1804	-0.8744	-0.3888		0.01448	0.06352	1.337e-06	0.001177	0.01024	0.2255		0.04727	0.1001	4.338e-06	0.002196	0.01823	0.2712		-0.6965	-0.1316	0.1316	0.0549	0.7562	0.7562					42.53		BRADI2G19120, BRADI2G19110	OS01G0961600
Traes_1AL_2AC682D6D	0.8829	2.4894	3.61207	8.17103	7.7221	3.7333	1.2006	1.14327		1.316	1.8505	2.8383	-1.0622	-2.6452	-2.7036		0.1715	0.06317	0.004332	0.1309	0.003406	0.002799		NA	0.09964	0.008058	0.1688	0.0067	0.004732		-0.0147	0.0769	-0.0769	0.9725	0.8564	0.8564					54.73	AT2G21230, AT4G38900	BRADI3G31890	OS10G0531900	GRMZM2G353553
Traes_1AL_2B1000189	30.9118	32.088	6.5377	11.1938	38.8355	7.4575	10.8582	4.07077		0.06	-2.0958	-1.215	-2.5072	-1.823	-3.2315		0.8551	5.687e-06	0.009209	3.698e-08	3.575e-06	2.208e-10		0.9147	3.14e-05	0.01602	1.218e-07	1.154e-05	8.434e-10		-0.8118	0.2697	-0.2697	0.0144	0.5183	0.5183				like SEX4 1 [Source:Projected from Arabidopsis thaliana (AT3G01510) TAIR;Acc:AT3G01510]	39.52	AT3G01510	BRADI3G34990	OS08G0379300	GRMZM2G127374
Traes_1AL_2B62AA327	19.0416	13.2946	16.391	9.69593	17.6801	11.9586	7.9998	9.4445		-0.4995	-0.1483	-0.8081	-0.5304	-1.0932	-0.8199		0.1051	0.6615	0.07756	0.1289	0.00409	0.02128		0.2121	0.7293	0.1093	0.1665	0.007918	0.0311		-0.8667	0.384	-0.384	0.0053	0.3477	0.3477					40.95
Traes_1AL_2B919E578	229.646	167.697	139.779	78.7823	123.317	51.0152	100.318	96.1801		-0.4492	-0.7089	-1.3501	-1.2157	-0.3028	-0.3427		0.03619	0.00149	9.66e-08	7.914e-07	0.183	0.1323		0.09495	0.00377	3.647e-07	2.227e-06	0.2387	0.1666		-0.6046	0.5589	-0.5589	0.1123	0.1498	0.1498				camphor resistance CrcB family protein [Source:Projected from Arabidopsis thaliana (AT2G41705) TAIR;Acc:AT2G41705]	45.51	AT2G41705	BRADI3G33810	OS10G0567000	GRMZM2G116327
Traes_1AL_2BDE8939B	23.6602	12.1772	21.2406	4.60587	17.5281	20.3209	12.7612	6.41633		-0.9603	-0.1929	-1.9684	0.222	-0.4304	-1.4135		0.02529	0.6593	0.001912	0.6105	0.3424	0.005368		0.0725	0.7275	0.00381	0.6646	0.4103	0.008674		-0.7851	0.0012	-0.0012	0.021	0.9977	0.9977					70
Traes_1AL_2BEB87276	5.8926	7.05457	0.562033	2.62607	13.4817	3.2978	1.80423	0		0.2223	-3.3348	-1.8329	-1.7978	-2.7978	-5.9836		0.7237	0.005127	0.08238	0.009323	0.0004251	3.749e-05		0.8256	0.01108	0.1153	0.01508	0.0009911	8.308e-05		-0.7807	0.0897	-0.0897	0.0222	0.8327	0.8327					49.9	AT5G23480, AT5G08430, AT5G63700	BRADI2G25017	OS01G0884500	GRMZM2G408096
Traes_1AL_2C3519524	2.23447	0.8831	0.9154	0	1.3479	0.377067	0.757567	1.00457		-1.3853	-1.3672	-3.2015	-1.5061	-0.7933	-0.7851		0.1663	0.2417	0.05024	0.2629	0.499	0.4993		NA	NA	0.07415	0.3146	0.5674	0.5511		-0.7006	0.0089	-0.0089	0.053	0.9834	0.9834					52.21
Traes_1AL_2C64052F0	249.265	144.084	164.691	90.1466	189.402	114.214	124.343	82.8338		-0.7766	-0.5896	-1.4071	-0.7072	-0.5952	-1.1686		0.1771	0.3072	0.01745	0.2221	0.3029	0.04399		0.3113	0.3873	0.02861	0.2716	0.3687	0.06068		-0.9177	0.3134	-0.3134	0.0013	0.4498	0.4498					42.28	AT2G26670, AT1G58300, AT1G69720, AT2G26670, AT1G58300, AT1G69720	BRADI1G36640	OS06G0603000	GRMZM2G043277, GRMZM2G101004
Traes_1AL_2CAAB9D4A	7.5067	5.1	0.353367	0	5.2948	0.9961	0.651233	0		-0.5581	-3.7351	-4.5156	-2.0801	-2.6755	-4.792		0.4576	0.003117	0.003781	0.0418	0.0152	0.001742		NA	0.007176	0.007117	0.05992	0.02607	0.003044		-0.9378	0.185	-0.185	0.0006	0.6609	0.6609					68.04	AT1G21340		OS03G0585600	GRMZM2G146283
Traes_1AL_2CB1F6DC2	66.679	80.7713	206.794	501.055	27.9178	91.5976	102.625	160.557		0.2795	1.6321	2.8704	1.6802	1.8637	2.5048		0.3665	1.154e-07	1.254e-20	2.239e-07	6.131e-09	2.407e-15		0.5233	1.081e-06	3.099e-19	6.706e-07	2.959e-08	1.587e-14		0.8105	0.4043	-0.4043	0.0147	0.3205	0.3205					45.63		BRADI2G17230	OS05G0554400	GRMZM2G477340
Traes_1AL_2CFFBD60E	44.4166	35.4127	125.329	287.008	23.2842	372.861	75.9781	83.7058		-0.3156	1.4796	2.6228	3.9548	1.6855	1.8242		0.4795	0.0007937	2.963e-09	2.109e-19	0.0001656	4.391e-05		0.6293	0.002182	1.344e-08	2.676e-18	0.0004138	9.646e-05		0.6407	0.0023	-0.0023	0.087	0.9958	0.9958					40.04	AT3G04030, AT5G18240, AT3G04030, AT5G18240	BRADI2G21880	OS05G0488600	GRMZM2G701218, AC234155.1_FG002
Traes_1AL_2D05BFB1A	26.1558	17.1124	16.1547	13.1282	24.5231	5.174	10.1051	7.19923		-0.5906	-0.69	-1.2579	-2.1806	-1.3105	-1.7525		0.0437	0.04201	0.00555	1.604e-06	0.0003004	8.524e-06		0.1098	0.06989	0.01011	4.35e-06	0.000718	2.045e-05		-0.6928	0.541	-0.541	0.0568	0.1662	0.1662					42.76	AT3G62920	BRADI2G27380	OS05G0371500	GRMZM2G701144, GRMZM2G371890
Traes_1AL_2D33A18FA	25.7307	20.5157	15.7061	8.27487	40.4626	2.60667	25.7279	12.7498		-0.3162	-0.7297	-1.382	-3.7442	-0.6598	-1.6108		0.2814	0.03662	0.003592	2.974e-11	0.02106	9.371e-07		0.4344	0.062	0.006792	1.482e-10	0.03494	2.505e-06		-0.4805	0.0848	-0.0848	0.2282	0.8418	0.8418					45		BRADI3G28050	OS07G0170800	GRMZM2G139066
Traes_1AL_2D5C7C5B4	51.7553	49.0171	23.1978	24.8537	49.9105	4.2218	24.6825	13.6091		-0.0857	-1.1294	-0.9757	-3.3183	-1.0285	-1.8065		0.7715	0.0008906	0.01008	1.134e-11	0.001583	3.94e-07		0.8597	0.002408	0.01738	5.983e-11	0.003327	1.096e-06		-0.5225	0.4792	-0.4792	0.1841	0.2296	0.2296					39.25	AT4G17470, AT3G60340, AT5G47350, AT5G47340, AT4G17483, AT5G47330, AT4G17480	BRADI3G33500	OS10G0563000	GRMZM2G093880
Traes_1AL_2D6E49CDD	15.9731	13.1308	4.6757	1.68697	21.9721	4.25457	3.86863	3.8524		-0.2891	-1.7407	-2.6956	-2.1764	-2.485	-2.5314		0.5746	0.00634	0.002535	0.0004379	8.572e-05	6.399e-05		0.71	0.01334	0.004934	0.00087	0.0002244	0.0001376		-0.9317	0.0443	-0.0443	0.0008	0.9171	0.9171				helicases;ATP-dependent helicases;nucleic acid binding;ATP binding;DNA-directed DNA polymerases;DNA binding [Source:Projected from Arabidopsis thaliana (AT4G32700) TAIR;Acc:AT4G32700]	40.81	AT4G32700	BRADI4G08146, BRADI4G08152	OS12G0291000	GRMZM2G141948, GRMZM2G454594, GRMZM2G141948, GRMZM2G454594
Traes_1AL_2E3E0A5C2	13.0449	17.7704	2.13463	10.7679	7.64497	3.53523	6.478	3.8459		0.4423	-2.4926	-0.2968	-0.9258	-0.2408	-0.8395		0.3704	0.0009183	0.629	0.1549	0.6786	0.1786		0.5271	0.002472	0.6833	0.1968	0.7335	0.2191		-0.3521	0.4178	-0.4178	0.3924	0.303	0.303					57.42		BRADI2G27940	OS05G0360400	GRMZM2G340444, GRMZM2G302912
Traes_1AL_2E829656F	198.766	117.427	102.507	74.6085	154.758	40.7413	69.7016	73.6312		-0.7595	-0.9289	-1.2208	-1.8536	-1.1535	-1.0712		0.001171	0.0001424	6.292e-06	3.723e-12	3.436e-06	1.437e-05		0.00675	0.0004982	1.859e-05	2.095e-11	1.112e-05	3.356e-05		-0.705	0.4536	-0.4536	0.0508	0.259	0.259				UDP-Glycosyltransferase superfamily protein [Source:Projected from Arabidopsis thaliana (AT5G04480) TAIR;Acc:AT5G04480]	41.33	AT5G04480	BRADI3G32630	OS10G0546200
Traes_1AL_2E9C3A36B	9.7494	2.0874	221.357	144.331	1.12603	852.4	153.542	24.3275		-2.013	4.332	3.7257	9.0208	6.6397	4.0859		0.0339	6.842e-07	2.228e-05	8.034e-21	6.175e-12	2.899e-05		0.09028	5.026e-06	6.085e-05	1.159e-19	5.009e-11	6.515e-05		0.5784	-0.1165	0.1165	0.1331	0.7835	0.7835					59.24
Traes_1AL_2EBF6E6C5	38.8684	9.12587	380.007	901.563	0.752633	11.03	17.3109	143.842		-1.9912	3.2012	4.4103	3.4952	4.1137	7.0699		0.008577	1.237e-05	1.738e-09	0.0002389	1.095e-05	1.292e-14		0.03163	6.125e-05	8.086e-09	0.0004921	3.297e-05	7.772e-14		0.672	0.5032	-0.5032	0.0679	0.2037	0.2037					44.41	AT2G42750	BRADI2G19010	OS05G0529700	GRMZM2G029546
Traes_1AL_2EC98608D	230.564	578.48	300.831	566.942	235.673	1080.47	1073.44	1289.89		1.3235	0.3803	1.3244	2.1886	2.1842	2.4478		1.161e-11	0.05816	6.209e-11	7.621e-30	7.765e-30	3.709e-37		9.967e-10	0.09275	3.423e-10	2.271e-28	6.655e-28	2.953e-35		0.7359	-0.5204	0.5204	0.0374	0.1861	0.1861					49	AT3G47520	BRADI3G37140, BRADI4G02920	OS01G0829800, OS08G0434300, OS01G0829800, OS08G0434300	GRMZM2G068455, GRMZM2G161245, GRMZM2G068455, GRMZM2G161245, GRMZM2G068455, GRMZM2G161245, GRMZM2G068455, GRMZM2G161245
Traes_1AL_2EDF05396	225.029	183.483	37.462	36.764	474.349	27.5256	38.912	24.0824		-0.2909	-2.5605	-2.3839	-4	-3.5821	-4.2334		0.4614	1.128e-09	8.634e-08	6.749e-21	4.954e-18	3.278e-23		0.6127	1.877e-08	3.281e-07	9.794e-20	1.151e-16	6.758e-22		-0.8695	0.1774	-0.1774	0.005	0.6742	0.6742					46.02		BRADI2G21407	OS05G0491500	GRMZM2G117854
Traes_1AL_2EF38544E	16.7684	41.4239	44.8995	39.9993	15.1569	201.54	84.6573	102.256		1.2617	1.3529	1.048	3.7072	2.4746	2.7432		2.083e-06	1.846e-06	0.001374	6.682e-56	5.512e-24	6.926e-30		4.078e-05	1.188e-05	0.002807	1.153e-53	2.67e-22	3.074e-28		0.6294	-0.4679	0.4679	0.0945	0.2423	0.2423					43.25	AT1G16420, AT1G79340, AT1G79320, AT1G79330, AT1G79310	BRADI2G21100	OS05G0496500	GRMZM2G066041
Traes_1AL_2EF5725B5	623.804	315.997	272.79	80.4109	370.661	45.2543	106.387	65.8026		-0.9744	-1.1819	-2.778	-2.9865	-1.7906	-2.4689		0.001305	0.0001136	1.19e-16	1.959e-19	1.035e-08	1.093e-14		0.00735	0.0004104	1.39e-15	2.494e-18	4.821e-08	6.641e-14		-0.811	0.5067	-0.5067	0.0146	0.2001	0.2001				coenzyme F420 hydrogenase family / dehydrogenase, beta subunit family [Source:Projected from Arabidopsis thaliana (AT1G04620) TAIR;Acc:AT1G04620]	44.62	AT1G04620	BRADI3G12690	OS04G0320100	GRMZM2G056686
Traes_1AL_2F1278623	92.0858	100.595	21.6892	6.69167	87.2659	2.3017	5.96957	2.70587		0.1277	-2.078	-3.1897	-4.8459	-3.8815	-4.8257		0.6927	2.929e-08	4.007e-10	8.276e-16	2.878e-16	3.868e-17		0.8025	3.271e-07	2.014e-09	7.254e-15	5.034e-15	3.267e-16		-0.8448	0.4877	-0.4877	0.0083	0.2203	0.2203					47.92	AT3G53920	BRADI2G14567	OS05G0589200	GRMZM5G830932
Traes_1AL_2F26F5C45	6.3749	14.6025	8.0007	0	15.0197	2.92073	0.757567	0		1.1384	0.3508	-3.9296	-2.1073	-3.999	-5.9006		0.1312	0.6608	0.009307	0.01218	0.0001806	4.727e-05		0.2501	0.7289	0.01618	0.01932	0.0004482	0.0001034		-0.9068	0.2596	-0.2596	0.0019	0.5346	0.5346					38.8			OS10G0478500
Traes_1AL_2F9105320	46.9747	16.579	17.2351	4.4168	39.8535	1.92463	6.29073	2.06813		-1.4652	-1.3701	-2.8048	-3.9495	-2.6223	-4.3141		3.076e-05	0.0003477	1.067e-06	4.822e-10	1.227e-08	7.701e-11		0.0003763	0.001071	3.508e-06	2.041e-09	5.659e-08	3.079e-10		-0.8463	0.419	-0.419	0.0081	0.3015	0.3015					47.95
Traes_1AL_2FCFD98E6	121.144	68.211	107.942	37.8545	53.2011	78.2137	55.8253	37.844		-0.8196	-0.154	-1.3412	0.5442	0.0706	-0.4636		0.009873	0.6311	0.0002449	0.09852	0.8319	0.1745		0.03515	0.7024	0.0005672	0.1306	0.8629	0.2146		-0.6551	0.4139	-0.4139	0.0779	0.308	0.308					43.65
Traes_1AL_304D5FDEC	3.96017	3.43573	13.9045	52.6022	4.0881	3.0513	9.0695	18.0705		-0.1926	1.7399	3.4936	-0.3341	1.0816	2.0675		0.7929	0.01267	3.263e-07	0.6676	0.1078	0.001279		0.874	0.02443	1.15e-06	0.7184	0.1497	0.002284		0.8045	0.2188	-0.2188	0.0161	0.6027	0.6027					43.26	AT5G38110, AT1G66740	BRADI2G17266	OS05G0553800	GRMZM2G492915
Traes_1AL_308EC1EFD	128.963	67.0879	42.5	19.4686	136.494	18.3096	35.3059	24.6636		-0.943	-1.5589	-2.5027	-2.8244	-1.9501	-2.4825		0.0003193	5.693e-08	1.213e-11	3.205e-18	1.073e-11	2.155e-16		0.002428	5.848e-07	7.251e-11	3.627e-17	8.342e-11	1.636e-15		-0.8794	0.1989	-0.1989	0.004	0.6368	0.6368					46.51	AT1G53930	BRADI4G10326	OS10G0491801, OS07G0492200
Traes_1AL_30C4B017F	69.8536	95.4582	462.813	258.571	69.6194	779.216	258.793	106.646		0.4534	2.7233	1.8334	3.4721	1.8886	0.6185		0.1008	1.162e-23	9.823e-11	2.357e-39	1.804e-12	0.02485		0.2056	5.842e-21	5.289e-10	1.439e-37	1.616e-11	0.03589		0.437	-0.0928	0.0928	0.279	0.827	0.827					44.47	AT2G42880	BRADI2G16337	OS05G0566400	GRMZM2G034052
Traes_1AL_30CB78219	2.41817	7.72467	8.0393	1.23197	16.5218	25.8837	13.2296	12.4448		1.5155	1.662	-0.5134	0.6421	-0.309	-0.3927		0.0751	0.05783	0.6585	0.3797	0.6783	0.5989		0.1652	0.09228	0.71	0.4366	0.7332	0.6473		-0.0952	-0.801	0.801	0.8226	0.0169	0.0169					40.87	AT1G52320, AT5G25590	BRADI2G26200	OS05G0394200	GRMZM2G074377
Traes_1AL_3101735C3	8.495	4.49177	1.62567	0.909967	8.6621	1.54757	1.08317	0		-0.8582	-2.1505	-2.416	-2.1131	-2.6847	-5.0537		0.461	0.09146	0.08739	0.09384	0.03814	0.001742		0.6124	0.1373	0.1216	0.125	0.05952	0.003045		-0.9591	0.269	-0.269	0.0002	0.5194	0.5194					46.45			OS01G0781700, OS01G0781200, OS11G0555300, OS01G0782100, OS05G0365300
Traes_1AL_312E8FA19	789.195	864.093	402.515	267.026	545.079	192.231	285.475	158.962		0.1303	-0.9664	-1.4682	-1.4785	-0.9292	-1.7724		0.5931	9.393e-05	1.226e-08	4.604e-09	0.0001825	2.26e-12		0.7249	0.0003488	5.169e-08	1.711e-08	0.0004524	1.054e-11		-0.8134	0.5814	-0.5814	0.0141	0.1307	0.1307					48.12				GRMZM2G018793
Traes_1AL_316A51A97	30.6154	24.0199	52.5628	66.704	20.024	275.113	97.4359	111.038		-0.3177	0.7537	1.1389	3.744	2.2668	2.4525		0.4137	0.05226	0.004761	4.484e-24	1.653e-09	5.934e-11		0.569	0.0845	0.008788	8.549e-23	8.728e-09	2.398e-10		0.6408	-0.4784	0.4784	0.0869	0.2305	0.2305					66.02		BRADI3G31450	OS10G0521500	GRMZM2G143703
Traes_1AL_31D0E413C	139.99	82.5897	103.162	38.5362	242.105	26.1085	104.694	17.5893		-0.7573	-0.4371	-1.6475	-3.112	-1.2095	-3.7572		0.01089	0.1493	2.985e-06	1.436e-20	4.538e-05	7.392e-27		0.03783	0.2091	9.218e-06	2.03e-19	0.000124	2.376e-25		-0.7569	0.2013	-0.2013	0.0297	0.6326	0.6326					49.72	AT5G50000, AT3G01490	BRADI2G15560	OS05G0577700	GRMZM2G063069
Traes_1AL_31EE3550E	71.8293	96.4138	7.91643	17.1354	62.316	3.97983	11.2648	4.49013		0.4321	-3.1258	-1.6529	-3.7495	-2.4476	-3.6855		0.1223	1.457e-13	1.789e-05	5.66e-14	4.936e-11	4.805e-15		0.2374	6.578e-12	4.954e-05	4.039e-13	3.394e-10	3.043e-14		-0.7258	0.4458	-0.4458	0.0415	0.2683	0.2683				plastid transcriptionally active 3 [Source:Projected from Arabidopsis thaliana (AT3G04260) TAIR;Acc:AT3G04260]	40.88	AT3G04260	BRADI3G28060	OS10G0462800	GRMZM5G846399, GRMZM2G116526
Traes_1AL_3205CA5CE	38.5778	58.5663	217.904	256.791	9.83337	441.953	214.827	369.804		0.6075	2.4888	2.6895	5.4337	4.4019	5.1792		0.1032	1.442e-11	7.074e-13	5.076e-43	1.459e-28	3.028e-39		0.2092	3.862e-10	4.866e-12	3.888e-41	1.112e-26	2.803e-37		0.8314	-0.1092	0.1092	0.0105	0.7968	0.7968					46.91	AT4G08330	BRADI2G22780	OS01G0833400	GRMZM2G064679
Traes_1AL_324513CB7	111.163	68.4035	54.0301	33.0041	114.133	24.9873	39.7163	52.1305		-0.6891	-1.0364	-1.8437	-2.1395	-1.5255	-1.1363		0.0005452	3.432e-06	4.086e-10	4.156e-17	1.463e-11	1.214e-07		0.003713	2.029e-05	2.051e-09	4.199e-16	1.106e-10	3.554e-07		-0.7462	0.2033	-0.2033	0.0335	0.6293	0.6293				RING/U-box superfamily protein [Source:Projected from Arabidopsis thaliana (AT3G15150) TAIR;Acc:AT3G15150]	48.75	AT3G15150	BRADI2G16600, BRADI2G16577	OS05G0563500	GRMZM2G022065
Traes_1AL_324584CCA	20.5285	68.1871	33.5383	18.7663	13.3163	127.64	91.0851	37.1743		1.6888	0.6886	0.1767	3.2237	2.7421	1.4617		0.0002314	0.1508	0.7384	2.401e-12	2.774e-09	0.002038		0.001886	0.2109	0.7797	1.387e-11	1.414e-08	0.003521		0.2355	-0.3149	0.3149	0.5745	0.4475	0.4475					44.8
Traes_1AL_324C5C146	35.6093	26.8962	81.1789	95.6675	16.3111	70.2797	56.8244	139.268		-0.4302	1.1452	1.35	2.0698	1.7831	3.0619		0.2859	0.003927	0.001015	3.864e-07	1.263e-05	1.565e-14		0.4393	0.008786	0.002123	1.127e-06	3.766e-05	9.319e-14		0.8778	-0.0403	0.0403	0.0042	0.9245	0.9245					48.56	AT3G07090	BRADI3G28530	OS10G0472400	GRMZM2G008972
Traes_1AL_3254CE5D6	545.94	523.132	390.391	222.403	500.677	234.189	347.024	217.778		-0.062	-0.48	-1.2039	-1.0873	-0.5271	-1.193		0.7984	0.05063	3.214e-06	1.182e-05	0.0313	1.429e-06		0.878	0.08217	9.88e-06	2.884e-05	0.04987	3.748e-06		-0.8735	0.3483	-0.3483	0.0046	0.3978	0.3978					41.5	AT1G34320, AT5G08660, AT1G34320, AT5G08660	BRADI2G24380	OS05G0430300	GRMZM2G077621, GRMZM2G097502
Traes_1AL_326B4C863	6158.76	7416.17	11220.5	19323.6	295.311	3324	2071.85	2654.36		0.2664	0.8602	1.6394	3.4706	2.793	3.1484		0.4178	0.008902	6.215e-07	9.926e-26	3.29e-17	1.857e-21		0.5729	0.01795	2.106e-06	2.142e-24	6.713e-16	3e-20		0.3749	0.7825	-0.7825	0.3601	0.0217	0.0217					49.63		BRADI2G24820, BRADI2G24840, BRADI2G24810	OS01G0132000, OS01G0131900, OS01G0132000, OS01G0131900, OS01G0132000, OS01G0131900	GRMZM2G156632
Traes_1AL_32AC149F6	50.1542	34.9967	110.537	154.934	32.1587	152.052	51.1583	58.4838		-0.5073	1.1312	1.531	2.2035	0.669	0.8478		0.1253	0.0004949	4.574e-06	7.416e-12	0.04597	0.01076		0.2417	0.00145	1.378e-05	4.016e-11	0.07032	0.01654		0.5426	0.1533	-0.1533	0.1647	0.717	0.717					42.87	AT5G08535, AT3G52350	BRADI3G29740	OS10G0491900	GRMZM5G832380
Traes_1AL_32B5F333B	54.81	45.2022	206.997	265.851	25.6092	72.2115	71.9401	77.6114		-0.2751	1.9139	2.2246	1.4727	1.4789	1.5836		0.3983	1.687e-09	6.577e-12	1.2e-05	9.303e-06	1.897e-06		0.5543	2.67e-08	4.054e-11	2.926e-05	2.831e-05	4.902e-06		0.676	0.4495	-0.4495	0.0657	0.2638	0.2638					37.15
Traes_1AL_32CCF4E72	1.69033	1.7894	2.27933	4.95707	13.5526	0.928533	1.1419	0.280667		-0.0357	0.3668	1.1745	-3.3561	-3.3142	-4.6207		0.9771	0.7745	0.3672	0.009058	0.008618	0.001233		NA	0.8268	0.4307	0.01468	0.0156	0.002206		-0.4173	0.1139	-0.1139	0.3037	0.7883	0.7883					55	AT1G58007, AT1G09812	BRADI2G24730	OS05G0426800	GRMZM2G032865
Traes_1AL_32D5F65DE	20.6706	31.0324	34.7334	49.2132	30.6333	18.6382	34.2651	77.0193		0.6229	0.7875	1.1577	-0.7099	0.1704	1.3175		0.05506	0.02124	0.001403	0.0412	0.5849	6.221e-06		0.1307	0.03846	0.002861	0.05913	0.6486	1.517e-05		0.7254	-0.0961	0.0961	0.0417	0.8209	0.8209					40.85	AT4G02430, AT1G02840, AT1G09140
Traes_1AL_3336F1DFB	64.4089	70.8248	40.8869	28.9441	59.1566	35.1509	53.2085	41.2248		0.1358	-0.657	-0.809	-0.6879	-0.1479	-0.5027		0.6351	0.03534	0.02159	0.02732	0.6172	0.09625		0.7581	0.06007	0.03471	0.04063	0.6782	0.1246		-0.7394	0.0733	-0.0733	0.036	0.863	0.863					45.74	AT2G35040	BRADI4G24880, BRADI3G17836	OS08G0206600	GRMZM2G368902
Traes_1AL_3359873E7	299.37	156.609	121.498	121.007	336.402	143.959	129.62	95.0404		-0.9302	-1.2799	-1.198	-1.2053	-1.3816	-1.8		1.683e-08	6.434e-13	9.962e-10	2.741e-12	9.81e-16	3.622e-24		6.514e-07	2.444e-11	4.764e-09	1.569e-11	1.576e-14	8.455e-23		-0.8938	0.0424	-0.0424	0.0028	0.9205	0.9205					39.96	AT1G22140	BRADI1G60977	OS03G0385301	GRMZM2G143086
Traes_1AL_33B8C72D0	331.784	171.399	251.082	91.0588	293.993	99.7581	113.945	121.999		-0.9508	-0.3869	-1.7649	-1.5543	-1.3691	-1.2656		9.135e-06	0.07415	1.796e-12	9.04e-12	8.358e-10	1.165e-08		0.0001389	0.1144	1.179e-11	4.831e-11	4.64e-09	3.777e-08		-0.8274	0.3029	-0.3029	0.0113	0.4659	0.4659					41.04	AT5G23920	BRADI3G32770	OS10G0548100	GRMZM2G304132
Traes_1AL_33C926BB4	111.828	166.217	34.4619	39.3631	108.906	3.90317	55.6984	12.812		0.5641	-1.6803	-1.366	-4.7259	-0.9602	-3.018		0.223	0.0005517	0.007019	1.231e-13	0.04224	4.515e-09		0.3672	0.001593	0.01252	8.448e-13	0.06521	1.524e-08		-0.5492	0.4702	-0.4702	0.1586	0.2397	0.2397					42.54			OS11G0633500
Traes_1AL_341E2A7A8	85.6259	76.4296	140.661	124.064	186.321	183.706	160.337	195.559		-0.1827	0.7058	0.4371	-0.0425	-0.2213	0.0708		0.3119	0.0001101	0.03366	0.7957	0.1768	0.6599		0.468	0.0003992	0.05183	0.8248	0.2317	0.7038		0.3912	-0.8335	0.8335	0.3379	0.0101	0.0101					40.84	AT2G34890, AT4G20320, AT3G12670, AT1G30820, AT2G34890, AT4G20320, AT3G12670, AT1G30820	BRADI2G14730	OS05G0570400, OS05G0569700
Traes_1AL_343932722	378.129	377.529	277.574	125.16	404.703	100.849	202.821	187.019		-0.0036	-0.4376	-1.532	-1.9858	-0.9943	-1.1159		0.9876	0.06762	5.73e-09	1.832e-15	3.275e-05	3.346e-06		0.9929	0.1057	2.518e-08	1.551e-14	9.163e-05	8.402e-06		-0.7382	0.2944	-0.2944	0.0365	0.4791	0.4791					38.67	AT1G50030	BRADI2G28007	OS05G0235300	GRMZM2G049342
Traes_1AL_343F2D219	35.3862	24.3079	15.5466	6.42577	36.3844	155.359	42.0269	7.19603		-0.5351	-1.1692	-1.9843	2.089	0.2191	-2.2503		0.1404	0.00448	0.0002375	6.238e-10	0.5377	6.324e-07		0.2628	0.009849	0.0005514	2.601e-09	0.6042	1.722e-06		-0.5128	-0.3928	0.3928	0.1938	0.3357	0.3357					61.13		BRADI2G17982	OS05G0543600	GRMZM2G119693, GRMZM2G175232
Traes_1AL_34404D5D8	4.5553	2.28593	3.6928	461.858	13.6126	8.17337	1.6281	10.7662		-0.8683	-0.2309	6.1199	-0.6484	-2.6576	-0.3442		0.5106	0.8625	1.687e-06	0.6128	0.04836	0.7866		0.6567	0.8987	5.391e-06	0.6667	0.07352	0.8175		0.4452	0.1842	-0.1842	0.269	0.6624	0.6624				Late embryogenesis abundant protein, group 3 [Source:UniProtKB/Swiss-Prot;Acc:Q03968]	59.81	AT3G15670, AT1G52690	BRADI2G18100	OS05G0542500	GRMZM2G096475
Traes_1AL_3447123F0	6.4905	13.3624	6.29783	0.909967	11.0114	38.5467	8.4793	0.360333		0.9867	-0.0423	-1.9269	1.7743	-0.3628	-4.145		0.2223	0.9609	0.09621	0.02171	0.6542	0.0005381		0.3665	0.9705	0.1325	0.0329	0.7118	0.001016		-0.6159	-0.1732	0.1732	0.104	0.6817	0.6817					49.83		BRADI3G36540		GRMZM2G414278
Traes_1AL_348812054	661.284	474.169	4387.52	1590.45	204.607	3893.82	963.913	1084.33		-0.4749	2.7062	1.2487	4.211	2.2151	2.3834		0.2368	1.416e-11	0.001899	1.057e-25	3.715e-08	3.15e-09		0.3835	3.805e-10	0.003787	2.277e-24	1.595e-07	1.08e-08		0.5003	0.1249	-0.1249	0.2067	0.7682	0.7682					46.19	AT2G37940, AT2G29525, AT3G54020	BRADI2G23597	OS05G0452900	GRMZM2G067036
Traes_1AL_34A811C52	7.70463	16.3068	10.1919	7.71607	22.4231	11.8089	6.04607	0.921633		1.0533	0.4458	-0.226	-0.8343	-1.8514	-4.1395		0.11	0.5233	0.7792	0.1984	0.006907	7.406e-06		0.2194	0.6028	0.8151	0.2459	0.01276	1.789e-05		-0.6996	0.2288	-0.2288	0.0534	0.5857	0.5857				Transducin/WD40 repeat-like superfamily protein [Source:Projected from Arabidopsis thaliana (AT3G06880) TAIR;Acc:AT3G06880]	40.65	AT3G06880	BRADI2G27847	OS05G0363500	GRMZM2G325804
Traes_1AL_34EA84D6C	22.3203	41.7915	365.145	1346.47	0	83.7591	132.243	244.796		0.8841	3.9162	5.7441	8.1355	8.7713	9.632		0.2351	1.21e-07	8.072e-15	1.305e-11	2.71e-13	9.619e-16		0.3815	1.129e-06	7.155e-14	6.829e-11	2.846e-12	6.689e-15		0.8322	0.3191	-0.3191	0.0104	0.4411	0.4411					53.44			OS01G0248300, OS01G0248500	GRMZM2G178875
Traes_1AL_3564C0828	1010.35	1399.23	7191.31	5417.66	45.4593	4270.18	1684.68	2346.92		0.4662	2.8065	2.3999	6.4891	5.1594	5.6334		0.2436	2.157e-12	1.964e-09	1.068e-56	1.935e-36	3.842e-43		0.3913	7.16e-11	9.087e-09	1.902e-54	2.857e-34	4.876e-41		0.6395	0.3582	-0.3582	0.0877	0.3836	0.3836					42.52	AT3G47770, AT5G61740, AT3G47790, AT3G47740, AT5G61700, AT3G47760, AT3G47780, AT3G47750	BRADI3G35390	OS08G0398300	GRMZM2G091478
Traes_1AL_35EF96724	3.90233	2.4676	28.5561	7.58097	7.528	192.321	28.0985	13.432		-0.6067	2.8505	1.1423	4.6182	1.8825	0.8158		0.3651	5.374e-07	0.09827	1.086e-24	7.177e-05	0.1047		0.522	4.072e-06	0.135	2.165e-23	0.0001902	0.1346		0.2993	-0.5305	0.5305	0.4714	0.1762	0.1762					56.81	AT2G44740, AT5G61650, AT5G07450	BRADI3G33590	OS10G0563900	GRMZM2G076468
Traes_1AL_35F140363	354.563	257.146	2518.74	4010.7	225.637	1758.55	1314.12	3387.21		-0.4574	2.7943	3.4545	2.9261	2.5109	3.8606		0.3231	1.416e-09	7.429e-14	2.35e-10	5.429e-08	5.967e-17		0.4795	2.29e-08	5.754e-13	1.036e-09	2.277e-07	4.899e-16		0.8974	-0.0736	0.0736	0.0025	0.8625	0.8625					41.23	AT1G80000, AT1G15280, AT1G80000, AT1G15280	BRADI2G18730	OS05G0534600	GRMZM2G121117, GRMZM2G035430
Traes_1AL_36750809D	884.298	833.07	10474	8521.15	303.345	22164.3	6698.42	3846.11		-0.0845	3.5225	3.2282	6.1139	4.4086	3.6182		0.8569	5.205e-14	5.387e-12	6.47e-39	5.077e-21	1.17e-14		0.9158	2.681e-12	3.346e-11	3.801e-37	1.729e-19	7.085e-14		0.6955	-0.0866	0.0866	0.0555	0.8385	0.8385					41.27	AT1G14610, AT1G27160	BRADI3G30350	OS10G0506200
Traes_1AL_36B201285	1040.35	1590.13	446.552	989.298	2170.61	842.376	901.919	744.655		0.6093	-1.2211	-0.0966	-1.3642	-1.2644	-1.5407		0.00108	1.637e-10	0.6142	3.499e-13	1.335e-11	2.005e-16		0.006343	3.356e-09	0.6698	2.268e-12	1.018e-10	1.53e-15		-0.5244	-0.1453	0.1453	0.1821	0.7313	0.7313				DCD (Development and Cell Death) domain protein [Source:Projected from Arabidopsis thaliana (AT3G27090) TAIR;Acc:AT3G27090]	46.83	AT3G27090	BRADI2G20890	OS05G0498700	GRMZM2G011923, GRMZM2G033117
Traes_1AL_36E53D1C5	152.656	75.0828	51.8026	23.2684	23.493	3.84473	6.10037	0		-1.0152	-1.54	-2.4683	-2.3876	-1.8691	-6.1451		0.01529	0.0003617	3.996e-07	7.434e-05	0.000607	1.461e-06		0.04924	0.001108	1.391e-06	0.0001639	0.001377	3.828e-06		-0.6745	0.7946	-0.7946	0.0665	0.0185	0.0185					42.32			OS11G0208900	GRMZM2G429759
Traes_1AL_375367151	139.636	135.462	67.5255	63.1717	175.027	43.6392	100.544	59.9577		-0.0448	-1.0261	-0.9579	-1.9592	-0.7986	-1.5222		0.8487	5.657e-05	0.0005836	1.082e-13	0.0008756	1.114e-09		0.9105	0.0002255	0.001272	7.474e-13	0.001929	3.985e-09		-0.7272	0.1508	-0.1508	0.0409	0.7215	0.7215					47.4	AT4G22756, AT4G12110	BRADI3G32510	OS10G0545200	GRMZM2G127067
Traes_1AL_3791A0A3A	147.94	34.4923	407.245	205.552	6.29573	15.5622	15.2651	31.4164		-2.0736	1.4553	0.4495	1.1855	1.2502	2.2873		5.853e-08	8.013e-05	0.2372	0.01705	0.01034	6.971e-07		1.938e-06	0.0003045	0.2938	0.02633	0.0184	1.89e-06		0.1793	0.8338	-0.8338	0.6709	0.0101	0.0101					49.15	AT3G24503	BRADI2G42380	OS01G0591300	GRMZM2G097706, GRMZM2G407949
Traes_1AL_37CBE96BC	9.25753	2.74733	45.7942	0.777	8.95343	64.0774	2.23617	6.82157		-1.7079	2.2688	-3.0272	2.7827	-1.907	-0.3896		0.01566	0.0002208	0.01031	2.692e-06	0.01604	0.5577		0.05013	0.0007245	0.01775	7.106e-06	0.02738	0.6079		-0.2923	-0.1734	0.1734	0.4824	0.6814	0.6814					44.54
Traes_1AL_37E52E57D	373.227	280.528	206.69	81.3961	342.156	156.524	142.085	61.9693		-0.4086	-0.8418	-2.096	-1.1205	-1.2668	-2.4611		0.09458	0.0007611	1.302e-13	8.796e-06	4.683e-07	1.455e-20		0.196	0.002105	9.77e-13	2.181e-05	1.718e-06	2.077e-19		-0.9735	0.2694	-0.2694	0	0.5188	0.5188					55.26	AT3G21500, AT4G15560	BRADI2G25550	OS05G0408900	GRMZM2G137151
Traes_1AL_389AEC45B	600.258	475.745	1363.01	2557.6	460.48	452.165	528.473	821.301		-0.334	1.177	2.0717	-0.0266	0.1976	0.83		0.2478	4.513e-05	7.492e-13	0.927	0.4951	0.004043		0.3962	0.000186	5.139e-12	0.9385	0.5635	0.006666		0.5923	0.5123	-0.5123	0.1218	0.1943	0.1943					42.81	AT3G19960, AT1G50360, AT3G19960, AT1G50360	BRADI3G29440	OS10G0488800	GRMZM2G139583, GRMZM2G113202
Traes_1AL_38B253498	12.5844	9.55107	2.47357	6.1599	20.9617	3.36537	7.87563	8.4048		-0.369	-2.0641	-0.7395	-2.3601	-1.3993	-1.3243		0.4008	0.001464	0.2161	3.135e-05	0.002651	0.003828		0.5568	0.003712	0.2708	7.246e-05	0.005328	0.006334		-0.474	-0.1825	0.1825	0.2354	0.6653	0.6653					51.33	AT2G39795, AT2G39790, AT5G02050, AT3G55605, AT5G05990	BRADI2G23470	OS05G0456000
Traes_1AL_38CE2200B	63.6575	77.9848	32.0738	19.0904	74.0231	33.9875	53.8664	55.6128		0.2869	-0.9333	-1.4854	-1.0556	-0.4503	-0.4075		0.4032	0.01217	0.0006276	0.003803	0.1979	0.243		0.5591	0.02359	0.001361	0.006548	0.2558	0.29		-0.6125	-0.2467	0.2467	0.1064	0.5559	0.5559					37.23	AT1G49250, AT1G08130	BRADI3G29530	OS10G0489200	GRMZM2G071304
Traes_1AL_38EEA508C	8.94537	5.67287	6.85247	2.14193	110.428	5.42057	7.76263	0		-0.6666	-0.3819	-1.5903	-4.1846	-3.8092	-8.6799		0.2683	0.551	0.06811	7.38e-12	3.293e-11	2.431e-10		0.4195	0.6291	0.0974	3.998e-11	2.334e-10	9.248e-10		-0.7719	-0.1357	0.1357	0.0248	0.7487	0.7487					54.32	AT5G01240		OS05G0447200	GRMZM2G067022
Traes_1AL_38F9A30EA	6.4184	26.5133	87.0305	26.7589	0.3725	233.398	27.9909	11.911		1.9758	3.6455	1.9609	8.6086	5.6125	4.3982		0.00204	1.011e-08	0.004079	4.064e-20	3.285e-09	5.235e-06		0.01044	1.289e-07	0.007627	5.515e-19	1.656e-08	1.287e-05		0.4118	0.1223	-0.1223	0.3107	0.7729	0.7729					55.74			OS03G0368900	GRMZM2G040638
Traes_1AL_3941B34AC	16.9302	21.9105	11.4681	9.93263	50.9306	62.6461	115.47	39.3584		0.3663	-0.5023	-0.2604	0.3248	1.1802	-0.3207		0.2353	0.192	0.5492	0.1921	4.582e-07	0.2143		0.3817	0.2596	0.609	0.2389	1.683e-06	0.2589		0.0141	-0.8974	0.8974	0.9736	0.0025	0.0025					47.37		BRADI4G14260	OS11G0600600
Traes_1AL_39849C8EC	13.4564	6.6467	11.305	5.99997	50.3525	49.9203	25.3738	10.9097		-0.9206	-0.178	-1.098	-0.0037	-0.982	-2.185		0.08032	0.7412	0.1079	0.9934	0.03351	1.259e-05		0.1736	0.7984	0.1467	0.9943	0.05302	2.96e-05		-0.3564	-0.76	0.76	0.3862	0.0286	0.0286					52.1	AT4G21340, AT4G05170	BRADI2G20720		GRMZM2G313058
Traes_1AL_3996E29ED	842.742	766.345	1977.15	2383.6	239.676	2159.45	569.715	1163.26		-0.1363	1.2247	1.4861	3.1581	1.2437	2.27		0.5997	2.37e-06	1.167e-08	1.187e-33	2.256e-06	4.121e-18		0.7303	1.473e-05	4.934e-08	4.714e-32	7.494e-06	4.035e-17		0.5623	0.3725	-0.3725	0.1469	0.3635	0.3635					53.87	AT5G46050, AT5G46040, AT5G46050, AT5G46040, AT5G46050, AT5G46040, AT5G46050, AT5G46040	BRADI3G28417, BRADI3G28410	OS10G0470700	GRMZM2G001676, GRMZM5G865298, GRMZM2G001676, GRMZM5G865298
Traes_1AL_39A9DD71A	87.1452	30.7687	72.1724	33.6083	98.0414	76.9413	42.1883	27.2946		-1.479	-0.2779	-1.1629	-0.3527	-1.2039	-1.7904		4.183e-06	0.3841	0.001625	0.2607	0.0001992	1.049e-07		7.322e-05	0.4661	0.003278	0.3124	0.0004911	3.09e-07		-0.7185	-0.0756	0.0756	0.0447	0.8588	0.8588					45.3	AT3G61620	BRADI2G16910	OS09G0252000	GRMZM2G345039
Traes_1AL_39EEA5520	450.6	253.663	124.036	48.7554	224.88	698.778	186.891	31.9194		-0.8198	-1.8442	-3.0045	1.6183	-0.2625	-2.7721		0.0497	1.373e-05	4.583e-11	0.0001072	0.533	3.82e-10		0.121	6.693e-05	2.57e-10	0.0002315	0.5999	1.426e-09		-0.7369	-0.0403	0.0403	0.037	0.9246	0.9246					42.13		BRADI2G22860		GRMZM2G051045
Traes_1AL_39F7B6277	8.2019	11.9216	3.85933	7.49787	9.96737	14.5561	8.86363	5.1695		0.5419	-1.0548	0.0802	0.527	-0.1497	-0.761		0.2739	0.1033	0.8985	0.2792	0.7694	0.1649		0.4258	0.1528	0.9164	0.3316	0.8129	0.2038		-0.3722	-0.2647	0.2647	0.3638	0.5263	0.5263					41.36	AT5G39680	BRADI2G15830	OS05G0572900	GRMZM2G163359
Traes_1AL_3A1D8DC66	847.823	1039.61	5796.88	10110.5	378.786	21113.2	5308.74	12146.2		0.2908	2.7388	3.5311	5.7284	3.761	4.9404		0.5343	4.737e-09	4.383e-14	1.821e-34	9.232e-16	4.62e-26		0.677	6.624e-08	3.494e-13	7.681e-33	1.491e-14	1.366e-24		0.8298	-0.2119	0.2119	0.0108	0.6144	0.6144					61.72	AT5G61320, AT1G64950, AT1G64900, AT2G12190, AT1G64930, AT3G03470, AT1G64940	BRADI3G30510		GRMZM2G181236
Traes_1AL_3A716350F	13.679	19.0383	4.64097	9.2679	131.323	5.7164	1.4199	0		0.4679	-1.5934	-0.39	-4.4041	-6.1333	-8.5684		0.5611	0.07417	0.6607	2.382e-07	3.584e-10	7.713e-10		0.6996	0.1144	0.7117	7.109e-07	2.113e-09	2.8e-09		-0.7674	0.1891	-0.1891	0.0262	0.6538	0.6538					52.79	AT5G07200, AT5G51810, AT1G60980, AT4G25420, AT5G07200, AT5G51810, AT1G60980, AT4G25420	BRADI2G24980	OS05G0421900	GRMZM2G049418, GRMZM2G368411
Traes_1AL_3A72906C7	407.665	230.148	137.738	54.0032	282.942	45.3584	105.778	51.8025		-0.8191	-1.546	-2.6336	-2.6633	-1.4145	-2.4209		0.005644	3.52e-07	8.044e-15	2.51e-16	3.478e-06	1.996e-14		0.02297	2.829e-06	7.133e-14	2.327e-15	1.125e-05	1.174e-13		-0.8685	0.3635	-0.3635	0.0051	0.3761	0.3761					42.74
Traes_1AL_3B3B8D793	66.7469	19.4156	70.3618	33.7541	41.7316	34.7938	18.693	28.537		-1.7137	0.0836	-1.102	-0.2852	-1.1264	-0.5594		9.292e-12	0.7206	0.0003796	0.2731	8.943e-05	0.0331		8.151e-10	0.7806	0.0008532	0.3251	0.0002334	0.04672		-0.3904	0.3746	-0.3746	0.339	0.3606	0.3606					47.33
Traes_1AL_3B488943E	60.6586	69.1081	17.4803	36.4796	77.7745	36.8738	67.6839	58.4299		0.1636	-1.8387	-0.5941	-1.0469	-0.2018	-0.3861		0.4025	1.665e-10	0.02777	2.965e-06	0.3048	0.05338		0.5583	3.408e-09	0.04357	7.784e-06	0.3707	0.07247		-0.2902	-0.3867	0.3867	0.4856	0.344	0.344					42.18	AT4G20720, AT1G05090, AT4G20720, AT1G05090	BRADI3G37280	OS08G0447500	GRMZM2G048276, GRMZM2G175474
Traes_1AL_3B659AABA	12.1708	7.80237	2.8523	1.23197	17.1216	0.619033	0	0		-0.6402	-2.1539	-2.8893	-4.2021	-6.2623	-6.3016		0.36	0.01156	0.009038	8.928e-05	2.461e-05	2.093e-05		0.5172	0.02256	0.01575	0.0001949	7.022e-05	4.787e-05		-0.8929	0.4099	-0.4099	0.0028	0.3132	0.3132					46.05	AT1G08320	BRADI2G23890	OS05G0443900	GRMZM2G000842
Traes_1AL_3B7DD6F4F	7.1313	8.0691	2.24813	6.5111	32.5223	7.9021	14.4235	5.08947		0.1491	-1.8111	-0.2545	-2.0742	-1.1546	-2.6046		0.8291	0.04206	0.7585	0.002483	0.07218	0.0002129		0.8982	0.06995	0.7972	0.004409	0.105	0.0004266		-0.3973	-0.5384	0.5384	0.3298	0.1686	0.1686					48.89		BRADI3G11170	OS01G0260800	AC233908.1_FG001, GRMZM2G054120
Traes_1AL_3B7E92634	288.742	129.567	103.936	62.5383	244.944	36.827	84.1072	43.3371		-1.149	-1.4456	-2.1025	-2.6429	-1.5494	-2.5149		3.446e-10	1.881e-13	8.08e-19	4.222e-31	4.279e-15	7.323e-31		2.118e-08	8.297e-12	1.386e-17	1.392e-29	6.141e-14	3.552e-29		-0.8274	0.3553	-0.3553	0.0112	0.3878	0.3878					40.26	AT3G23640		OS07G0420700	GRMZM2G311969, AC203753.4_FG006
Traes_1AL_3B838C090	246.644	205.977	49.4184	70.1754	226.983	22.0264	50.5722	24.1714		-0.2545	-2.3125	-1.7211	-3.223	-2.1736	-3.2508		0.197	5.039e-23	3.182e-12	2.174e-33	1.041e-21	8.142e-36		0.3361	2.172e-20	2.026e-11	8.46e-32	3.855e-20	5.963e-34		-0.7621	0.4544	-0.4544	0.0279	0.258	0.258					40.02	AT3G63490	BRADI2G26940	OS05G0388500	GRMZM2G005973
Traes_1AL_3BA3303CB	106.321	63.3789	45.2767	34.5766	120.469	48.844	48.1615	47.8385		-0.7355	-1.244	-1.4791	-1.25	-1.309	-1.3158		0.0001229	2.356e-08	5.045e-08	3.494e-09	3.47e-10	2.435e-10		0.001144	2.696e-07	1.969e-07	1.318e-08	2.052e-09	9.264e-10		-0.8898	-0.0761	0.0761	0.0031	0.8578	0.8578					45.35
Traes_1AL_3BB0DC21F	11.9974	18.751	9.57483	10.4459	14.4096	14.6766	14.1597	17.4263		0.6193	-0.4862	-0.2161	0.1053	-0.0449	0.2457		0.08405	0.2815	0.6692	0.7782	0.9043	0.4928		0.1795	0.3601	0.7188	0.8103	0.924	0.5446		-0.066	-0.4762	0.4762	0.8766	0.233	0.233					48.21	AT1G62120, AT1G61990, AT1G62150, AT1G61970, AT1G21150, AT1G62490, AT1G62110, AT5G07900, AT1G61980, AT5G23930, AT1G61960, AT1G62085, AT1G56380, AT3G46950, AT1G62010, AT1G62120, AT1G61990, AT1G62150, AT1G61970, AT1G21150, AT1G62490, AT1G62110, AT5G07900, AT1G61980, AT5G23930, AT1G61960, AT1G62085, AT1G56380, AT3G46950, AT1G62010	BRADI2G25837	OS05G0403600	GRMZM2G325350, GRMZM2G012999
Traes_1AL_3BE18A46A	13.0334	46.9323	6.93473	63.8045	46.8539	17.7279	2.93497	7.7363		1.8156	-0.9391	2.1402	-1.344	-3.8119	-2.5256		0.008384	0.2185	0.002476	0.05181	1.891e-06	0.0004532		0.0311	0.2902	0.004829	0.07283	6.357e-06	0.0008661		-0.2509	0.3203	-0.3203	0.5489	0.4392	0.4392					47.72
Traes_1AL_3BEB66DC7	126.382	82.2011	124.952	30.1306	70.0161	97.1375	61.8714	38.0927		-0.6101	-0.0009	-1.904	0.4829	-0.1774	-0.8648		0.008545	0.9969	1.578e-09	0.04594	0.4758	0.001001		0.03153	0.9978	7.376e-09	0.0653	0.5446	0.001816		-0.7439	0.2304	-0.2304	0.0344	0.5831	0.5831					51.48	AT3G54010	BRADI1G61590	OS03G0367000	GRMZM2G117746
Traes_1AL_3C186092E	79.1511	30.3302	76.1323	29.5697	57.0741	31.5399	25.1397	26.6634		-1.3878	-0.038	-1.2386	-0.8863	-1.2095	-1.0682		3.483e-10	0.8599	2.051e-05	0.0003619	2.138e-06	1.629e-05		2.138e-08	0.8969	5.633e-05	0.0007268	7.13e-06	3.777e-05		-0.6824	0.4178	-0.4178	0.0622	0.303	0.303					41.9
Traes_1AL_3C57468EB	0.327867	0	14.8051	1.554	0	26.3149	1.1419	0.641		-1.808	5.247	2.0418	7.9369	3.5135	2.9032		0.323	4.618e-05	0.1858	2.637e-07	0.03708	0.09531		0.4794	0.0001897	0.2373	7.832e-07	0.05803	0.1235		0.2154	-0.0615	0.0615	0.6084	0.8849	0.8849					72.55
Traes_1AL_3C5F581AC	274.196	297.117	56.9358	59.5924	468.562	68.4977	152.181	54.3713		0.1119	-2.2599	-2.1555	-2.7221	-1.6123	-3.0963		0.7301	5.857e-11	4.463e-09	1.025e-15	8.648e-07	1.103e-19		0.8302	1.351e-09	1.985e-08	8.896e-15	3.059e-06	1.37e-18		-0.817	0.0061	-0.0061	0.0133	0.9886	0.9886					38.79	AT2G39940	BRADI2G23730	OS05G0449500	GRMZM2G353209, GRMZM2G151536
Traes_1AL_3C796C3D3	11.1574	4.86037	4.2053	3.24097	11.3171	7.2055	6.08257	6.295		-1.2263	-1.2888	-1.5267	-0.5261	-0.8934	-0.8553		0.01829	0.03283	0.04153	0.3145	0.09664	0.1078		0.05643	0.05634	0.06258	0.3685	0.136	0.1382		-0.6966	-0.4231	0.4231	0.0549	0.2963	0.2963					55.68		BRADI3G00816, BRADI3G00780, BRADI3G04517, BRADI3G00830, BRADI3G00840, BRADI4G02280		AC194355.3_FG002
Traes_1AL_3C825BAE8	2.65963	16.8504	3.6616	2.9481	12.0568	1.61057	0.709967	0.502267		2.4855	0.3497	-0.4506	-2.7206	-3.6515	-4.283		0.01337	0.7481	0.721	0.01403	0.002409	0.0009596		0.04448	0.8043	0.7647	0.02201	0.004884	0.001746		-0.655	0.3948	-0.3948	0.0779	0.3331	0.3331				Histone H3.2 [Source:UniProtKB/Swiss-Prot;Acc:P68428]	62.64				GRMZM2G451254
Traes_1AL_3CB7070FF	451.051	745.298	3516.49	3812.55	37.9192	4671.47	1329.49	1674		0.709	2.8987	3.0115	6.7842	5.0105	5.3356		0.2528	2.909e-06	1.193e-06	2.217e-27	1.218e-15	1.555e-17		0.4019	1.758e-05	3.895e-06	5.494e-26	1.919e-14	1.394e-16		0.7007	0.2051	-0.2051	0.0529	0.6261	0.6261					52.93	AT4G01480, AT2G46860, AT1G01050	BRADI2G24100	OS05G0438500	GRMZM2G026470
Traes_1AL_3CBB9BB6E	61.7982	95.0033	1190.03	806.157	4.00873	6910.23	1058.59	580.532		0.6073	4.1598	3.6092	10.4108	7.77	6.9254		0.3711	7.797e-10	1.017e-07	5.863e-47	6.961e-27	1.142e-21		0.5277	1.351e-08	3.826e-07	5.694e-45	4.539e-25	1.896e-20		0.6761	-0.0777	0.0777	0.0657	0.855	0.855					56.55		BRADI2G14590	OS05G0588900	AC233854.1_FG002, GRMZM6G704070, GRMZM2G175593, GRMZM2G408881
Traes_1AL_3CE563661	28.9618	54.1639	35.2159	58.2416	33.5869	11.8189	75.66	80.1793		0.9068	0.3216	1.1621	-1.4808	1.1599	1.248		0.01628	0.4196	0.004186	0.00083	0.001648	0.0006872		0.0517	0.5015	0.00781	0.001585	0.003452	0.001277		0.4996	0.0553	-0.0553	0.2074	0.8965	0.8965					41.85	AT1G75130	BRADI2G25710, BRADI2G25700	OS05G0405600, OS05G0405500, OS05G0405600, OS05G0405500
Traes_1AL_3CF82DD08	1.69033	8.4914	0.353367	0	2.963	0.682033	3.63823	0.360333		2.0133	-1.6463	-2.3936	-2.0536	0.2273	-2.4078		0.1794	0.3347	0.1951	0.2127	0.8792	0.1474		NA	0.4156	0.2476	0.2615	0.9029	0.1839		-0.5611	-0.0342	0.0342	0.1479	0.9359	0.9359					51.85		BRADI2G56010		GRMZM2G451254
Traes_1AL_3D9B932C7	320.01	721.617	471.191	648.861	501.317	1463.74	1374.26	1124.91		1.1688	0.5537	1.0583	1.5408	1.4534	1.1649		5.284e-11	0.002314	1.128e-08	1.35e-18	9.441e-17	2.97e-11		3.949e-09	0.005539	4.775e-08	1.583e-17	1.781e-15	1.239e-10		0.5978	-0.6778	0.6778	0.1175	0.0647	0.0647					55.19	AT5G10000	BRADI2G23930	OS05G0443500	GRMZM2G106190
Traes_1AL_3D9EA5952	375.027	294.261	110.752	52.3724	344.779	47.9861	93.4827	62.9374		-0.3479	-1.7473	-2.5392	-2.7761	-1.8731	-2.4291		0.1831	1.689e-10	2.415e-16	1.042e-21	6.991e-12	4.011e-18		0.319	3.453e-09	2.684e-15	1.618e-20	5.619e-11	3.933e-17		-0.8765	0.2916	-0.2916	0.0043	0.4835	0.4835				CLP protease proteolytic subunit 1 [Source:Projected from Arabidopsis thaliana (AT1G49970) TAIR;Acc:AT1G49970]	42.98	AT1G49970	BRADI2G14460	OS05G0592100	GRMZM2G099529
Traes_1AL_3DA7CD721	62.8437	240.379	402.321	299.446	2.82847	986.954	418.997	144.171		1.9112	2.646	2.1816	8.2741	7.0513	5.5287		4.708e-06	2.462e-10	2.742e-07	1.439e-54	5.394e-40	5.928e-25		8.062e-05	4.85e-09	9.759e-07	2.288e-52	1.031e-37	1.525e-23		0.5693	0.1635	-0.1635	0.1408	0.6988	0.6988					62.59
Traes_1AL_3DD474DFC	24.2853	30.9783	29.4695	34.0655	47.9126	74.4969	46.5983	58.9908		0.3499	0.2137	0.6073	0.6115	-0.036	0.3073		0.283	0.5429	0.1047	0.03985	0.9058	0.3033		0.436	0.6216	0.1428	0.05738	0.9252	0.3532		0.3482	-0.895	0.895	0.398	0.0027	0.0027					42.33	AT3G50040, AT4G37440, AT3G59670	BRADI2G27790	OS05G0366300	GRMZM2G055657
Traes_1AL_3E87FA48B	44.2623	30.0755	154.341	246.026	20.7448	51.921	26.5046	60.6667		-0.54	1.786	2.4134	1.3142	0.3475	1.5251		0.2674	0.0001899	5.588e-07	0.007924	0.4921	0.001868		0.4185	0.0006361	1.905e-06	0.01296	0.5605	0.003249		0.562	0.5224	-0.5224	0.1471	0.1841	0.1841					45.77	AT4G00240, AT4G11840, AT4G11830, AT2G42010, AT4G11850
Traes_1AL_3EC96C539	73.645	89.1639	53.94	313.273	137.689	136.135	121.445	100.183		0.266	-0.4587	2.0159	-0.0282	-0.179	-0.4546		0.5325	0.2964	2.619e-06	0.9467	0.6713	0.2829		0.6755	0.3761	8.155e-06	0.9554	0.727	0.3321		0.4376	-0.1819	0.1819	0.2782	0.6663	0.6663				Histone H2B.2 [Source:UniProtKB/Swiss-Prot;Acc:P05621]	54.37		BRADI1G08860
Traes_1AL_3F65EE35A	93.1171	88.8394	22.1089	33.6936	64.0463	13.0989	43.5738	42.2152		-0.0623	-2.0116	-1.3131	-2.1658	-0.5625	-0.5905		0.7508	5.569e-14	2.693e-06	1.123e-12	0.0129	0.008991		0.8453	2.844e-12	8.375e-06	6.807e-12	0.02248	0.01399		-0.4779	0.2743	-0.2743	0.231	0.5109	0.5109					41.59	AT1G63260	BRADI3G30240	OS10G0503600	GRMZM2G129135
Traes_1AL_3F7734C6B	1014.36	2288.16	4837.64	2536.94	398.128	11486.3	5819.72	4162.69		1.1708	2.2481	1.3181	4.8365	3.8589	3.3763		1.849e-07	1.351e-23	5.587e-09	2.366e-102	8.878e-66	9.993e-51		5.215e-06	6.501e-21	2.458e-08	4.684e-99	8.892e-63	2.215e-48		0.627	-0.1715	0.1715	0.0962	0.6848	0.6848				aspartate aminotransferase [Source:Projected from Arabidopsis thaliana (AT2G22250) TAIR;Acc:AT2G22250]	42.93	AT2G22250	BRADI2G24300	OS01G0871300	GRMZM2G033799
Traes_1AL_3F7B8E94D	164.742	105.842	75.1413	60.5748	170.682	65.3722	75.3768	89.6542		-0.6335	-1.104	-1.2232	-1.3632	-1.1788	-0.9362		0.0003884	2.683e-08	9.358e-08	8.042e-12	7.931e-10	5.691e-07		0.002837	3.024e-07	3.54e-07	4.333e-11	4.422e-09	1.558e-06		-0.8115	0.0173	-0.0173	0.0145	0.9676	0.9676				Aldolase-type TIM barrel family protein [Source:Projected from Arabidopsis thaliana (AT2G36230) TAIR;Acc:AT2G36230]	44.33	AT2G36230	BRADI2G25930	OS05G0400800	GRMZM2G022252, GRMZM2G036543
Traes_1AL_3F8AD9D48	79.7428	86.8068	34.1558	20.9189	114.35	28.3607	39.2591	18.6011		0.1192	-1.1717	-1.8651	-2.0014	-1.5372	-2.6077		0.677	0.0002414	2.05e-06	5.084e-10	4.338e-07	8.651e-15		0.7906	0.0007821	6.474e-06	2.145e-09	1.599e-06	5.315e-14		-0.9227	0.1428	-0.1428	0.0011	0.736	0.736				FKBP-like peptidyl-prolyl cis-trans isomerase family protein [Source:Projected from Arabidopsis thaliana (AT3G55520) TAIR;Acc:AT3G55520]	41.91	AT3G55520	BRADI2G23380	OS05G0458100	GRMZM2G035922
Traes_1AL_4034DE43E	0.655733	0.7116	1.9369	6.02913	1.52137	5.9099	1.4199	14.1927		0.0791	1.385	2.6137	1.7234	-0.0511	3.0337		0.9533	0.2963	0.04633	0.1013	0.9651	0.002568		NA	0.376	0.06895	0.1339	0.9737	0.004366		0.7659	-0.4025	0.4025	0.0267	0.3229	0.3229					40.32	AT3G23570, AT3G23600, AT3G23570, AT3G23600	BRADI2G26040	OS05G0399100	GRMZM2G179301, GRMZM2G161643
Traes_1AL_403F4A486	165.986	120.594	115.563	74.0021	155.216	65.962	101.443	86.52		-0.457	-0.4972	-1.0219	-1.1824	-0.6136	-0.8336		0.02743	0.02179	3.873e-05	1.757e-07	0.004184	0.0001215		0.0772	0.03933	0.000102	5.324e-07	0.008083	0.0002516		-0.7961	0.2599	-0.2599	0.0181	0.5341	0.5341					38.7	AT5G53140	BRADI2G14740	OS05G0587100	GRMZM2G412937, GRMZM2G158818
Traes_1AL_40C9A4220	21.8895	3.80577	21.0756	2.46397	4.0096	7.09863	3.0524	2.36293		-2.4991	-0.0969	-2.7781	0.8837	-0.3856	-0.6448		1.508e-05	0.8517	0.000793	0.1638	0.5936	0.3875		0.0002093	0.8908	0.00169	0.2069	0.6565	0.4398		-0.5378	0.4629	-0.4629	0.1691	0.2481	0.2481					49.14	AT2G45920, AT3G61390, AT3G61410, AT2G45920, AT3G61390, AT3G61410	BRADI3G32787	OS10G0552400, OS10G0548850	GRMZM2G373329
Traes_1AL_4123DD2E4	37.7656	24.5311	4.1741	5.57413	15.9547	7.1964	2.28373	2.08553		-0.5999	-3.2268	-3.466	-1.1249	-2.7378	-3.0088		0.1148	2.633e-08	3.462e-06	0.02451	3.395e-05	1.452e-05		0.2264	2.974e-07	1.06e-05	0.03677	9.472e-05	3.389e-05		-0.8529	0.4508	-0.4508	0.0071	0.2622	0.2622					50.71	AT4G02075, AT1G02610, AT4G02075, AT1G02610	BRADI2G28380	OS05G0355300	GRMZM2G068436, GRMZM2G023755
Traes_1AL_4131B46AD	20.3652	16.3182	8.927	4.5021	27.63	7.1571	12.9382	10.1858		-0.2878	-1.1124	-2.5881	-1.973	-1.1377	-1.4074		0.3654	0.006651	0.0002781	2.93e-06	0.00106	9.972e-05		0.5223	0.01391	0.0006387	7.699e-06	0.002299	0.0002091		-0.8001	-0.1469	0.1469	0.0171	0.7285	0.7285					42.93		BRADI3G36450	OS08G0430100	GRMZM2G055538, GRMZM2G076415
Traes_1AL_41C3E76C0	25.2449	209.694	22.5878	29.9231	1.14307	0	0	0.360333		3.0334	-0.1941	0.1924	-2.077	-2.1686	-1.1138		3.474e-13	0.6732	0.692	0.1523	0.1332	0.3511		4.383e-11	0.7395	0.7387	0.1938	0.1804	0.4028		-0.2614	0.9346	-0.9346	0.5318	0.0007	0.0007					43.81	AT5G38020, AT3G11480, AT3G21950, AT2G14060, AT5G04370, AT5G04380, AT5G66430, AT5G38020, AT3G11480, AT3G21950, AT2G14060, AT5G04370, AT5G04380, AT5G66430, AT5G38020, AT3G11480, AT3G21950, AT2G14060, AT5G04370, AT5G04380, AT5G66430, AT5G38020, AT3G11480, AT3G21950, AT2G14060, AT5G04370, AT5G04380, AT5G66430, AT5G38020, AT3G11480, AT3G21950, AT2G14060, AT5G04370, AT5G04380, AT5G66430, AT5G38020, AT3…	BRADI1G43080	OS06G0313320, OS06G0311800	GRMZM2G050307, GRMZM2G143871, GRMZM2G133996, GRMZM2G050321, GRMZM2G050307, GRMZM2G143871, GRMZM2G133996, GRMZM2G050321
Traes_1AL_41CD15F9F	20.4143	23.0505	11.252	8.4078	722.618	288.952	158.546	30.6302		0.1715	-0.7669	-0.9941	-1.3125	-2.1713	-4.5168		0.6856	0.1112	0.07801	0.0003808	5.148e-09	5.372e-30		0.7969	0.1629	0.1099	0.0007625	2.512e-08	2.409e-28		-0.3361	-0.8208	0.8208	0.4156	0.0125	0.0125					39.67	AT1G19630	BRADI1G09917	OS05G0101600	GRMZM2G363429
Traes_1AL_41E0B05F0	0	0	0	2.1711	0	0	1.85183	1.6249		-0.2435	0.2936	3.2203	0.6094	4.5165	4.3743		0.9081	0.8894	0.1154	0.7728	0.01864	0.02304		NA	NA	NA	NA	NA	NA		0.8582	-0.2092	0.2092	0.0064	0.619	0.619					68.98		BRADI4G09417		GRMZM2G328171
Traes_1AL_41FDFD61D	21.797	13.7057	24.8032	5.1938	20.4839	10.4321	12.1397	6.55503		-0.676	0.1679	-1.5852	-1.0916	-0.7536	-1.5802		0.141	0.7176	0.01198	0.03221	0.119	0.002717		0.2637	0.778	0.02035	0.04724	0.1633	0.004603		-0.8253	0.2027	-0.2027	0.0116	0.6302	0.6302					39.33
Traes_1AL_4207C2DCC	314.748	685.477	455.622	518.103	149.181	553.503	476.138	352.799		1.1185	0.5357	0.755	1.8879	1.6749	1.2393		1.833e-10	0.002802	4.378e-05	1.224e-25	1.522e-20	9.378e-12		1.2e-08	0.006533	0.0001144	2.62e-24	4.907e-19	4.111e-11		0.4446	0.3687	-0.3687	0.2697	0.3688	0.3688					40.71	AT5G12470	BRADI2G26950	OS05G0388600	GRMZM2G305851
Traes_1AL_4209EF04A	184.072	86.1426	492.875	442.472	89.867	671.924	301.13	471.666		-1.087	1.4152	1.215	2.8895	1.7377	2.3813		6.729e-05	1.138e-07	8.535e-06	4.172e-27	1.267e-10	7.329e-19		0.0007061	1.068e-06	2.476e-05	1.008e-25	8.08e-10	8.041e-18		0.7085	-0.1529	0.1529	0.0492	0.7177	0.7177					46.82	AT1G72140, AT1G22540, AT1G72120, AT1G22570, AT1G72125, AT1G22550, AT1G72130
Traes_1AL_42189A8B0	134.908	93.173	32.7692	73.2821	110.652	40.6197	29.1393	23.3266		-0.5265	-2.0367	-1.0861	-1.4445	-1.9181	-2.2229		0.07646	9.204e-10	0.001278	7.975e-06	6.335e-09	5.181e-11		0.1674	1.564e-08	0.002629	1.987e-05	3.052e-08	2.106e-10		-0.7301	0.4554	-0.4554	0.0397	0.2569	0.2569					43.8		BRADI2G16402	OS05G0565400	GRMZM2G154648, GRMZM2G471253
Traes_1AL_4254BE1AF	747.702	350.455	604.693	195.549	73.9307	91.5758	107.297	91.3725		-1.09	-0.3038	-1.8973	0.3261	0.5336	0.3011		3.91e-07	0.1585	6.07e-16	0.1797	0.02496	0.2105		9.878e-06	0.2201	6.337e-15	0.225	0.04072	0.2547		-0.3356	0.8962	-0.8962	0.4164	0.0026	0.0026					52.96	AT1G80170	BRADI2G18060	OS05G0542800	GRMZM2G079263
Traes_1AL_4273DEC3A	219.18	98.1652	65.7201	29.4283	221.818	12.8634	57.8005	29.1048		-1.1512	-1.7172	-2.5831	-3.9704	-1.9504	-2.946		2.099e-06	4.411e-11	6.644e-16	6.313e-32	5.009e-14	1.928e-25		4.104e-05	1.05e-09	6.895e-15	2.215e-30	5.98e-13	5.277e-24		-0.7701	0.2849	-0.2849	0.0254	0.4939	0.4939					42.25	AT2G32130
Traes_1AL_4279FC16A	31.756	10.8931	14.2806	2.72987	19.7282	5.88623	7.1181	4.76757		-1.4935	-1.0869	-2.8621	-1.7823	-1.4338	-1.9027		0.01919	0.09622	0.0007522	0.01277	0.03633	0.00733		0.05846	0.1435	0.001609	0.02017	0.057	0.01158		-0.9066	0.2241	-0.2241	0.0019	0.5936	0.5936					51.26
Traes_1AL_429AA3929	258.713	237.531	82.1907	47.9684	548.838	63.6296	56.308	6.8531		-0.1204	-1.6139	-2.3381	-3.0692	-3.2299	-6.1398		0.8249	0.003463	5.215e-05	2.995e-08	5.242e-09	5.565e-23		0.8955	0.007869	0.0001346	9.988e-08	2.555e-08	1.109e-21		-0.9028	0.2817	-0.2817	0.0021	0.4991	0.4991					42.82	AT2G37700, AT1G02205, AT1G02190	BRADI3G28460	OS10G0471100	GRMZM2G066578
Traes_1AL_429B0B989	21.0971	23.176	8.79323	10.7658	35.8797	22.3761	29.8745	15.1127		0.1432	-1.2952	-0.6478	-0.6636	-0.2695	-1.1934		0.6541	0.002473	0.1503	0.04059	0.376	0.0004183		0.773	0.005866	0.1971	0.05834	0.4451	0.0008034		-0.5192	-0.5659	0.5659	0.1873	0.1437	0.1437					61.15	AT1G07740	BRADI2G17700	OS05G0548600, OS03G0400901	GRMZM2G475980
Traes_1AL_43242A8B0	7.9747	4.60383	1.6861	0.909967	49.0261	19.5038	37.3597	10.2622		-0.7784	-2.3985	-2.1254	-1.2972	-0.395	-2.1955		0.1211	0.003546	0.02442	0.0005195	0.2474	6.801e-08		0.2355	0.00803	0.03881	0.001022	0.3101	2.044e-07		-0.3136	-0.8437	0.8437	0.4494	0.0085	0.0085					48.47		BRADI2G22560
Traes_1AL_4338FCC28	208.017	154.51	476.936	395.521	188.204	659.183	191.894	205.059		-0.4252	1.1892	0.8781	1.7926	0.0274	0.1209		0.1683	0.0001082	0.00508	4.203e-09	0.9295	0.6956		0.3001	0.0003934	0.009325	1.57e-08	0.9445	0.7364		0.281	0.0545	-0.0545	0.5002	0.8979	0.8979					39.68	AT1G08600	BRADI3G27970	OS10G0457700	GRMZM2G163436
Traes_1AL_43793ABCE	9.09093	14.1907	1.41347	1.8199	10.413	0	1.18947	0		0.648	-2.3535	-1.6763	-5.3096	-2.9945	-5.4376		0.416	0.02024	0.1117	0.0003902	0.003753	0.0002539		0.5711	0.03688	0.1513	0.0007802	0.00732	0.0005031		-0.7695	0.4603	-0.4603	0.0256	0.2511	0.2511					46.78	AT3G23570, AT3G23600, AT3G23570, AT3G23600	BRADI2G25990	OS05G0400200, OS05G0400100
Traes_1AL_43A95C11E	119.64	78.9586	145.928	373.689	94.3644	223.152	232.949	191.088		-0.5913	0.2849	1.6032	1.2325	1.2992	1.0119		0.03094	0.3008	5.501e-09	4.956e-06	1.297e-06	0.000176		0.08439	0.3807	2.423e-08	1.266e-05	4.469e-06	0.0003567		0.822	-0.1542	0.1542	0.0123	0.7155	0.7155					42.4	AT1G65520, AT4G14440, AT4G14430	BRADI2G19050	OS05G0529200	GRMZM2G101457
Traes_1AL_43C49D143	8.43997	9.55063	7.6836	10.7971	70.0224	6.3445	10.8329	6.75277		0.1412	-0.2262	-0.0072	-3.3343	-2.6747	-3.2252		0.7382	0.6508	0.9897	2.855e-14	1.145e-12	5.269e-15		0.8361	0.72	0.9918	2.108e-13	1.067e-11	3.321e-14		-0.4697	-0.2814	0.2814	0.2403	0.4996	0.4996					46.27		BRADI4G11640	OS03G0430500	GRMZM2G059165
Traes_1AL_440FA4947	228.367	338.443	380.118	828.018	276.006	588.57	530.891	613.792		0.5643	0.7273	1.8159	1.088	0.9414	1.1492		0.00905	0.0008832	1.335e-16	3.71e-07	1.066e-05	7.155e-08		0.03294	0.002391	1.546e-15	1.084e-06	3.214e-05	2.145e-07		0.9322	-0.2349	0.2349	0.0007	0.5754	0.5754					45.6	AT4G28260	BRADI3G30070	OS10G0500600	GRMZM5G821828, GRMZM2G131623
Traes_1AL_441B55493	8.53727	13.9722	0	0	52.7574	0.3095	1.30247	0		0.6974	-5.1233	-4.5206	-6.4803	-5.0432	-7.8557		0.2935	0.0005876	0.002807	5.513e-08	1.308e-08	7.178e-08		0.4479	0.001683	0.005419	1.778e-07	6.005e-08	2.152e-07		-0.8346	-0.0111	0.0111	0.01	0.9792	0.9792					51.2		BRADI3G31560	OS10G0522800, OS10G0522700	GRMZM2G389196
Traes_1AL_4476835E0	2.63103	4.59713	0	0.909967	9.78003	4.1779	0.431933	0		0.685	-3.4478	-0.8489	-1.2048	-4.0824	-5.3805		0.4633	0.02748	0.4979	0.1845	0.001189	0.0003566		0.6143	0.04823	0.5601	0.2304	0.002557	0.0006917		-0.7472	-0.1094	0.1094	0.0331	0.7966	0.7966					41.05		BRADI2G16120	OS05G0567600	GRMZM2G117497, GRMZM2G158117
Traes_1AL_448761522	61.4815	56.2713	28.8954	38.7275	43.2589	35.4567	50.2321	20.0529		-0.1262	-1.09	-0.5463	-0.2862	0.2177	-1.071		0.6617	0.000813	0.1119	0.3646	0.4685	0.001326		0.7787	0.002228	0.1515	0.421	0.5377	0.00236		-0.6209	0.3322	-0.3322	0.1004	0.4214	0.4214					68.77
Traes_1AL_455BFC5FD	12.0506	6.1497	13.3316	2.00897	4.69953	77.898	8.25327	6.1947		-0.9661	0.0845	-2.2378	3.9428	0.7613	0.4143		0.1273	0.8939	0.01668	1.391e-10	0.2589	0.5483		0.2444	0.9175	0.02747	6.323e-10	0.3224	0.5988		-0.2052	-0.2794	0.2794	0.6259	0.5027	0.5027					66.13		BRADI4G43690		GRMZM2G328785
Traes_1AL_458638D61	100.579	54.9636	62.97	30.6126	51.6202	26.7284	33.4644	37.313		-0.8565	-0.6357	-1.4992	-0.9215	-0.6133	-0.4628		5.88e-07	0.0007229	8.16e-09	8.013e-05	0.004327	0.02616		1.406e-05	0.002014	3.518e-08	0.000176	0.008331	0.03762		-0.7126	0.5528	-0.5528	0.0473	0.1553	0.1553					44.13	AT2G25605	BRADI2G15710	OS05G0574700	GRMZM2G075651
Traes_1AL_45A9AD1EA	1024.39	2533.03	2967.26	4780.05	684.855	8774.5	5693.42	6977.9		1.3027	1.5297	2.2161	3.6684	3.0465	3.3391		1.322e-08	2.643e-11	5.448e-22	9.707e-58	2.376e-40	3.85e-48		5.277e-07	6.674e-10	1.879e-20	1.838e-55	4.67e-38	7.004e-46		0.8318	-0.2735	0.2735	0.0104	0.5121	0.5121				Cytochrome c [Source:UniProtKB/Swiss-Prot;Acc:P00068]	47.01	AT4G10040, AT1G22840, AT4G10040, AT1G22840	BRADI2G25030	OS05G0420600	GRMZM2G010348, GRMZM2G070199
Traes_1AL_45CCDA8B1	46.1963	7.55887	432.975	245.735	0.935533	862.936	202.857	165.726		-2.4692	3.094	2.3104	9.1647	7.1601	6.8814		0.005773	0.0003827	0.008269	1.944e-20	4.83e-13	3.76e-12		0.02337	0.001162	0.01452	2.716e-19	4.834e-12	1.714e-11		0.6589	-0.0176	0.0176	0.0756	0.9671	0.9671					58.25
Traes_1AL_45D4FF995	10.4628	5.5516	12.6233	2.14193	16.5549	6.78913	4.55637	4.9924		-0.8868	0.293	-1.7546	-1.2016	-1.8281	-1.6839		0.1562	0.6368	0.04681	0.05864	0.006054	0.009909		0.2842	0.7074	0.06959	0.08159	0.01131	0.01532		-0.7866	-0.0837	0.0837	0.0206	0.8438	0.8438					48.79	AT1G13690		OS03G0600400	GRMZM2G138572
Traes_1AL_4600C5720	24.6485	11.8714	7.574	4.60587	11.4749	1.92463	9.61007	3.01043		-1.0374	-1.7345	-2.0132	-2.1904	-0.2476	-2.0933		0.008118	0.0003401	0.0009712	0.0009446	0.5844	0.0007586		0.03032	0.001051	0.002039	0.001789	0.6482	0.001401		-0.6972	0.4416	-0.4416	0.0546	0.2733	0.2733					49.09	AT1G28100	BRADI3G30027	OS10G0499600	GRMZM5G822098
Traes_1AL_4610F9934	179.007	177.281	249.057	498.857	233.19	1077.77	503.155	564.124		-0.0141	0.4616	1.4569	2.1958	1.1036	1.2689		0.9637	0.1371	3.011e-06	4.52e-13	0.000289	3.021e-05		0.9788	0.1946	9.291e-06	2.892e-12	0.0006931	6.772e-05		0.6681	-0.5973	0.5973	0.0702	0.1179	0.1179					48.78	AT2G42650, AT3G58660, AT1G06380, AT2G42650, AT3G58660, AT1G06380	BRADI2G16930	OS05G0558000	AC195860.3_FG006, GRMZM2G083738
Traes_1AL_467A1E7EE	20.6421	30.4053	9.8038	16.4999	16.1305	8.40423	18.7704	10.2481		0.5697	-1.0691	-0.1819	-0.8054	0.2157	-0.6298		0.09713	0.01448	0.681	0.06483	0.5643	0.1266		0.1999	0.02745	0.7289	0.08947	0.6293	0.1601		-0.3778	0.4187	-0.4187	0.3562	0.3019	0.3019					47.09
Traes_1AL_468A87BEC	172.329	161.057	364.109	581.709	162.287	221.174	269.788	575.174		-0.0937	1.0725	1.7318	0.4356	0.7268	1.8103		0.8055	0.004784	5.825e-06	0.2528	0.05533	1.6e-06		0.8829	0.01043	1.729e-05	0.3042	0.08294	4.17e-06		0.9097	0.0136	-0.0136	0.0017	0.9746	0.9746					43.23	AT5G43850	BRADI3G26930	OS10G0419500	GRMZM2G433446, AC233900.1_FG002, GRMZM2G434572, GRMZM2G373040
Traes_1AL_469DD3811	23.7097	19.6632	20.7266	15.885	29.2885	12.8871	23.3094	27.1863		-0.2804	-0.1021	-0.5461	-1.1245	-0.3284	-0.0998		0.3434	0.7532	0.1797	0.001001	0.2646	0.7261		0.5006	0.8088	0.2305	0.001889	0.3284	0.7638		-0.2547	-0.2215	0.2215	0.5427	0.598	0.598				FUNCTIONS IN: molecular_function unknown; INVOLVED IN: biological_process unknown; LOCATED IN: endomembrane system; EXPRESSED IN: 21 plant structures; EXPRESSED DURING: 13 growth stages; CONTAINS InterPro DOMAIN/s: Mitochondrial matrix Mmp37 (InterP /.../015222); Has 325 Blast hits to 325 proteins in 172 species: Archae - 0; Bacteria - 0; Metazoa - 109; Fungi - 140; Plants - 43; Viruses - 0; Othe…	42.96	AT3G47630	BRADI4G16540	OS11G0549650, OS11G0549690, OS05G0295700	GRMZM2G040613
Traes_1AL_46E9FFE1F	10.0622	8.96763	34.6191	30.6568	117.818	26.6352	33.0808	33.3733		-0.2099	1.7113	1.199	-2.0996	-1.8175	-1.8073		0.6987	0.001061	0.03519	1.076e-05	9.954e-05	0.0001076		0.807	0.002804	0.05393	2.641e-05	0.0002578	0.0002245		0.0984	-0.5945	0.5945	0.8168	0.1201	0.1201					54.91		BRADI4G11640	OS03G0430500	GRMZM2G059165
Traes_1AL_46F40DCDD	5.90963	16.8847	32.4798	44.0919	28.3674	89.5817	91.635	69.7796		1.5205	2.4143	2.8796	1.6294	1.6807	1.2908		0.002363	1.575e-06	2.703e-08	3.282e-05	1.632e-05	0.001028		0.01173	1.037e-05	1.092e-07	7.566e-05	4.786e-05	0.001861		0.7185	-0.6835	0.6835	0.0447	0.0617	0.0617					59.85			OS09G0263933, OS09G0441625	GRMZM2G313750
Traes_1AL_4737EEBB2	62.7054	47.4875	30.9274	18.9368	61.5737	21.7077	23.7221	15.4552		-0.4	-1.011	-1.6107	-1.4262	-1.3707	-1.9927		0.188	0.002481	7.674e-05	3.308e-05	4.315e-05	2.67e-08		0.325	0.005881	0.0001929	7.624e-05	0.0001182	8.357e-08		-0.9575	0.3102	-0.3102	0.0002	0.4546	0.4546					45.36	AT2G44650, AT3G60210, AT2G44650, AT3G60210, AT2G44650, AT3G60210	BRADI3G33770	OS10G0566700	GRMZM2G050961, GRMZM2G090872, GRMZM2G103236
Traes_1AL_4758CB01C	462.889	246.622	184.694	85.2564	608.381	39.5691	69.6646	25.4085		-0.9047	-1.3136	-2.3885	-3.9289	-3.1206	-4.5717		0.0006699	1.33e-06	2.403e-15	6.289e-39	1.751e-28	2.713e-48		0.004358	8.967e-06	2.292e-14	3.7e-37	1.324e-26	4.99e-46		-0.8569	0.4348	-0.4348	0.0066	0.2817	0.2817					43.47	AT2G38780	BRADI2G27030	OS05G0381500	GRMZM2G104397
Traes_1AL_479B78FFC	12.7246	19.2109	10.1572	3.18483	28.2647	15.7056	12.8319	12.552		0.5625	-0.341	-1.2592	-0.7416	-1.1763	-1.1625		0.07092	0.3928	0.03379	0.01505	0.0002662	0.0002633		0.1582	0.475	0.05202	0.02348	0.0006423	0.0005205		-0.6801	-0.4648	0.4648	0.0635	0.2459	0.2459					48.19	AT1G06440	BRADI3G30680	OS10G0510300	GRMZM2G172451
Traes_1AL_47D54EF1E	1204.51	563.701	2187.28	2107.03	1340.31	1916.39	606.841	540.567		-1.0846	0.8529	0.7949	0.5094	-1.1325	-1.2971		0.008613	0.03866	0.05443	0.2167	0.006132	0.001703		0.03173	0.06502	0.07971	0.2658	0.01145	0.002981		-0.092	0.2905	-0.2905	0.8285	0.4852	0.4852					46.59	AT5G21170	BRADI2G21420	OS05G0491200	GRMZM2G025459
Traes_1AL_47E11A477	229.189	737.877	2171	4747.3	133.69	2035.28	2787.96	6173.65		1.6737	3.2178	4.3356	3.8957	4.3462	5.484		1.003e-05	1.964e-17	2.518e-30	9.145e-25	1.868e-30	1.614e-47		0.0001497	2.331e-15	6.71e-28	1.834e-23	1.683e-28	2.807e-45		0.9604	-0.0949	0.0949	0.0002	0.8231	0.8231					41.8	AT5G64250	BRADI3G38730	OS08G0485400	GRMZM2G048616
Traes_1AL_4804E7E0C	44.0582	53.2494	8.6302	20.0274	37.1581	14.9816	30.2669	18.9857		0.2777	-2.2892	-0.7995	-1.2415	-0.2977	-0.9545		0.3375	3.119e-08	0.03448	0.0005016	0.3421	0.004315		0.4942	3.462e-07	0.05296	0.0009886	0.41	0.007079		-0.5168	0.0602	-0.0602	0.1897	0.8875	0.8875					40.46	AT3G57420, AT2G41770	BRADI2G26607	OS05G0391200	GRMZM2G109352
Traes_1AL_480E5DC12	635.574	730.601	394.871	424.501	3572.41	734.089	385.148	340.846		0.2003	-0.6822	-0.5999	-2.28	-3.2039	-3.3765		0.3993	0.004675	0.01519	7.39e-22	5.14e-41	3.611e-45		0.5553	0.01022	0.02524	1.161e-20	1.053e-38	5.212e-43		-0.7198	-0.2614	0.2614	0.0441	0.5318	0.5318					43.04		BRADI2G23540	OS05G0454500	GRMZM2G144483, GRMZM5G856297
Traes_1AL_4820D80E2	1671.43	584.089	815.07	249.431	1307.03	365.44	296.218	194.457		-1.5125	-1.0303	-2.7347	-1.83	-2.1349	-2.737		1.145e-10	1.204e-05	8.842e-28	1.584e-14	3.476e-19	7.934e-30		7.879e-09	5.984e-05	1.254e-25	1.207e-13	9.561e-18	3.497e-28		-0.9344	0.3339	-0.3339	0.0007	0.419	0.419				CHY-type/CTCHY-type/RING-type Zinc finger protein [Source:Projected from Arabidopsis thaliana (AT5G22920) TAIR;Acc:AT5G22920]	49.7	AT5G22920	BRADI3G27900	OS10G0456800	GRMZM2G144782
Traes_1AL_4838D477F	7.98623	2.30773	17.2994	6.93907	4.21807	9.88427	18.609	2.12393		-1.7776	1.1069	-0.5523	1.3296	2.1331	-0.7432		0.004864	0.03522	0.4379	0.01922	6.179e-05	0.3007		0.02052	0.05991	0.5017	0.02941	0.0001655	0.3506		0.0643	0.0412	-0.0412	0.8798	0.9229	0.9229					55.14	AT2G27430	BRADI2G15780	OS05G0573800	GRMZM2G463738
Traes_1AL_48AA3F720	93.0449	94.7313	44.481	56.7544	275.16	38.4239	55.1288	46.2233		0.0352	-1.0601	-0.587	-2.7814	-2.3035	-2.5775		0.8497	2.065e-06	0.01466	6.656e-38	1.729e-31	9.583e-37		0.9111	1.31e-05	0.02443	3.593e-36	1.695e-29	7.404e-35		-0.7074	-0.0419	0.0419	0.0497	0.9215	0.9215					48.07		BRADI2G18540	OS05G0536900	GRMZM2G090034
Traes_1AL_48BACBEB6	56.3949	64.8728	60.1333	27.5607	42.9433	14.4	21.8851	13.6507		0.1974	0.1004	-0.865	-1.4727	-0.9526	-1.5516		0.3751	0.6756	0.005432	2.103e-06	0.0005582	3.254e-07		0.5315	0.7417	0.009914	5.622e-06	0.001274	9.138e-07		-0.6744	0.7333	-0.7333	0.0666	0.0384	0.0384					39	AT1G78660, AT1G78670, AT1G78680	BRADI2G19700	OS05G0517500	GRMZM5G830747
Traes_1AL_48C69CB05	10.905	20.4568	8.73277	22.6143	15.0506	8.75853	19.0297	18.8567		0.9065	-0.2969	0.8315	-0.9084	0.3574	0.269		0.01568	0.5229	0.06657	0.04043	0.3251	0.4615		0.0502	0.6025	0.09542	0.05813	0.3921	0.5138		0.4265	-0.022	0.022	0.292	0.9588	0.9588					39.8	AT2G20330	BRADI3G28150	OS10G0464100	GRMZM2G058345
Traes_1AL_48D8916DD	334.165	184.302	60.2043	33.5629	2536.58	88.185	99.3048	43.2723		-0.8531	-2.4576	-3.2733	-4.7909	-4.6559	-5.8307		0.003166	2.07e-15	2.837e-19	1.174e-57	6.733e-56	2.792e-78		0.01473	1.502e-13	5.329e-18	2.213e-55	3.887e-53	2.836e-75		-0.8498	-0.1957	0.1957	0.0075	0.6424	0.6424				trehalose-6-phosphate synthase [Source:Projected from Arabidopsis thaliana (AT1G78580) TAIR;Acc:AT1G78580]	42.89	AT1G78580	BRADI2G19640	OS05G0518600	GRMZM2G001304, GRMZM2G068943, GRMZM2G133966
Traes_1AL_48E2E665D	75.2412	18.3399	13.2989	0.454967	53.6069	5.2179	7.11137	1.9262		-2.0142	-2.4708	-6.0154	-3.1528	-2.9393	-4.753		4.555e-08	4.303e-09	2.225e-08	2.952e-10	3.732e-10	2.264e-12		1.557e-06	6.081e-08	9.086e-08	1.285e-09	2.195e-09	1.056e-11		-0.9584	0.1313	-0.1313	0.0002	0.7567	0.7567					50.65	AT4G28706, AT5G43910	BRADI3G28237	OS10G0465900
Traes_1AL_48FDAC1B3	432.377	785.713	498.772	775.652	353.17	1508.68	699.996	483.524		0.8608	0.1993	0.8431	2.0894	0.9852	0.4559		1.491e-06	0.2745	5.219e-06	9.798e-32	4.146e-08	0.01177		3.092e-05	0.3525	1.56e-05	3.4e-30	1.768e-07	0.01798		0.3271	-0.0925	0.0925	0.429	0.8275	0.8275					44.52	AT5G48380	BRADI2G25320	OS05G0414700	GRMZM2G121565
Traes_1AL_4905637FC	26.3613	24.7215	5.73227	6.90993	31.39	16.6104	20.6444	37.6495		-0.0988	-2.1353	-1.7832	-0.7591	-0.6016	0.2799		0.7277	2.271e-06	0.0005043	0.01609	0.04552	0.3005		0.8285	1.421e-05	0.00111	0.02496	0.06972	0.3503		-0.3196	-0.53	0.53	0.4403	0.1767	0.1767				heat shock protein 60-3A [Source:Projected from Arabidopsis thaliana (AT3G13860) TAIR;Acc:AT3G13860]	40.4	AT3G13860	BRADI2G18260	OS05G0540300	GRMZM2G074790
Traes_1AL_491DE5C2C	94.6257	54.491	40.9832	8.37863	87.8979	14.9862	15.8532	14.1324		-0.7836	-1.1666	-2.9808	-2.4665	-2.4358	-2.5516		0.04575	0.004308	2.447e-08	3.145e-08	2.5e-08	6.909e-09		0.1136	0.009524	9.934e-08	1.046e-07	1.099e-07	2.293e-08		-0.9372	0.2626	-0.2626	0.0006	0.5297	0.5297					45.95
Traes_1AL_492E5A536	19.1083	25.3519	6.08917	21.1619	21.5427	6.41663	15.561	15.1159		0.3723	-1.6052	0.2342	-1.559	-0.4523	-0.4829		0.2687	0.0007813	0.5699	0.0004655	0.2147	0.185		0.4199	0.002153	0.6283	0.0009215	0.2746	0.2263		-0.1664	0.1654	-0.1654	0.6937	0.6956	0.6956					48.69	AT5G04000	BRADI2G21136	OS05G0496000	GRMZM2G088961
Traes_1AL_492F1A81C	0.724433	2.55407	5.54157	10.9862	1.2986	7.46663	4.34817	6.7799		1.473	2.5251	3.1276	2.3917	1.6026	2.2373		0.1248	0.008483	0.00145	0.002251	0.05006	0.004131		0.2409	0.01721	0.002949	0.004022	0.07585	0.006799		0.8905	-0.1037	0.1037	0.003	0.8069	0.8069					38.43	AT1G80190	BRADI4G06441	OS05G0453900	GRMZM2G049536
Traes_1AL_494A2BAD5	176.438	110.713	287.033	263.613	57.0298	1665.49	264.869	84.9214		-0.6617	0.6901	0.5321	4.8068	2.1872	0.5732		0.1601	0.1422	0.2636	1.864e-24	3.834e-06	0.232		0.2893	0.2006	0.3224	3.656e-23	1.232e-05	0.2782		0.2127	-0.0495	0.0495	0.613	0.9074	0.9074					62.48	AT4G10390, AT1G33260, AT4G10390, AT1G33260	BRADI3G30490	OS10G0516200	GRMZM2G181231, GRMZM2G166719
Traes_1AL_496ED013C	113.776	72.8075	52.259	47.3394	113.968	32.8144	48.4589	29.7809		-0.6412	-1.1052	-1.4938	-1.7188	-1.2359	-1.9274		0.004571	9.066e-06	4.732e-07	5.268e-11	3.93e-07	1.839e-13		0.01957	4.695e-05	1.629e-06	2.535e-10	1.457e-06	9.66e-13		-0.8489	0.3485	-0.3485	0.0077	0.3975	0.3975					40.41	AT2G39280, AT3G55020, AT2G37290, AT2G39280, AT3G55020, AT2G37290	BRADI2G22850	OS05G0465100	GRMZM2G051050, GRMZM2G094951
Traes_1AL_49DF85420	9.62967	12.5159	5.78533	3.50687	11.5394	7.0941	5.39483	9.34383		0.3267	-0.7348	-0.9602	-0.6678	-1.1001	-0.3063		0.5444	0.2432	0.198	0.2557	0.06921	0.5816		0.6854	0.318	0.2508	0.3073	0.1012	0.6309		-0.6747	-0.1506	0.1506	0.0664	0.7219	0.7219				ATP binding microtubule motor family protein [Source:Projected from Arabidopsis thaliana (AT5G02370) TAIR;Acc:AT5G02370]	46.89	AT5G02370	BRADI2G23290	OS05G0459400	GRMZM2G082384
Traes_1AL_49E0DCFBB	77.8969	102.379	166.468	528.726	43.8523	123.55	140.105	268.282		0.3948	1.0883	2.695	1.4869	1.6702	2.603		0.08923	3.575e-06	4.26e-31	7.217e-10	2.073e-12	3.128e-29		0.1876	2.103e-05	1.337e-28	2.985e-09	1.838e-11	1.302e-27		0.9124	0.2179	-0.2179	0.0016	0.6043	0.6043					40.86	AT1G80950	BRADI2G28060	OS05G0357800	GRMZM2G517332
Traes_1AL_49E1DD4DD	157.137	86.7575	19.9297	42.0083	133.082	37.9776	28.3817	30.0583		-0.8489	-2.9795	-1.9763	-1.8122	-2.2135	-2.1218		0.02358	2.033e-12	3.83e-06	5.26e-06	3.63e-08	1.088e-07		0.06861	6.795e-11	1.165e-05	1.339e-05	1.561e-07	3.201e-07		-0.786	0.1714	-0.1714	0.0207	0.6849	0.6849					48.26	AT3G51540, AT3G08670, AT3G51540, AT3G08670	BRADI2G22170	OS05G0480600	GRMZM2G132663, GRMZM2G701206
Traes_1AL_4A02A66B5	51.0471	31.1972	24.5657	8.24567	35.1262	15.2216	21.3365	17.2637		-0.6984	-1.0279	-2.0799	-1.1101	-0.7291	-1.0152		0.002733	0.0001905	5.185e-07	0.0002596	0.008377	0.0004267		0.01313	0.0006378	1.775e-06	0.0005319	0.0152	0.0008187		-0.8649	0.1263	-0.1263	0.0056	0.7656	0.7656					40.94	AT4G31210	BRADI1G43607	OS06G0281400	GRMZM2G443881, GRMZM5G894110, GRMZM2G172787
Traes_1AL_4A3552593	5.14507	0.489867	27.8111	13.0222	1.33083	17.9269	3.85753	3.0836		-3.1277	2.3852	1.2534	3.5423	1.4236	1.1782		0.005103	0.004523	0.1659	0.0001193	0.1484	0.238		0.02129	0.00993	0.2151	0.000256	0.1985	0.2847		0.3408	0.1864	-0.1864	0.4087	0.6586	0.6586					40.82	AT5G64910, AT5G10010	BRADI5G00820
Traes_1AL_4A48DFED8	270.928	262.042	141.294	313.603	371.145	117.361	253.911	204.911		-0.045	-0.9221	0.1763	-1.6315	-0.5479	-0.8655		0.6693	1.732e-13	0.1539	4.178e-39	2.704e-07	2.949e-15		0.7847	7.707e-12	0.2012	2.485e-37	1.027e-06	1.919e-14		-0.2104	0.1113	-0.1113	0.6169	0.793	0.793					39.32	AT3G12490	BRADI2G25507	OS05G0409300	GRMZM2G024264, GRMZM2G133620
Traes_1AL_4A7E8FE4E	9.50793	0.404833	195.517	139.009	1.31563	78.4394	68.1456	121.402		-3.9067	4.2517	3.7651	5.5898	5.3963	6.2048		0.0002149	3.573e-08	1.331e-06	1.438e-10	5.95e-10	9.286e-13		0.001776	3.899e-07	4.32e-06	6.526e-10	3.391e-09	4.51e-12		0.778	-0.0922	0.0922	0.023	0.8281	0.8281					46.01		BRADI2G27770	OS05G0366800, OS05G0366600	GRMZM2G055699
Traes_1AL_4AB2BF02A	346.01	513.353	564.422	724.56	117.309	571.918	407.301	358.301		0.5658	0.7035	1.0047	2.2783	1.7959	1.6106		5.094e-05	7.672e-07	8.597e-12	1.513e-53	1.727e-33	5.562e-27		0.0005658	5.556e-06	5.232e-11	2.242e-51	1.991e-31	1.82e-25		0.5531	0.4779	-0.4779	0.155	0.231	0.231					41.49	AT4G17615, AT5G47100, AT4G17615, AT5G47100	BRADI3G33700	OS10G0564800	GRMZM2G015324, GRMZM2G107575
Traes_1AL_4B2CAEDE1	29.8399	31.5837	8.87747	11.7341	53.0385	7.8921	9.22133	11.3703		0.0561	-1.6986	-1.4645	-2.5827	-2.4491	-2.2565		0.8586	5.685e-05	0.002335	3.181e-10	3.31e-10	1.711e-09		0.9169	0.0002265	0.004576	1.379e-09	1.965e-09	6.017e-09		-0.7658	0.1432	-0.1432	0.0267	0.7352	0.7352					44.84	AT2G30700	BRADI3G32020	OS10G0534100	GRMZM2G162251
Traes_1AL_4B3591E96	281.96	43.8005	1917.5	3880.23	0.388633	6282.63	1650.28	604.66		-2.4491	2.5556	3.5015	12.0134	10.2174	8.8767		0.0347	0.02722	0.002481	5.676e-22	2.524e-16	1.099e-12		0.09193	0.04781	0.004838	9.023e-21	4.451e-15	5.298e-12		0.6713	0.1142	-0.1142	0.0683	0.7878	0.7878					68.74		BRADI2G48540	OS01G0510200	GRMZM2G468111
Traes_1AL_4B7636BC9	266.095	140.814	114.196	37.192	306.697	65.4866	141.814	52.8066		-0.9087	-1.2024	-2.6192	-2.1909	-1.1045	-2.5126		0.01692	0.001866	1.242e-09	2.411e-08	0.00386	1.731e-10		0.05321	0.004587	5.88e-09	8.136e-08	0.00751	6.68e-10		-0.8844	0.0105	-0.0105	0.0035	0.9803	0.9803				lsd one like 1 [Source:Projected from Arabidopsis thaliana (AT1G32540) TAIR;Acc:AT1G32540]	47.08	AT1G32540	BRADI3G16400	OS08G0159500	GRMZM2G055135
Traes_1AL_4B89B33E3	3.4595	3.3092	1.41347	0	70.7315	14.8117	4.6805	2.0823		-0.1692	-0.9966	-3.071	-2.1981	-3.8384	-4.9417		0.8113	0.2682	0.03852	2.866e-05	2.848e-10	8.356e-12		0.8868	0.3456	0.05853	6.656e-05	1.709e-09	3.681e-11		-0.6199	-0.6254	0.6254	0.1012	0.0972	0.0972					44.35	AT1G65620	BRADI2G25270	OS01G0889400, OS05G0417000	GRMZM2G118250, GRMZM2G121487, GRMZM2G133806, GRMZM2G096064, GRMZM2G118250, GRMZM2G121487, GRMZM2G133806, GRMZM2G096064
Traes_1AL_4BA4656FC	266.441	474.65	195.85	96.2234	32.8078	120.512	29.447	30.7887		0.8225	-0.4325	-1.4083	1.8284	-0.1543	-0.0925		0.09106	0.3777	0.00546	0.0002738	0.7663	0.8583		0.1905	0.4598	0.009962	0.0005592	0.8103	0.8785		-0.4131	0.8123	-0.8123	0.309	0.0143	0.0143				serine-type endopeptidase inhibitors [Source:Projected from Arabidopsis thaliana (AT1G72060) TAIR;Acc:AT1G72060]	51.01	AT1G72060	BRADI2G08717		GRMZM2G108847
Traes_1AL_4BC2EC094	17.0575	25.0045	15.8142	1.23197	105.163	15.9093	12.7687	5.6892		0.5148	-0.0911	-3.0473	-2.5651	-2.9151	-3.9636		0.5569	0.9189	0.008951	0.003539	0.0009441	1.343e-05		0.696	0.9374	0.01561	0.006127	0.002068	3.148e-05		-0.8374	-0.2718	0.2718	0.0095	0.5149	0.5149					39.25			OS10G0478500
Traes_1AL_4BF6C25E1	117.573	116.581	26.8688	53.9662	106.204	14.0576	52.4018	27.1163		-0.0117	-2.0444	-0.9356	-2.8132	-1.0317	-1.9954		0.949	9.389e-17	9.757e-05	3.355e-22	6.669e-07	4.289e-17		0.9696	9.419e-15	0.0002412	5.459e-21	2.396e-06	3.596e-16		-0.5772	0.3765	-0.3765	0.1341	0.3579	0.3579					38.67	AT1G03160	BRADI2G26650	OS05G0390100	GRMZM2G319109, AC210303.3_FG001
Traes_1AL_4C330AAEA	13.5503	9.56223	12.1085	2.78597	17.0046	4.79693	5.44243	2.50817		-0.5197	-0.2229	-2.0736	-1.7792	-1.6624	-2.8689		0.2422	0.6399	0.007349	0.00113	0.001424	1.237e-05		0.3896	0.7103	0.01305	0.002114	0.003018	2.911e-05		-0.9219	0.2513	-0.2513	0.0011	0.5483	0.5483					46.94	AT5G66470	BRADI2G16140	OS05G0567300	GRMZM2G158024
Traes_1AL_4CC153074	6.64837	2.25747	8.3408	6.67317	10.0454	1.75023	1.80423	8.0651		-1.5027	0.3007	-0.5141	-2.2589	-2.3418	-0.3493		0.06347	0.6953	0.5699	0.01166	0.008206	0.6323		0.1456	0.7589	0.6282	0.01855	0.01492	0.6782		-0.0817	0.1908	-0.1908	0.8475	0.6509	0.6509					58.24	AT4G14670, AT1G74310	BRADI2G19540	OS05G0519700	GRMZM2G360681
Traes_1AL_4CFEB1E9A	41.8488	54.2241	37.4722	124.928	28.903	16.267	41.7287	42.3952		0.3794	-0.1308	1.443	-0.8419	0.5282	0.5521		0.09526	0.6134	3.891e-09	0.006459	0.0331	0.02507		0.197	0.6861	1.743e-08	0.01073	0.05245	0.03618		0.4208	0.5927	-0.5927	0.2992	0.1216	0.1216					40.55	AT1G31300, AT4G19645	BRADI2G20150	OS05G0511000
Traes_1AL_4D563DCE6	4.3601	2.6275	10.2559	0.909967	8.54423	8.40423	3.14757	1.92293		-0.6388	1.297	-1.3675	0.0555	-1.4618	-1.9605		0.3602	0.04546	0.1978	0.9245	0.03484	0.008756		0.5174	0.07482	0.2507	0.9363	0.05491	0.01365		-0.602	-0.2011	0.2011	0.1143	0.633	0.633					43	AT1G30455, AT2G01280, AT3G09360, AT2G45100		OS05G0305100	GRMZM2G093422
Traes_1AL_4D5CE6B62	18.647	23.5279	0.562033	0.909967	2.5053	0.754133	0.431933	0		0.3191	-4.9783	-3.5625	-1.4439	-2.2656	-3.5976		0.5459	1.925e-05	0.0006251	0.1721	0.06029	0.01576		0.6868	8.945e-05	0.001355	0.2163	0.08953	0.02355		-0.7251	0.5536	-0.5536	0.0418	0.1545	0.1545					45.22	AT5G02580, AT3G28990, AT3G55240	BRADI2G23060	OS05G0462000	GRMZM2G108723
Traes_1AL_4D668D012	16.7507	10.4124	3.30083	0.909967	48.6361	2.47613	2.18857	0.360333		-0.6647	-2.2812	-3.3088	-3.9183	-4.3557	-6.4241		0.1713	0.0005345	0.000766	1.568e-09	2.456e-10	3.404e-09		0.3039	0.00155	0.001637	6.196e-09	1.489e-09	1.163e-08		-0.9465	0.0878	-0.0878	0.0004	0.8363	0.8363					49.83	AT4G22200	BRADI2G24450	OS05G0428700	GRMZM2G020859, AC234152.1_FG002
Traes_1AL_4DA749442	184.485	98.2284	66.8196	12.6917	169.424	59.5939	27.9187	16.2208		-0.9067	-1.4304	-3.5366	-1.4689	-2.5718	-3.367		0.008501	6.11e-05	5.448e-14	4.069e-05	6.681e-12	3.136e-17		0.03141	0.0002407	4.289e-13	9.277e-05	5.39e-11	2.689e-16		-0.9931	0.1622	-0.1622	0	0.7012	0.7012					43.61	AT1G24160, AT1G70100	BRADI2G25040	OS05G0420500	GRMZM2G070075
Traes_1AL_4DBEBB845	38.8703	61.8044	72.4137	217.993	49.79	85.7743	68.3272	155.966		0.6487	0.8608	2.3577	0.7957	0.4536	1.6395		0.0232	0.003542	5.884e-16	0.004301	0.1056	1.052e-09		0.06779	0.008021	6.155e-15	0.007343	0.147	3.77e-09		0.9054	-0.0413	0.0413	0.002	0.9227	0.9227					51.04	AT3G51550	BRADI1G63320	OS03G0333200, OS01G0769700	GRMZM2G100288, GRMZM2G006080, GRMZM2G100288, GRMZM2G006080
Traes_1AL_4DEEFA566	346.724	156.115	155.969	127.69	264.474	131.676	196.916	138.704		-1.1468	-1.1342	-1.3039	-0.9832	-0.4255	-0.9335		1.579e-09	9.307e-09	1.707e-09	8.328e-07	0.02697	2.039e-06		8.071e-08	1.199e-07	7.949e-09	2.337e-06	0.04362	5.247e-06		-0.7553	0.0466	-0.0466	0.0302	0.9128	0.9128				Metal-dependent phosphohydrolase [Source:Projected from Arabidopsis thaliana (AT1G17330) TAIR;Acc:AT1G17330]	43.21	AT1G17330	BRADI3G29300	OS10G0486000	GRMZM2G459291
Traes_1AL_4DF3FE4B6	3.52823	14.5491	7.00457	26.0941	5.74707	7.0593	21.2814	25.2669		1.9327	0.9263	2.6202	0.3595	1.8849	2.1446		7.109e-05	0.1042	7.027e-07	0.4588	2.289e-06	3.993e-08		0.0007381	0.154	2.363e-06	0.5165	7.598e-06	1.229e-07		0.8599	-0.1423	0.1423	0.0062	0.7368	0.7368					43.38	AT4G10570, AT1G32850, AT4G10590	BRADI3G20790	OS10G0160000	GRMZM2G009655
Traes_1AL_4E0FFA904	5.5967	5.43953	3.06097	3.24097	7.727	2.42313	3.3669	2.28653		0.0162	-1.0447	-0.5342	-2.1043	-1.1839	-1.786		0.9771	0.1577	0.5013	0.00722	0.06257	0.01131		0.9868	0.2192	0.5634	0.0119	0.09255	0.01732		-0.8229	0.2045	-0.2045	0.0121	0.6271	0.6271					46.45	AT5G56940, AT4G34620	BRADI4G34170	OS09G0498100	GRMZM2G152599
Traes_1AL_4E200FCA0	25.6383	21.5215	31.9469	12.1329	6.47413	44.8589	12.3813	15.6453		-0.2673	0.2588	-1.0368	2.7201	0.9258	1.2197		0.5235	0.5463	0.05312	3.31e-09	0.06474	0.01267		0.6678	0.6248	0.07798	1.252e-08	0.09541	0.01924		-0.0511	0.2813	-0.2813	0.9043	0.4998	0.4998					57.12	AT3G15356, AT3G16530, AT1G53080, AT1G53060, AT5G03350, AT1G53070
Traes_1AL_4E2B761FA	76.0952	98.4014	22.5164	32.6422	60.7193	7.8437	25.7835	23.8665		0.372	-1.7697	-0.9651	-2.9275	-1.2363	-1.381		0.1356	1.333e-08	0.002568	3.097e-13	2.578e-05	3.528e-06		0.2563	1.639e-07	0.004993	2.024e-12	7.332e-05	8.838e-06		-0.5458	0.4812	-0.4812	0.1617	0.2274	0.2274					44.16	AT2G48070	BRADI2G25800	OS05G0404400
Traes_1AL_4E3F366BB	170.514	169.713	110.673	60.4127	172.006	111.006	120.478	101.958		-0.0018	-0.5993	-1.2261	-0.5991	-0.5095	-0.7469		0.9905	0.0003841	5.062e-09	0.0002732	0.001495	4.945e-06		0.9945	0.001166	2.239e-08	0.0005581	0.003157	1.219e-05		-0.8694	-0.0715	0.0715	0.005	0.8665	0.8665					47.64	AT1G10730, AT1G60780	BRADI2G18010	OS05G0543100
Traes_1AL_4E4321735	216.006	145.74	317.497	284.975	120.763	268.324	148.995	124.252		-0.5598	0.5521	0.3131	1.1446	0.2996	0.0489		0.002074	0.002344	0.106	5.182e-10	0.1132	0.7985		0.01059	0.005602	0.1444	2.184e-09	0.1562	0.8274		0.1438	0.5302	-0.5302	0.734	0.1765	0.1765				Protein of unknown function (DUF1230) [Source:Projected from Arabidopsis thaliana (AT5G11840) TAIR;Acc:AT5G11840]	48.55	AT5G11840	BRADI2G18310	OS05G0539900	GRMZM2G121229, GRMZM2G087081
Traes_1AL_4E924201A	7.287	4.33187	0	0.777	191.944	6.45227	8.34847	0.841967		-0.7406	-4.5771	-2.702	-5.0214	-4.454	-7.2187		0.3251	0.001404	0.02685	1.242e-11	2.072e-10	4.859e-14		0.4817	0.003577	0.04227	6.517e-11	1.274e-09	2.726e-13		-0.648	-0.4731	0.4731	0.0823	0.2365	0.2365					56.43	AT1G30650, AT2G34830	BRADI3G34567	OS03G0855100	GRMZM2G383594
Traes_1AL_4EA807C60	15.5842	5.52313	5.83837	6.48193	20.0894	4.03827	5.66173	1.48297		-1.4491	-1.3546	-1.0015	-2.377	-1.8079	-3.4049		0.006426	0.0219	0.1216	0.0001679	0.001367	4.215e-06		0.02533	0.0395	0.1632	0.0003534	0.002905	1.047e-05		-0.7804	0.2296	-0.2296	0.0223	0.5844	0.5844					59.75	AT1G04000, AT5G44060, AT3G23440		OS10G0472501
Traes_1AL_4EB5B61EB	1.43797	7.81923	5.14257	5.57413	1.52137	9.86863	2.92387	5.06883		2.3491	1.6464	1.0959	2.6687	0.9403	1.7511		0.001316	0.04179	0.2528	5.879e-05	0.2228	0.01256		0.007403	0.06955	0.3107	0.0001314	0.2836	0.01908		0.4761	0.0696	-0.0696	0.2331	0.8699	0.8699					49.4
Traes_1AL_4F0745006	927.631	277.902	584.337	292.191	173.919	138.932	52.3343	28.6793		-1.7246	-0.6622	-1.6146	-0.3381	-1.7173	-2.568		3.438e-06	0.07462	2.058e-05	0.3739	1.091e-05	2.187e-10		6.249e-05	0.115	5.651e-05	0.4306	3.285e-05	8.356e-10		-0.5809	0.8176	-0.8176	0.131	0.0132	0.0132					63.73	AT1G73190, AT1G17810, AT1G73190, AT1G17810, AT1G73190, AT1G17810	BRADI3G29780	OS10G0492600	GRMZM2G305446, GRMZM2G103983, GRMZM2G037327
Traes_1AL_4F2D556AA	11.8892	1.9275	12.8648	1.68697	29.7408	11.7423	7.66307	1.14327		-2.4997	0.0744	-2.2876	-1.4016	-1.9216	-4.5885		2.596e-05	0.8765	0.00755	0.001701	4.17e-05	1.46e-08		0.0003277	0.9077	0.01337	0.003098	0.0001146	4.689e-08		-0.6837	-0.2284	0.2284	0.0615	0.5864	0.5864					58.05
Traes_1AL_4F352D481	15.9399	11.1598	12.5992	5.00473	10.4497	5.7885	8.81163	3.99107		-0.5161	-0.3392	-1.0941	-0.8451	-0.1987	-1.3592		0.303	0.5225	0.09373	0.1559	0.7146	0.02888		0.4584	0.6021	0.1295	0.198	0.7651	0.04122		-0.8172	0.4612	-0.4612	0.0132	0.25	0.25					37.01	AT2G25970			GRMZM5G854199
Traes_1AL_4F38F3938	20.005	31.4317	17.1582	8.304	44.5272	29.8407	46.027	21.2799		0.6086	-0.2222	-1.303	-0.5565	0.0431	-1.0191		0.4423	0.7845	0.148	0.4812	0.9561	0.1987		0.5957	0.8351	0.1944	0.5386	0.9668	0.2415		-0.4486	-0.6383	0.6383	0.2649	0.0885	0.0885				Minichromosome maintenance (MCM2/3/5) family protein [Source:Projected from Arabidopsis thaliana (AT5G46280) TAIR;Acc:AT5G46280]	39.44	AT5G46280	BRADI2G22360	OS05G0476200	GRMZM2G100639, GRMZM2G162445
Traes_1AL_4F48CF05E	30.7329	19.2813	19.6919	4.73883	33.4869	5.41143	7.66307	4.8711		-0.6397	-0.6156	-2.1686	-2.6261	-2.0775	-2.7982		0.01687	0.0441	3.222e-05	2.659e-09	2.437e-08	1.971e-10		0.05309	0.07288	8.595e-05	1.019e-08	1.074e-07	7.562e-10		-0.9064	0.3335	-0.3335	0.0019	0.4195	0.4195					43.67	AT3G53470	BRADI1G65850	OS03G0285100	GRMZM5G898006, GRMZM2G023059, GRMZM2G030880, GRMZM2G144982, GRMZM2G472547
Traes_1AL_4F69555EE	136.377	99.1465	49.418	136.177	153.864	82.2652	161.377	62.2212		-0.4588	-1.4535	0.0045	-0.8842	0.0688	-1.2755		0.09192	9.048e-07	0.9876	0.001626	0.7986	6.458e-06		0.1919	6.41e-06	0.9902	0.00297	0.8363	1.571e-05		-0.2677	-0.1011	0.1011	0.5215	0.8117	0.8117				complex 1 family protein / LVR family protein [Source:Projected from Arabidopsis thaliana (AT3G62810) TAIR;Acc:AT3G62810]	43.52	AT3G62810	BRADI2G27840	OS05G0363600	GRMZM2G145573
Traes_1AL_4F90FEB36	29.2976	61.0816	16.4343	66.8911	60.6341	25.1332	68.376	73.9357		1.0285	-0.8281	1.1306	-1.187	0.169	0.2786		0.09561	0.2031	0.07564	0.05846	0.7818	0.6476		0.1976	0.2724	0.1069	0.08136	0.8233	0.6924		0.3386	-0.318	0.318	0.412	0.4427	0.4427					38.95	AT1G65480, AT4G20370, AT1G65480, AT4G20370	BRADI2G19670	OS05G0518000	GRMZM2G141756, GRMZM2G179264
Traes_1AL_4FBAF0AAA	0.655733	1.1927	0	2.331	16.9607	0.3095	3.923	0.360333		0.9143	-1.7059	1.7593	-4.8501	-2.0035	-4.9326		0.4948	0.3354	0.221	0.0005388	0.06102	0.0003596		0.6426	0.4162	0.2762	0.001058	0.09049	0.0006971		-0.2789	-0.3633	0.3633	0.5036	0.3764	0.3764					53.05
Traes_1AL_4FF72C4BD	0.327867	0.4797	9.9005	5.89617	0.198133	7.767	1.8994	3.42977		0.5906	4.3549	3.2227	4.5397	2.6612	3.4377		0.6977	0.001756	0.02956	0.001031	0.06682	0.01481		NA	0.00435	0.04609	0.001941	0.0981	0.02223		0.6608	0.0137	-0.0137	0.0744	0.9743	0.9743					70.39	AT3G52525, AT2G36026, AT3G52525, AT2G36026	BRADI4G42080	OS12G0158400, OS11G0156401	AC187891.3_FG006
Traes_1AL_501B5BEAE	3.4337	2.5126	19.5448	9.885	3.35163	58.5685	6.7449	6.81827		-0.4452	2.4519	1.5404	3.9868	0.9623	0.9992		0.6083	0.002302	0.07944	1.134e-07	0.2336	0.2148		0.7372	0.005515	0.1117	3.521e-07	0.2954	0.2594		0.3547	-0.2131	0.2131	0.3887	0.6124	0.6124					53.69	AT1G68200, AT1G66810, AT1G68200, AT1G66810	BRADI2G15670	OS05G0576300	AC198494.3_FG002, GRMZM2G149347
Traes_1AL_502E34D07	22.7378	10.8819	6.7959	19.5354	3.56677	2.81387	1.08317	0.280667		-1.0092	-1.6596	-0.4406	-0.1785	-1.5122	-2.6973		0.1217	0.01954	0.5326	0.8311	0.1232	0.02358		0.2364	0.03577	0.5933	0.8556	0.1683	0.0342		-0.388	0.8754	-0.8754	0.3422	0.0044	0.0044					54.32	AT2G45920, AT3G61390, AT3G61410, AT2G45920, AT3G61390, AT3G61410	BRADI3G32787	OS10G0552400, OS10G0548850	GRMZM2G373329
Traes_1AL_504484416	97.143	94.332	356.775	817.036	31.6262	579.787	163.064	166.342		-0.0378	1.8495	3.0232	4.1328	2.3297	2.3548		0.941	0.0002813	2.968e-09	8.719e-16	6.522e-06	5.163e-06		0.9645	0.0008922	1.347e-08	7.626e-15	2.029e-05	1.27e-05		0.6784	0.2098	-0.2098	0.0644	0.618	0.618					59.05	AT2G15220, AT2G15130, AT2G15170	BRADI3G29720
Traes_1AL_504CDB1731	45.5746	11.7723	26.3699	33.1164	27.4082	154.092	12.791	16.907		-1.826	-0.7314	-0.4541	2.3403	-1.0279	-0.6497		0.07499	0.4756	0.6619	0.0211	0.3204	0.528		0.165	0.5567	0.7126	0.03203	0.3872	0.5792		-0.1629	-0.1118	0.1118	0.7	0.7921	0.7921					57.76		BRADI2G21470	OS05G0491000	GRMZM2G355525, GRMZM2G069454, GRMZM2G005557
Traes_1AL_512775DAB	112.597	68.178	34.7455	18.9347	109.329	15.3102	24.1719	17.6002		-0.7185	-1.6254	-2.2734	-2.83	-2.1601	-2.5824		0.009325	1.212e-07	1.877e-09	9.645e-16	8.066e-12	5.905e-15		0.03368	1.13e-06	8.705e-09	8.4e-15	6.41e-11	3.696e-14		-0.8938	0.3154	-0.3154	0.0028	0.4467	0.4467					45	AT4G17950, AT5G46640, AT4G17950, AT5G46640	BRADI3G34030	OS10G0572900	GRMZM2G072117, AC225193.3_FG003
Traes_1AL_5184A1376	0.482967	0.233333	1.51957	97.2579	7.46387	1.36403	0.863833	1.64557		-0.9597	1.3272	6.8342	-2.613	-2.9186	-2.1039		0.5465	0.3661	3.947e-07	0.04908	0.02975	0.09426		0.6873	0.4476	1.375e-06	0.06932	0.04765	0.1223		0.4021	0.1419	-0.1419	0.3234	0.7375	0.7375					62.12		BRADI3G30320	OS10G0505900	GRMZM2G376743
Traes_1AL_51CED3DBF	109.529	120.084	253.852	483.449	109.883	271.507	153.285	1224.1		0.1332	1.198	2.1073	1.2958	0.4769	3.4392		0.7628	0.006624	1.923e-06	0.003156	0.2793	3.009e-15		0.8536	0.01386	6.099e-06	0.005509	0.3439	1.954e-14		0.8412	-0.1956	0.1956	0.0089	0.6426	0.6426					49.94		BRADI2G23250	OS05G0460000	GRMZM5G802801
Traes_1AL_51E5359BA	49.2827	50.0149	7.64733	7.0137	52.2886	4.73397	21.3112	6.53763		0.0143	-2.5454	-2.2438	-3.2743	-1.3052	-2.9203		0.9532	7.297e-11	5.78e-07	2.115e-13	5.711e-06	7.504e-14		0.9723	1.648e-09	1.967e-06	1.41e-12	1.791e-05	4.113e-13		-0.7706	0.1705	-0.1705	0.0252	0.6864	0.6864					39.62	AT1G03160	BRADI2G26650	OS05G0390100	GRMZM2G319109, AC210303.3_FG001
Traes_1AL_51E6DEAC8	2.03587	1.5947	5.75763	20.9003	4.30233	2.36927	2.11873	3.54783		-0.4123	1.3595	3.0781	-0.6497	-0.9314	-0.195		0.6511	0.114	0.0002132	0.4362	0.2719	0.8012		0.7705	0.1663	0.0004987	0.4939	0.3362	0.8295		0.4944	0.2956	-0.2956	0.213	0.4772	0.4772					57.25	AT1G44414	BRADI2G24230	OS05G0435400	GRMZM2G055652
Traes_1AL_5219963C8	5.5532	2.00093	1.78127	0	5.7148	1.37317	0.976867	1.28197		-1.4136	-1.6663	-4.1621	-1.8056	-2.3002	-1.9706		0.03535	0.04788	0.006347	0.02872	0.009963	0.01646		NA	0.07831	0.01143	0.04254	0.01779	0.02452		-0.9016	-0.0584	0.0584	0.0022	0.8908	0.8908					51.72		BRADI1G50432
Traes_1AL_52462CEAD	0	0.244933	1.9369	0.777	0.960167	0	0.651233	0.502267		1.2382	3.6817	2.5874	-2.6021	-0.4238	-0.9971		0.5318	0.05301	0.2025	0.1691	0.8033	0.5689		NA	NA	NA	NA	NA	NA		0.2212	0.1071	-0.1071	0.5985	0.8008	0.8008					61.86
Traes_1AL_5262C43AF	11.3125	11.3559	8.42543	2.5969	17.4793	14.9377	11.287	4.83307		-0.0121	-0.4535	-1.5743	-0.2178	-0.629	-1.7829		0.976	0.3391	0.02603	0.5769	0.119	0.0002581		0.9862	0.4201	0.04109	0.6324	0.1633	0.0005108		-0.7831	-0.3469	0.3469	0.0215	0.3999	0.3999					44.05	AT2G45490	BRADI1G07590	OS03G0765000	GRMZM2G337109, GRMZM2G107689, GRMZM2G174638, GRMZM2G107645, GRMZM2G037617
Traes_1AL_529A94293	944.812	696.902	374.708	467.925	1555.06	339.019	709.206	605.591		-0.4384	-1.3303	-0.9655	-2.1876	-1.1302	-1.3551		0.04168	1.316e-09	1.633e-05	1.825e-23	1.555e-07	3.442e-10		0.1058	2.148e-08	4.551e-05	3.298e-22	6.103e-07	1.291e-09		-0.5838	-0.1802	0.1802	0.1287	0.6694	0.6694					44.12	AT5G02560	BRADI2G23090	OS05G0461400	GRMZM2G130746
Traes_1AL_52C5531A4	142.126	115.689	62.8935	67.8259	245.933	54.5982	92.2211	81.4512		-0.2971	-1.1706	-1.0678	-2.1172	-1.4102	-1.5847		0.2449	2.074e-05	0.0003433	9.466e-15	5.482e-08	1.334e-09		0.3929	9.542e-05	0.000777	7.404e-14	2.298e-07	4.741e-09		-0.7043	-0.0986	0.0986	0.0512	0.8163	0.8163					50.76	AT3G21320, AT2G25930, AT3G21320, AT2G25930, AT3G21320, AT2G25930	BRADI2G14290	OS06G0142600, OS01G0566100, OS01G0566050	AC233870.1_FG003
Traes_1AL_52DCB8DFD	937.551	347.459	1199.88	284.646	297.864	586.96	225.518	206.71		-1.428	0.3591	-1.6371	0.9835	-0.3979	-0.5271		1.537e-19	0.02161	5.171e-21	1.01e-09	0.01707	0.001668		7.034e-17	0.03905	1.404e-19	4.098e-09	0.02895	0.002924		-0.4783	0.5289	-0.5289	0.2306	0.1778	0.1778					51.52	AT5G08380	BRADI3G29797	OS10G0492900	GRMZM2G095126
Traes_1AL_539801B8A	16.9514	16.3747	11.924	17.3038	21.83	27.4734	21.6614	20.9087		-0.0606	-0.4861	0.2165	0.3209	0.0012	-0.0505		0.8819	0.2897	0.6493	0.4161	0.9976	0.8992		0.9293	0.3689	0.7018	0.4736	0.9981	0.9148		0.0833	-0.8296	0.8296	0.8446	0.0108	0.0108					48.68	AT5G60335			GRMZM2G365736, GRMZM2G085320
Traes_1AL_53A23A5D8	59.7534	53.7236	86.2793	51.9594	52.4984	125.145	63.2553	55.2432		-0.1445	0.5195	-0.1692	1.1986	0.2597	0.074		0.8552	0.5124	0.8345	0.1292	0.7431	0.9257		0.9147	0.5925	0.862	0.1669	0.7904	0.9376		-0.0041	-0.2013	0.2013	0.9924	0.6327	0.6327				lysophosphatidyl acyltransferase 5 [Source:Projected from Arabidopsis thaliana (AT3G18850) TAIR;Acc:AT3G18850]	45.52	AT3G18850	BRADI2G20650	OS05G0502200	GRMZM2G014981
Traes_1AL_53A2BAC63	9.62893	12.479	6.10747	39.7334	11.3404	2.74633	3.96383	8.34253		0.4278	-0.7278	1.9168	-1.7857	-1.5498	-0.4507		0.3478	0.1999	5.48e-05	0.004212	0.00748	0.3519		0.5051	0.2687	0.0001409	0.007204	0.01371	0.4036		0.139	0.5457	-0.5457	0.7428	0.1618	0.1618					51.55
Traes_1AL_53C9AADB4	1366.09	470.523	697.655	145.935	933.683	298.48	140.191	193.803		-1.5306	-0.9618	-3.1451	-1.6313	-2.7236	-2.2566		1.492e-08	0.0003865	5.479e-27	2.695e-09	1.439e-22	2.832e-16		5.86e-07	0.001172	6.452e-25	1.032e-08	5.943e-21	2.114e-15		-0.9056	0.3319	-0.3319	0.002	0.4218	0.4218					47.14
Traes_1AL_53EE5E7E2	14.1163	36.6898	8.1528	18.6625	21.4526	11.828	39.6167	24.6017		1.3414	-0.7123	0.7122	-0.7711	0.8844	0.2058		8.036e-06	0.08901	0.06391	0.02813	0.001296	0.4839		0.000125	0.1341	0.09201	0.04173	0.002768	0.5359		0.1492	-0.2778	0.2778	0.7244	0.5052	0.5052					43.2	AT1G64650, AT4G27720, AT3G49310	BRADI3G31140	OS10G0519600	GRMZM2G067638
Traes_1AL_5450D9C86	100.15	112.878	96.2569	15.8266	582.485	108.312	70.0065	20.0323		0.1665	-0.0502	-2.3896	-2.3572	-2.9803	-4.7203		0.8028	0.9403	0.001095	0.0004036	8.139e-06	5.618e-12		0.8808	0.9542	0.002277	0.0008054	2.496e-05	2.519e-11		-0.8659	-0.1965	0.1965	0.0054	0.6409	0.6409					40.2			OS10G0478500
Traes_1AL_5471AB509	15.2127	12.8985	18.0674	33.6751	14.1545	5.93723	32.9158	50.3632		-0.2529	0.2133	1.0932	-1.0866	1.1903	1.7916		0.6934	0.7441	0.09874	0.1207	0.05726	0.003851		0.8031	0.801	0.1356	0.1569	0.08554	0.006369		0.6779	-0.0432	0.0432	0.0646	0.919	0.919					46.22	AT3G60840, AT5G62250, AT5G51600	BRADI2G17300	OS05G0552900
Traes_1AL_549195044	46.5402	23.9462	23.5161	11.3267	80.0633	27.0388	19.5724	20.5483		-0.9816	-0.9858	-1.733	-1.6459	-2.0282	-1.9388		0.0002159	0.0009759	2.061e-05	4.149e-09	2.495e-12	8.37e-12		0.001782	0.002609	5.658e-05	1.551e-08	2.18e-11	3.687e-11		-0.8656	-0.2421	0.2421	0.0055	0.5634	0.5634					46.48		BRADI3G44280		GRMZM2G142357
Traes_1AL_54F531A7F	133.474	177.508	66.7014	116.502	141.789	45.2854	111.765	110.892		0.4076	-1.0008	-0.1317	-1.5619	-0.3407	-0.353		0.2515	0.006885	0.7258	3.148e-05	0.343	0.3259		0.4004	0.01433	0.7689	7.274e-05	0.4109	0.3768		-0.2494	0.2548	-0.2548	0.5513	0.5426	0.5426					49.49	AT5G52780	BRADI3G31960	OS10G0533100	GRMZM5G889520
Traes_1AL_5500BC7BA	20.2253	22.0462	5.83837	6.29283	23.4379	8.14407	19.2698	14.0172		0.0924	-1.7709	-1.3345	-1.5948	-0.3014	-0.7608		0.8339	0.001569	0.02827	0.002194	0.5033	0.1022		0.9012	0.003947	0.04427	0.003925	0.5716	0.1316		-0.5408	-0.2569	0.2569	0.1663	0.5391	0.5391					43.75	AT4G02990, AT2G44020, AT4G02990, AT2G44020, AT4G02990, AT2G44020, AT4G02990, AT2G44020, AT4G02990, AT2G44020, AT4G02990, AT2G44020, AT4G02990, AT2G44020, AT4G02990, AT2G44020	BRADI2G25830, BRADI3G60150	OS02G0783100, OS05G0404000, OS02G0783100, OS05G0404000	GRMZM2G000610, GRMZM2G029933, GRMZM2G000610, GRMZM2G029933, GRMZM2G000610, GRMZM2G029933, GRMZM2G000610, GRMZM2G029933
Traes_1AL_5531E82A4	10.1915	12.2477	6.10007	2.72987	13.7673	1.7411	10.2768	4.3308		0.2333	-0.7856	-1.1825	-3.2898	-0.4321	-1.5468		0.5272	0.1112	0.0705	2.419e-05	0.2606	0.001157		0.6709	0.163	0.1005	5.668e-05	0.3241	0.002079		-0.6272	0.1024	-0.1024	0.096	0.8094	0.8094					40.28		BRADI3G25585
Traes_1AL_5555CDBAC	37.3283	38.8945	154.746	59.7153	23.9095	407.472	108.776	115.709		0.0623	2.04	0.5936	4.0619	2.1745	2.264		0.8556	1.079e-09	0.1124	5.801e-35	1.033e-10	1.567e-11		0.9149	1.804e-08	0.1522	2.549e-33	6.684e-10	6.714e-11		0.4912	-0.3227	0.3227	0.2165	0.4357	0.4357					65.57
Traes_1AL_5558B7A4C	120.59	154.059	23.6503	26.6486	122.274	13.2898	40.1935	17.5618		0.3581	-2.3143	-1.9071	-3.1976	-1.6116	-2.7743		0.1992	4.162e-12	1.225e-07	6.453e-18	1.176e-07	3.057e-16		0.3388	1.276e-10	4.557e-07	7.093e-17	4.702e-07	2.273e-15		-0.7618	0.3192	-0.3192	0.028	0.4409	0.4409					40.11	AT5G53490	BRADI3G30150	OS10G0502000	GRMZM2G436710
Traes_1AL_557C15278	31.4995	35.0842	23.286	27.5814	41.8083	19.7155	34.2917	28.6037		0.1718	-0.3742	0.12	-0.9959	-0.2806	-0.5134		0.4553	0.1781	0.688	0.0001947	0.2241	0.03067		0.6072	0.2433	0.735	0.0004061	0.2851	0.04356		-0.3913	-0.0747	0.0747	0.3378	0.8604	0.8604					43.79	AT1G64650, AT4G27720, AT3G49310	BRADI3G31140	OS10G0519600	GRMZM2G067638
Traes_1AL_55948FAB9	1.43797	0.809667	22.5675	13.876	0.562133	40.2737	13.9106	25.3466		-0.7512	3.7742	3.1304	5.828	4.3435	5.2121		0.4296	2.804e-07	7.223e-05	1.462e-12	2.49e-07	2.991e-10		0.5837	2.327e-06	0.0001822	8.716e-12	9.501e-07	1.128e-09		0.7661	-0.2824	0.2824	0.0266	0.498	0.498					50.85		BRADI2G22220	OS05G0479900	GRMZM2G429840
Traes_1AL_55E4D53AF	248.446	323.967	3050.31	3108.82	34.5874	4290.4	1252.27	1028.97		0.3781	3.5619	3.5864	6.8374	5.0886	4.8099		0.4765	1.828e-11	1.379e-11	4.441e-37	3.018e-21	3.829e-19		0.6266	4.807e-10	8.189e-11	2.259e-35	1.059e-19	4.397e-18		0.7178	0.1117	-0.1117	0.045	0.7923	0.7923					47.9	AT5G46910	BRADI3G34240	OS10G0577600	GRMZM2G057466, GRMZM2G180086
Traes_1AL_5738CCBF8	114.748	150.777	1557.1	962.185	66.3414	324.322	944.355	1261.9		0.3924	3.7372	3.042	2.2689	3.8026	4.2186		0.2772	1.624e-25	3.197e-17	3.622e-10	3.348e-26	6.514e-32		0.4297	1.355e-22	4.093e-16	1.557e-09	2.048e-24	3.434e-30		0.8729	0.0009	-0.0009	0.0047	0.9984	0.9984					40.48	AT4G15530	BRADI2G25745	OS05G0405000	GRMZM2G097457, GRMZM2G306345
Traes_1AL_5761F7A23	9.1541	12.6926	10.2668	26.7404	4.95453	5.84237	9.09407	15.5527		0.459	0.151	1.2287	-0.0461	0.8934	1.6627		0.3116	0.7655	0.01453	0.9383	0.08327	0.0005582		0.4676	0.8192	0.02423	0.9482	0.1193	0.001052		0.6831	0.5065	-0.5065	0.0618	0.2002	0.2002					42.93
Traes_1AL_5787B4774	7.97193	6.3749	1.67517	7.7431	3.59903	3.9707	2.3789	0.841967		-0.3402	-2.1141	-0.104	0.0697	-0.6028	-1.6589		0.6781	0.03522	0.9091	0.9392	0.5272	0.1221		0.7914	0.0599	0.9254	0.949	0.5944	0.1549		-0.4126	0.5548	-0.5548	0.3097	0.1535	0.1535					48.93		BRADI2G15750	OS05G0574100	GRMZM5G804759, GRMZM5G818106, GRMZM5G847377
Traes_1AL_579194637	172.712	151.436	1.0601	8.08577	24.5622	0.377067	0.325633	0		-0.1869	-6.8142	-4.1509	-5.1555	-5.2778	-6.3699		0.7688	7.987e-13	5.61e-08	8.034e-06	4.607e-06	3.966e-06		0.8579	2.94e-11	2.178e-07	2e-05	1.464e-05	9.881e-06		-0.7136	0.5794	-0.5794	0.0468	0.1323	0.1323					54.42		BRADI3G33140		GRMZM2G176595, GRMZM2G094990
Traes_1AL_582AD085A	124.991	125.647	240.457	369.754	124.714	144.19	100.75	139.859		0.0067	0.9351	1.5083	0.2138	-0.31	0.1642		0.9849	0.008529	2.646e-05	0.5491	0.3874	0.6443		0.9913	0.01729	7.15e-05	0.6057	0.4564	0.6894		0.4526	0.5318	-0.5318	0.2601	0.1749	0.1749					41.58	AT1G08860	BRADI2G27267	OS05G0373300	GRMZM2G176995
Traes_1AL_589900728	26.3326	8.47327	21.7738	1.8199	15.6952	19.5184	5.4603	5.49467		-1.5689	-0.258	-3.033	0.2741	-1.4679	-1.5106		0.0001385	0.5209	6.234e-05	0.5047	0.003631	0.002752		0.001255	0.6006	0.0001589	0.5622	0.007104	0.004658		-0.7696	0.0247	-0.0247	0.0256	0.9537	0.9537					62.3
Traes_1AL_596C0AD5A	273.156	291.571	675.344	975.49	90.9975	878.966	354.309	280.688		0.0961	1.3018	1.8207	3.2561	1.9526	1.6179		0.7284	2.518e-06	6.153e-11	2.618e-31	4.226e-12	1.058e-08		0.8291	1.552e-05	3.393e-10	8.779e-30	3.532e-11	3.444e-08		0.5713	0.3236	-0.3236	0.1391	0.4343	0.4343					41.53	AT5G16440, AT3G02780, AT5G16440, AT3G02780	BRADI2G25360	OS05G0413400	GRMZM2G133082, GRMZM2G145029
Traes_1AL_59724705F	865.671	903.865	786.343	359.546	585.794	487.932	601.148	396.816		0.062	-0.1365	-1.2064	-0.2573	0.0374	-0.5582		0.8521	0.6821	0.0003942	0.4417	0.9107	0.09522		0.9127	0.7476	0.0008832	0.4995	0.9293	0.1234		-0.7524	0.4514	-0.4514	0.0312	0.2616	0.2616					39.2	AT1G71220	BRADI3G28605	OS02G0664200, OS02G0664100	GRMZM5G846198, GRMZM2G370162, GRMZM5G846198, GRMZM2G370162
Traes_1AL_59800A13E	140.202	92.0433	147.009	91.1058	18.6255	69.7092	3.1	2.42847		-0.5954	0.0677	-0.7251	1.8446	-2.4883	-2.8861		0.2375	0.8935	0.1661	0.0004689	0.000311	7.528e-05		0.3843	0.9173	0.2153	0.0009279	0.0007414	0.0001604		-0.4304	0.789	-0.789	0.2871	0.0199	0.0199					58.32		BRADI2G24240	OS05G0433800, OS05G0433900	GRMZM2G135165
Traes_1AL_59865C6CB	12.5021	19.534	22.0499	10.4168	13.0653	28.5088	31.9858	97.8751		0.6515	0.7985	-0.0309	1.1141	1.2793	2.8625		0.1532	0.09319	0.9565	0.01275	0.003596	1.054e-11		0.2801	0.1396	0.9643	0.02015	0.007043	4.596e-11		0.5208	-0.5649	0.5649	0.1857	0.1446	0.1446					62.84
Traes_1AL_59BBE38D2	165.034	272.006	35.1179	48.9985	80.3802	7.4575	36.0642	14.8802		0.7185	-2.1937	-1.5123	-3.4941	-1.1577	-2.3946		0.04727	2.289e-08	0.0001833	2.192e-12	0.002982	1.581e-08		0.1164	2.627e-07	0.0004334	1.276e-11	0.005936	5.057e-08		-0.5949	0.618	-0.618	0.1198	0.1025	0.1025					40.36	AT2G46820	BRADI3G32100	OS10G0536500	GRMZM2G028302
Traes_1AL_59DAF08E2	537.315	381.678	120.821	140.205	415.773	241.501	521.155	334.538		-0.4904	-2.1394	-1.8452	-0.7793	0.3243	-0.3103		0.0736	6.312e-14	4.633e-10	0.005155	0.2374	0.2607		0.1627	3.17e-12	2.308e-09	0.008697	0.2994	0.3088		-0.4395	-0.3789	0.3789	0.2759	0.3547	0.3547					47.01	AT4G27270, AT5G54500, AT5G58800	BRADI2G20710	OS05G0501300	GRMZM2G082792
Traes_1AL_59F1198AB	138.912	115.804	70.8408	44.0436	110.837	11.6793	46.2561	14.9808		-0.2558	-0.9535	-1.3263	-3.2462	-1.2618	-2.8159		0.2735	0.0001503	4.293e-06	1.883e-20	1.054e-06	1.983e-19		0.4254	0.0005219	1.297e-05	2.633e-19	3.681e-06	2.367e-18		-0.6949	0.5755	-0.5755	0.0557	0.1355	0.1355					39.74	AT4G15545	BRADI2G25640	OS05G0406000	GRMZM2G086464
Traes_1AL_5A3A261DB	57.1602	37.7261	17.3872	10.5767	34.11	7.9551	31.6622	14.4992		-0.5811	-1.6449	-2.0525	-2.0005	-0.1162	-1.1967		0.171	0.0004117	0.000151	0.000112	0.7919	0.01064		0.3035	0.001237	0.0003622	0.0002413	0.8313	0.01637		-0.685	0.2251	-0.2251	0.0609	0.5921	0.5921					43.38	AT4G33500	BRADI3G25590	OS10G0370000	GRMZM2G071087
Traes_1AL_5A4E3C4FC	179.521	64.0463	19.1758	14.1127	228.11	34.9859	80.0231	7.73993		-1.4743	-3.1717	-3.4107	-2.6832	-1.4981	-4.7613		0.0001658	3.683e-13	8.583e-12	7.787e-11	0.0001383	5.707e-23		0.001452	1.492e-11	5.225e-11	3.667e-10	0.0003502	1.136e-21		-0.8565	-0.0557	0.0557	0.0066	0.8957	0.8957					56.69	AT4G17870, AT5G46790, AT4G17870, AT5G46790	BRADI3G34070	OS10G0573400	GRMZM2G134731, AC194914.3_FG002
Traes_1AL_5A506D144	163.045	139.249	70.6743	83.7792	388.853	64.567	123.166	96.5032		-0.2238	-1.1694	-0.8711	-2.5918	-1.6584	-2.0185		0.1724	7.426e-10	2.947e-05	5.208e-44	1.291e-23	2.391e-32		0.3052	1.294e-08	7.906e-05	4.266e-42	6.012e-22	1.307e-30		-0.654	-0.185	0.185	0.0785	0.661	0.661					43.22	AT5G19420, AT5G12350, AT5G19420, AT5G12350	BRADI2G26807	OS05G0384800	GRMZM2G319130, GRMZM2G125642
Traes_1AL_5A569D967	7.21893	3.90527	2.24813	2.46397	7.60957	5.04803	4.97403	3.70717		-0.837	-1.8875	-1.2093	-0.4221	-0.6123	-0.9526		0.2243	0.0312	0.1855	0.546	0.3815	0.1875		0.3688	0.05389	0.2369	0.6028	0.4506	0.229		-0.6805	-0.4368	0.4368	0.0633	0.2792	0.2792				Pentatricopeptide repeat (PPR) superfamily protein [Source:Projected from Arabidopsis thaliana (AT5G08305) TAIR;Acc:AT5G08305]	57.83	AT5G08305	BRADI3G27630	OS10G0442700	GRMZM2G046919
Traes_1AL_5A7D44280	20.7054	5.4845	16.1656	12.644	3.42197	1.37317	10.1959	2.0649		-1.8776	-0.3643	-0.7385	-0.993	1.5384	-0.6258		0.0004489	0.48	0.2119	0.2416	0.01074	0.416		0.003184	0.561	0.2662	0.2924	0.01903	0.4684		-0.1206	0.7324	-0.7324	0.7761	0.0388	0.0388					67.37
Traes_1AL_5A7E85C4E	1481.96	1644.69	5383.65	4472.05	1516.67	17468.5	9327.35	23594.3		0.1494	1.849	1.5801	3.503	2.6037	3.934		0.6587	4.517e-08	3.06e-06	3.269e-25	1.263e-14	2.264e-31		0.7765	4.782e-07	9.434e-06	6.783e-24	1.667e-13	1.141e-29		0.7619	-0.5572	0.5572	0.028	0.1513	0.1513				sulfite reductase [Source:Projected from Arabidopsis thaliana (AT5G04590) TAIR;Acc:AT5G04590]	45.97	AT5G04590	BRADI2G20550	OS05G0503300	GRMZM2G090338
Traes_1AL_5A84AD858	78.8247	56.5207	58.6586	38.2932	79.8293	41.2461	41.4129	35.2449		-0.4801	-0.4028	-0.8158	-1.0211	-0.94	-1.1647		0.01921	0.0696	0.002397	1.079e-05	2.811e-05	4.147e-07		0.05852	0.1083	0.004688	2.648e-05	7.945e-05	1.151e-06		-0.9368	0.3034	-0.3034	0.0006	0.4651	0.4651					41.64
Traes_1AL_5ABFDA8AC	114.367	98.262	56.7822	89.364	130.426	14.842	74.4602	75.1983		-0.2119	-0.9902	-0.387	-3.0729	-0.8125	-0.8073		0.4895	0.002256	0.248	4.425e-16	0.009381	0.009804		0.6378	0.005417	0.3055	3.997e-15	0.01684	0.01516		-0.2486	0.3237	-0.3237	0.5526	0.4341	0.4341					39.6	AT3G14830, AT1G53450	BRADI2G18990	OS05G0530300	GRMZM2G105473
Traes_1AL_5AD4E3431	2.46163	3.27727	3.59763	0	2.85893	2.4368	0	0.5613		0.3691	0.5106	-2.9138	-0.1073	-3.7989	-1.8635		0.719	0.6332	0.07601	0.9196	0.01723	0.1342		NA	0.7042	0.1074	0.9321	0.02918	0.1688		-0.7879	0.2448	-0.2448	0.0202	0.559	0.559					49.43			OS01G0264100, OS09G0553200	GRMZM6G729818, GRMZM2G032003, GRMZM6G729818, GRMZM2G032003
Traes_1AL_5B2443934	63.9255	67.0405	73.3913	0	105.513	2.53913	4.64483	0.280667		0.0589	0.1762	-5.9488	-4.5965	-3.9335	-6.5365		0.9679	0.9042	0.0005224	0.002326	0.008191	4.221e-05		0.9813	0.9259	0.001147	0.004147	0.0149	9.293e-05		-0.8904	0.3253	-0.3253	0.003	0.4317	0.4317					54.83	AT3G43740, AT5G21090	BRADI2G20480	OS05G0491400	GRMZM2G088861
Traes_1AL_5B8FF7FE2	277.182	221.318	158.437	149.625	226.423	88.1922	116.098	113.068		-0.3244	-0.7902	-0.8668	-1.3487	-0.9647	-0.9995		0.02596	5.351e-07	9.147e-07	1.79e-15	1.583e-09	4.13e-10		0.07406	4.056e-06	3.032e-06	1.518e-14	8.385e-09	1.537e-09		-0.7318	0.575	-0.575	0.039	0.1359	0.1359					39.21		BRADI2G31070		GRMZM2G015906
Traes_1AL_5C32D55AE	0.241467	1.26473	0	0	1.14033	0.928533	1.6214	0.502267		1.8144	-1.0985	-0.5161	-0.0354	0.3916	-1.342		0.2057	0.5611	0.785	0.9775	0.7403	0.3476		NA	NA	0.8198	0.9809	0.7879	0.3993		-0.235	-0.6223	0.6223	0.5754	0.0994	0.0994					45
Traes_1AL_5C8689E82	592.88	308.684	871.881	201.674	284.902	1198.92	475.4	386.491		-0.9287	0.5507	-1.5253	2.0443	0.7289	0.4336		0.05696	0.2586	0.002153	2.757e-05	0.1356	0.375		0.1341	0.3351	0.004247	6.415e-05	0.1833	0.4272		-0.1663	-0.1495	0.1495	0.6938	0.7238	0.7238					45.03		BRADI2G15490	OS05G0584600	GRMZM2G128748, GRMZM2G013115
Traes_1AL_5CBC378D9	392.518	506.214	289.33	185.759	438.776	156.979	405.491	266.331		0.3645	-0.4343	-0.976	-1.4626	-0.1134	-0.7174		0.1867	0.121	0.0008664	2.531e-07	0.6821	0.01003		0.3234	0.1751	0.001834	7.531e-07	0.7366	0.01549		-0.5749	0.1147	-0.1147	0.136	0.7868	0.7868					42.5	AT4G14570	BRADI3G26780	OS10G0415600	GRMZM2G040326, GRMZM2G071268
Traes_1AL_5D28B9642	182.274	189.411	340.877	606.144	145.091	302.916	230.705	463.358		0.0557	0.8962	1.6931	1.0484	0.666	1.6668		0.8277	0.0004835	6.207e-11	4.336e-05	0.009564	5.029e-11		0.8973	0.001422	3.422e-10	9.847e-05	0.01714	2.047e-10		0.8898	0.1133	-0.1133	0.0031	0.7894	0.7894					42.47	AT2G20120, AT2G20130, AT2G20120, AT2G20130	BRADI2G19060	OS05G0529000	GRMZM2G052200, GRMZM2G101533
Traes_1AL_5D6F2EDEF	21.8426	27.6002	9.78937	18.3966	7.23437	18.1241	19.9888	15.7811		0.3423	-1.0967	0.0467	1.3298	1.4668	1.1603		0.2694	0.007	0.9055	0.0006742	0.0001124	0.002913		0.4207	0.01454	0.9223	0.001305	0.0002887	0.004914		0.172	0.2955	-0.2955	0.6839	0.4773	0.4773					49.46		BRADI3G33390	OS10G0561300	GRMZM2G034061
Traes_1AL_5D7BD417F	115.127	120.384	68.286	94.3267	85.9852	226.618	149.443	119.548		0.0606	-0.7848	-0.1962	1.4011	0.7973	0.4798		0.803	0.002746	0.4719	7.508e-09	0.001128	0.05238		0.8809	0.006423	0.5352	2.711e-08	0.002436	0.07124		0.1166	-0.4996	0.4996	0.7834	0.2074	0.2074					62.8		BRADI2G19160, BRADI2G19147	OS05G0527800, OS05G0527600, OS05G0527800, OS05G0527600	GRMZM2G060993, GRMZM2G096412, GRMZM2G095807, GRMZM2G060993, GRMZM2G096412, GRMZM2G095807, GRMZM2G060993, GRMZM2G096412, GRMZM2G095807, GRMZM2G060993, GRMZM2G096412, GRMZM2G095807
Traes_1AL_5E28F07C7	182.928	295.552	89.4129	93.9962	187.875	41.1848	96.8785	86.5674		0.691	-0.9959	-0.8261	-2.1613	-0.9484	-1.1192		0.003124	7.206e-05	0.002048	1.267e-15	0.0001077	5.734e-06		0.01458	0.000278	0.004057	1.091e-14	0.0002772	1.403e-05		-0.584	0.4252	-0.4252	0.1285	0.2937	0.2937				transducin family protein / WD-40 repeat family protein [Source:Projected from Arabidopsis thaliana (AT4G03020) TAIR;Acc:AT4G03020]	38.96	AT4G03020	BRADI2G25610	OS05G0407200	GRMZM2G100116, GRMZM2G100152
Traes_1AL_5E2C30B46	5.8818	11.1253	1.81987	2.14193	18.0768	7.27307	4.2783	2.84457		0.818	-1.4658	-1.0385	-1.2088	-1.9591	-2.4239		0.4453	0.2175	0.4049	0.2604	0.07292	0.02954		0.5985	0.2891	0.4689	0.312	0.106	0.04208		-0.7449	-0.2924	0.2924	0.034	0.4823	0.4823					54.17		BRADI2G27710, BRADI2G27760		GRMZM2G119071, GRMZM2G046841, GRMZM2G119071, GRMZM2G046841
Traes_1AL_5E42B088F	6.2484	4.4053	4.84963	0	5.83137	2.67877	4.25297	1.36163		-0.5042	-0.5367	-3.9606	-0.9105	-0.469	-1.9223		0.5069	0.5127	0.008737	0.2797	0.5535	0.03988		0.6534	0.5928	0.01527	0.3322	0.6192	0.05545		-0.8114	-0.0613	0.0613	0.0145	0.8854	0.8854				N-acetyltransferases;N-acetyltransferases [Source:Projected from Arabidopsis thaliana (AT2G41450) TAIR;Acc:AT2G41450]	38.71	AT2G41450	BRADI2G27097	OS05G0376600	GRMZM2G062657
Traes_1AL_5E4EECFBC	346.623	432.153	290.05	267.982	367.791	101.246	364.819	167.592		0.3165	-0.2531	-0.3083	-1.8088	-0.0124	-1.1222		0.2398	0.3541	0.2732	1.406e-10	0.9635	4.378e-05		0.3869	0.4354	0.3326	6.387e-10	0.9724	9.62e-05		-0.4128	0.4472	-0.4472	0.3095	0.2666	0.2666				aldehyde dehydrogenase 12A1 [Source:Projected from Arabidopsis thaliana (AT5G62530) TAIR;Acc:AT5G62530]	41.46	AT5G62530	BRADI2G18550	OS05G0536400	GRMZM2G090087
Traes_1AL_5E56C5F69	4.45737	6.95793	76.284	83.1649	4.1661	103.784	44.8673	109.651		0.613	3.9839	4.0715	4.5162	3.3287	4.5927		0.3915	5.624e-09	4.477e-09	5.44e-12	4.768e-07	2.145e-12		0.5475	7.701e-08	1.991e-08	2.997e-11	1.746e-06	1.003e-11		0.8674	-0.2217	0.2217	0.0053	0.5978	0.5978					45.84
Traes_1AL_5E61A1E3F	47.0054	58.0222	19.8272	8.59687	102.721	11.6345	39.3454	8.0857		0.2871	-1.2812	-2.2552	-2.9727	-1.3732	-3.7524		0.3466	0.0003895	5.444e-06	3.272e-15	9.67e-06	2.066e-19		0.5038	0.001181	1.623e-05	2.693e-14	2.937e-05	2.462e-18		-0.8279	0.0241	-0.0241	0.0112	0.9548	0.9548					50.15	AT1G02110, AT3G60320, AT1G02110, AT3G60320	BRADI3G33490	OS10G0562700	GRMZM2G163189, GRMZM2G125513
Traes_1AL_5E8074568	69.7493	42.1582	25.2338	11.1646	94.027	8.98593	31.3909	13.1723		-0.7198	-1.4476	-2.2168	-3.2772	-1.5797	-2.7813		0.0513	0.0003041	5.822e-06	8.028e-13	3.612e-05	3.553e-11		0.124	0.0009534	1.728e-05	4.961e-12	0.0001003	1.468e-10		-0.8204	0.1301	-0.1301	0.0126	0.7587	0.7587					60.15	AT2G32180, AT2G32650	BRADI3G21670	OS02G0784900	GRMZM2G306104
Traes_1AL_5E9E6239D	144.728	106.638	32.2189	19.8653	126.753	6.82843	25.1465	15.545		-0.4381	-2.106	-2.4741	-4.0289	-2.3264	-3.025		0.176	3.503e-09	1.708e-09	1.035e-18	1.143e-10	3.698e-15		0.31	5.093e-08	7.953e-09	1.227e-17	7.343e-10	2.377e-14		-0.7794	0.4014	-0.4014	0.0226	0.3243	0.3243				starch synthase 4 [Source:Projected from Arabidopsis thaliana (AT4G18240) TAIR;Acc:AT4G18240]	40.46	AT4G18240	BRADI2G18810	OS05G0533600	GRMZM2G044744
Traes_1AL_5ED15E311	21.0367	16.1568	7.6329	6.16207	16.5016	9.2479	5.28853	3.84913		-0.3637	-1.3349	-2.0339	-1.0211	-1.5913	-2.0026		0.5879	0.06524	0.01718	0.1573	0.03179	0.008945		0.7208	0.1025	0.02822	0.1995	0.05057	0.01393		-0.9477	0.3549	-0.3549	0.0003	0.3884	0.3884					43.51	AT5G07950	BRADI1G70090	OS03G0213200	GRMZM5G800925, GRMZM5G896916
Traes_1AL_5EE5C4D0C	411.248	785.754	309.9	117.94	548.462	171.189	450.735	247.076		0.9244	-0.402	-1.74	-1.6564	-0.2803	-1.141		0.02356	0.3281	4.79e-05	6.069e-05	0.4929	0.005439		0.06858	0.4086	0.0001243	0.0001354	0.5613	0.00878		-0.663	0.0265	-0.0265	0.0732	0.9504	0.9504					38.68	AT1G48090	BRADI3G43350, BRADI3G43340	OS02G0470600, OS02G0470400, OS02G0470600, OS02G0470400
Traes_1AL_5EE9A39A2	136.594	175.964	213.968	467.306	128.894	169.73	184.86	274.398		0.369	0.652	1.6839	0.3829	0.5171	1.0846		0.02994	0.0001948	1.314e-21	0.02811	0.002509	8.199e-11		0.0824	0.0006504	4.138e-20	0.04171	0.005072	3.271e-10		0.8603	0.2483	-0.2483	0.0061	0.5533	0.5533					42.61	AT5G05987, AT3G11397, AT5G05987, AT3G11397	BRADI2G23500	OS05G0455600	GRMZM2G086943, GRMZM2G053610
Traes_1AL_5F0F4FAFB	17.131	20.5322	38.2604	117.36	14.1075	39.8801	28.2322	41.7538		0.2603	1.1153	2.6561	1.4634	0.984	1.5402		0.5846	0.01991	2.205e-08	0.001867	0.03829	0.0009445		0.7182	0.03634	9.01e-08	0.003377	0.05972	0.00172		0.8438	0.1762	-0.1762	0.0085	0.6764	0.6764					40.44
Traes_1AL_5F5A87122	5.14647	10.1325	16.7721	0.777	31.881	7.49137	0	3.99433		0.8692	1.5582	-2.0729	-1.8978	-6.4804	-2.8007		0.4632	0.19	0.1585	0.107	3.575e-05	0.01939		0.6143	0.2573	0.2065	0.1407	9.938e-05	0.02853		-0.6709	0.0509	-0.0509	0.0686	0.9047	0.9047				K-box region and MADS-box transcription factor family protein [Source:Projected from Arabidopsis thaliana (AT4G09960) TAIR;Acc:AT4G09960]	45.53	AT4G09960	BRADI2G25090	OS01G0886200	GRMZM2G018589
Traes_1AL_5F65C4004	311.075	309.18	126.298	57.7781	525.792	132.809	202.809	97.7115		-0.0099	-1.2821	-2.1993	-1.9594	-1.3681	-2.4065		0.9751	8.659e-05	8.387e-10	1.559e-09	1.896e-05	1.572e-13		0.9857	0.0003255	4.045e-09	6.16e-09	5.503e-05	8.323e-13		-0.8844	-0.1254	0.1254	0.0035	0.7673	0.7673					42.11	AT5G04560	BRADI4G16620, BRADI2G23797	OS05G0445900, OS05G0446000, OS05G0446550, OS05G0445900, OS05G0446000, OS05G0446550	GRMZM2G131756, GRMZM2G020977, GRMZM2G131756, GRMZM2G020977, GRMZM2G131756, GRMZM2G020977, GRMZM2G131756, GRMZM2G020977, GRMZM2G131756, GRMZM2G020977, GRMZM2G131756, GRMZM2G020977
Traes_1AL_5FD3B3577	66.3838	43.6159	20.0779	19.6577	158.397	9.33737	37.5487	21.0187		-0.594	-1.751	-1.5622	-3.8532	-2.0739	-2.9672		0.006829	1.166e-09	2.707e-06	1.634e-31	1.398e-19	1.258e-29		0.02654	1.932e-08	8.413e-06	5.562e-30	4.042e-18	5.441e-28		-0.6801	-0.0104	0.0104	0.0635	0.9805	0.9805					44.02	AT2G18590, AT4G36790	BRADI1G54190	OS07G0208900	GRMZM2G462325
Traes_1AL_5FFFBAB47	20.349	20.4785	16.6286	66.4575	55.3666	5.89533	1.85183	1.3649		0.0151	-0.2898	1.5694	-3.1297	-4.6749	-5.2632		0.9816	0.6684	0.01811	1.358e-05	2.605e-08	8.578e-09		0.9894	0.7352	0.02959	3.289e-05	1.143e-07	2.819e-08		-0.4303	0.5684	-0.5684	0.2873	0.1415	0.1415					45.75			OS05G0433100	GRMZM2G063961
Traes_1AL_60485360E	32.7599	33.8258	30.3525	16.3399	45.0851	72.5167	31.7367	24.6158		0.0263	-0.1615	-0.9661	0.6944	-0.4946	-0.85		0.9368	0.651	0.02912	0.02873	0.1403	0.01359		0.9616	0.7202	0.04547	0.04256	0.189	0.02052		-0.5461	-0.4757	0.4757	0.1614	0.2335	0.2335					65.99	AT5G05480	BRADI2G26240, BRADI3G37520	OS05G0395000	GRMZM2G042797
Traes_1AL_6050EBC61	59.4592	44.0512	88.9588	213.599	36.3342	62.6697	62.7053	113.773		-0.4176	0.5857	1.7271	0.797	0.7744	1.6341		0.1418	0.03972	1.479e-09	0.006487	0.007545	5.322e-09		0.2647	0.06656	6.935e-09	0.01077	0.01382	1.784e-08		0.8212	0.266	-0.266	0.0124	0.5242	0.5242					39.59	AT5G58440, AT5G07120	BRADI2G30170	OS05G0346100	GRMZM2G141760
Traes_1AL_60AFF4D47	144.105	73.2998	91.7062	56.7544	80.806	6.28153	46.5104	21.0332		-0.9688	-0.6376	-1.244	-3.4509	-0.8132	-1.9213		0.0004129	0.02333	8.408e-05	7.403e-16	0.005782	3.211e-09		0.00298	0.04175	0.00021	6.522e-15	0.01085	1.1e-08		-0.4606	0.6367	-0.6367	0.2507	0.0896	0.0896					43.87		BRADI3G29210	OS10G0484700	GRMZM2G174145
Traes_1AL_60B9E2627	98.2332	81.981	12.4728	17.3267	34.868	11.6208	18.91	6.47537		-0.2578	-2.9645	-2.3578	-1.5248	-0.8683	-2.3288		0.629	4.916e-07	0.0001182	0.01039	0.1266	0.0001817		0.7531	3.774e-06	0.0002886	0.01668	0.1724	0.0003676		-0.7691	0.4949	-0.4949	0.0257	0.2124	0.2124					46.84	AT3G08680, AT5G05160, AT5G58300	BRADI2G22180	OS05G0480400	AC214817.3_FG004
Traes_1AL_60E2BFEA71	10.2888	9.10717	8.69417	4.28387	21.5256	8.14863	11.308	11.1936		-0.2168	-0.2997	-0.8028	-1.4485	-0.8954	-0.9763		0.5926	0.5207	0.1867	0.0007882	0.01907	0.01107		0.7246	0.6004	0.2382	0.001511	0.03199	0.01698		-0.5654	-0.5545	0.5545	0.1441	0.1538	0.1538					42.51
Traes_1AL_61464BAA6	636.393	1112.24	774.508	1979.18	275.814	1014.69	979.84	885.833		0.7985	0.2807	1.6166	1.8643	1.8135	1.6694		0.03677	0.464	2.48e-05	1.176e-06	2.254e-06	1.349e-05		0.09605	0.5454	6.728e-05	3.24e-06	7.489e-06	3.16e-05		0.7115	0.3568	-0.3568	0.0478	0.3856	0.3856					54.96			OS01G0132000, OS01G0131900	GRMZM2G156632
Traes_1AL_6163070BD	0.8829	0.649767	29.0448	4.79713	1.33083	38.8495	4.96293	2.5672		-0.4485	4.8538	1.3883	4.7155	1.8154	0.8876		0.6897	4.675e-08	0.2229	4.348e-11	0.02274	0.3061		0.8001	4.926e-07	0.2782	2.118e-10	0.03746	0.3561		0.3216	-0.1425	0.1425	0.4374	0.7365	0.7365					63.26	AT1G68570	BRADI2G25430	OS05G0410800	GRMZM2G322220
Traes_1AL_6241C7A36	89.316	27.1761	37.3926	1.8199	133.33	33.8827	23.7511	12.6907		-1.7062	-1.2006	-4.728	-1.9072	-2.4702	-3.3519		5.415e-08	0.0002197	4.297e-11	3.286e-09	1.234e-13	1.077e-19		1.81e-06	0.0007213	2.416e-10	1.243e-08	1.377e-12	1.341e-18		-0.8769	-0.1981	0.1981	0.0042	0.6382	0.6382					68.1
Traes_1AL_6275047AA	46.1701	89.7165	108.75	219.803	40.1811	139.928	131.32	224.433		0.9704	1.2509	2.2142	1.7619	1.7021	2.4793		6.859e-07	8.453e-10	4.918e-27	2.809e-20	2.543e-19	5.595e-42		1.599e-05	1.452e-08	5.866e-25	3.87e-19	7.139e-18	6.607e-40		0.965	-0.1081	0.1081	0.0001	0.799	0.799					40.42	AT5G58450	BRADI2G29750	OS05G0345400	GRMZM2G442057, GRMZM2G115255, GRMZM6G157558, GRMZM2G020929
Traes_1AL_629CB7F80	352.706	536.083	92.8268	131.072	591.659	82.1542	269.549	140.072		0.5997	-1.9113	-1.3538	-2.8019	-1.1277	-2.0669		0.03383	1.339e-10	9.889e-06	5.115e-21	7.338e-05	8.49e-13		0.09016	2.815e-09	2.84e-05	7.488e-20	0.0001942	4.14e-12		-0.6378	0.0388	-0.0388	0.0889	0.9272	0.9272					47.94	AT3G51490	BRADI3G32210	OS10G0539900	GRMZM2G083173
Traes_1AL_6359D57C3	210.513	197.393	119.99	101.261	131.405	41.8568	57.3282	54.6759		-0.0939	-0.8009	-0.8918	-1.5824	-1.2064	-1.2939		0.5735	1.052e-05	1.217e-05	1.295e-13	1.254e-09	9.715e-11		0.7091	5.325e-05	3.452e-05	8.866e-13	6.749e-09	3.848e-10		-0.6578	0.7469	-0.7469	0.0762	0.0332	0.0332					40.1	AT3G27925	BRADI2G15980	OS05G0568900	GRMZM2G157156, GRMZM2G488101, GRMZM2G348873
Traes_1AL_638691536	7.24427	14.0064	7.6052	14.8712	20.0824	4.48743	8.8569	2.7888		0.8508	0.0494	0.8692	-2.007	-1.113	-2.667		0.43	0.9644	0.4377	0.07094	0.3012	0.01846		0.584	0.9733	0.5016	0.0971	0.367	0.02726		-0.3966	0.319	-0.319	0.3307	0.4412	0.4412					53.18		BRADI1G08860
Traes_1AL_63A09CA16	208.506	162.694	88.1008	87.461	199.757	60.6421	83.0926	52.4738		-0.3609	-1.2175	-1.318	-1.7104	-1.2713	-1.917		0.05488	3.705e-09	1.491e-08	1.78e-15	3.677e-10	4.497e-19		0.1304	5.344e-08	6.224e-08	1.509e-14	2.165e-09	5.107e-18		-0.8525	0.4013	-0.4013	0.0072	0.3244	0.3244				guanylyl cyclase 1 [Source:Projected from Arabidopsis thaliana (AT5G05930) TAIR;Acc:AT5G05930]	39.11	AT5G05930	BRADI2G23570	OS05G0453500	GRMZM2G076768, GRMZM2G094404, GRMZM2G077180, GRMZM2G178797, GRMZM2G300828
Traes_1AL_63C423E13	18.2246	22.477	7.7187	6.02697	30.5181	27.5994	15.2198	14.8385		0.3174	-1.2372	-1.3707	-0.1903	-0.964	-1.0427		0.2828	0.003507	0.01033	0.5034	0.002043	0.0009122		0.4358	0.007954	0.01778	0.5609	0.0042	0.001665		-0.6259	-0.5308	0.5308	0.0969	0.1759	0.1759				Tetratricopeptide repeat (TPR)-like superfamily protein [Source:Projected from Arabidopsis thaliana (AT3G25060) TAIR;Acc:AT3G25060]	57.26	AT3G25060	BRADI3G32220	OS10G0540100	GRMZM2G383854
Traes_1AL_64366944B	1508.77	647.973	1144.64	299.608	1101.81	223.828	352.796	226.652		-1.2152	-0.3946	-2.262	-2.2864	-1.6377	-2.274		3.871e-07	0.0997	2.734e-19	1.697e-20	1.455e-11	1.682e-20		9.816e-06	0.1481	5.159e-18	2.384e-19	1.101e-10	2.373e-19		-0.8038	0.4876	-0.4876	0.0162	0.2203	0.2203					41.34
Traes_1AL_6456AAD54	20.8842	10.3603	8.67623	5.09003	19.4072	15.8133	8.6332	10.5809		-1.0218	-1.2363	-2.1438	-0.3726	-1.16	-0.8429		0.002967	0.003044	0.0006165	0.2937	0.003379	0.02298		0.01401	0.00703	0.001338	0.3468	0.006652	0.03339		-0.7951	-0.297	0.297	0.0183	0.4749	0.4749					45.18		BRADI1G55357		GRMZM2G369284, GRMZM2G171713
Traes_1AL_64A1C4410	7.9352	1.84107	8.09233	2.331	8.93463	2.74177	9.63673	9.08417		-2.0095	0.1633	-1.6135	-1.6071	0.088	0.0604		0.00397	0.7905	0.0766	0.02557	0.8777	0.9159		0.01753	0.8401	0.1081	0.03825	0.9016	0.9292		-0.0976	-0.3866	0.3866	0.8181	0.3441	0.3441					38.68	AT5G64910, AT5G10010, AT5G64910, AT5G10010, AT5G64910, AT5G10010, AT5G64910, AT5G10010, AT5G64910, AT5G10010, AT5G64910, AT5G10010, AT5G64910, AT5G10010, AT5G64910, AT5G10010	BRADI5G24900	OS02G0519300, OS04G0661300	GRMZM2G081931, GRMZM2G175313, GRMZM2G021219, GRMZM2G368195, GRMZM2G081931, GRMZM2G175313, GRMZM2G021219, GRMZM2G368195
Traes_1AL_657856E06	1953.45	2068.7	8533.51	21552.9	66.7273	22612.6	11183.7	12650.4		0.0813	2.0875	3.3997	8.2404	7.2432	7.4178		0.8867	0.0002542	2.564e-09	1.292e-46	2.081e-36	4.222e-38		0.9318	0.0008174	1.172e-08	1.227e-44	3.056e-34	3.574e-36		0.7793	0.0851	-0.0851	0.0226	0.8412	0.8412					62.27		BRADI3G31880	OS10G0530900, OS10G0531400	GRMZM2G044383, GRMZM2G161905, GRMZM2G044383, GRMZM2G161905
Traes_1AL_65B4AE424	57.6705	18.8495	224.523	405.663	53.1936	450.052	264.425	212.114		-1.5653	1.9252	2.7585	3.0233	2.2717	1.9583		0.006931	0.0006541	1.111e-06	6.941e-08	5.191e-05	0.0004929		0.02684	0.001846	3.644e-06	2.212e-07	0.0001406	0.0009364		0.7316	-0.3053	0.3053	0.0391	0.4621	0.4621					58.69	AT1G28480, AT1G03850, AT1G28480, AT1G03850	BRADI2G16550	OS01G0667900	GRMZM2G318180, GRMZM2G311898
Traes_1AL_65C9051D9	18.8158	24.2745	7.96207	4.1509	27.9738	10.0148	17.076	12.4306		0.3653	-1.1733	-1.8036	-1.3683	-0.7023	-1.1798		0.2569	0.006807	0.002748	0.0003617	0.03734	0.001035		0.4067	0.01419	0.005314	0.0007265	0.0584	0.001874		-0.7072	-0.2809	0.2809	0.0498	0.5004	0.5004					37.25	AT3G04820			GRMZM2G173137, GRMZM2G096553
Traes_1AL_65E83FAC2	905.339	337.667	10852.7	7601.48	192.827	8481.6	2488.48	2739.45		-1.3995	3.5282	3.0211	5.3724	3.6307	3.7672		0.007814	1.823e-11	8.849e-09	1.816e-24	5.331e-12	8.301e-13		0.02942	4.795e-10	3.797e-08	3.566e-23	4.376e-11	4.054e-12		0.6782	0.0718	-0.0718	0.0645	0.8659	0.8659					44.17	AT4G19210	BRADI3G33470	OS11G0546000	GRMZM2G109121, GRMZM2G006178
Traes_1AL_660708662	1.1244	0.7348	0	0	16.9069	0	0	0		-0.7214	-3.1263	-2.5368	-6.9412	-7.0407	-7.0604		0.5811	0.07953	0.1533	3.52e-05	2.92e-05	2.583e-05		NA	0.1216	0.2005	8.087e-05	8.233e-05	5.842e-05		-0.6973	-0.2112	0.2112	0.0545	0.6156	0.6156					59.42	AT3G56620, AT2G40900	BRADI2G25490	OS05G0409500	GRMZM2G136567
Traes_1AL_6662B1FF0	36.1317	50.1965	64.4899	163.801	37.2724	154.038	97.8443	101.708		0.4674	0.8085	2.0893	2.0153	1.3803	1.4397		0.1341	0.01165	6.085e-11	1.344e-11	4.578e-06	1.664e-06		0.2543	0.0227	3.358e-10	7.019e-11	1.455e-05	4.33e-06		0.8491	-0.2444	0.2444	0.0077	0.5597	0.5597					41.6	AT4G39235, AT3G05570	BRADI3G33210	OS10G0557800	AC206840.3_FG002
Traes_1AL_66905FFA1	48.3414	21.205	7.99717	2.14193	74.2064	10.9297	8.91123	6.51013		-1.156	-2.4644	-3.8584	-2.7338	-3.0144	-3.4122		0.008003	1.979e-06	7.786e-07	2.431e-08	1.171e-09	4.509e-11		0.02998	1.263e-05	2.603e-06	8.202e-08	6.335e-09	1.844e-10		-0.9355	-0.0987	0.0987	0.0006	0.8161	0.8161					43.02		BRADI1G61700	OS03G0363950	GRMZM2G108265
Traes_1AL_66973B295	338.382	237.742	947.335	906.45	194.27	883.579	651.512	835.184		-0.5065	1.4765	1.3955	2.1733	1.7374	2.0945		0.06695	7.808e-08	5.047e-07	3.031e-15	2.952e-10	2.747e-14		0.1515	7.711e-07	1.731e-06	2.502e-14	1.767e-09	1.587e-13		0.804	-0.0618	0.0618	0.0162	0.8844	0.8844					46.02	AT5G42880, AT4G33390, AT1G45545, AT2G26570, AT5G42880, AT4G33390, AT1G45545, AT2G26570	BRADI1G60510	OS03G0395300	GRMZM2G150242, GRMZM2G077897
Traes_1AL_66AC2A55A	85.2171	81.9026	51.5222	19.8653	52.4755	10.9853	31.8482	11.4087		-0.0498	-0.6941	-1.7032	-2.0569	-0.7274	-2.1685		0.8744	0.03723	2.207e-05	3.256e-07	0.03477	4.892e-08		0.9258	0.0629	6.031e-05	9.572e-07	0.05482	1.492e-07		-0.7516	0.5735	-0.5735	0.0315	0.1372	0.1372					42.25	AT3G53880, AT2G37760, AT2G37790, AT2G37770, AT3G53880, AT2G37760, AT2G37790, AT2G37770	BRADI2G23460	OS05G0456200	GRMZM2G059285, GRMZM2G087206
Traes_1AL_66D7371D4	9.8996	5.0821	10.3455	19.9904	68.7978	7.3452	15.1952	16.8444		-0.9421	-0.0246	0.725	-3.0545	-2.1628	-2.0174		0.1006	0.9662	0.2243	2.27e-08	1.264e-05	3.837e-05		0.2053	0.9747	0.2797	7.688e-08	3.769e-05	8.492e-05		-0.0526	-0.4264	0.4264	0.9016	0.2922	0.2922					50.2		BRADI4G11640	OS03G0430500	GRMZM2G059165
Traes_1AL_67047CC5B	54.9195	64.1902	16.7697	15.9035	101.49	5.22243	44.4276	9.0219		0.2193	-1.7116	-1.3818	-3.9651	-1.1815	-3.3885		0.4855	6.499e-06	0.0008919	9.42e-18	0.000223	3.523e-17		0.6346	3.521e-05	0.001884	1.017e-16	0.0005449	2.998e-16		-0.665	0.1788	-0.1788	0.0719	0.6717	0.6717					43.09	AT1G57870, AT1G09840	BRADI1G02160	OS03G0841800	GRMZM2G138676
Traes_1AL_672A850FF	70.328	69.5685	53.5898	34.4166	72.4851	39.3579	33.4199	20.0432		-0.0147	-0.4105	-0.9455	-0.8809	-1.1049	-1.7563		0.9487	0.1019	0.00193	0.0005633	1.695e-05	3.204e-10		0.9695	0.151	0.003841	0.001102	4.958e-05	1.205e-09		-0.9184	0.4506	-0.4506	0.0013	0.2625	0.2625					41.3		BRADI3G27600	OS10G0442100	GRMZM2G003724
Traes_1AL_67881C38D	108.318	17.15	41.4111	3.05187	69.6687	12.7475	13.4743	6.13247		-2.6162	-1.3475	-4.5109	-2.4075	-2.3268	-3.3996		2.483e-09	0.001944	1.227e-10	6.46e-07	8.294e-07	1.211e-10		1.209e-07	0.004754	6.534e-10	1.837e-06	2.941e-06	4.752e-10		-0.901	0.145	-0.145	0.0023	0.7318	0.7318					57.36
Traes_1AL_67A867940	5.4239	4.77677	0.562033	0.454967	6.7754	0.686567	2.66807	0.921633		-0.1639	-3.2259	-2.5386	-2.8844	-1.3545	-2.5623		0.768	0.0053	0.03406	0.002836	0.04243	0.002853		NA	0.0114	0.05238	0.004988	0.06548	0.004818		-0.7913	-0.0176	0.0176	0.0193	0.9671	0.9671					38.4
Traes_1AL_68303A2FC	15.8059	12.5907	3.49507	6.88077	21.0676	9.7053	6.72267	5.30783		-0.3209	-2.0138	-0.724	-1.0193	-1.629	-1.9392		0.4008	0.0004284	0.1707	0.01463	0.0003066	4.371e-05		0.5568	0.00128	0.2205	0.02288	0.0007318	9.605e-05		-0.77	-0.0888	0.0888	0.0254	0.8345	0.8345					40.13	AT4G01220, AT1G56550, AT4G01750, AT4G01770, AT4G01220, AT1G56550, AT4G01750, AT4G01770	BRADI2G26850	OS05G0386900	GRMZM2G128616, GRMZM2G085042
Traes_1AL_685F7409E	19.8035	22.7346	11.6202	4.09477	40.6774	6.3773	7.87563	2.34557		0.1695	-0.775	-1.6348	-2.5438	-2.3441	-3.9297		0.6782	0.09936	0.008629	3.365e-07	6.795e-07	3.343e-10		0.7915	0.1477	0.0151	9.878e-07	2.439e-06	1.255e-09		-0.9326	0.1972	-0.1972	0.0007	0.6398	0.6398					47.52	AT5G01260	BRADI2G23780	OS05G0446900	GRMZM2G161534
Traes_1AL_68A9B5A25	171.844	239.769	892.782	2219.35	97.383	906.075	135.34	177.993		0.4765	2.35	3.6445	3.1773	0.4695	0.8571		0.3047	3.968e-07	3.756e-15	7.477e-12	0.3166	0.06669		0.46	3.139e-06	3.485e-14	4.047e-11	0.3832	0.089		0.4562	0.4338	-0.4338	0.2559	0.2829	0.2829				alpha/beta-Hydrolases superfamily protein [Source:Projected from Arabidopsis thaliana (AT5G53050) TAIR;Acc:AT5G53050]	43.12	AT5G53050	BRADI2G18130	OS05G0542200	GRMZM2G093441, GRMZM2G079938
Traes_1AL_68FA687CC	38.2752	99.9918	768.646	2225.22	4.7555	531.314	214.191	289.508		1.3583	4.2343	5.7324	6.6006	5.3205	5.7447		0.03422	3.497e-11	3.003e-19	2.674e-22	5.533e-15	3.037e-17		0.09094	8.557e-10	5.609e-18	4.384e-21	7.795e-14	2.611e-16		0.7961	0.2556	-0.2556	0.0181	0.5412	0.5412					43.74	AT5G51460, AT4G22590, AT4G12430	BRADI3G32970	OS10G0553300	GRMZM2G178546
Traes_1AL_69445B187	13.8871	13.6418	2.49893	3.24097	17.7101	0.686567	11.7741	10.8891		0.0039	-2.5263	-1.774	-4.0899	-0.6064	-0.681		0.9943	0.001044	0.02573	1.925e-05	0.272	0.2191		0.9968	0.002767	0.04067	4.571e-05	0.3363	0.2642		-0.362	-0.0601	0.0601	0.3782	0.8876	0.8876				2Fe-2S ferredoxin-like superfamily protein [Source:Projected from Arabidopsis thaliana (AT4G32590) TAIR;Acc:AT4G32590]	56.2	AT4G32590	BRADI2G17200	OS05G0555300	GRMZM2G470653, GRMZM2G481261
Traes_1AL_695C34A5A	39.5736	16.4457	61.255	122.581	46.0824	154.729	71.9022	48.6902		-1.244	0.603	1.5341	1.7194	0.6358	0.0775		0.004185	0.153	0.0003177	2.025e-05	0.1202	0.8519		0.01828	0.2136	0.0007226	4.796e-05	0.1647	0.8731		0.4929	-0.3112	0.3112	0.2145	0.4531	0.4531					59.23		BRADI2G26795	OS05G0383200	GRMZM2G132431
Traes_1AL_696AA6F43	0.983567	0.786467	2.69667	1.36493	0.364	0.682033	0.709967	1.28197		-0.1577	1.4127	1.02	0.2891	0.8512	1.6533		0.8994	0.2397	0.448	0.8497	0.5487	0.2107		NA	NA	0.5117	0.8717	0.6146	0.2549		0.3952	0.5504	-0.5504	0.3326	0.1575	0.1575					37.16	AT3G04560	BRADI3G55690	OS02G0820600	GRMZM2G087924
Traes_1AL_6997FB707	65.5022	15.9355	28.0256	9.63977	97.3351	27.0505	24.4587	9.1845		-2.0035	-1.2113	-2.456	-1.8701	-2.0018	-3.3646		4.841e-12	4.919e-05	2.016e-08	1.586e-10	5.815e-12	1.524e-20		4.544e-10	0.0002001	8.276e-08	7.154e-10	4.745e-11	2.169e-19		-0.8633	-0.1198	0.1198	0.0057	0.7775	0.7775					45.94	AT3G09910, AT5G03530, AT3G09910, AT5G03530	BRADI3G27890	OS10G0456600	GRMZM2G075051, GRMZM5G809265
Traes_1AL_699B447C5	98.9427	64.5631	106.669	41.1623	74.6183	13.2596	25.388	11.0864		-0.6104	0.1231	-1.0578	-2.4561	-1.5573	-2.7563		0.005731	0.5836	0.0001633	2.446e-14	6.183e-09	5.777e-17		0.02325	0.6591	0.0003895	1.823e-13	2.983e-08	4.758e-16		-0.6569	0.6972	-0.6972	0.0768	0.0546	0.0546				Tetratricopeptide repeat (TPR)-like superfamily protein [Source:Projected from Arabidopsis thaliana (AT3G05625) TAIR;Acc:AT3G05625]	42.49	AT3G05625	BRADI2G12600	OS01G0343500	GRMZM2G371670
Traes_1AL_69C261072	43.6643	43.1595	65.5941	201.662	74.0576	67.5014	57.1192	80.0018		-0.0132	0.5683	2.107	-0.1264	-0.3728	0.107		0.9739	0.1635	1.989e-07	0.7503	0.348	0.7851		0.9848	0.226	7.204e-07	0.7897	0.4159	0.8163		0.6419	0.0265	-0.0265	0.0862	0.9503	0.9503					40.54	AT2G46340, AT4G11110, AT2G46340, AT4G11110	BRADI2G15900	OS05G0571000	GRMZM2G145556, GRMZM2G020291
Traes_1AL_6A73311C8	173.842	148.765	30.2979	12.5026	112.277	187.53	24.684	11.6029		-0.2218	-2.4849	-3.4591	0.7344	-2.1454	-3.2199		0.6107	8.462e-08	2.273e-10	0.0936	4.079e-06	1.031e-10		0.7392	8.26e-07	1.175e-09	0.1247	1.306e-05	4.074e-10		-0.866	0.0542	-0.0542	0.0054	0.8986	0.8986					56.7
Traes_1AL_6B86597E7	30.3208	15.097	11.9166	4.87177	35.1029	23.6506	21.1529	4.6495		-0.9767	-1.2725	-2.0969	-0.5048	-0.7157	-2.826		0.08727	0.03568	0.003905	0.3765	0.2096	1.776e-05		0.1845	0.06058	0.007329	0.4332	0.2689	4.1e-05		-0.8441	-0.2009	0.2009	0.0084	0.6333	0.6333					56.72		BRADI3G33880	OS10G0568900	GRMZM2G086869
Traes_1AL_6B871A8AF	13.4939	7.37293	2.13463	0	166.084	25.5725	38.9158	3.2846		-0.8437	-2.4886	-4.5696	-2.6607	-2.0476	-5.4223		0.2269	0.004188	0.001221	4.793e-05	0.001445	1.052e-12		0.3718	0.009293	0.002518	0.0001084	0.003059	5.082e-12		-0.614	-0.6298	0.6298	0.1053	0.0942	0.0942					46.21		BRADI3G29130	OS10G0483500	GRMZM2G404443
Traes_1AL_6B8FC4A0A	233.308	186.624	278.762	132.06	100.065	352.675	318.13	332.829		-0.3178	0.2594	-0.8067	1.8192	1.6609	1.7299		0.2547	0.3554	0.007413	1.086e-10	3.66e-09	7.818e-10		0.4041	0.4368	0.01315	5.015e-10	1.831e-08	2.836e-09		0.3466	-0.2454	0.2454	0.4003	0.558	0.558					48		BRADI3G34524	OS10G0578900	GRMZM2G132898
Traes_1AL_6BB0848B9	562.555	526.488	968.261	359.055	244.08	1721.79	653.598	283.773		-0.0961	0.7815	-0.6645	2.8138	1.4181	0.2254		0.5491	1.167e-06	0.0001461	2.997e-68	3.651e-18	0.1791		0.6896	7.998e-06	0.0003513	9.655e-66	8.678e-17	0.2198		-0.0524	0.0571	-0.0571	0.902	0.8932	0.8932					49.23	AT4G04570, AT4G38830, AT4G04490, AT4G21230, AT4G21410, AT4G04540, AT4G04510, AT4G04500, AT4G04570, AT4G38830, AT4G04490, AT4G21230, AT4G21410, AT4G04540, AT4G04510, AT4G04500, AT4G04570, AT4G38830, AT4G04490, AT4G21230, AT4G21410, AT4G04540, AT4G04510, AT4G04500		OS07G0537900, OS07G0539700, OS07G0538700	GRMZM2G413635
Traes_1AL_6C5C28AA8	0.655733	0.244933	7.83923	26.9586	0.942233	3.23027	2.2949	8.64383		-1.1168	3.3786	4.9634	1.8182	1.174	3.0111		0.4394	0.003103	1.17e-05	0.08074	0.2749	0.002084		0.593	0.007148	3.328e-05	0.1092	0.3393	0.003596		0.8284	0.0845	-0.0845	0.0111	0.8423	0.8423					56.6	AT1G12100	BRADI3G32940	OS10G0552700, OS10G0552800, OS10G0552600	GRMZM2G037255
Traes_1AL_6CD69EE7E	21.159	21.5921	7.64733	5.1938	20.5	4.1588	12.0335	10.0818		0.0027	-1.3707	-1.5452	-1.9872	-0.7625	-1.0084		0.9947	0.005739	0.009726	0.0002452	0.08609	0.02669		0.9971	0.01223	0.01683	0.0005044	0.1228	0.03831		-0.6751	0.1179	-0.1179	0.0662	0.7811	0.7811				cobalt ion transmembrane transporters [Source:Projected from Arabidopsis thaliana (AT3G21580) TAIR;Acc:AT3G21580]	40.68	AT3G21580	BRADI2G25950	OS05G0400600	GRMZM2G084192
Traes_1AL_6CFD61F68	60.6781	30.7481	36.3048	20.0274	49.9258	13.5107	22.4011	22.5849		-0.9794	-0.6781	-1.214	-1.7769	-1.1465	-1.1532		8.296e-05	0.01112	0.0002843	3.667e-08	5.022e-05	4.171e-05		0.0008355	0.0218	0.0006519	1.209e-07	0.0001363	9.191e-05		-0.7394	0.368	-0.368	0.036	0.3698	0.3698					40.04		BRADI2G27340	OS05G0372400
Traes_1AL_6D1C60CD2	18.6533	7.0883	0	0	472.735	5.02067	2.0533	0.502267		-1.279	-5.6437	-5.0397	-6.1857	-7.2723	-8.9494		0.2862	0.0004328	0.002104	4.524e-07	9.407e-09	2.667e-10		0.4397	0.001292	0.004157	1.309e-06	4.412e-08	1.01e-09		-0.8019	-0.2877	0.2877	0.0167	0.4896	0.4896					47.63	AT1G32980		OS01G0795100, OS01G0795000, OS01G0794800	GRMZM2G306143, GRMZM2G008109, GRMZM2G306143, GRMZM2G008109, GRMZM2G306143, GRMZM2G008109
Traes_1AL_6E1D671CC1	105.682	309.081	23.4443	235.032	298.556	93.7287	112.499	85.1164		1.5222	-2.1844	1.1142	-1.6446	-1.3894	-1.7848		0.002293	4.179e-05	0.02801	0.001078	0.005482	0.0003809		0.01144	0.0001741	0.04391	0.002023	0.01034	0.000736		-0.2033	-0.0597	0.0597	0.6292	0.8884	0.8884					58.04
Traes_1AL_6E1FCE258	4.82537	2.74593	1.41347	0.454967	35.4113	1.43617	1.8994	0.280667		-0.922	-1.5003	-2.3885	-4.734	-4.1895	-6.1407		0.1473	0.07319	0.04834	1.524e-08	4.006e-09	4.115e-08		0.2722	0.1131	0.07163	5.276e-08	1.992e-08	1.265e-07		-0.819	-0.1842	0.1842	0.0129	0.6623	0.6623					51.46	AT4G18570	BRADI2G15767	OS05G0573900	GRMZM5G811731
Traes_1AL_6E5BA9C6F	89.7584	71.885	6.322	2.46397	135.407	6.81477	22.1207	3.5685		-0.3163	-3.6491	-4.6721	-4.2795	-2.5905	-5.1073		0.515	6.362e-10	6.753e-09	3.821e-13	3.824e-07	1.307e-15		0.6605	1.127e-08	2.944e-08	2.466e-12	1.42e-06	8.93e-15		-0.8866	0.0366	-0.0366	0.0033	0.9314	0.9314					52.98	AT1G29930, AT2G34420, AT1G29910, AT1G29920, AT2G34430, AT1G29930, AT2G34420, AT1G29910, AT1G29920, AT2G34430, AT1G29930, AT2G34420, AT1G29910, AT1G29920, AT2G34430, AT1G29930, AT2G34420, AT1G29910, AT1G29920, AT2G34430, AT1G29930, AT2G34420, AT1G29910, AT1G29920, AT2G34430, AT1G29930, AT2G34420, AT1G29910, AT1G29920, AT2G34430, AT1G29930, AT2G34420, AT1G29910, AT1G29920, AT2G34430, AT1G29930, AT2…		OS09G0346500, OS01G0600900, OS01G0720500	GRMZM2G104549, AC208915.3_FG010, GRMZM2G155216, GRMZM2G120619, AC207722.2_FG009, GRMZM2G351977, GRMZM2G104549, AC208915.3_FG010, GRMZM2G155216, GRMZM2G120619, AC207722.2_FG009, GRMZM2G351977, GRMZM2G104549, AC208915.3_FG010, GRMZM2G155216, GRMZM2G120619, AC207722.2_FG009, GRMZM2G351977
Traes_1AL_6EDAE7905	596.608	371.045	1002.06	864.064	818.223	1885.29	984.617	765.445		-0.6708	0.7311	0.5238	1.1794	0.2614	-0.0939		0.2722	0.2312	0.3921	0.05317	0.6683	0.8778		0.424	0.3046	0.4559	0.07457	0.7244	0.8956		0.3043	-0.5198	0.5198	0.4637	0.1867	0.1867					46.49	AT1G41880, AT1G07070, AT3G55750, AT1G74270, AT1G41880, AT1G07070, AT3G55750, AT1G74270	BRADI2G17180	OS05G0556900, OS05G0555800
Traes_1AL_6EE1EF2C1	1.625	1.33817	7.52797	37.1948	0.1905	74.094	152.833	289.062		-0.2441	2.1454	4.2579	7.6235	8.6398	9.543		0.7997	0.01471	5.692e-07	2.607e-12	1.82e-15	1.459e-18		0.8787	0.02783	1.939e-06	1.499e-11	2.789e-14	1.53e-17		0.873	-0.4847	0.4847	0.0046	0.2235	0.2235					65.04		BRADI4G09417		GRMZM2G328171
Traes_1AL_6EE3AB1BA	41.2359	28.2297	14.3625	3.50687	53.8036	14.3771	22.4709	15.4314		-0.5469	-1.489	-2.9348	-1.9572	-1.2533	-1.7654		0.08348	8.568e-05	1.171e-06	1.587e-07	0.0001762	5.859e-07		0.1786	0.0003225	3.828e-06	4.837e-07	0.0004383	1.601e-06		-0.8228	-0.232	0.232	0.0121	0.5803	0.5803					48.79		BRADI3G10422	OS02G0284500
Traes_1AL_6EF583CEF	52.7743	30.1795	40.9968	16.3108	153.729	35.852	62.7805	38.0304		-0.8031	-0.3669	-1.4773	-2.0606	-1.2917	-1.9972		0.01058	0.2601	0.0003878	6.71e-11	1.325e-05	1.006e-10		0.037	0.3369	0.0008702	3.188e-10	3.937e-05	3.979e-10		-0.6075	-0.5196	0.5196	0.1101	0.187	0.187				Protein-tyrosine phosphatase-like, PTPLA [Source:Projected from Arabidopsis thaliana (AT5G59770) TAIR;Acc:AT5G59770]	46.4	AT5G59770	BRADI2G23200	OS05G0460800	GRMZM2G035202
Traes_1AL_6F08804D5	134.694	89.3341	571.775	212.554	13.8076	686.775	87.9319	72.7314		-0.5816	2.0754	0.6689	5.5876	2.6404	2.375		0.0878	6.478e-10	0.05477	4.392e-52	2.788e-12	4.141e-10		0.1853	1.146e-08	0.08014	5.86e-50	2.413e-11	1.541e-09		0.2979	0.3389	-0.3389	0.4736	0.4115	0.4115					47.01			OS07G0301500
Traes_1AL_6F1332D75	9.0991	3.35357	4.5384	0.454967	3.02933	3.66573	1.18947	1.64557		-1.341	-1.129	-3.2016	0.2578	-1.2994	-0.9637		0.04874	0.127	0.008966	0.7434	0.1772	0.2864		0.1192	0.1824	0.01563	0.7847	0.2321	0.3358		-0.8029	0.263	-0.263	0.0164	0.5292	0.5292					64.22		BRADI3G33230	OS09G0353400, OS03G0439500, OS09G0354100, OS09G0354300, OS09G0353700	GRMZM5G826389
Traes_1AL_6F1907FF4	426.993	281.205	285.286	108.061	388.434	366.03	203.898	230.025		-0.6005	-0.5838	-1.8178	-0.0799	-0.927	-0.7474		1.946e-05	6.537e-05	1.206e-23	0.5751	2.955e-10	2.773e-07		0.0002587	0.0002554	6.268e-22	0.6307	1.768e-09	7.842e-07		-0.8263	-0.1768	0.1768	0.0114	0.6754	0.6754				nuclear RNA polymerase A2 [Source:Projected from Arabidopsis thaliana (AT1G29940) TAIR;Acc:AT1G29940]	38.89	AT1G29940	BRADI3G29917	OS10G0495600	GRMZM2G388892
Traes_1AL_6F271A0E5	20.3	18.0921	8.69807	12.0539	8.41823	36.0892	20.825	11.4087		-0.1653	-1.2652	-0.5496	2.126	1.2797	0.4435		0.7282	0.0215	0.3354	1.58e-05	0.01129	0.4038		0.8289	0.03888	0.3979	3.793e-05	0.01994	0.4562		-0.0556	-0.1727	0.1727	0.896	0.6826	0.6826					47.62	AT4G02330, AT2G47550, AT1G02810	BRADI2G27930	OS05G0361500	GRMZM2G128682
Traes_1AL_6F6838FF8	73.5605	59.1606	25.5653	19.5539	68.8807	5.96743	16.8024	10.4458		-0.2952	-1.4708	-1.8793	-3.3768	-2.0403	-2.632		0.2489	1.202e-06	6.002e-07	2.199e-15	1.59e-10	5.653e-14		0.3974	8.212e-06	2.039e-06	1.844e-14	9.986e-10	3.146e-13		-0.7523	0.4881	-0.4881	0.0313	0.2198	0.2198				nuclear shuttle interacting [Source:Projected from Arabidopsis thaliana (AT1G32070) TAIR;Acc:AT1G32070]	44.68	AT1G32070	BRADI2G22150	OS05G0481000
Traes_1AL_6F76874F5	3.79827	3.3159	6.7647	3.82887	6.75387	23.5529	12.6625	17.8283		-0.25	0.7071	0.3591	1.6887	0.9024	1.3807		0.713	0.302	0.6531	0.001957	0.1087	0.01164		0.818	0.382	0.7051	0.003528	0.1508	0.01779		0.394	-0.8333	0.8333	0.3341	0.0102	0.0102					40.15
Traes_1AL_6F9D822D0	10.065	8.54977	7.32673	9.4322	15.1739	7.704	8.96993	6.496		-0.3127	-0.5428	-0.662	-1.0286	-0.75	-1.2137		0.4591	0.2772	0.2744	0.02348	0.07545	0.007415		0.6106	0.3555	0.3339	0.03536	0.1093	0.01171		-0.6158	-0.0781	0.0781	0.104	0.8541	0.8541					46.39	AT1G62120, AT1G61990, AT1G62150, AT1G61970, AT1G21150, AT1G62490, AT1G62110, AT5G07900, AT1G61980, AT5G23930, AT1G61960, AT1G62085, AT1G56380, AT3G46950, AT1G62010	BRADI1G16160	OS07G0423000
Traes_1AL_6FDBD1964	451.064	282.699	298.532	69.0466	351.929	97.3013	140.334	93.4484		-0.6697	-0.5872	-2.4872	-1.8333	-1.3178	-1.8998		0.05035	0.0881	3.233e-11	2.054e-07	0.0001499	6.45e-08		0.1222	0.1329	1.844e-10	6.18e-07	0.0003775	1.944e-07		-0.8902	0.3327	-0.3327	0.003	0.4207	0.4207					42.79
Traes_1AL_7041CB930	573.724	150.761	129.852	37.219	420.014	21.8922	52.4196	23.1191		-1.9189	-2.1242	-3.644	-4.2337	-2.9948	-4.1309		3.747e-13	5.2e-15	6.351e-29	1.085e-38	9.943e-26	1.351e-39		4.696e-11	3.451e-13	1.257e-26	6.253e-37	5.821e-24	1.297e-37		-0.8724	0.3822	-0.3822	0.0047	0.3501	0.3501					46.1
Traes_1AL_70C368B2E	6.09667	5.05647	1.12407	0.454967	11.2485	3.1818	1.5738	1.2023		-0.2209	-2.5448	-2.6017	-1.8951	-2.7918	-2.8995		0.7303	0.01229	0.0328	0.009332	0.000788	0.000566		0.8302	0.02379	0.05064	0.01509	0.00175	0.001066		-0.9145	-0.1439	0.1439	0.0015	0.734	0.734					66.94
Traes_1AL_70C6B29A7	116.712	50.0471	38.3829	31.3172	93.9328	14.034	21.3001	7.62187		-1.2033	-1.5578	-1.994	-2.6048	-2.139	-3.595		1.88e-05	3.242e-07	3.201e-08	1.827e-13	4.707e-11	7.285e-19		0.0002516	2.638e-06	1.282e-07	1.226e-12	3.247e-10	7.998e-18		-0.8246	0.5012	-0.5012	0.0118	0.2057	0.2057					52.05	AT3G03690	BRADI3G27240	OS10G0437000	GRMZM2G038898
Traes_1AL_70FECD929	7.54077	0.489867	50.008	91.5608	1.12513	127.773	37.3516	31.5587		-3.4816	2.5929	3.3971	6.356	4.6683	4.4393		0.003475	0.008847	0.0006317	2.145e-09	1.215e-05	3.255e-05		0.01581	0.01785	0.001369	8.325e-09	3.629e-05	7.27e-05		0.7129	-0.138	0.138	0.0472	0.7446	0.7446					71.16	AT3G29380, AT4G10680	BRADI2G17730	OS05G0548200	GRMZM2G361986
Traes_1AL_7102952DA	64.208	36.2905	762.159	687.668	8.5433	266.249	125.015	224.747		-0.803	3.5169	3.3589	4.8601	3.7883	4.6212		0.1449	8.452e-11	6.487e-10	2.02e-17	4.281e-11	6.715e-16		0.2691	1.881e-09	3.171e-09	2.105e-16	2.972e-10	4.765e-15		0.7318	0.2569	-0.2569	0.0391	0.5391	0.5391					57.04
Traes_1AL_712AAC3AE	4.75667	1.2145	0	15.0355	7.017	0	1.4675	2.14783		-1.8538	-4.4763	1.1531	-5.0713	-2.156	-1.7954		0.06658	0.005189	0.2252	0.001315	0.03875	0.07215		NA	0.0112	0.2807	0.002436	0.06036	0.09569		0.0262	0.1625	-0.1625	0.9509	0.7007	0.7007					54.89	AT3G10020	BRADI4G42710	OS12G0147200	GRMZM2G473485, GRMZM2G031033
Traes_1AL_71B35E1B3	8.80383	4.60383	3.1526	1.36493	6.4827	0.991533	3.91623	1.28197		-0.9041	-1.4948	-1.9048	-2.7546	-0.7613	-2.0983		0.1032	0.03201	0.03543	0.004455	0.2286	0.00917		0.2092	0.05511	0.05426	0.007587	0.29	0.01425		-0.811	0.2664	-0.2664	0.0146	0.5237	0.5237					58.9
Traes_1AL_71C1631A01	63.3589	45.9456	27.9343	13.3066	39.3855	25.6155	18.661	5.35593		-0.4646	-1.1857	-1.8179	-0.559	-1.0651	-2.8988		0.1247	0.0004411	1.426e-05	0.09969	0.002419	6.344e-10		0.2407	0.001313	4.009e-05	0.132	0.004904	2.324e-09		-0.9172	0.4052	-0.4052	0.0013	0.3193	0.3193					64.83	AT4G23610, AT2G46150	BRADI2G15420	OS05G0584300	GRMZM2G458448
Traes_1AL_7227291BB	31.569	35.6601	118.178	270.256	115.033	555.55	194.2	160.786		0.1837	1.8808	3.0468	2.2469	0.7478	0.4817		0.6884	3.361e-05	2.005e-11	1.715e-07	0.08374	0.2663		0.799	0.0001441	1.169e-10	5.205e-07	0.1198	0.3146		0.6124	-0.5541	0.5541	0.1066	0.1541	0.1541					52.73
Traes_1AL_7242F453D	179.999	128.864	76.6277	48.7931	142.06	12.4425	63.0109	32.2587		-0.4746	-1.2231	-1.6594	-3.4302	-1.1778	-2.0976		0.01053	3.206e-09	2.278e-11	7.643e-29	1.27e-08	9.804e-20		0.03688	4.718e-08	1.321e-10	2.107e-27	5.841e-08	1.227e-18		-0.6426	0.4814	-0.4814	0.0857	0.2271	0.2271				DNA mismatch repair protein MutS, type 2 [Source:Projected from Arabidopsis thaliana (AT5G54090) TAIR;Acc:AT5G54090]	41.24	AT5G54090	BRADI3G30757	OS10G0509000	GRMZM2G060349
Traes_1AL_727215425	20.2571	30.3876	77.4319	72.2242	8.2268	117.83	38.4482	18.7916		0.5743	1.898	1.7616	3.7916	2.2229	1.1994		0.06038	3.196e-10	6.229e-08	1.169e-31	8.06e-11	0.001161		0.1401	6.119e-09	2.406e-07	4.023e-30	5.321e-10	0.002086		0.4435	0.2358	-0.2358	0.271	0.574	0.574					44.44
Traes_1AL_729BF3204	181.589	100.532	112.517	31.0591	141.955	20.3189	46.3283	20.2438		-0.8466	-0.6719	-2.1961	-2.7618	-1.6075	-2.7491		0.0001975	0.004276	3.663e-13	1.355e-20	1.806e-10	1.066e-21		0.001667	0.009462	2.606e-12	1.919e-19	1.123e-09	1.775e-20		-0.8272	0.4763	-0.4763	0.0113	0.2328	0.2328					46.44	AT3G01180	BRADI3G27260	OS10G0437600	GRMZM2G126988
Traes_1AL_72B74D033	74.1455	31.262	25.0376	12.9099	158.728	37.5404	15.1833	2.84787		-1.2331	-1.5944	-2.4456	-2.0153	-3.3295	-5.6495		0.004493	0.0005092	8.097e-06	4.291e-06	9.591e-13	2.158e-19		0.01932	0.001487	2.358e-05	1.104e-05	9.092e-12	2.563e-18		-0.9118	0.0984	-0.0984	0.0016	0.8166	0.8166					66.4
Traes_1AL_72D386699	22.1045	19.947	2.73527	2.27487	5.06437	0	0.384333	0.280667		-0.1192	-2.8782	-2.6252	-4.4122	-3.2519	-3.3192		0.8218	8.204e-05	0.001453	0.002577	0.005446	0.004647		0.8935	0.0003108	0.002956	0.004565	0.01028	0.007581		-0.7121	0.6926	-0.6926	0.0475	0.0569	0.0569					41.04		BRADI2G23860, BRADI2G23850	OS05G0444300	GRMZM2G000816
Traes_1AL_738358449	39.4016	34.3563	31.0371	15.9163	93.605	18.7542	10.3676	15.4237		-0.2081	-0.3442	-1.5579	-2.2507	-3.0905	-2.5538		0.7462	0.599	0.0327	0.0006456	4.947e-06	0.0001121		0.842	0.6732	0.0505	0.001253	1.564e-05	0.0002335		-0.8473	0.1588	-0.1588	0.0079	0.7072	0.7072					57.77		BRADI1G08860
Traes_1AL_73C8CD119	2.20863	0	16.7382	11.9253	0	4.58973	2.50307	3.8524		-4.0979	2.8308	2.0478	5.1899	4.408	4.9404		0.01211	0.008388	0.07118	0.00128	0.00695	0.00218		0.04114	0.01705	0.1014	0.002374	0.01283	0.003749		0.6134	0.2616	-0.2616	0.1058	0.5314	0.5314					58.25	AT2G40170, AT3G51810, AT2G40170, AT3G51810		OS05G0349800	GRMZM2G162659, AC233879.1_FG002
Traes_1AL_74A3AF73C	1.95287	18.5698	1.9369	2.1711	0.182	0	0	0		2.9919	-0.0427	-0.6473	-0.5321	-0.6149	-0.6425		NA	NA	NA	NA	NA	NA		NA	NA	NA	NA	NA	NA		-0.2757	0.7994	-0.7994	0.5087	0.0173	0.0173					53.19		BRADI2G27890	OS05G0362600	GRMZM2G450501
Traes_1AL_74B11DABD	9.29983	6.98987	81.8096	43.1678	8.28337	232.447	42.1397	38.3592		-0.4013	3.0077	2.0473	4.6092	2.2394	2.1101		0.6493	0.0004651	0.02006	5.274e-08	0.008763	0.01361		0.7691	0.001375	0.03245	1.705e-07	0.01583	0.02056		0.5628	-0.2823	0.2823	0.1464	0.4982	0.4982					43.01	AT2G37950, AT5G05830, AT2G37950, AT5G05830, AT2G37950, AT5G05830	BRADI2G23610	OS05G0452800	GRMZM2G066225, GRMZM2G058681, GRMZM2G175349
Traes_1AL_74EC6A79D	17.5513	4.92993	154.014	147.815	6.94887	247.202	78.3583	81.1195		-1.772	3.066	2.9818	5.0174	3.3967	3.4496		0.01171	2.498e-06	5.895e-06	3.853e-14	3.599e-07	2.339e-07		0.04003	1.542e-05	1.749e-05	2.805e-13	1.342e-06	6.655e-07		0.7098	-0.1512	0.1512	0.0486	0.7208	0.7208					59.67
Traes_1AL_75166A6E7	611.466	726.903	1853.51	2524.18	394.158	1235.48	879.664	994.653		0.25	1.5948	2.0338	1.6406	1.1539	1.3293		0.342	1.31e-09	1.237e-14	4.712e-10	1.204e-05	4.519e-07		0.4991	2.14e-08	1.066e-13	1.997e-09	3.6e-05	1.25e-06		0.7259	0.354	-0.354	0.0415	0.3897	0.3897					44.49	AT4G30490, AT4G28070, AT4G30490, AT4G28070	BRADI3G19280	OS08G0265500	GRMZM2G164649, GRMZM2G062412
Traes_1AL_751745AD9	129.746	65.7497	49.5318	17.4575	97.7729	37.6644	30.1859	15.6566		-0.9676	-1.3912	-2.5057	-1.3026	-1.6882	-2.5769		0.001353	1.408e-05	3.767e-10	6.539e-05	3.345e-07	8.519e-13		0.00756	6.84e-05	1.9e-09	0.0001454	1.254e-06	4.153e-12		-0.9876	0.2539	-0.2539	0	0.544	0.544					54.75	AT2G31840	BRADI2G25250	OS05G0417200	GRMZM6G785877
Traes_1AL_7531AC097	81.5441	92.4738	191.955	235.541	27.9989	166.868	251.293	311.24		0.1761	1.2379	1.4761	2.5841	3.1528	3.4593		0.5031	2.494e-06	5.33e-08	8.474e-21	4.661e-31	2.479e-37		0.6502	1.539e-05	2.074e-07	1.221e-19	4.389e-29	1.999e-35		0.8903	-0.0145	0.0145	0.003	0.9728	0.9728					39.94	AT4G24040	BRADI3G31410	OS10G0521000	GRMZM2G162690
Traes_1AL_758414040	16.8235	9.04633	49.2199	25.9321	2.8361	16.0014	21.2902	29.4764		-0.8803	1.5564	0.6057	2.4432	2.8249	3.3083		0.08393	0.001204	0.2569	4.195e-05	1.192e-06	7.624e-09		0.1793	0.00313	0.3151	9.55e-05	4.132e-06	2.518e-08		0.6578	0.2906	-0.2906	0.0763	0.485	0.485					46.51	AT5G23870	BRADI3G32865	OS10G0550500	GRMZM2G117999
Traes_1AL_762DB7548	8.08967	8.74873	18.8131	51.3671	1.50527	15.829	45.9853	30.1129		0.1206	1.1859	2.7478	3.2413	4.7623	4.1499		0.8347	0.04007	1.379e-06	3.273e-06	1.123e-12	8.128e-10		0.9017	0.06706	4.465e-06	8.55e-06	1.048e-11	2.944e-09		0.8977	0.0533	-0.0533	0.0025	0.9003	0.9003					57.23	AT2G16060	BRADI2G19690	OS05G0517600	GRMZM2G168898
Traes_1AL_764D4F4C2	48.4401	20.0279	608.805	357.635	12.6099	1003.49	213.077	595.979		-1.2344	3.5644	2.8007	6.1449	3.964	5.411		0.07014	9.792e-08	3.089e-05	1.537e-19	5.984e-09	1.733e-15		0.1569	9.384e-07	8.265e-05	1.975e-18	2.891e-08	1.163e-14		0.7447	-0.1645	0.1645	0.034	0.6971	0.6971					46.03	AT2G41540	BRADI2G21150	OS05G0495700	GRMZM2G173195
Traes_1AL_765B8D887	7.00603	14.2037	1.8308	2.331	13.947	1.23807	1.0943	1.00457		1.0258	-1.9455	-1.5068	-3.0414	-3.4861	-3.9874		0.03909	0.01594	0.08913	9.903e-05	3.313e-05	1.923e-05		0.1007	0.02988	0.1238	0.000215	9.261e-05	4.417e-05		-0.7949	0.323	-0.323	0.0184	0.4351	0.4351					44.77	AT4G23420, AT4G11410, AT4G23430, AT4G23420, AT4G11410, AT4G23430, AT4G23420, AT4G11410, AT4G23430, AT4G23420, AT4G11410, AT4G23430	BRADI3G32760	OS10G0548000, OS10G0547900	GRMZM2G128577, GRMZM2G464885, GRMZM2G128577, GRMZM2G464885
Traes_1AL_765E08D12	8.7291	30.0365	6.49207	2.5969	11.2781	17.0029	14.6637	7.15797		1.6933	-0.4418	-1.2568	0.5244	0.3837	-0.5726		0.001913	0.4886	0.124	0.3441	0.4871	0.3326		0.00992	0.5694	0.1662	0.3997	0.5557	0.3838		-0.4786	-0.2559	0.2559	0.2302	0.5407	0.5407					43.39	AT1G74260		OS05G0104650, OS01G0888500	GRMZM2G045049, GRMZM2G000622, GRMZM2G045049, GRMZM2G000622
Traes_1AL_772113B31	2.15147	1.45943	4.9834	6.18907	4.39917	4.59887	0.976867	1.8433		-0.4986	1.1428	1.379	0.1377	-1.8629	-1.0599		0.6269	0.2474	0.1865	0.8791	0.08459	0.2796		NA	0.3227	0.238	0.8973	0.1209	0.3286		0.0276	0.1875	-0.1875	0.9483	0.6565	0.6565					57.28		BRADI2G27940	OS05G0360400	GRMZM2G340444, GRMZM2G302912
Traes_1AL_7742956F5	12.2043	13.2574	9.24917	13.9798	29.4405	5.9911	10.0829	9.9848		0.1344	-0.4074	0.3775	-2.2909	-1.5482	-1.5331		0.7933	0.4743	0.5183	7.489e-05	0.002957	0.003129		0.8743	0.5555	0.5797	0.0001651	0.005891	0.005253		-0.4302	0.0346	-0.0346	0.2874	0.9352	0.9352					43.54
Traes_1AL_77ADA5710	14.9394	16.4752	8.23353	21.1079	10.4739	4.8645	11.8141	15.985		0.1506	-0.713	0.5107	-1.0537	0.1651	0.5854		0.782	0.2369	0.3923	0.1069	0.7738	0.296		0.8668	0.311	0.4562	0.1406	0.8166	0.3456		0.238	0.4291	-0.4291	0.5702	0.2887	0.2887					60.75	AT1G12840	BRADI2G14400	OS05G0593100	GRMZM2G177912, GRMZM2G128995, GRMZM2G144372
Traes_1AL_78178EEB7	89.0025	54.5333	24.1905	25.7885	73.6793	19.4827	32.7397	22.9655		-0.7153	-1.8231	-1.4849	-1.79	-1.1688	-1.7552		0.0004283	2.911e-12	3.695e-07	2.644e-11	7.107e-07	9.268e-12		0.003063	9.366e-11	1.292e-06	1.324e-10	2.544e-06	4.064e-11		-0.8175	0.2368	-0.2368	0.0132	0.5724	0.5724					41.06	AT2G32340, AT1G05270	BRADI2G20810	OS05G0499500	GRMZM2G089962
Traes_1AL_782F09647	44.6812	43.5329	17.6345	12.8516	70.4546	13.1593	25.9441	9.31993		-0.0455	-1.2884	-1.4335	-2.3831	-1.429	-2.82		0.9138	0.005324	0.00586	4.446e-07	0.0009865	5.152e-09		0.9471	0.01145	0.01063	1.288e-06	0.002153	1.73e-08		-0.8709	0.1206	-0.1206	0.0049	0.776	0.776					43.36	AT5G23720	BRADI2G11830	OS01G0311500	GRMZM2G139892
Traes_1AL_783DB203B	62.1243	12.0514	49.7113	5.38287	62.7687	11.2483	18.58	2.76817		-2.2913	-0.3165	-3.1494	-2.387	-1.7392	-4.3602		2.661e-09	0.3844	6.408e-08	2.33e-08	8.124e-06	9.73e-14		1.287e-07	0.4664	2.472e-07	7.88e-08	2.491e-05	5.272e-13		-0.8189	0.1914	-0.1914	0.0129	0.6499	0.6499					60.45
Traes_1AL_78829C302	12.9592	19.9099	35.797	21.725	10.607	26.9154	25.2631	23.0804		0.6369	1.4886	0.6838	1.3088	1.2498	1.0857		0.06579	2.175e-05	0.1058	0.0001744	0.0002921	0.001873		0.1496	9.937e-05	0.1442	0.0003663	0.0006998	0.003257		0.6341	0.0625	-0.0625	0.0913	0.8831	0.8831					42.49			OS01G0540800
Traes_1AL_789B53D8F	1.7944	11.82	1.62567	2.331	4.1298	1.98307	1.6868	0		2.4055	-0.0872	0.3991	-1.0109	-1.0928	-3.975		0.1039	0.9555	0.8034	0.5047	0.4688	0.02385		NA	0.9661	0.8354	0.5622	0.538	0.03456		-0.5572	0.3788	-0.3788	0.1513	0.3548	0.3548					54.33		BRADI2G18997	OS05G0529900	GRMZM2G029716
Traes_1AL_78C449772	19.0789	19.3017	7.2772	8.37863	24.7002	18.9549	15.2242	16.3627		0.0388	-1.4559	-0.6134	-0.3203	-0.6834	-0.6233		0.8985	0.0009454	0.1682	0.3083	0.03526	0.05094		0.9379	0.002537	0.2176	0.3621	0.0555	0.06945		-0.5668	-0.5101	0.5101	0.1429	0.1965	0.1965					54		BRADI3G26750	OS04G0110500	GRMZM2G049888
Traes_1AL_78CB13657	72.5389	106.634	114.181	278.113	113.85	120.564	166.206	266.083		0.5526	0.6415	1.8581	0.0625	0.5429	1.2118		0.0469	0.02432	7.183e-11	0.8208	0.04463	5.721e-06		0.1157	0.04329	3.93e-10	0.8467	0.06849	1.4e-05		0.9214	-0.2583	0.2583	0.0011	0.5368	0.5368					40.52	AT2G35210, AT5G46750, AT4G17890, AT2G35210, AT5G46750, AT4G17890	BRADI3G34180	OS10G0574800	GRMZM2G094390, GRMZM2G134045
Traes_1AL_78DBF781B	199.23	109.914	65.8792	35.7211	188.183	20.9243	59.552	28.9426		-0.8513	-1.5739	-2.1291	-3.1857	-1.666	-2.6761		3.159e-07	3.022e-16	5.234e-18	2.81e-36	1.589e-18	5.08e-34		8.27e-06	2.741e-14	7.677e-17	1.364e-34	3.975e-17	3.172e-32		-0.8268	0.3198	-0.3198	0.0114	0.44	0.44				GTP-binding family protein [Source:Projected from Arabidopsis thaliana (AT4G02790) TAIR;Acc:AT4G02790]	44.1	AT4G02790	BRADI2G24370	OS05G0430400	GRMZM2G077662
Traes_1AL_790B6206A	5.00967	1.59613	7.83183	4.34217	10.4	4.3851	1.5738	1.5036		-1.5744	0.5948	-1.3402	-1.1876	-2.65	-2.7036		0.07401	0.4641	0.2232	0.1432	0.004819	0.004093		0.1633	0.5454	0.2785	0.1832	0.009189	0.006742		-0.5	0.1421	-0.1421	0.2071	0.7371	0.7371					57.67		BRADI4G11640	OS03G0430500	GRMZM2G059165
Traes_1AL_791D3B325	282.798	160.078	1493.84	1455.02	152.25	2863.12	925.68	1006.55		-0.8054	2.3609	2.3193	4.1609	2.5592	2.6776		0.1425	1.61e-05	2.332e-05	2.96e-14	3.002e-06	1.022e-06		0.2657	7.673e-05	6.353e-05	2.18e-13	9.798e-06	2.719e-06		0.7073	-0.1709	0.1709	0.0498	0.6857	0.6857					58		BRADI3G34160	OS10G0574700	GRMZM2G093270, GRMZM2G094168
Traes_1AL_792843F86	186.949	259.502	105.233	75.8113	161.225	46.0712	148.028	67.0361		0.4701	-0.812	-1.115	-1.7243	-0.1246	-1.2491		0.08119	0.003957	0.0002638	6.763e-09	0.65	1.217e-05		0.1749	0.008842	0.0006077	2.456e-08	0.708	2.865e-05		-0.6298	0.3794	-0.3794	0.0942	0.3539	0.3539					41	AT3G06860	BRADI2G43020	OS05G0362100	GRMZM2G117357
Traes_1AL_792E76B4D	12.7967	15.512	0	1.36493	36.7798	2.3647	7.07053	0		0.2496	-5.5953	-2.4527	-3.8742	-2.3697	-7.2782		0.4812	5.816e-05	0.003109	3.151e-10	8.351e-09	9.796e-08		0.6308	0.0002309	0.005951	1.366e-09	3.95e-08	2.896e-07		-0.7623	-0.064	0.064	0.0279	0.8803	0.8803					55.24	AT4G22200			AC234152.1_FG007
Traes_1AL_79934C316	317.425	211.571	222.869	134.674	183.164	51.0209	100.655	99.5039		-0.5833	-0.5022	-1.1286	-1.8612	-0.8623	-0.8791		0.02793	0.0619	8.396e-05	2.358e-10	0.001797	0.001462		0.07825	0.09785	0.0002097	1.04e-09	0.003737	0.002584		-0.5648	0.7057	-0.7057	0.1446	0.0505	0.0505				RING/U-box superfamily protein [Source:Projected from Arabidopsis thaliana (AT2G45530) TAIR;Acc:AT2G45530]	45.44	AT2G45530	BRADI3G29017	OS10G0481450	GRMZM2G079343, GRMZM2G131723
Traes_1AL_79B0A3D17	239.683	126.025	176.944	42.8762	186.931	88.7956	81.322	78.8036		-0.9191	-0.4122	-2.2127	-1.0718	-1.1945	-1.2536		2.608e-09	0.009676	6.668e-22	5.659e-10	3.556e-12	3.448e-13		1.265e-07	0.0193	2.264e-20	2.373e-09	3.015e-11	1.755e-12		-0.8782	0.182	-0.182	0.0041	0.6662	0.6662					43.64
Traes_1AL_79B8C6F15	32.5627	20.9906	13.4689	7.903	79.6101	13.5153	33.6568	11.6514		-0.6155	-1.2802	-1.8814	-2.4369	-1.2523	-2.7122		0.07616	0.001634	0.0003764	1.677e-10	0.0001591	1.885e-12		0.1669	0.004088	0.0008467	7.54e-10	0.0003988	8.873e-12		-0.7392	-0.3166	0.3166	0.0361	0.4448	0.4448					54.82	AT5G08070, AT5G60970, AT5G08070, AT5G60970	BRADI2G20060	OS05G0513100	GRMZM2G120151, GRMZM2G035944
Traes_1AL_7A43105B0	256.471	169.431	116.798	56.1787	141.603	31.6248	54.9214	60.0653		-0.5921	-1.1116	-2.0237	-2.0815	-1.3591	-1.2191		0.05165	0.0003728	5.521e-09	1.134e-09	2.598e-05	0.0001455		0.1246	0.001136	2.431e-08	4.573e-09	7.383e-05	0.0002984		-0.7431	0.5599	-0.5599	0.0347	0.149	0.149				beta-galactosidase 17 [Source:Projected from Arabidopsis thaliana (AT1G72990) TAIR;Acc:AT1G72990]	39.91	AT1G72990	BRADI2G18440	OS05G0539400	GRMZM2G164676
Traes_1AL_7A4E7326F	517.407	200.295	1501.41	674.679	106.693	1440.8	651.785	680.397		-1.3619	1.535	0.3829	3.7404	2.6019	2.6629		1.586e-08	1.061e-10	0.1155	1.716e-53	1.551e-26	9.725e-28		6.163e-07	2.298e-09	0.1559	2.525e-51	9.795e-25	3.436e-26		0.5315	0.0632	-0.0632	0.1752	0.8818	0.8818					50.87	AT2G24190, AT3G61220, AT1G01800		OS02G0640800	GRMZM2G170017
Traes_1AL_7A7AF6EBA	38.502	3.76573	44.1444	5.09003	64.1502	31.2487	4.33703	7.1786		-3.2257	0.2024	-2.8481	-1.041	-3.7365	-3.0181		0.0002174	0.8069	0.003669	0.2088	3.054e-05	0.0004792		0.001792	0.8534	0.006923	0.2573	8.581e-05	0.0009123		-0.6321	-0.0697	0.0697	0.0927	0.8697	0.8697					52.38		BRADI1G37440	OS03G0627900
Traes_1AL_7AD0B75D0	4.88317	9.38263	8.3334	10.6059	3.78013	6.214	13.7611	13.3458		0.8846	0.7644	1.2077	0.8237	1.8091	1.8005		0.1698	0.2643	0.09317	0.2308	0.00457	0.004752		0.3021	0.3414	0.1288	0.281	0.008756	0.007742		0.8492	-0.0321	0.0321	0.0076	0.9398	0.9398					39.21	AT5G10240, AT5G65010	BRADI2G21050	OS06G0265000	GRMZM2G074589
Traes_1AL_7AE810D24	12.6456	21.7994	22.3222	100.016	9.1565	8.28827	25.2817	28.4128		0.7772	0.8036	2.8734	-0.1442	1.4529	1.6403		0.03287	0.0397	4.021e-15	0.7521	9.377e-05	7.526e-06		0.08823	0.06654	3.717e-14	0.7911	0.0002438	1.816e-05		0.738	0.4073	-0.4073	0.0366	0.3166	0.3166					41.61
Traes_1AL_7B0AEEF9C	320.431	43.1825	2605.64	2186.76	3.21803	6200.07	1314.55	1083.47		-2.6914	2.8414	2.6024	10.0865	7.9755	7.7131		0.009234	0.005839	0.0116	1.73e-21	5.216e-14	3.377e-13		0.03343	0.01241	0.01976	2.639e-20	6.207e-13	1.721e-12		0.6693	0.0424	-0.0424	0.0695	0.9205	0.9205					61.27		BRADI2G24140	OS05G0437401
Traes_1AL_7B3F238C6	13.7986	20.4612	4.71077	2.72987	13.947	3.1864	11.2105	9.14283		0.5641	-1.4186	-1.5822	-2.0404	-0.3439	-0.6216		0.1337	0.00789	0.01793	0.0004767	0.4094	0.1493		0.2536	0.01614	0.02933	0.0009424	0.4789	0.186		-0.5639	-0.028	0.028	0.1455	0.9475	0.9475					41.27	AT5G46570	BRADI3G33950	OS10G0571300	GRMZM2G169080, GRMZM2G054634
Traes_1AL_7B4EC1E3C	32.3014	33.0678	16.7518	11.4305	29.652	17.4421	27.9676	22.7107		0.0251	-0.936	-0.9541	-0.7266	-0.0777	-0.3246		0.9235	0.004199	0.01431	0.02024	0.7804	0.2567		0.9532	0.009315	0.02391	0.03083	0.8221	0.3045		-0.6516	-0.1621	0.1621	0.0801	0.7014	0.7014					42.75	AT4G17540	BRADI3G33530	OS10G0563400	GRMZM2G040991
Traes_1AL_7B509569F	2.50113	6.2368	3.4034	0.777	18.7107	3.60277	1.1419	0		1.1556	0.3503	-1.3265	-2.198	-3.7382	-6.1531		0.2971	0.7648	0.3617	0.04486	0.001903	8.6e-05		0.4519	0.8186	0.425	0.06392	0.003936	0.0001819		-0.8299	0.0029	-0.0029	0.0108	0.9946	0.9946					45.85	AT5G65350			GRMZM2G451254
Traes_1AL_7BE5906B2	88.501	59.3478	564.386	495.387	43.0334	572.382	71.2606	15.8811		-0.5576	2.6082	2.4197	3.6375	0.7101	-1.3974		0.4079	9.914e-05	0.0003187	6.047e-08	0.2947	0.04618		0.5634	0.0003648	0.0007248	1.94e-07	0.3601	0.06345		0.1124	0.3891	-0.3891	0.7909	0.3407	0.3407					65.52	AT3G23230
Traes_1AL_7C15494B7	1441.21	1364.51	54.1857	397.499	513.369	137.501	74.2315	72.9494		-0.078	-4.6843	-1.868	-1.8858	-2.7588	-2.7852		0.8483	4.641e-28	6.573e-06	5.783e-06	5.145e-11	3.432e-11		0.9103	6.869e-25	1.937e-05	1.464e-05	3.519e-10	1.421e-10		-0.6298	0.4742	-0.4742	0.0943	0.2352	0.2352					50.58	AT5G12250	BRADI2G25370	OS05G0413200	GRMZM2G334899
Traes_1AL_7C2C5EF89	121.056	76.8153	26.7315	25.5517	91.9026	13.4386	25.417	13.131		-0.6461	-2.1335	-2.0844	-2.6919	-1.8415	-2.7021		0.01709	1.446e-11	5.995e-09	4.569e-14	3.492e-09	6.202e-15		0.05359	3.871e-10	2.628e-08	3.301e-13	1.752e-08	3.874e-14		-0.8372	0.4193	-0.4193	0.0095	0.3011	0.3011					46.99	AT2G21350, AT4G39040	BRADI3G30600	OS10G0512500	GRMZM2G161506
Traes_1AL_7C3E4A07E	6.3068	7.6077	15.9955	29.8193	11.461	12.0033	13.4422	16.127		0.2252	1.3263	2.0184	-0.118	0.2389	0.4518		0.6074	0.002349	6.471e-06	0.7668	0.5158	0.2031		0.7365	0.005612	1.909e-05	0.8015	0.5834	0.2465		0.8094	-0.059	0.059	0.0149	0.8896	0.8896					44.2	AT5G07920		OS03G0425300
Traes_1AL_7C783DF2D	47.2205	18.622	5.17023	7.71607	11.0809	10.6247	14.9208	3.29107		-1.3412	-3.0926	-2.9061	-0.022	0.4353	-1.8557		4.144e-05	2.104e-10	3.786e-07	0.9592	0.2728	0.001403		0.0004781	4.206e-09	1.322e-06	0.9658	0.3372	0.002488		-0.6841	0.3003	-0.3003	0.0613	0.4698	0.4698					53.16	AT3G23410, AT4G28570, AT1G03990			GRMZM2G380286
Traes_1AL_7C91EF27D	418.536	1646.06	58.1644	150.075	476.45	59.4097	211.851	88.7758		1.963	-2.8186	-1.3654	-2.9639	-1.1631	-2.4026		7.683e-09	5.648e-15	0.0001378	1.74e-16	0.0007197	7.609e-12		3.274e-07	3.723e-13	0.0003327	1.636e-15	0.001611	3.365e-11		-0.5718	0.2789	-0.2789	0.1386	0.5035	0.5035				Phosphoglycerate kinase, chloroplastic [Source:UniProtKB/Swiss-Prot;Acc:P12782]	42.85		BRADI2G21120	OS05G0496200	GRMZM2G083016, GRMZM2G089136
Traes_1AL_7CA10952F	32.3593	11.1376	17.2038	3.50687	104.982	65.516	21.6756	6.8357		-1.5393	-0.8898	-2.6138	-0.6848	-2.2445	-3.8402		0.001427	0.07201	0.0001726	0.121	1.35e-06	4.557e-13		0.007881	0.1115	0.0004098	0.1572	4.639e-06	2.291e-12		-0.7234	-0.4586	0.4586	0.0425	0.253	0.253					63.97	AT5G59050, AT3G54000, AT5G59050, AT3G54000	BRADI2G23580	OS05G0453300	GRMZM5G821139, GRMZM2G067156
Traes_1AL_7CCE9A0AF	20.1095	27.1541	0.353367	0.454967	28.102	11.4418	18.2135	4.46947		0.4368	-4.8479	-4.1206	-1.2897	-0.6016	-2.4805		0.2444	3.488e-06	0.0001293	0.002666	0.122	8.597e-07		0.3923	2.057e-05	0.0003136	0.004709	0.1669	2.308e-06		-0.6379	-0.3671	0.3671	0.0888	0.371	0.371					65.69		BRADI2G08310	OS07G0510400, OS07G0510500	GRMZM2G039129, GRMZM2G113794, GRMZM2G039129, GRMZM2G113794
Traes_1AL_7CED5DF52	104.715	114.355	171.041	709.73	121.182	214.59	172.368	317.673		0.1209	0.6896	2.7118	0.8166	0.503	1.38		0.7423	0.06226	1.521e-13	0.02535	0.1687	0.0001417		0.8391	0.09835	1.131e-12	0.03794	0.2222	0.0002911		0.8609	0.0051	-0.0051	0.0061	0.9904	0.9904					45.69	AT1G06410	BRADI2G19710	OS05G0517200
Traes_1AL_7CF571E9F	12.9782	9.43857	7.5958	2.14193	23.3492	10.5991	7.03407	2.50487		-0.4672	-0.9017	-2.0674	-1.0533	-1.6927	-3.1123		0.4291	0.1662	0.01813	0.07666	0.006049	2.053e-05		0.5833	0.2293	0.02961	0.1041	0.0113	4.699e-05		-0.9285	-0.1373	0.1373	0.0009	0.7458	0.7458					51.73	AT1G53240, AT3G15020, AT1G53240, AT3G15020, AT1G53240, AT3G15020, AT1G53240, AT3G15020	BRADI2G15740	OS05G0574400, OS01G0649100	GRMZM2G466833, GRMZM2G154595, GRMZM2G466833, GRMZM2G154595
Traes_1AL_7D0F5FDAD	91.0539	79.2739	53.142	28.7096	112.794	36.513	56.7843	66.0716		-0.1963	-0.7511	-1.4685	-1.5421	-0.9896	-0.7765		0.2479	0.0001656	5.275e-08	8.218e-14	8.209e-08	1.374e-05		0.3963	0.0005664	2.054e-07	5.756e-13	3.357e-07	3.218e-05		-0.7232	-0.0983	0.0983	0.0426	0.8168	0.8168					38.3		BRADI3G27990	OS10G0458700	GRMZM2G124301
Traes_1AL_7D7864504	192.177	92.4396	176.085	56.5838	128.493	261.239	191.114	88.0268		-1.0493	-0.1212	-1.5451	1.0254	0.5794	-0.5387		1.951e-06	0.5841	7.305e-09	2.451e-06	0.008117	0.01877		3.866e-05	0.6596	3.17e-08	6.498e-06	0.01477	0.02768		-0.4299	-0.3025	0.3025	0.2878	0.4665	0.4665					44.15	AT3G53880, AT2G37760, AT2G37790, AT2G37770		OS05G0456300	GRMZM2G059314
Traes_1AL_7D7FC9503	137.829	140.788	82.0369	47.5903	96.2682	2.9162	58.2726	17.7344		0.0319	-0.7632	-1.3924	-4.7697	-0.7355	-2.4524		0.8964	0.003391	4.019e-06	4.394e-19	0.005427	6.88e-15		0.9369	0.007727	1.219e-05	5.389e-18	0.01024	4.279e-14		-0.46	0.5765	-0.5765	0.2514	0.1347	0.1347				DHBP synthase RibB-like alpha/beta domain;GTP cyclohydrolase II [Source:Projected from Arabidopsis thaliana (AT5G59750) TAIR;Acc:AT5G59750]	49.89	AT5G59750	BRADI2G23220	OS05G0460600	GRMZM2G336908
Traes_1AL_7D8C62AA4	163.418	96.0985	42.6943	15.3177	79.5819	8.55957	4.007	0.5613		-0.7542	-1.8983	-3.2506	-2.9832	-4.1782	-6.2722		0.1143	0.0001206	1.405e-08	8.182e-08	2.36e-11	6.956e-12		0.2256	0.0004318	5.882e-08	2.583e-07	1.719e-10	3.089e-11		-0.8508	0.6223	-0.6223	0.0074	0.0994	0.0994					50.07	AT2G45190, AT4G00180, AT2G45190, AT4G00180	BRADI3G30410	OS10G0508300	GRMZM2G167824, GRMZM2G074543
Traes_1AL_7DDB6D362	29.9761	24.7105	203.946	411.937	1.14887	1864.46	387.124	251.596		-0.2617	2.673	3.652	10.0862	7.8914	7.2909		0.7409	0.0006567	3.312e-06	2.574e-29	1.533e-18	4.907e-16		0.838	0.001852	1.017e-05	7.364e-28	3.846e-17	3.543e-15		0.7304	-0.1108	0.1108	0.0396	0.7939	0.7939					49.26	AT4G05340		OS07G0517800	GRMZM2G106807
Traes_1AL_7E05D3432	156.872	81.2198	46.1585	63.9572	329.058	69.3698	26.5188	8.84193		-0.9409	-1.7386	-1.1965	-2.2395	-3.6128	-5.0493		0.00461	7.814e-07	0.001062	4.33e-11	1.89e-23	3.787e-33		0.01969	5.65e-06	0.002213	2.109e-10	8.634e-22	2.206e-31		-0.8305	0.2321	-0.2321	0.0107	0.5801	0.5801					58.57		BRADI2G21910	OS05G0487100, OS05G0487300	GRMZM2G162127, GRMZM2G129166, GRMZM2G162868, GRMZM2G162127, GRMZM2G129166, GRMZM2G162868
Traes_1AL_7E3623F89	964.536	727.722	6896.07	6921.17	197.181	8472.3	2231.65	2841.05		-0.401	2.8042	2.8078	5.3589	3.4573	3.8014		0.385	1.2e-09	1.164e-09	4.861e-31	7.984e-14	2.111e-16		0.5413	1.981e-08	5.522e-09	1.593e-29	9.206e-13	1.606e-15		0.7016	0.1164	-0.1164	0.0525	0.7838	0.7838					42.72	AT3G56050, AT2G40270	BRADI2G22610	OS05G0471000	GRMZM2G095588
Traes_1AL_7F4B707C7	15.0808	11.6082	312.182	69.542	14.9995	473.719	85.4691	144.366		-0.3755	4.3375	2.1784	4.9361	2.4882	3.2364		0.4057	9.207e-26	9.06e-07	9.597e-36	7.534e-10	5.693e-16		0.5612	8.208e-23	3.005e-06	4.49e-34	4.22e-09	4.077e-15		0.5907	-0.2916	0.2916	0.1231	0.4834	0.4834					48.79
Traes_1AL_7FEC8D7C5	123.877	104.313	44.1951	18.7663	59.107	45.0452	45.0369	17.787		-0.2456	-1.4973	-2.1887	-0.335	-0.3921	-1.6882		0.1515	2.048e-12	6.063e-14	0.1163	0.06217	8.529e-11		0.2779	6.839e-11	4.746e-13	0.1517	0.09201	3.397e-10		-0.8934	0.3117	-0.3117	0.0028	0.4523	0.4523					42.54		BRADI2G23860, BRADI2G23850	OS05G0444300	GRMZM2G000816
Traes_1AL_8009A9B5F	36.0852	23.0669	22.0906	6.6149	35.4041	7.6319	17.0329	7.68087		-0.6411	-0.6298	-2.0889	-2.3007	-1.0563	-2.1527		0.05731	0.08415	8.38e-05	3.939e-07	0.003972	4.461e-07		0.1348	0.1277	0.0002094	1.147e-06	0.007708	1.234e-06		-0.8659	0.2384	-0.2384	0.0054	0.5697	0.5697					43.27
Traes_1AL_80931BE4C	52.5766	33.0684	181.644	1196.19	155.792	441.594	252.964	338.685		-0.6469	1.7396	4.3874	1.4629	0.6804	1.0904		0.3504	0.01142	1.573e-10	0.03146	0.3175	0.1089		0.5077	0.02232	8.276e-10	0.04623	0.3841	0.1395		0.763	-0.3173	0.3173	0.0276	0.4438	0.4438					53.26		BRADI2G27050	OS05G0380900	GRMZM2G474755, GRMZM2G340807
Traes_1AL_80ED6E4E9	23.6113	12.6656	85.7344	210.706	38.6571	429.06	137.898	90.854		-0.8614	1.8353	3.1104	3.4181	1.8063	1.2151		0.1228	0.0006579	7.913e-09	3.914e-11	0.0005204	0.0202		0.2381	0.001855	3.418e-08	1.919e-10	0.001195	0.02964		0.6486	-0.4174	0.4174	0.0819	0.3036	0.3036					55.55
Traes_1AL_816D5E159	5.57363	1.6179	88.633	64.922	4.59907	253.686	80.9858	9.32643		-1.6582	3.8376	3.3649	5.5374	3.9527	0.9686		0.09594	1.971e-05	0.0002234	3.806e-10	8.4e-06	0.2925		0.1982	9.13e-05	0.0005208	1.631e-09	2.571e-05	0.3421		0.4984	-0.1993	0.1993	0.2088	0.6361	0.6361					61.54
Traes_1AL_8264ECC42	219.187	179.661	101.297	61.1044	348.966	189.509	206.949	211.636		-0.291	-1.1173	-1.5655	-0.8675	-0.7529	-0.7133		0.1307	8.398e-08	1.057e-10	8.067e-06	8.649e-05	0.0001945		0.2493	8.21e-07	5.668e-10	2.008e-05	0.0002264	0.0003917		-0.5692	-0.6193	0.6193	0.1408	0.1016	0.1016					43.75	AT5G35910, AT1G54440	BRADI3G27252	OS10G0437200	GRMZM2G118917
Traes_1AL_82AAF3E95	51.9725	113.526	374.055	2942.04	134.498	691.754	816.415	511.307		1.1069	2.7947	5.7234	2.3236	2.5583	1.8948		0.04429	3.599e-07	1.488e-25	1.744e-05	2.221e-06	0.0004624		0.1109	2.884e-06	1.251e-23	4.162e-05	7.388e-06	0.0008827		0.8769	-0.1839	0.1839	0.0042	0.6629	0.6629					54.29	AT2G15220, AT2G15130, AT2G15170, AT2G15220, AT2G15130, AT2G15170, AT2G15220, AT2G15130, AT2G15170		OS10G0490900, OS10G0491000, OS10G0490800
Traes_1AL_82B241CB7	73.4584	55.4173	35.1581	32.7275	53.9053	11.5815	30.4818	21.0955		-0.3942	-1.066	-0.9699	-2.1716	-0.8079	-1.3388		0.03861	4.329e-06	0.0003259	4.151e-12	0.0004411	9.2e-08		0.0998	2.483e-05	0.00074	2.323e-11	0.001025	2.727e-07		-0.6236	0.5552	-0.5552	0.0985	0.1532	0.1532					46.37		BRADI3G33650	OS10G0564400
Traes_1AL_8302FC776	3.24663	1.45943	11.4091	43.5871	2.01807	10.6247	37.8829	208.746		-1.0755	1.7069	3.649	2.2861	4.0662	6.477		0.2242	0.0306	2.258e-06	0.003859	7.043e-08	3.106e-18		0.3688	0.05297	7.088e-06	0.006636	2.907e-07	3.095e-17		0.9235	-0.339	0.339	0.0011	0.4114	0.4114					64.67	AT5G61320, AT1G64950, AT1G64900, AT2G12190, AT1G64930, AT3G03470, AT1G64940, AT5G61320, AT1G64950, AT1G64900, AT2G12190, AT1G64930, AT3G03470, AT1G64940	BRADI3G10960	OS10G0514700, OS10G0514901
Traes_1AL_8328B19F6	2.62287	0.7232	143.733	136.762	0	133.154	71.923	263.73		-1.6596	5.5915	5.4942	9.2007	8.3337	10.1518		0.1227	1.889e-10	5.008e-10	3.407e-12	3.012e-10	1.505e-14		0.2379	3.825e-09	2.484e-09	1.927e-11	1.8e-09	8.982e-14		0.8628	-0.1771	0.1771	0.0058	0.6748	0.6748					65.15
Traes_1AL_834747574	40.6116	70.5669	28.7534	172.939	61.5996	116.392	54.6237	32.5633		0.7894	-0.5362	2.0135	0.9169	-0.1733	-0.9014		0.1058	0.2956	4.783e-05	0.05688	0.7223	0.06954		0.2132	0.3752	0.0001241	0.07933	0.7719	0.09249		0.1999	0.0256	-0.0256	0.635	0.952	0.952					48.77	AT1G64355	BRADI2G15870		GRMZM5G846343, GRMZM2G107417
Traes_1AL_836FE7352	13.3156	7.17297	0.706733	0	10.3372	0	0.325633	0		-0.892	-3.825	-5.3653	-5.645	-4.3661	-5.7652		0.2172	0.0005374	0.0005788	0.0002459	0.0004715	0.0001663		0.3604	0.001557	0.001262	0.0005057	0.00109	0.000338		-0.906	0.293	-0.293	0.0019	0.4813	0.4813					49.35	AT2G14095		OS10G0377000	GRMZM2G167584
Traes_1AL_8446A8622	1417.34	703.469	59.9394	27.9987	897.106	124.138	174.206	135.846		-0.9971	-4.4997	-5.3149	-2.82	-2.3324	-2.6841		0.03938	1.55e-19	4.289e-23	9.082e-09	1.737e-06	4.036e-08		0.1012	2.966e-17	1.935e-21	3.242e-08	5.872e-06	1.241e-07		-0.8406	-0.0412	0.0412	0.009	0.9228	0.9228					56.25			OS01G0106400, OS05G0272300, OS01G0106300	AC226235.2_FG001
Traes_1AL_8469289D7	37.5753	80.2474	6.27987	12.349	15.3962	2.36013	0.431933	0.5613		1.0823	-2.4685	-1.4958	-2.7188	-4.5461	-4.0307		0.05906	0.0002228	0.02685	0.0007998	3.835e-05	4.501e-05		0.1378	0.0007301	0.04227	0.001531	0.0001061	9.87e-05		-0.6626	0.7148	-0.7148	0.0734	0.0463	0.0463					46.9
Traes_1AL_84E91C69D	26.1415	11.5361	22.8831	4.60587	19.3624	23.3913	10.5913	7.78123		-1.1756	-0.1438	-2.0697	0.241	-0.876	-1.3424		2.987e-05	0.6105	0.0001101	0.3851	0.008965	0.0002703		0.0003672	0.6836	0.0002699	0.4421	0.01617	0.0005336		-0.7723	-0.0245	0.0245	0.0247	0.9541	0.9541					47.87	AT4G30900		OS05G0279600	GRMZM2G351514
Traes_1AL_84EC3F1F6	1.9066	2.23427	2.3819	11.2791	1.71187	2.88143	4.30053	8.2038		0.1542	0.3218	2.2831	0.8907	1.2477	2.1768		0.8354	0.698	0.001799	0.2337	0.07499	0.0006421		0.9021	0.7613	0.0036	0.2841	0.1087	0.001199		0.9243	-0.0653	0.0653	0.001	0.8779	0.8779					48		BRADI3G15370	OS08G0180400	GRMZM2G070639
Traes_1AL_856C748AD	112.596	64.9711	97.215	41.3536	79.555	43.5313	42.7131	37.0505		-0.7816	-0.1922	-1.3379	-0.877	-0.8986	-1.0577		0.0009107	0.4247	6.697e-06	0.0008279	0.0004995	5.21e-05		0.005533	0.5065	1.972e-05	0.001581	0.001151	0.0001134		-0.8149	0.5202	-0.5202	0.0137	0.1863	0.1863					39.33		BRADI3G29861	OS10G0494800	GRMZM2G558078
Traes_1AL_85A22F85F	40.0625	46.1938	37.8509	23.8378	42.5183	42.4112	19.1583	10.1858		0.1936	-0.0916	-0.6809	-0.0054	-1.127	-2.0139		0.6099	0.8176	0.133	0.9889	0.006006	6.446e-06		0.7384	0.8623	0.1769	0.9904	0.01123	1.569e-05		-0.8017	0.389	-0.389	0.0167	0.3409	0.3409					60.99
Traes_1AL_85A5BDE5F	13.8414	11.7361	12.4692	6.13293	25.4829	8.83067	9.72073	8.40153		-0.2096	-0.2235	-1.0029	-1.6107	-1.4189	-1.5596		0.5716	0.5934	0.07928	0.0001133	0.0002921	9.087e-05		0.7077	0.6681	0.1115	0.0002439	0.0006999	0.0001915		-0.8451	-0.1259	0.1259	0.0082	0.7665	0.7665					45.54	AT4G19400	BRADI2G31680	OS05G0241400	GRMZM2G147271, GRMZM2G176665
Traes_1AL_86584D71E	0	3.49617	2.90533	3.69593	2.05123	4.8645	3.60843	1.22293		4.2115	3.903	4.5219	1.1734	0.7785	-0.7757		0.006393	0.01411	0.005077	0.2404	0.4408	0.4986		NA	0.02684	0.009321	0.291	0.5103	0.5504		0.3881	-0.1872	0.1872	0.3421	0.6572	0.6572					39.15				GRMZM2G473925
Traes_1AL_86739A2DD	1.91	3.4502	5.8528	31.0513	5.72603	53.5224	23.2946	13.8404		0.939	1.5815	3.8952	3.1935	1.9909	1.2311		0.2089	0.03991	5.218e-08	1.057e-10	9.589e-05	0.02043		0.3504	0.06684	2.034e-07	4.887e-10	0.000249	0.02995		0.6982	-0.4977	0.4977	0.0541	0.2094	0.2094					70.2
Traes_1AL_86EFC2804	22.04	22.1499	3.87027	1.23197	55.5285	2.2296	6.79247	0		0.0253	-2.6168	-3.6193	-4.4385	-3.0136	-7.6408		0.95	1.962e-05	0.0001207	1.672e-11	4.725e-10	8.272e-09		0.9703	9.092e-05	0.000294	8.619e-11	2.737e-09	2.722e-08		-0.9028	0.1376	-0.1376	0.0021	0.7452	0.7452				Domain of unknown function (DUF1995) [Source:Projected from Arabidopsis thaliana (AT3G20680) TAIR;Acc:AT3G20680]	62.92	AT3G20680	BRADI2G20790	OS05G0500400	GRMZM2G014099
Traes_1AL_8714A6D32	10.0316	7.91587	300.245	164.971	0.927	332.568	59.2745	69.9928		-0.3103	4.8343	3.9462	8.1055	5.6596	5.8933		0.6253	5.948e-16	7.603e-11	1.111e-25	3.971e-13	3.797e-14		0.7504	4.975e-14	4.15e-10	2.386e-24	4.038e-12	2.156e-13		0.6978	0.0418	-0.0418	0.0543	0.9217	0.9217					65.19
Traes_1AL_874CFE869	40.2907	27.5722	3.0356	5.06087	47.6111	2.60667	1.24817	4.1363		-0.5178	-3.4474	-2.5954	-3.8834	-4.8962	-3.3961		0.5719	0.0006818	0.01206	0.0001541	8.699e-06	0.0005512		0.7079	0.001914	0.02046	0.0003258	2.658e-05	0.001039		-0.7963	0.2918	-0.2918	0.018	0.4831	0.4831					43.84	AT1G57770	BRADI1G02150	OS03G0841900	GRMZM2G144273
Traes_1AL_881882915	108.61	115.616	19.381	7.04287	123.176	20.9117	24.6217	12.4929		0.0893	-2.4427	-3.7	-2.5059	-2.2849	-3.2589		0.8521	2.507e-06	1.217e-08	1.086e-06	5.715e-06	8.005e-10		0.9127	1.547e-05	5.134e-08	3.005e-06	1.792e-05	2.901e-09		-0.9296	0.0999	-0.0999	0.0008	0.8139	0.8139					48.67	AT5G41140, AT5G52280, AT1G63300	BRADI3G30277	OS10G0504600	GRMZM2G086237
Traes_1AL_8819E4FBC	0.569333	30.0787	265.284	340.512	0.380133	1380.35	379.244	119.726		4.8399	7.8085	8.1489	10.5922	8.8186	7.2418		3.066e-05	1.524e-11	2.037e-12	2.457e-20	1.475e-14	2.86e-10		0.0003755	4.055e-10	1.327e-11	3.402e-19	1.925e-13	1.08e-09		0.7651	-0.1541	0.1541	0.027	0.7157	0.7157					49.7	AT4G05340		OS07G0517800	GRMZM2G106807
Traes_1AL_881A0ECDC	65.8794	84.8614	760.032	717.371	3.78863	5982.79	981.039	629.01		0.3559	3.4175	3.3352	10.2175	7.6865	7.0651		0.6349	4.798e-06	8.361e-06	3.127e-38	2.453e-22	4.17e-19		0.7579	2.709e-05	2.428e-05	1.738e-36	9.822e-21	4.759e-18		0.6902	-0.1058	0.1058	0.0581	0.8031	0.8031					59.07		BRADI2G14590	OS05G0588900	AC233854.1_FG002, GRMZM6G704070, GRMZM2G175593, GRMZM2G408881
Traes_1AL_8877426FB	5.87427	9.51933	9.18873	2.00897	14.3258	5.28543	2.01243	2.12393		0.6291	0.597	-1.256	-1.3096	-2.614	-2.4985		0.4153	0.4562	0.2294	0.0988	0.003054	0.003963		0.5705	0.5377	0.2853	0.1309	0.006064	0.006542		-0.8466	0.1867	-0.1867	0.008	0.658	0.658					45.64	AT1G53300, AT3G58620, AT2G42580, AT3G14950, AT1G53300, AT3G58620, AT2G42580, AT3G14950, AT1G53300, AT3G58620, AT2G42580, AT3G14950	BRADI2G14690, BRADI2G14700, BRADI2G14710	OS05G0587300	GRMZM5G822426
Traes_1AL_88C4E33E6	49.4482	62.2256	25.3531	21.4961	7.02953	1.7411	2.112	1.14327		0.3343	-0.9327	-0.8765	-2.2289	-1.7473	-2.4417		0.4477	0.04719	0.08315	0.008412	0.01937	0.004081		0.6006	0.07732	0.1163	0.0137	0.03243	0.006722		-0.4762	0.93	-0.93	0.2329	0.0008	0.0008					43.37
Traes_1AL_890B2C9EB	30.4158	23.1008	9.7051	2.91893	30.5984	2.9162	7.37833	7.9199		-0.3868	-1.6767	-2.9215	-3.1835	-2.0757	-1.9371		0.2198	5.316e-05	1.337e-05	1.267e-08	8.741e-07	1.968e-06		0.3634	0.000214	3.771e-05	4.44e-08	3.09e-06	5.073e-06		-0.8113	0.1938	-0.1938	0.0145	0.6456	0.6456					56.45		BRADI2G16447, BRADI2G16467, BRADI2G16460	OS01G0530500
Traes_1AL_8955C1103	442.645	272.533	3025.69	2439.09	30.8722	5017.43	1585.18	2206.29		-0.6895	2.7385	2.4304	7.2435	5.6023	6.0733		0.1478	8.186e-09	3.244e-07	2.633e-50	9.482e-31	7.365e-36		0.2728	1.069e-07	1.143e-06	3.186e-48	8.71e-29	5.423e-34		0.726	0.0375	-0.0375	0.0415	0.9297	0.9297					55.02	AT1G27130, AT1G10360, AT1G69920, AT1G59670, AT1G10370, AT1G27140, AT1G59700, AT1G69930	BRADI3G31860	OS10G0530400	GRMZM2G363540
Traes_1AL_89A7AB84E	4.1438	5.75647	10.8327	2.14193	9.79663	10.6302	3.0524	3.8524		0.4785	1.332	-0.4412	-0.0319	-1.651	-1.3797		0.4777	0.05053	0.6323	0.9584	0.02137	0.04476		0.6277	0.08205	0.6864	0.9651	0.03541	0.06166		-0.5369	-0.1684	0.1684	0.17	0.6902	0.6902					37.96	AT1G08640		OS10G0478100
Traes_1AL_89D46AA8D	4.67367	2.72413	2.95487	0	12.1536	123.395	87.4868	36.319		-0.715	-0.7116	-3.099	3.3118	2.8069	1.5551		0.3006	0.3652	0.02757	3.424e-11	2.134e-08	0.002434		0.4557	0.4467	0.0433	1.692e-10	9.489e-08	0.004153		0.0937	-0.8737	0.8737	0.8254	0.0046	0.0046					52.81
Traes_1AL_89DDB4243	254.05	292.372	492.153	735.003	150.789	659.604	405.687	455.692		0.2026	0.9472	1.4928	2.1199	1.4229	1.59		0.4151	0.0001448	3.063e-09	1.603e-17	1.233e-08	1.835e-10		0.5703	0.0005057	1.388e-08	1.689e-16	5.685e-08	7.064e-10		0.792	0.0964	-0.0964	0.0191	0.8204	0.8204					42.88	AT4G11330, AT2G46070, AT4G01370, AT1G01560	BRADI3G32000	OS10G0533600	GRMZM2G127141
Traes_1AL_8A2F48E0A	24.8478	25.833	11.3764	9.6106	41.0288	13.7572	24.9561	18.4244		0.0774	-1.0996	-0.8335	-1.4375	-0.7209	-1.1508		0.7945	0.004137	0.05448	2.021e-05	0.01527	0.0002346		0.8751	0.009194	0.07977	4.786e-05	0.02617	0.0004671		-0.6471	-0.3566	0.3566	0.0828	0.3859	0.3859					44.95	AT5G04620	BRADI3G33370	OS01G0736400, OS10G0560900	GRMZM2G169200, GRMZM2G110932, GRMZM2G169200, GRMZM2G110932
Traes_1AL_8A3703A44	45.3383	121.403	111.642	383.354	70.307	345.231	74.3296	72.9942		1.4061	1.2744	3.01	2.2611	0.0785	0.0553		0.006911	0.01515	8.623e-09	1.035e-05	0.88	0.9152		0.02678	0.02858	3.706e-08	2.545e-05	0.9035	0.9287		0.4445	0.1011	-0.1011	0.2698	0.8117	0.8117					63.87	AT1G68620, AT5G16080, AT1G68620, AT5G16080, AT1G68620, AT5G16080	BRADI2G25470	OS05G0410200	GRMZM2G363116, GRMZM2G082959, AC209636.2_FG003
Traes_1AL_8A5C5F2EA	44.5275	25.3137	20.2191	47.9606	61.09	7.3315	18.1347	22.9562		-0.798	-1.1521	-0.1047	-3.027	-1.7685	-1.3902		0.005786	0.0005287	0.7516	2.676e-13	3.484e-08	4.71e-06		0.02341	0.001535	0.7912	1.761e-12	1.502e-07	1.164e-05		-0.2879	0.3445	-0.3445	0.4893	0.4033	0.4033					48.99	AT5G18900, AT3G06300	BRADI2G21837	OS05G0489100	GRMZM2G459063
Traes_1AL_8ACE80573	11.1792	13.2018	6.33643	9.21393	22.2088	10.7598	7.44813	7.33797		0.184	-0.7856	-0.3685	-1.0187	-1.5941	-1.5521		0.6914	0.1573	0.5403	0.03278	0.001492	0.001775		0.8015	0.2187	0.6005	0.048	0.00315	0.003098		-0.7055	-0.143	0.143	0.0506	0.7355	0.7355					41.56	AT3G44160, AT3G48620	BRADI2G20290	OS05G0510200	GRMZM2G138076
Traes_1AL_8B97DE3B4	13.0443	0.404833	9.89897	15.6213	9.86567	39.4086	16.9444	0.641		-4.5557	-0.3744	0.0648	1.9258	0.7568	-3.4756		2.849e-05	0.6424	0.9383	0.01175	0.3303	0.001671		0.0003536	0.7124	0.9494	0.01869	0.3977	0.002929		-0.0678	-0.1458	0.1458	0.8733	0.7305	0.7305					76.73	AT2G42650, AT3G58660, AT1G06380, AT2G42650, AT3G58660, AT1G06380	BRADI2G16930	OS05G0558000	AC195860.3_FG006, GRMZM2G083738
Traes_1AL_8BA01E8D3	32.3927	15.8881	6.24127	3.96183	20.725	1.67813	12.1762	0.5613		-1.0062	-2.3268	-2.518	-3.4793	-0.7615	-4.4849		0.08628	0.000502	0.001118	4.297e-05	0.2161	5.823e-06		0.183	0.001468	0.002321	9.765e-05	0.2762	1.424e-05		-0.7804	0.3551	-0.3551	0.0223	0.3881	0.3881					56.9	AT3G23410, AT4G28570, AT1G03990	BRADI3G28657
Traes_1AL_8BC6D02D3	327.783	207.519	93.7637	70.4968	193.063	15.282	80.2432	28.1564		-0.6549	-1.7908	-2.0024	-3.6157	-1.2591	-2.7407		0.0343	2.447e-08	5.442e-09	6.741e-21	9.038e-05	2.604e-15		0.0911	2.786e-07	2.398e-08	9.784e-20	0.0002356	1.708e-14		-0.6825	0.5428	-0.5428	0.0622	0.1645	0.1645					59.41	AT3G55250	BRADI2G19260	OS05G0526200	GRMZM2G051403
Traes_1AL_8C2592FD6	81.8019	59.5878	35.8336	21.9326	62.7454	9.89427	32.052	10.4664		-0.4402	-1.2045	-1.636	-2.7094	-0.9707	-2.5268		0.02588	4.449e-07	1.02e-07	3.184e-15	3.402e-05	8.771e-16		0.07387	3.47e-06	3.835e-07	2.624e-14	9.489e-05	6.132e-15		-0.7658	0.4833	-0.4833	0.0267	0.225	0.225					42.78	AT3G47560, AT3G47590, AT2G19550, AT1G29840	BRADI2G18430	OS05G0539500	GRMZM2G016503
Traes_1AL_8C2CB0DE9	143.059	73.6216	61.7995	59.0713	247.369	68.5001	58.4513	43.1288		-0.9568	-1.2084	-1.3326	-1.8267	-2.0598	-2.5069		0.018	0.003572	0.002385	8.429e-06	5.089e-07	1.619e-09		0.05575	0.008079	0.004667	2.094e-05	1.857e-06	5.708e-09		-0.8563	-0.0261	0.0261	0.0066	0.9511	0.9511				Histone H4 variant TH011 [Source:UniProtKB/Swiss-Prot;Acc:P62785]	59.08
Traes_1AL_8C60887D9	81.8307	33.7031	46.2482	8.24567	16.2555	26.481	18.6565	1.5036		-1.2639	-0.8139	-2.8589	0.736	0.2091	-3.2389		0.007029	0.08709	1.754e-06	0.1452	0.6833	3.195e-05		0.02712	0.1316	5.595e-06	0.1855	0.7376	7.143e-05		-0.7302	0.4952	-0.4952	0.0397	0.2121	0.2121					66.08	AT3G58100	BRADI3G15940, BRADI4G03190		GRMZM2G431039, GRMZM5G846916, GRMZM2G114140, GRMZM2G454550, GRMZM2G431039, GRMZM5G846916, GRMZM2G114140, GRMZM2G454550
Traes_1AL_8C8E43898	22.0433	12.5327	10.6057	17.5719	18.5506	5.52283	14.709	19.3941		-0.7991	-0.9916	-0.2586	-1.6011	-0.3632	0.046		0.02199	0.01511	0.5406	0.0005831	0.322	0.8946		0.06502	0.02852	0.6009	0.001139	0.3889	0.9107		-0.0432	0.163	-0.163	0.9191	0.6997	0.6997					46.64
Traes_1AL_8D58E2A6A	45.7756	23.1742	22.8062	19.5518	49.8563	16.6789	20.228	20.1803		-0.9902	-1.0289	-1.0306	-1.5952	-1.3109	-1.3366		0.0002931	0.0008508	0.004222	6.716e-07	1.181e-05	7.614e-06		0.002267	0.002316	0.007869	1.906e-06	3.534e-05	1.836e-05		-0.7945	0.106	-0.106	0.0185	0.8027	0.8027					42.33	AT2G31530	BRADI2G26310	OS05G0397700	GRMZM5G866861
Traes_1AL_8DAD49AC3	4.7322	4.42847	1.11313	2.1711	21.3285	2.23417	2.55063	1.06357		-0.1592	-1.8491	-2.1155	-2.9393	-2.9356	-4.0761		0.8554	0.08952	0.1007	0.001586	0.001313	8.999e-05		0.9149	0.1347	0.138	0.002902	0.002801	0.0001898		-0.7412	-0.1626	0.1626	0.0353	0.7005	0.7005					42.92	AT3G56590, AT3G10810	BRADI2G27250	OS05G0373500
Traes_1AL_8DF03B2E0	3.9139	7.43863	9.39	5.41207	11.2799	16.1082	11.4908	3.4888		0.8401	1.2357	0.2507	0.522	0.0482	-1.6233		0.1639	0.0495	0.75	0.3012	0.9256	0.009706		0.2943	0.08057	0.7898	0.3546	0.9414	0.01502		-0.203	-0.4058	0.4058	0.6297	0.3186	0.3186					40.15	AT2G01480, AT1G14970, AT2G01480, AT1G14970, AT2G01480, AT1G14970, AT2G01480, AT1G14970, AT2G01480, AT1G14970	BRADI2G23277		GRMZM2G382792, GRMZM2G148619, AC213621.5_FG002, GRMZM2G419739, GRMZM2G306043
Traes_1AL_8E1027E44	197.674	193.763	193.071	103.12	225.753	374.257	203.024	234.174		-0.0309	-0.0462	-0.7852	0.7269	-0.1529	0.0564		0.9089	0.8664	0.008123	0.006701	0.572	0.8342		0.944	0.9012	0.01429	0.0111	0.6364	0.8577		-0.2981	-0.6301	0.6301	0.4733	0.094	0.094				periodic tryptophan protein 2 [Source:Projected from Arabidopsis thaliana (AT1G15440) TAIR;Acc:AT1G15440]	44.8	AT1G15440	BRADI2G19560	OS05G0519500	GRMZM2G060817
Traes_1AL_8E8E7401B	21.9911	28.3822	16.5743	6.1599	54.295	5.83693	5.2076	3.8459		0.3378	-0.3883	-1.5488	-3.0236	-3.2899	-3.6196		0.5898	0.5525	0.04425	1.379e-05	2.603e-06	5.056e-07		0.7223	0.6303	0.06619	3.337e-05	8.575e-06	1.391e-06		-0.8832	0.3043	-0.3043	0.0036	0.4637	0.4637					43.39	AT1G65590	BRADI2G25310, BRADI3G44607	OS05G0415700	GRMZM2G121514
Traes_1AL_8E9187BA2	48.3169	11.968	15.8579	2.27487	28.2213	31.3107	87.7609	34.8817		-1.9967	-1.5956	-3.5986	0.2048	1.6228	0.3295		8.288e-08	6.052e-05	1.842e-07	0.5727	1.463e-06	0.3535		2.623e-06	0.0002388	6.697e-07	0.6285	5.001e-06	0.4053		-0.2755	-0.5944	0.5944	0.509	0.1202	0.1202					56	AT4G35840, AT5G66070, AT2G17730	BRADI3G32470	OS10G0544600	GRMZM2G052344
Traes_1AL_8E93B1B19	16.563	8.5386	11.0581	5.1938	18.1709	20.9052	11.2604	3.1285		-0.9713	-0.5719	-1.2168	0.214	-0.6633	-2.4387		0.04933	0.2721	0.05891	0.6501	0.1819	9.693e-05		0.1203	0.3498	0.08556	0.7021	0.2374	0.0002035		-0.7578	-0.1228	0.1228	0.0294	0.772	0.772					71.46
Traes_1AL_8EA518264	264.214	272.222	735.889	1746.64	228.068	2066.81	1024.62	2239.31		0.0441	1.4648	2.6994	3.1553	2.151	3.2705		0.9046	6.738e-05	2.108e-13	6.265e-18	4.233e-09	3.688e-19		0.9416	0.0002622	1.542e-12	6.902e-17	2.096e-08	4.247e-18		0.8893	-0.3394	0.3394	0.0031	0.4108	0.4108					42.68	AT2G03820	BRADI3G34097	OS10G0573900	GRMZM2G169931, GRMZM2G134844
Traes_1AL_8F917ED50	43.7834	27.8173	18.5826	17.8087	77.2404	22.365	35.7533	40.23		-0.6643	-1.2269	-1.0947	-1.7732	-1.1076	-0.931		0.1422	0.01145	0.03721	0.0001568	0.01384	0.03732		0.2653	0.02238	0.05671	0.0003314	0.02396	0.05217		-0.5127	-0.4889	0.4889	0.1938	0.219	0.219				Histone H4 variant TH011 [Source:UniProtKB/Swiss-Prot;Acc:P62785]	51.81		BRADI2G23010		GRMZM2G421279
Traes_1AL_8FA3E9154	370.255	236.923	42.6588	95.6063	250.756	66.3379	52.3509	2.0026		-0.6378	-3.0628	-1.881	-1.8879	-2.2305	-6.6115		0.1663	1.76e-10	9.264e-05	6.575e-05	2.534e-06	1.444e-21		0.2975	3.586e-09	0.0002298	0.0001461	8.362e-06	2.368e-20		-0.764	0.4323	-0.4323	0.0273	0.2847	0.2847					56.07	AT5G38160, AT3G57310, AT5G38170, AT5G38195, AT1G48750, AT1G43666, AT3G18280, AT5G38197, AT1G43667, AT2G14846, AT1G43665, AT4G12825, AT5G38180, AT1G07747, AT1G66850, AT5G38160, AT3G57310, AT5G38170, AT5G38195, AT1G48750, AT1G43666, AT3G18280, AT5G38197, AT1G43667, AT2G14846, AT1G43665, AT4G12825, AT5G38180, AT1G07747, AT1G66850, AT5G38160, AT3G57310, AT5G38170, AT5G38195, AT1G48750, AT1G43666, AT3…	BRADI3G30300, BRADI3G30310	OS10G0504900, OS10G0505000, OS10G0504650, OS10G0505700, OS10G0505500, OS10G0504900, OS10G0505000, OS10G0504650, OS10G0505700, OS10G0505500	GRMZM2G387360, GRMZM2G406552, GRMZM2G387360, GRMZM2G406552, GRMZM2G387360, GRMZM2G406552, GRMZM2G387360, GRMZM2G406552, GRMZM2G387360, GRMZM2G406552, GRMZM2G387360, GRMZM2G406552, GRMZM2G387360, GRMZM2G406552, GRMZM2G387360, GRMZM2G406552, GRMZM2G387360, GRMZM2G406552, GRMZM2G387360, GRMZM2G406552
Traes_1AL_9022E66BC	474.492	369.819	169.891	88.0966	174.167	238.519	39.8444	23.3994		-0.3569	-1.4796	-2.4335	0.4547	-2.1242	-2.8724		0.2121	4.452e-07	3.431e-14	0.1197	2.268e-11	1.418e-17		0.3542	3.471e-06	2.771e-13	0.1557	1.655e-10	1.279e-16		-0.8127	0.5342	-0.5342	0.0142	0.1726	0.1726					47.36		BRADI3G21730	OS08G0364900	GRMZM2G101116
Traes_1AL_904F85D72	25.3668	37.2528	19.4558	28.2652	34.8357	33.7795	29.67	30.5987		0.5407	-0.4174	-0.0898	-0.1413	-0.2334	-0.1887		0.02201	0.1637	0.7879	0.5617	0.3332	0.4279		0.06505	0.2262	0.8221	0.618	0.4007	0.4804		-0.118	-0.4648	0.4648	0.7808	0.2459	0.2459				Transducin/WD40 repeat-like superfamily protein [Source:Projected from Arabidopsis thaliana (AT5G07590) TAIR;Acc:AT5G07590]	43.64	AT5G07590	BRADI3G33520	OS10G0563300	GRMZM2G374969
Traes_1AL_9097027B6	42.5794	22.1906	20.1404	3.05187	49.6698	9.5793	14.4734	14.7172		-0.9419	-1.0462	-3.1875	-2.1864	-1.7401	-1.7562		0.01159	0.009387	1.562e-06	6.083e-07	1.868e-05	1.518e-05		0.03969	0.0188	5.02e-06	1.735e-06	5.429e-05	3.532e-05		-0.8339	-0.0683	0.0683	0.0101	0.8723	0.8723				Protein of unknown function (DUF2930) [Source:Projected from Arabidopsis thaliana (AT5G52110) TAIR;Acc:AT5G52110]	47.51	AT5G52110	BRADI3G31527	OS10G0522500	GRMZM2G087063
Traes_1AL_90BF0232D	11.1867	11.7504	17.7635	46.1472	13.0219	3.42837	3.6858	9.06967		0.0393	0.6029	1.8287	-1.75	-1.7255	-0.514		0.969	0.5542	0.07312	0.1042	0.1051	0.6154		0.9819	0.6318	0.1038	0.1374	0.1464	0.6625		0.1228	0.6796	-0.6796	0.7721	0.0638	0.0638				end binding protein 1C [Source:Projected from Arabidopsis thaliana (AT5G67270) TAIR;Acc:AT5G67270]	49.17	AT5G67270	BRADI3G30010	OS10G0498900	GRMZM2G163409, GRMZM2G045808
Traes_1AL_91299CB97	6.4708	3.09907	3.1452	4.01797	1.92793	10.2622	2.93497	0.921633		-0.9814	-0.8972	-0.4771	2.1758	0.5593	-0.7621		0.4147	0.4692	0.71	0.0739	0.6572	0.5715		0.57	0.5504	0.7549	0.1008	0.7144	0.6212		-0.2762	0.2314	-0.2314	0.5078	0.5813	0.5813					60.15	AT3G01530, AT3G27810, AT5G40350
Traes_1AL_9142E30E21	12.5143	6.8613	20.3217	474.34	32.0274	39.4867	15.419	16.0198		-0.8179	0.7039	5.1538	0.2738	-1.0383	-0.9848		0.219	0.2815	1.717e-16	0.6549	0.1005	0.1183		0.3626	0.3601	1.954e-15	0.7066	0.1407	0.1505		0.4656	0.1132	-0.1132	0.245	0.7896	0.7896					57.27	AT2G38640	BRADI2G22030	OS05G0484800	GRMZM2G440009, GRMZM2G145655
Traes_1AL_914726769	12.8702	9.56507	31.2418	32.6074	18.6156	5.55563	5.3361	6.80053		-0.3839	1.2734	1.2215	-1.6137	-1.7481	-1.4581		0.5851	0.0662	0.08954	0.0313	0.01909	0.04566		0.7185	0.1037	0.1243	0.04602	0.03201	0.06281		-0.0773	0.6376	-0.6376	0.8556	0.089	0.089					50.9	AT4G00050	BRADI3G33170	OS10G0556200
Traes_1AL_91970EBB9	150.497	406.554	1075.69	1288.26	82.0554	2039.99	835.17	1382.51		1.4262	2.8185	3.0675	4.5982	3.3198	4.0414		0.0001362	4.514e-14	2.746e-16	9.55e-35	7.821e-19	3.338e-27		0.001239	2.372e-12	3.025e-15	4.126e-33	2.054e-17	1.116e-25		0.8263	-0.0965	0.0965	0.0114	0.8201	0.8201					45.64	AT2G38060	BRADI2G23690	OS05G0451100	AC235543.1_FG002, GRMZM2G142919
Traes_1AL_91AA77622	16.0575	15.9097	12.7259	10.018	32.5151	15.0309	9.40187	2.92427		-0.0128	-0.2915	-0.5798	-1.1065	-1.7407	-3.2525		0.9856	0.6927	0.4688	0.1227	0.01699	6.052e-05		0.9918	0.7567	0.5321	0.1592	0.02882	0.0001306		-0.8266	0.1509	-0.1509	0.0114	0.7213	0.7213					53.27	AT2G33350, AT1G04500, AT2G33350, AT1G04500	BRADI3G28290	OS10G0466500	GRMZM2G133555, GRMZM2G123550
Traes_1AL_92611AACA	361.843	210.568	936.531	941.089	177.607	1111.81	322.212	292.195		-0.7756	1.3606	1.3529	2.6277	0.8528	0.7105		0.03271	0.0001688	0.0001998	4.047e-13	0.01926	0.05141		0.08794	0.0005757	0.0004693	2.603e-12	0.03226	0.07003		0.4096	0.2368	-0.2368	0.3136	0.5723	0.5723					53.55	AT4G00070, AT1G36950, AT1G73760, AT1G17970	BRADI2G17590	OS05G0550000	GRMZM2G061663
Traes_1AL_928B9DEB9	13.1613	14.1018	4.1741	2.14193	14.0268	13.7974	8.91123	7.96153		0.0562	-1.7805	-2.0826	-0.09	-0.6404	-0.7707		0.8754	0.001385	0.004852	0.8141	0.1167	0.06281		0.9262	0.003536	0.008941	0.8409	0.1605	0.08419		-0.6824	-0.3982	0.3982	0.0622	0.3286	0.3286					51.26	AT4G14050	BRADI2G25180	OS11G0661000, OS05G0418500	GRMZM2G447535
Traes_1AL_929323C381	8.15023	32.3612	29.6493	147.783	2.86747	78.1299	64.5356	85.6045		1.9787	1.8447	4.1081	4.6261	4.3827	4.7822		0.0004329	0.001374	3.272e-13	1.8e-14	3.835e-13	1.806e-15		0.00309	0.00351	2.338e-12	1.361e-13	3.911e-12	1.21e-14		0.9009	-0.024	0.024	0.0023	0.9551	0.9551					43.66
Traes_1AL_92C17ACCD	59.9945	54.8722	27.936	16.1217	66.8657	12.941	23.5385	18.3625		-0.1161	-1.0305	-1.6302	-2.4098	-1.483	-1.804		0.6742	0.001029	3.39e-05	3.267e-11	1.797e-06	2.041e-08		0.7884	0.002731	9.009e-05	1.619e-10	6.059e-06	6.459e-08		-0.844	0.2853	-0.2853	0.0084	0.4934	0.4934					41.62	AT3G04710	BRADI4G10100, BRADI3G43670, BRADI4G10090, BRADI4G13440	OS02G0493050
Traes_1AL_92E664DDF	6.85787	2.64053	3.59763	0	10.8038	0.619033	0.816267	0.641		-1.3151	-0.9035	-4.4092	-3.5939	-3.6533	-3.7341		0.0633	0.2343	0.003963	0.0005444	0.0003587	0.0002865		NA	0.3081	0.007428	0.001068	0.0008464	0.0005636		-0.9038	0.1295	-0.1295	0.0021	0.7599	0.7599				NAD+ ADP-ribosyltransferases;NAD+ ADP-ribosyltransferases [Source:Projected from Arabidopsis thaliana (AT5G22470) TAIR;Acc:AT5G22470]	48.45	AT5G22470	BRADI3G44840	OS02G0530600	GRMZM2G038536
Traes_1AL_931BB17DA	65.0931	26.6626	233.509	503.272	23.442	33.4545	129.399	275.901		-1.254	1.8091	2.8925	0.5119	2.409	3.48		0.04292	0.003037	2.2e-06	0.4184	9.499e-05	1.511e-08		0.1083	0.007015	6.918e-06	0.4759	0.0002468	4.845e-08		0.806	0.2265	-0.2265	0.0157	0.5896	0.5896					43.13	AT4G15530	BRADI2G25745	OS05G0405000	GRMZM2G097457, GRMZM2G306345
Traes_1AL_93733EE4C	323.173	144.623	129.951	212.616	127.324	36.9413	45.2472	26.2363		-1.1537	-1.3104	-0.6718	-1.7591	-1.4958	-2.2857		7.368e-06	7.499e-07	0.01321	2.994e-09	1.639e-07	7.495e-14		0.0001162	5.449e-06	0.02223	1.139e-08	6.41e-07	4.108e-13		-0.5128	0.8132	-0.8132	0.1938	0.0141	0.0141					51.43	AT3G61260, AT4G00670, AT2G45820	BRADI3G30260	OS10G0503800
Traes_1AL_9375790BA	154.267	126.759	338.393	445.471	73.0337	178.263	109.048	143.053		-0.2791	1.131	1.4893	1.2713	0.5795	0.9651		0.3373	9.398e-05	3.98e-07	1.779e-05	0.05298	0.00114		0.494	0.000349	1.386e-06	4.242e-05	0.07978	0.00205		0.5003	0.6057	-0.6057	0.2067	0.1115	0.1115					40.19	AT3G09560	BRADI2G23040	OS01G0637100	GRMZM2G099481
Traes_1AL_93E07A334	5.5246	11.3815	3.6616	2.72987	15.9758	5.96743	6.67947	4.12657		1.043	-0.6574	-0.3125	-1.3095	-1.2942	-1.7813		0.0309	0.317	0.6678	0.008182	0.007151	0.0006272		0.08431	0.3973	0.7176	0.01335	0.01316	0.001173		-0.705	-0.3175	0.3175	0.0508	0.4434	0.4434					43.93	AT5G58920			GRMZM2G136237
Traes_1AL_93E3B67231	4.5839	0	0.353367	0	3.2086	1.23807	1.08317	0.360333		-5.6532	-3.3145	-4.4418	-1.1121	-1.5494	-2.9857		0.0004425	0.01481	0.006803	0.2767	0.1467	0.02603		NA	NA	0.01217	0.3289	0.1965	0.03745		-0.69	-0.263	0.263	0.0583	0.5291	0.5291					55.05			OS05G0532800	GRMZM2G396835, GRMZM2G044771
Traes_1AL_93E51B797	2.5045	1.22467	0	0	1.71187	0.991533	0	0		-1.1015	-3.9559	-3.3745	-0.9764	-3.5318	-3.5615		0.3317	0.02014	0.04744	0.4528	0.03742	0.03504		NA	NA	0.07042	0.5105	0.05851	0.04924		-0.8989	0.0933	-0.0933	0.0024	0.826	0.826					44.66		BRADI2G16120	OS05G0567600	GRMZM2G117497, GRMZM2G158117
Traes_1AL_93EDB94DF	5.1709	4.6671	5.95187	1.36493	0.942233	1.36403	0.325633	0.280667		-0.1094	0.1633	-1.2781	-0.0277	-1.0278	-1.0871		0.8925	0.8466	0.2462	0.9818	0.4516	0.4264		NA	0.8867	0.3035	0.9845	0.5209	0.4789		-0.5448	0.8362	-0.8362	0.1626	0.0097	0.0097					41.81	AT3G11964	BRADI4G23560	OS07G0203300, OS07G0203275	GRMZM2G039746
Traes_1AL_9486BAD8C	30.137	15.2003	8.67973	3.82887	22.9045	3.9844	5.4313	3.0662		-0.9559	-1.7356	-2.4632	-2.228	-2.0926	-2.7763		0.003315	3.305e-05	3.944e-05	6.154e-06	6.355e-06	2.301e-07		0.01525	0.000142	0.0001038	1.553e-05	1.98e-05	6.553e-07		-0.9324	0.3454	-0.3454	0.0007	0.402	0.402					44.53			OS02G0494400, OS02G0494000
Traes_1AL_94AA8CF36	48.8215	54.2038	47.0661	20.4056	25.7038	19.6954	19.6854	25.2108		0.1411	-0.0297	-0.9851	-0.3805	-0.3709	-0.061		0.6012	0.918	0.006881	0.2546	0.2559	0.8459		0.7315	0.9367	0.0123	0.306	0.3192	0.868		-0.5676	0.7059	-0.7059	0.1422	0.0504	0.0504					36.41	AT3G24180	BRADI1G28847	OS07G0444000	GRMZM2G105922
Traes_1AL_94C6222E8	29.3711	30.7605	6.41133	8.4078	36.535	1.61057	7.3196	1.9262		0.0714	-2.2545	-1.5295	-4.3194	-2.3231	-4.1985		0.8403	6.513e-06	0.003258	2.34e-09	3.048e-07	3.689e-10		0.9052	3.527e-05	0.006213	9.029e-09	1.149e-06	1.379e-09		-0.7448	0.4245	-0.4245	0.034	0.2945	0.2945				NAD(P)-linked oxidoreductase superfamily protein [Source:Projected from Arabidopsis thaliana (AT5G53580) TAIR;Acc:AT5G53580]	45.74	AT5G53580	BRADI3G30847	OS10G0517400	GRMZM2G022130
Traes_1AL_94EA49C55	22.7107	7.1941	40.9379	40.29	5.09487	42.6751	7.28313	8.82417		-1.5975	0.8363	0.8344	2.9722	0.4907	0.7774		0.01037	0.1604	0.1773	2.495e-06	0.4763	0.2499		0.03649	0.2223	0.2279	6.61e-06	0.5452	0.2973		0.2186	0.4334	-0.4334	0.603	0.2834	0.2834					56.34		BRADI3G10230	OS02G0275200	GRMZM2G118312
Traes_1AL_9506A982D	1.43797	2.23713	1.9369	1.23197	13.8323	10.3434	4.7281	2.34557		0.7574	0.2534	0.1302	-0.4347	-1.5097	-2.4376		0.3506	0.7927	0.9082	0.3899	0.008127	0.0002631		0.508	0.8419	0.9246	0.4471	0.01479	0.0005201		-0.3218	-0.772	0.772	0.4369	0.0248	0.0248					60.97	AT3G52525, AT2G36026, AT3G52525, AT2G36026	BRADI3G31940	OS10G0532600	GRMZM2G137869, GRMZM2G039312
Traes_1AL_950BFB736	11.7764	11.9454	18.0857	79.4279	13.588	21.2722	9.69543	14.7924		0.0066	0.5746	2.5921	0.6661	-0.4813	0.0789		0.9923	0.4072	0.0001377	0.3221	0.4901	0.9076		0.9956	0.4893	0.0003325	0.3766	0.5586	0.9221		0.51	0.3213	-0.3213	0.1966	0.4378	0.4378					47.29	AT3G56420, AT2G40790, AT3G08710	BRADI2G34450	OS05G0480200	GRMZM2G701204
Traes_1AL_95111FAAC	86.5461	66.8698	102.884	246.798	89.456	93.6273	73.1161	116.8		-0.36	0.2522	1.4001	0.0658	-0.2955	0.3856		0.15	0.3218	4.134e-08	0.7934	0.2433	0.1157		0.2758	0.4022	1.631e-07	0.823	0.3057	0.1475		0.6006	0.2392	-0.2392	0.1153	0.5682	0.5682					41.23	AT2G38880	BRADI2G22940	OS05G0463800	GRMZM2G064426
Traes_1AL_95C7D27A7	0.555033	0.1599	1.5726	0	21.3329	1.06363	1.52623	0.280667		-1.178	1.3595	-1.1917	-4.0204	-3.6966	-5.4563		0.4423	0.3115	0.5049	0.0003601	0.0005016	4.72e-05		NA	0.3916	0.5669	0.0007234	0.001155	0.0001032		-0.524	-0.4685	0.4685	0.1825	0.2416	0.2416					45.89	AT5G41610	BRADI2G26740	OS05G0382200	GRMZM2G047835, GRMZM2G047875, GRMZM2G439306
Traes_1AL_95C9E80C7	88.7534	187.432	87.8239	19.8653	90.5808	62.3912	106.727	50.8141		1.0614	-0.0117	-1.8466	-0.508	0.2345	-0.8222		0.02469	0.9806	0.0006784	0.2922	0.6216	0.0887		0.07118	0.9857	0.001462	0.3453	0.6823	0.1157		-0.6409	-0.0069	0.0069	0.0869	0.987	0.987					40.35	AT1G71220	BRADI3G28605	OS02G0664200, OS02G0664100	GRMZM5G846198, GRMZM2G370162, GRMZM5G846198, GRMZM2G370162
Traes_1AL_95E05F3D5	54.3584	45.0372	144.166	311.396	50.8617	144.747	57.9445	63.4248		-0.2603	1.3898	2.4743	1.4891	0.1891	0.3143		0.5315	0.0007449	2.157e-09	0.0002637	0.6497	0.4487		0.6747	0.002067	9.939e-09	0.0005397	0.7078	0.5012		0.5389	0.2718	-0.2718	0.1681	0.5148	0.5148				RNI-like superfamily protein [Source:Projected from Arabidopsis thaliana (AT3G48880) TAIR;Acc:AT3G48880]	41.8	AT3G48880, AT4G11580	BRADI3G30187	OS10G0502900	GRMZM5G868683
Traes_1AL_9635FFF35	0.327867	0	8.35913	1.36493	0	11.8637	2.34247	0.360333		-1.8155	4.3413	2.3313	6.7174	4.4729	2.1264		0.3268	0.00155	0.1344	2.627e-05	0.006921	0.2523		NA	0.003905	0.1785	6.132e-05	0.01278	0.2999		0.2658	-0.0922	0.0922	0.5246	0.8282	0.8282					67.2
Traes_1AL_968B97E50	349.4	384.789	652.384	1103.83	439.841	1320.31	1025.08	1569.33		0.1384	0.8958	1.6319	1.5741	1.2139	1.825		0.655	0.003877	1.588e-07	3.136e-07	8.029e-05	2.904e-09		0.7736	0.008686	5.82e-07	9.235e-07	0.0002112	9.99e-09		0.8782	-0.5127	0.5127	0.0041	0.1938	0.1938					41.56	AT2G29080, AT1G07510	BRADI2G23357	OS05G0458400	GRMZM2G038401
Traes_1AL_9692F605A	71.5253	97.1154	20.9041	34.0818	182.14	28.4248	86.7561	68.511		0.4391	-1.7322	-0.677	-2.6051	-1.0749	-1.4064		0.07035	1.936e-08	0.02692	7.544e-21	6.939e-06	7.757e-09		0.1573	2.264e-07	0.04237	1.09e-19	2.15e-05	2.56e-08		-0.4412	-0.339	0.339	0.2739	0.4114	0.4114					43.96	AT3G63030, AT4G00416, AT4G22745, AT3G63030, AT4G00416, AT4G22745, AT3G63030, AT4G00416, AT4G22745	BRADI2G25777	OS05G0404600	GRMZM5G847045, GRMZM2G040131, GRMZM2G069254
Traes_1AL_96D184BF0	73.9388	78.6732	40.5241	41.5611	122.922	86.6832	78.5386	132.034		0.0812	-0.9135	-0.5919	-0.5473	-0.6487	0.1078		0.6993	0.0002192	0.02913	0.009347	0.001909	0.5877		0.8075	0.0007201	0.04548	0.01511	0.003948	0.6366		-0.2067	-0.7469	0.7469	0.6234	0.0332	0.0332					51.47		BRADI2G37210		GRMZM2G022616, GRMZM2G101036, GRMZM2G110330, GRMZM2G434518, GRMZM2G135002, GRMZM2G038839, GRMZM2G101060, GRMZM2G134550, GRMZM2G083000, GRMZM2G152290, GRMZM2G054628, GRMZM2G042752, GRMZM2G168957, GRMZM2G082964
Traes_1AL_97333ABA1	558.742	477.916	1232.82	1095.65	384.472	2816.74	502.968	488.76		-0.2233	1.1359	0.9556	2.8558	0.3862	0.3434		0.5	0.0005954	0.004095	5.107e-18	0.2447	0.301		0.6473	0.001702	0.007654	5.675e-17	0.3072	0.3508		0.2465	0.0596	-0.0596	0.5561	0.8885	0.8885					48.67	AT3G62860, AT2G47630, AT3G62860, AT2G47630	BRADI2G11950	OS01G0315700, OS01G0315600	GRMZM2G080320
Traes_1AL_979039A13	97.2382	74.4031	23.2712	12.9845	58.8883	5.4644	10.7043	7.55957		-0.3823	-2.0042	-2.4905	-3.1306	-2.4187	-2.9187		0.3144	1.642e-06	3.449e-07	1.037e-09	1.111e-07	1.491e-09		0.4705	1.076e-05	1.211e-06	4.202e-09	4.463e-07	5.274e-09		-0.8187	0.5308	-0.5308	0.0129	0.1759	0.1759					45.2	AT2G17480, AT2G33670, AT1G42560, AT2G17430, AT5G65970	BRADI3G32230	OS10G0541000	GRMZM2G040441
Traes_1AL_97A25D0F6	181.741	127.517	124.787	33.8742	178.516	121.786	79.1192	58.5472		-0.5152	-0.5142	-2.1119	-0.5448	-1.1674	-1.5971		0.00207	0.003819	8.252e-17	0.001887	1.527e-10	5.371e-17		0.01057	0.008575	9.88e-16	0.00341	9.622e-10	4.44e-16		-0.9333	-0.0048	0.0048	0.0007	0.991	0.991					47.08
Traes_1AL_9873095B9	213.187	85.4984	104.538	77.9206	264.005	63.2699	45.9119	36.9559		-1.3147	-1.0283	-1.421	-2.0648	-2.5178	-2.8321		1.182e-09	4.47e-06	2.313e-08	8.58e-19	6.219e-26	1.555e-30		6.215e-08	2.551e-05	9.425e-08	1.024e-17	3.703e-24	7.326e-29		-0.8499	0.3193	-0.3193	0.0075	0.4407	0.4407				Mitochondrial substrate carrier family protein [Source:Projected from Arabidopsis thaliana (AT5G56450) TAIR;Acc:AT5G56450]	47.1	AT5G56450	BRADI2G18347	OS05G0539600	GRMZM2G111017
Traes_1AL_98C3B8096	940.268	1345.68	1420.38	2811.75	1342.25	2633.26	1587.56	1817.71		0.5152	0.591	1.5643	0.9683	0.2413	0.4361		0.02424	0.009969	9.84e-12	2.16e-05	0.2905	0.0559		0.07016	0.01981	5.949e-11	5.094e-05	0.3557	0.0756		0.7218	-0.2566	0.2566	0.0432	0.5395	0.5395				Bax inhibitor-1 family protein [Source:Projected from Arabidopsis thaliana (AT4G15470) TAIR;Acc:AT4G15470]	46.46	AT4G15470	BRADI2G25870	OS05G0402300	GRMZM2G479608
Traes_1AL_9907E1500	59.0933	76.3425	17.8649	8.30183	63.3662	8.16227	16.685	16.0647		0.3828	-1.6903	-2.4528	-2.8113	-1.9269	-2.0101		0.08931	3.082e-08	2.093e-08	1.652e-14	7.114e-11	1.459e-11		0.1877	3.427e-07	8.576e-08	1.255e-13	4.746e-10	6.269e-11		-0.8073	0.2345	-0.2345	0.0154	0.5762	0.5762				16S rRNA processing protein RimM family [Source:Projected from Arabidopsis thaliana (AT5G46420) TAIR;Acc:AT5G46420]	42.74	AT5G46420	BRADI2G16350	OS05G0566300	GRMZM2G165694
Traes_1AL_990EAAEC8	8.2168	4.11397	5.54897	4.795	5.86183	2.67877	2.07113	0.280667		-0.9726	-0.6322	-0.5967	-0.8856	-1.3643	-3.476		0.105	0.3293	0.4203	0.2121	0.06904	0.002307		0.212	0.4099	0.4844	0.261	0.101	0.003952		-0.6906	0.6246	-0.6246	0.0579	0.0978	0.0978					43.32	AT4G34880	BRADI3G20890	OS10G0155400
Traes_1AL_9912FD7F9	27.9713	34.8065	40.4769	10.2838	6.2796	27.6468	0.325633	0.5613		0.3214	0.5381	-1.2325	2.0523	-3.3514	-2.7838		0.3709	0.1484	0.01478	2.363e-06	0.00159	0.002373		0.5275	0.2081	0.02462	6.276e-06	0.003341	0.004056		-0.5306	0.6768	-0.6768	0.1761	0.0653	0.0653					51.8
Traes_1AL_996BDEFEC	0.641433	0.968133	2.32887	0.454967	2.48153	4.80153	6.08257	7.0573		0.3984	1.8988	0.4693	1.0534	1.26	1.5081		0.7209	0.07536	0.74	0.09819	0.03893	0.0108		0.8236	0.116	0.7812	0.1302	0.06061	0.0166		0.3627	-0.8607	0.8607	0.3772	0.0061	0.0061					46.01	AT1G17770, AT2G05900, AT1G73100, AT5G04940, AT2G24740, AT1G17770, AT2G05900, AT1G73100, AT5G04940, AT2G24740	BRADI4G25940	OS05G0490700	GRMZM2G140577, GRMZM2G117458
Traes_1AL_99AD2C964	12.0179	6.51447	3.99313	2.27487	8.70737	1.37317	0.384333	2.5672		-0.8769	-1.4128	-1.7382	-2.3574	-3.9852	-1.7465		0.1219	0.03379	0.03385	0.004699	0.0004715	0.01529		0.2368	0.05781	0.0521	0.007976	0.00109	0.02291		-0.7657	0.4705	-0.4705	0.0268	0.2394	0.2394					40.17
Traes_1AL_99C0FB6F6	2326.59	3725.73	3341.76	1359.37	260.909	2371.92	1727.31	1024.28		0.6774	0.5219	-0.7593	3.1766	2.7206	1.9683		0.0008698	0.01046	0.0002474	4.442e-53	2.362e-39	3.025e-21		0.005333	0.02066	0.0005725	6.356e-51	4.364e-37	4.756e-20		0.0929	0.5625	-0.5625	0.8267	0.1467	0.1467				glutamate-ammonia ligases;catalytics;glutamate-ammonia ligases [Source:Projected from Arabidopsis thaliana (AT3G53180) TAIR;Acc:AT3G53180]	40.7	AT3G53180	BRADI3G27877	OS10G0456500	GRMZM2G115646
Traes_1AL_99E2A853D	92.5002	41.6574	43.2746	147.233	43.3167	14.232	12.3777	8.13867		-1.1338	-1.071	0.6218	-1.5266	-1.8027	-2.2627		0.004211	0.008745	0.122	0.0007793	8.322e-05	2.427e-06		0.01838	0.01768	0.1637	0.001495	0.0002184	6.195e-06		-0.3111	0.7915	-0.7915	0.4533	0.0193	0.0193					55.88	AT3G15670, AT1G52690	BRADI2G18090	OS05G0542500	GRMZM2G096475
Traes_1AL_99F5BB0D8	475.372	724.896	851.198	1354.84	283.631	1196.72	694.661	771.527		0.6087	0.8369	1.484	2.0709	1.2921	1.4407		0.0001671	2.902e-07	2.355e-19	3.692e-37	2.887e-15	1.124e-18		0.001461	2.397e-06	4.505e-18	1.894e-35	4.26e-14	1.2e-17		0.7259	0.2098	-0.2098	0.0415	0.618	0.618				S-adenosyl-L-methionine-dependent methyltransferases superfamily protein [Source:Projected from Arabidopsis thaliana (AT4G18030) TAIR;Acc:AT4G18030]	45.19	AT4G18030	BRADI3G33900	OS10G0569300	AC211390.3_FG001
Traes_1AL_9A161C892	25.4091	61.1709	32.1046	134.73	34.3422	31.2951	58.0405	88.0304		1.2533	0.3168	2.2607	-0.073	0.7517	1.3633		1.709e-07	0.2566	9.571e-19	0.7747	0.0009675	3.384e-10		4.891e-06	0.3329	1.617e-17	0.8076	0.002115	1.27e-09		0.7893	0.0483	-0.0483	0.0198	0.9096	0.9096					46.02	AT4G19006, AT5G45620, AT4G19006, AT5G45620, AT4G19006, AT5G45620, AT4G19006, AT5G45620	BRADI3G34500	OS01G0511300, OS03G0214600	GRMZM2G083076, GRMZM5G868757, GRMZM2G083076, GRMZM5G868757
Traes_1AL_9A27D1D13	43.9261	48.0781	21.8468	11.8379	91.3549	19.7155	31.4431	21.3523		0.1454	-0.9131	-1.6731	-2.1282	-1.5136	-2.048		0.5577	0.002385	4.686e-05	2.402e-13	5.576e-09	1.739e-13		0.6966	0.005687	0.0001218	1.591e-12	2.706e-08	9.16e-13		-0.8285	-0.1648	0.1648	0.011	0.6966	0.6966					47.4	AT1G11690	BRADI2G20897		GRMZM2G075132
Traes_1AL_9A3C64935	103.011	109.101	33.8714	22.9526	136.274	13.3474	29.6552	13.453		0.0939	-1.5927	-1.8714	-3.1907	-2.2048	-3.274		0.64	1.803e-10	1.389e-09	2.718e-26	1.752e-19	7.971e-29		0.7615	3.668e-09	6.539e-09	6.131e-25	5.011e-18	3.181e-27		-0.8465	0.3488	-0.3488	0.008	0.3972	0.3972				alpha/beta-Hydrolases superfamily protein [Source:Projected from Arabidopsis thaliana (AT5G38520) TAIR;Acc:AT5G38520]	53.48	AT5G38520	BRADI2G25130	OS05G0419000	GRMZM5G815808
Traes_1AL_9A4220109	2.16573	1.53427	7.78267	10.6642	0.562133	5.0198	6.86233	3.29107		-0.3963	1.7355	1.9859	2.9433	3.2498	2.1869		0.7154	0.09433	0.06496	0.01034	0.004038	0.06197		0.8198	0.1411	0.09337	0.0166	0.007825	0.08316		0.7474	0.1852	-0.1852	0.0331	0.6605	0.6605					63.41
Traes_1AL_9A8ECD9A1	14.5476	19.9297	3.49507	5.51583	19.106	19.6178	19.188	11.7929		0.4611	-1.9009	-0.9611	0.1208	0.0062	-0.7363		0.2216	0.0009957	0.09353	0.7493	0.9867	0.07061		0.3656	0.002656	0.1292	0.7891	0.9901	0.09381		-0.4032	-0.5459	0.5459	0.322	0.1616	0.1616					51.4	AT3G60050, AT1G55630	BRADI3G30330	OS10G0506000	GRMZM2G056594
Traes_1AL_9AA8C261F	93.8329	89.8749	10.2707	32.9771	85.2295	5.5274	4.5786	4.37203		-0.0525	-3.1392	-1.5389	-3.7212	-4.1	-4.2167		0.929	1.381e-06	0.01548	5.631e-08	4.188e-09	2.087e-09		0.9567	9.252e-06	0.02568	1.814e-07	2.076e-08	7.28e-09		-0.7074	0.5386	-0.5386	0.0497	0.1684	0.1684					63.39
Traes_1AL_9ABFCBB57	31.773	27.6326	14.3168	20.8897	34.1145	11.5231	16.1579	17.8428		-0.1733	-1.1142	-0.3928	-1.4421	-1.0751	-0.8622		0.5006	0.0008265	0.2559	1.428e-05	0.0003554	0.002756		0.6479	0.00226	0.3141	3.448e-05	0.0008394	0.004664		-0.6117	0.2843	-0.2843	0.107	0.495	0.495					40.05	AT3G04820			GRMZM2G173137, GRMZM2G096553
Traes_1AL_9ADA7A031	98.0365	216.47	289.068	203.245	164.045	1728.79	562.87	128.867		1.1359	1.546	1.0969	3.366	1.7626	-0.3428		0.006156	0.0002018	0.009768	1.717e-16	1.673e-05	0.4088		0.0245	0.0006709	0.0169	1.616e-15	4.899e-05	0.4611		0.1863	-0.4068	0.4068	0.6586	0.3172	0.3172					62.74	AT5G64810	BRADI2G18530	OS05G0537100	GRMZM2G137802, GRMZM5G863420
Traes_1AL_9BF6FCCBD	563.725	543.37	2838.41	5537.23	175.826	5757.52	2161.93	2407.11		-0.0516	2.3009	3.2508	4.9642	3.57	3.7229		0.9159	2.478e-06	2.871e-11	3.576e-24	3.072e-13	2.87e-14		0.9484	1.531e-05	1.647e-10	6.862e-23	3.192e-12	1.655e-13		0.7998	-0.01	0.01	0.0172	0.9813	0.9813					51.91	AT4G27460, AT5G53750, AT4G27460, AT5G53750	BRADI3G30017	OS10G0499400	GRMZM2G032648, GRMZM2G350225
Traes_1AL_9C4533AF7	36.703	15.096	32.9981	8.00897	36.2755	28.8702	15.1223	17.2463		-1.28	-0.1607	-2.1191	-0.3482	-1.2599	-1.0662		0.0002112	0.6399	5.514e-05	0.3083	0.0006516	0.003027		0.001753	0.7103	0.0001417	0.3621	0.00147	0.005093		-0.7382	-0.1462	0.1462	0.0365	0.7297	0.7297					64.76	AT2G20330	BRADI3G28150	OS10G0464100	GRMZM2G058345
Traes_1AL_9C46DE741	7.2612	13.0472	19.4387	43.5375	8.9642	29.2921	20.8063	27.0512		0.8427	1.3563	2.321	1.6202	1.2031	1.6		0.04555	0.001957	1.316e-07	1.447e-05	0.001584	1.4e-05		0.1132	0.004781	4.876e-07	3.493e-05	0.003328	3.274e-05		0.9101	-0.1296	0.1296	0.0017	0.7596	0.7596					43.16	AT1G16830		OS10G0578500	GRMZM2G025157
Traes_1AL_9C50173F6	14.0925	10.5202	3.80983	3.08107	12.1639	1.1312	5.74583	3.42977		-0.3912	-1.805	-2.4265	-3.0952	-1.0711	-1.8147		0.5406	0.01712	0.01103	0.0008839	0.1234	0.01517		0.6822	0.03183	0.01887	0.001681	0.1685	0.02274		-0.6986	0.276	-0.276	0.0539	0.5081	0.5081					42.51	AT3G01060	BRADI2G20110	OS05G0512200	GRMZM2G388855
Traes_1AL_9C65B349F	33.3749	25.4774	16.0158	2.72987	36.1298	13.6276	13.9983	8.5993		-0.3844	-0.9884	-2.8516	-1.4456	-1.3425	-1.9622		0.1949	0.004789	5.105e-06	5.594e-05	9.503e-05	2.374e-07		0.3336	0.01043	1.528e-05	0.0001254	0.0002469	6.751e-07		-0.9157	-0.0539	0.0539	0.0014	0.8991	0.8991					39.32	AT4G31210	BRADI1G43607	OS06G0281400	GRMZM2G443881, GRMZM5G894110, GRMZM2G172787
Traes_1AL_9C9EE44BB	9.86777	11.2198	10.8565	2.46397	13.1792	6.1792	17.8811	13.1687		0.1345	0.1256	-1.6174	-0.9465	0.4248	-0.0074		0.8504	0.865	0.08899	0.2072	0.5422	0.9917		0.9115	0.9004	0.1236	0.2555	0.6086	0.9933		-0.3138	-0.4084	0.4084	0.4491	0.3152	0.3152					38	AT5G48600	BRADI2G21080	OS05G0497150	GRMZM2G383623
Traes_1AL_9CA532244	29.716	18.9085	19.4558	11.9416	30.2388	21.0705	14.4302	17.9318		-0.6208	-0.6238	-0.8625	-0.5109	-1.0405	-0.8049		0.02842	0.05264	0.02956	0.09104	0.0012	0.008693		0.07923	0.08503	0.04608	0.1216	0.002579	0.01357		-0.8756	-0.0961	0.0961	0.0044	0.8209	0.8209					42.68	AT5G46600, AT4G17970, AT5G46610, AT4G17585	BRADI3G33980	OS10G0572100	GRMZM2G446218
Traes_1AL_9D3A2CA99	168.369	153.138	1589.69	6775.21	44.1778	364.953	326.598	1077.84		-0.1323	3.1918	5.252	2.9972	2.8387	4.5353		0.7988	6.685e-10	2.929e-24	1.026e-08	5.793e-08	3.542e-18		0.8782	1.178e-08	1.779e-22	3.637e-08	2.42e-07	3.502e-17		0.8218	0.3299	-0.3299	0.0123	0.4249	0.4249					46.57	AT4G10960, AT1G64440, AT4G23920	BRADI2G14250		GRMZM2G038598
Traes_1AL_9D6B86169	4.88593	2.73573	25.9346	3.50687	4.40857	99.3029	34.4412	3.84913		-0.7908	2.3859	0.063	4.4232	2.927	-0.1503		0.2527	8.446e-05	0.9371	1.84e-15	2.516e-07	0.8273		0.4017	0.0003188	0.9484	1.557e-14	9.593e-07	0.8515		0.1085	-0.3862	0.3862	0.7982	0.3447	0.3447					47.75		BRADI3G11430	OS02G0306401	GRMZM2G412604, GRMZM2G096958
Traes_1AL_9E31A97A4	42.7221	30.9257	23.0219	18.2367	53.8942	34.374	23.3259	20.3506		-0.4372	-0.9	-0.9856	-0.6228	-1.1773	-1.4071		0.0871	0.002736	0.005918	0.01825	2.238e-05	8.422e-07		0.1842	0.006402	0.01072	0.02804	6.427e-05	2.263e-06		-0.9223	-0.1626	0.1626	0.0011	0.7004	0.7004					42.15	AT2G37020	BRADI3G27660	OS10G0443200	GRMZM2G134862
Traes_1AL_9E391FBD5	39.9498	89.5888	16.8372	82.7968	173.674	73.6067	92.9336	161.272		1.1607	-1.262	1.0181	-1.1896	-0.8996	-0.1095		0.0001631	0.0008127	0.002544	6.811e-05	0.002115	0.7023		0.001434	0.002228	0.004949	0.000151	0.004335	0.7424		0.159	-0.6459	0.6459	0.7069	0.0836	0.0836					48.14	AT5G08290	BRADI2G61080, BRADI5G26987, BRADI2G52022, BRADI5G26970, BRADI2G62110, BRADI2G20240	OS10G0486600, OS07G0202300, OS10G0486600, OS07G0202300, OS10G0486600, OS07G0202300, OS10G0486600, OS07G0202300, OS10G0486600, OS07G0202300, OS10G0486600, OS07G0202300	GRMZM2G108277
Traes_1AL_9E5CDB92F	5.2287	6.2449	1.5726	1.23197	3.24267	3.0513	3.19517	2.93073		0.2767	-1.5088	-1.603	-0.0035	-0.0851	-0.3082		0.6277	0.07102	0.1162	0.9961	0.9035	0.6696		NA	0.1102	0.1568	0.9966	0.9233	0.7127		-0.6216	-0.0303	0.0303	0.0999	0.9432	0.9432					48.87	AT5G64790	BRADI2G18700	OS05G0535100	GRMZM2G310739
Traes_1AL_9E7395A93	13.4272	21.9119	24.0177	36.6979	18.7389	17.1654	27.3795	36.9733		0.7054	0.8671	1.5067	-0.0895	0.5393	0.9767		0.03277	0.01436	4.102e-05	0.7917	0.07944	0.0009117		0.08804	0.02726	0.0001076	0.8214	0.1144	0.001664		0.8962	-0.0838	0.0838	0.0026	0.8436	0.8436					40.09	AT3G18290	BRADI2G17507	OS05G0551000	GRMZM2G320399
Traes_1AL_9EC1E6F0C	745.919	712.005	4079.26	2341.25	197.92	9076.13	2014.56	2419.36		-0.0662	2.4363	1.6354	5.4838	3.3259	3.5882		0.8429	2.669e-13	1.006e-06	2.654e-60	3.346e-23	9.375e-27		0.907	1.131e-11	3.319e-06	5.701e-58	1.481e-21	2.98e-25		0.6254	-0.0618	0.0618	0.0973	0.8844	0.8844					57.29	AT3G18180, AT3G18170	BRADI2G25450	OS03G0567600	GRMZM6G474234
Traes_1AL_9F291F5EE	27.5197	24.6448	41.0171	42.4632	18.9567	48.8651	53.2636	57.7639		-0.1415	0.6177	0.5218	1.3798	1.483	1.5954		0.609	0.02936	0.1043	4.718e-07	3.141e-08	1.873e-09		0.7377	0.05108	0.1424	1.363e-06	1.363e-07	6.562e-09		0.8547	-0.2957	0.2957	0.0069	0.4771	0.4771					47.09		BRADI4G31390	OS05G0506450
Traes_1AL_9F4E20C52	3.81597	4.55503	2.95487	0.909967	11.7412	1.1312	2.8287	3.57173		0.282	-0.4912	-1.2205	-3.103	-1.9531	-1.7764		0.6855	0.5539	0.2607	0.0006036	0.006715	0.01099		0.7969	0.6317	0.3192	0.001176	0.01243	0.01686		-0.646	-0.194	0.194	0.0835	0.6453	0.6453					52.52	AT3G50290, AT5G38130, AT3G50300, AT5G67160, AT3G50280, AT5G67150, AT3G50270, AT3G50290, AT5G38130, AT3G50300, AT5G67160, AT3G50280, AT5G67150, AT3G50270	BRADI2G10330	OS08G0111500, OS08G0111300	GRMZM2G064969
Traes_1AL_9F55E5AF3	17.8874	5.69463	35.3995	74.4806	7.95473	65.5251	57.6784	15.0015		-1.6024	0.9644	1.9937	2.9877	2.8115	0.9092		0.004779	0.06715	0.000171	1.662e-08	1.055e-07	0.105		0.02025	0.105	0.0004064	5.726e-08	4.253e-07	0.1349		0.582	-0.0681	0.0681	0.1302	0.8727	0.8727					67.78
Traes_1AL_9F7BACB04	7.0054	12.2361	6.1882	1.8199	6.0591	4.0474	3.91183	2.0026		0.7995	-0.1459	-1.1969	-0.4554	-0.5621	-1.4378		0.118	0.8081	0.1516	0.4654	0.3642	0.04438		0.2311	0.8544	0.1985	0.523	0.4327	0.06118		-0.8257	0.3642	-0.3642	0.0116	0.3751	0.3751					46.53		BRADI2G14560	OS11G0618500, OS11G0618700, OS11G0618850, OS11G0619500
Traes_1AL_9FF8D3F8A	577.124	663.88	1331.53	598.691	607.83	3578.69	587.728	415.827		0.2014	1.2036	0.0193	2.5512	-0.046	-0.5472		0.3637	5.669e-08	0.9328	3.88e-31	0.836	0.01435		0.5208	5.825e-07	0.9449	1.285e-29	0.8663	0.02159		-0.1042	-0.1076	0.1076	0.8059	0.7998	0.7998					46.42			OS01G0837300
Traes_1AL_A01FE66D3	99.9086	151.321	244.499	311.584	337.711	503.313	165.586	129.986		0.5923	1.285	1.6103	0.568	-1.0218	-1.3695		0.05038	2.369e-05	1.971e-07	0.05245	0.0005976	4.902e-06		0.1223	0.000107	7.141e-07	0.07365	0.001357	1.209e-05		0.0734	-0.2812	0.2812	0.8628	0.4999	0.4999				early-responsive to dehydration stress protein (ERD4) [Source:Projected from Arabidopsis thaliana (AT1G32090) TAIR;Acc:AT1G32090]	43.44	AT1G32090	BRADI3G34540	OS10G0579100	GRMZM2G128641
Traes_1AL_A090775E5	22.9882	11.8327	7.5377	1.554	18.6801	1.61513	4.56307	4.10913		-0.948	-1.5055	-3.63	-3.1314	-1.9396	-2.0279		0.06969	0.01012	0.0002015	4.906e-05	0.00174	0.001147		0.1561	0.02007	0.0004733	0.0001108	0.003629	0.002063		-0.8367	0.2387	-0.2387	0.0096	0.5692	0.5692					46.75
Traes_1AL_A0A8AEF1E	36.9262	16.1467	19.6548	15.403	27.3633	5.0298	8.86807	8.48123		-1.1673	-0.9776	-1.3297	-2.5419	-1.6367	-1.6543		0.0005411	0.007729	0.002976	6.207e-07	7.883e-05	6.127e-05		0.003689	0.01586	0.005717	1.768e-06	0.0002077	0.0001321		-0.6464	0.5752	-0.5752	0.0833	0.1357	0.1357				Plastid-lipid associated protein PAP / fibrillin family protein [Source:Projected from Arabidopsis thaliana (AT2G46910) TAIR;Acc:AT2G46910]	41.91	AT2G46910	BRADI3G30740	OS10G0509200	GRMZM2G026800
Traes_1AL_A0B81FF76	529.171	719.395	663.846	773.594	473.915	2787.46	3787.69	3072.28		0.4429	0.3264	0.5665	2.5528	2.9923	2.6914		0.02516	0.1022	0.00533	1.171e-38	1.259e-52	7.313e-43		0.07223	0.1513	0.009745	6.73e-37	5.915e-50	9.087e-41		0.6342	-0.6744	0.6744	0.0912	0.0666	0.0666					43.21	AT2G40890	BRADI2G21300	OS05G0494000	GRMZM2G140817
Traes_1AL_A16202A31	4.9179	0.233333	36.208	28.9861	0	192.677	14.5885	2.84787		-3.6638	2.7836	2.439	9.9216	6.3308	4.1065		0.003564	0.002237	0.009144	2.01e-12	8.839e-06	0.005418		0.01612	0.005378	0.01592	1.177e-11	2.697e-05	0.008749		0.4186	-0.0263	0.0263	0.3019	0.9506	0.9506					69.3
Traes_1AL_A19964E5C	7.0306	15.6332	21.2274	44.4268	6.66467	25.0675	8.96323	18.1361		1.1089	1.5077	2.4145	1.8781	0.3971	1.3869		0.03255	0.00468	7.689e-06	0.0001916	0.47	0.006568		0.08761	0.01023	2.246e-05	0.0004	0.5391	0.01046		0.6853	0.2717	-0.2717	0.0607	0.515	0.515					44.22	AT5G47400		OS10G0560500
Traes_1AL_A19D9321E	143.489	67.014	102.594	30.0745	112.695	13.3847	27.6785	19.069		-1.1041	-0.4628	-2.0484	-2.8824	-2.0164	-2.5149		6.174e-08	0.02682	1.395e-12	7.714e-22	6.196e-16	9.143e-21		2.028e-06	0.0472	9.28e-12	1.211e-20	1.033e-14	1.344e-19		-0.7556	0.5379	-0.5379	0.0301	0.1691	0.1691				electron-transfer flavoprotein:ubiquinone oxidoreductase [Source:Projected from Arabidopsis thaliana (AT2G43400) TAIR;Acc:AT2G43400]	39.62	AT2G43400	BRADI3G30480	OS10G0516300	GRMZM2G032222
Traes_1AL_A1B2A8EB0	47.2054	52.2475	81.6958	53.1187	62.6367	55.0358	9.02863	7.61537		0.1419	0.7766	0.225	-0.1758	-2.7313	-2.917		0.7991	0.1656	0.6994	0.7533	8.089e-06	2.483e-06		0.8784	0.2285	0.7453	0.7919	2.482e-05	6.331e-06		-0.5573	0.5563	-0.5563	0.1513	0.1521	0.1521					48.82	AT2G21590, AT1G27680, AT4G39210	BRADI2G14970	OS05G0580000	GRMZM2G027955
Traes_1AL_A1B30A10E	83.4378	83.8081	27.9121	33.5544	126.548	28.3737	59.5135	40.0638		0.0004	-1.5444	-1.1295	-2.1355	-1.0802	-1.6491		0.9986	3.906e-08	0.0002169	4.848e-15	6.184e-06	5.006e-11		0.9992	4.22e-07	0.0005068	3.923e-14	1.93e-05	2.038e-10		-0.6994	-0.0629	0.0629	0.0535	0.8823	0.8823					41.44	AT5G48530, AT3G07440	BRADI3G43470	OS02G0478500	GRMZM2G078272
Traes_1AL_A22448033	2159.68	1134.45	2485.65	187.395	2161.52	1206.11	2627.01	174.526		-0.9206	0.2008	-3.4167	-0.833	0.2789	-3.5932		0.02092	0.6144	9.97e-17	0.03682	0.4839	5.209e-19		0.06255	0.687	1.178e-15	0.05336	0.5526	5.848e-18		-0.7199	-0.0056	0.0056	0.044	0.9896	0.9896					57.28	AT3G58100		OS07G0539900, OS07G0539100, OS08G0244500, OS07G0539300, OS07G0538000, OS07G0539400	GRMZM2G431039, GRMZM5G846916, GRMZM2G114140, GRMZM2G454550, GRMZM2G431039, GRMZM5G846916, GRMZM2G114140, GRMZM2G454550, GRMZM2G431039, GRMZM5G846916, GRMZM2G114140, GRMZM2G454550, GRMZM2G431039, GRMZM5G846916, GRMZM2G114140, GRMZM2G454550, GRMZM2G431039, GRMZM5G846916, GRMZM2G114140, GRMZM2G454550, GRMZM2G431039, GRMZM5G846916, GRMZM2G114140, GRMZM2G454550
Traes_1AL_A23894122	77.9132	58.8691	20.9427	19.4188	41.5707	12.4516	14.0391	7.55633		-0.4094	-1.8425	-1.8231	-1.6037	-1.565	-2.3765		0.09521	1.609e-09	3.545e-07	2.723e-06	2.202e-06	5.418e-10		0.1969	2.563e-08	1.243e-06	7.182e-06	7.328e-06	1.996e-09		-0.8372	0.5781	-0.5781	0.0095	0.1334	0.1334				ribosomal protein L11 methyltransferase-related [Source:Projected from Arabidopsis thaliana (AT5G53920) TAIR;Acc:AT5G53920]	49.8	AT5G53920	BRADI2G21030	OS05G0497675	GRMZM2G388371
Traes_1AL_A270BED6E	1414.03	1070.97	14917.9	7087.55	153.672	15021.3	3697.32	6731.62		-0.3973	3.3721	2.3051	6.5563	4.5501	5.4075		0.2938	4.679e-19	1.118e-09	1.85e-66	6.866e-33	9.04e-46		0.4482	8.124e-17	5.317e-09	5.453e-64	7.56e-31	1.379e-43		0.6863	0.0874	-0.0874	0.0601	0.8369	0.8369					50.27	AT1G79620	BRADI2G21990	OS05G0486100	GRMZM2G429714
Traes_1AL_A2BFF08CD	127.505	108.012	48.5669	49.1173	150.724	41.0836	82.2978	43.2557		-0.2299	-1.3968	-1.2361	-1.7915	-0.8742	-1.7572		0.257	3.06e-09	2.705e-06	2.393e-14	3.4e-05	1.359e-14		0.4068	4.53e-08	8.41e-06	1.785e-13	9.484e-05	8.154e-14		-0.7939	0.1009	-0.1009	0.0186	0.8122	0.8122					47.18	AT5G56850	BRADI2G14390	OS05G0232200	GRMZM2G128981
Traes_1AL_A2DA8A6AE	4.07233	4.93137	2.81017	0	60.6137	0.3095	4.5266	4.7085		0.2666	-0.7078	-3.2486	-6.5291	-3.5935	-3.5382		0.7588	0.4727	0.03442	1.165e-07	1.75e-05	2.133e-05		0.8509	0.5539	0.05287	3.608e-07	5.109e-05	4.872e-05		-0.5789	-0.3334	0.3334	0.1327	0.4196	0.4196					45.01	AT3G63440, AT2G41510	BRADI2G27170	OS05G0374200
Traes_1AL_A30B15F4A	0.8686	0.798067	0.706733	6.5111	0.3725	7.97417	4.97403	32.099		-0.1071	0.0144	2.511	3.9846	3.3773	6.0795		0.9174	0.9902	0.008852	2.995e-05	0.0005302	2.199e-11		0.9493	0.9926	0.01545	6.939e-05	0.001215	9.284e-11		0.8252	-0.4827	0.4827	0.0117	0.2257	0.2257					56.17
Traes_1AL_A3336F633	26.1034	25.9669	15.6492	5.00473	36.7561	32.4747	11.5682	10.57		-0.0153	-0.7361	-1.7391	-0.1297	-1.647	-1.8169		0.9691	0.09581	0.002917	0.7417	0.000178	4.717e-05		0.982	0.143	0.00561	0.7833	0.0004423	0.0001032		-0.866	-0.195	0.195	0.0054	0.6435	0.6435				Pentatricopeptide repeat (PPR) superfamily protein [Source:Projected from Arabidopsis thaliana (AT3G02330) TAIR;Acc:AT3G02330]	48.14	AT3G02330	BRADI3G32282	OS10G0558600	GRMZM2G304965
Traes_1AL_A382ADCCC	92.2953	148.829	144.53	414.369	53.1833	62.8259	89.8269	154.733		0.6852	0.6325	2.1139	0.2388	0.7475	1.5286		0.06786	0.09571	2.394e-08	0.5414	0.05138	5.505e-05		0.153	0.1429	9.734e-08	0.5982	0.07763	0.0001194		0.6399	0.5948	-0.5948	0.0874	0.1198	0.1198				Auxin-responsive GH3 family protein [Source:Projected from Arabidopsis thaliana (AT2G46370) TAIR;Acc:AT2G46370]	47.02	AT2G46370	BRADI2G14830	OS05G0586200	GRMZM2G162413
Traes_1AL_A3A29B974	358.931	274.739	2631.16	3731.71	43.223	5110.34	2030.34	2084.13		-0.3753	2.8054	3.2964	6.713	5.4124	5.4492		0.5636	1.541e-05	3.821e-07	9.567e-25	1.243e-16	7.727e-17		0.7016	7.392e-05	1.333e-06	1.915e-23	2.302e-15	6.245e-16		0.7817	0.0015	-0.0015	0.0219	0.9972	0.9972				ammonium transporter 2 [Source:Projected from Arabidopsis thaliana (AT2G38290) TAIR;Acc:AT2G38290]	60.01	AT2G38290	BRADI2G22670	OS05G0468700	GRMZM2G080045
Traes_1AL_A3A71720B	53.6067	22.0447	11.7539	4.47293	67.9528	6.14643	6.29073	4.9924		-1.2789	-2.0948	-3.2762	-3.2282	-3.3911	-3.7189		1.253e-05	1.307e-08	2.025e-08	1.486e-14	9.03e-16	1.276e-16		0.0001801	1.612e-07	8.312e-08	1.137e-13	1.461e-14	1.001e-15		-0.9394	0.1863	-0.1863	0.0005	0.6587	0.6587					41.1
Traes_1AL_A3AAE83D6	2.89017	3.06573	7.24243	10.6912	1.93467	1.67813	0.431933	1.78423		0.0555	1.1776	1.6749	-0.1954	-1.8364	-0.082		0.9529	0.2084	0.08351	0.8558	0.159	0.9372		0.9721	0.2785	0.1168	0.8769	0.2108	0.9475		0.1407	0.7794	-0.7794	0.7397	0.0226	0.0226					52.24		BRADI2G15750	OS05G0574100	GRMZM5G804759, GRMZM5G818106, GRMZM5G847377
Traes_1AL_A40D123CB	77.2699	126.095	10.3346	30.8201	114.785	12.5776	25.5197	21.5496		0.7054	-2.9954	-0.9762	-3.1249	-2.173	-2.383		0.002639	1.399e-15	0.001597	9.749e-21	6.32e-15	6.985e-17		0.01277	1.067e-13	0.003225	1.396e-19	8.825e-14	5.678e-16		-0.6301	0.1906	-0.1906	0.0941	0.6511	0.6511					45.26
Traes_1AL_A456409C8	14.2632	4.09997	1.1662	0.454967	65.335	20.0744	31.6035	8.2802		-1.7366	-3.2887	-3.6616	-1.7024	-1.0546	-2.9557		0.0006642	7.296e-05	0.0009118	4.165e-05	0.007066	2.186e-10		0.004331	0.0002809	0.001923	9.485e-05	0.01302	8.352e-10		-0.457	-0.7536	0.7536	0.255	0.0308	0.0308					52.39	AT1G07090	BRADI2G29110	OS05G0347400	GRMZM2G413687, GRMZM2G030116
Traes_1AL_A45E11097	5.5498	4.09077	2.3433	0.454967	22.3433	3.86383	1.947	1.14327		-0.4399	-1.2969	-2.536	-2.607	-3.4455	-4.1543		0.5731	0.159	0.04824	0.001246	8.618e-05	1.894e-05		0.7088	0.2207	0.0715	0.002317	0.0002256	4.354e-05		-0.8829	-0.2362	0.2362	0.0037	0.5732	0.5732					52.7	AT2G30940, AT1G01540, AT4G01330, AT2G30940, AT1G01540, AT4G01330	BRADI3G31967	OS10G0533150	GRMZM2G418289, GRMZM2G453438
Traes_1AL_A47B8A0A3	132.394	162.765	532.748	465.473	31.0277	581.414	238.664	291.348		0.2992	1.9996	1.7656	4.1997	2.9235	3.2063		0.3664	1.33e-09	1.318e-07	8.089e-35	1.756e-17	8.362e-21		0.5232	2.166e-08	4.882e-07	3.517e-33	3.748e-16	1.238e-19		0.6793	0.1988	-0.1988	0.0639	0.6369	0.6369					42.44	AT3G49200, AT2G38995, AT5G22490, AT5G12420, AT5G16350, AT5G37300, AT2G43255, AT3G49210, AT5G53380, AT5G53390, AT1G72110, AT3G49190	BRADI2G17077	OS05G0556300	GRMZM6G743306
Traes_1AL_A47D32D30	472.009	840.772	181.944	274.274	506.554	298.391	549.656	204.236		0.8234	-1.3604	-0.7375	-0.7462	0.1167	-1.2943		0.06512	0.002569	0.1046	0.0963	0.794	0.003979		0.1484	0.006061	0.1428	0.128	0.8329	0.006565		-0.5572	0.039	-0.039	0.1513	0.9269	0.9269					40.42	AT1G53240, AT3G15020, AT1G53240, AT3G15020, AT1G53240, AT3G15020, AT1G53240, AT3G15020	BRADI2G15740	OS05G0574400, OS01G0649100	GRMZM2G466833, GRMZM2G154595, GRMZM2G466833, GRMZM2G154595
Traes_1AL_A48A8840C	27.5395	57.8042	2.3819	2.62607	91.4926	23.3229	8.28223	1.90553		1.0355	-3.2454	-3.5602	-1.9476	-3.3201	-5.1766		0.2206	0.0009346	0.001612	0.02245	0.0001536	1.136e-07		0.3642	0.002512	0.003253	0.03394	0.000386	3.336e-07		-0.8455	-0.1064	0.1064	0.0082	0.8021	0.8021					42.53			OS09G0537700
Traes_1AL_A4933B641	15.5645	2.9937	127.697	29.5449	0.578267	340.405	28.6145	3.90817		-2.2037	2.8922	0.8737	8.4755	5.0742	2.4232		0.03018	0.002791	0.3804	4.068e-14	7.141e-06	0.03997		0.08288	0.006512	0.4441	2.954e-13	2.208e-05	0.05557		0.2708	0.0887	-0.0887	0.5166	0.8346	0.8346					62.9	AT2G30230, AT1G06980	BRADI2G22450	OS05G0474700	GRMZM2G169953
Traes_1AL_A49BE4BBE	1292.13	718.665	924.348	1399.2	1802.67	847.849	590.858	763.632		-0.8433	-0.4829	0.0935	-1.0856	-1.6044	-1.2362		0.0006395	0.05131	0.7075	1.153e-05	9.754e-11	5.791e-07		0.004203	0.08315	0.7528	2.818e-05	6.333e-10	1.583e-06		-0.4108	0.1948	-0.1948	0.312	0.6439	0.6439					44.89		BRADI2G16670	OS05G0562200	GRMZM2G038284
Traes_1AL_A4AD064F9	6.53	9.902	4.55517	0	54.8835	5.14577	1.74553	0.641		0.5441	-0.4572	-3.8892	-3.2622	-4.7064	-5.8478		0.5119	0.6111	0.0105	0.0001206	7.267e-07	1.147e-07		0.6578	0.6841	0.01804	0.0002587	2.597e-06	3.366e-07		-0.8944	-0.1314	0.1314	0.0027	0.7564	0.7564					57.45			OS06G0168901
Traes_1AL_A4B5C1474	36.6092	23.3559	35.1495	35.3642	34.5753	19.8051	17.7638	70.0045		-0.6422	-0.0237	-0.1779	-0.9269	-0.9435	1.0116		0.05456	0.945	0.6438	0.01181	0.009047	0.00131		0.1298	0.958	0.6969	0.01878	0.0163	0.002334		0.2224	0.0632	-0.0632	0.5965	0.8818	0.8818					47.95		BRADI3G26920	OS10G0419300	GRMZM2G010871
Traes_1AL_A4F7B7F01	20.938	21.6873	12.55	8.46393	25.192	24.0568	13.6437	18.5073		0.0085	-0.7782	-1.2027	-0.0287	-0.8935	-0.4751		0.9751	0.02712	0.01064	0.917	0.004288	0.09787		0.9857	0.04765	0.01827	0.9299	0.008264	0.1265		-0.6787	-0.405	0.405	0.0642	0.3196	0.3196					43.13	AT4G19440	BRADI3G19897	OS08G0290000	GRMZM2G094090
Traes_1AL_A5860C535	49.6894	47.531	38.6957	2.9481	103.018	2.4368	1.6325	0		-0.0572	-0.3109	-3.4884	-4.4469	-4.9143	-7.0313		0.9719	0.8483	0.03968	0.007264	0.003113	6.693e-05		0.9836	0.888	0.06009	0.01196	0.00617	0.0001436		-0.882	0.4598	-0.4598	0.0038	0.2517	0.2517					58.49			OS03G0653900
Traes_1AL_A5D20159F	7.117	13.984	4.09923	0.909967	18.2682	5.5274	8.08387	3.86653		0.9366	-0.6565	-2.0275	-1.5572	-1.1478	-2.1588		0.113	0.3521	0.04827	0.01314	0.0526	0.001044		0.2238	0.4333	0.07153	0.02072	0.07928	0.00189		-0.7618	-0.2875	0.2875	0.028	0.4899	0.4899					46.36	AT5G25510	BRADI2G17210	OS05G0555100	GRMZM2G013465, GRMZM2G181104
Traes_1AL_A5FB19E3C	0.555033	6.2632	0.706733	5.9708	1.3488	3.49133	7.0118	12.6762		3.1444	0.4906	3.4543	1.2608	2.328	3.0956		0.0009323	0.6925	0.0006884	0.1138	0.001053	5.162e-06		0.005638	0.7565	0.001482	0.1487	0.002286	1.27e-05		0.7374	-0.3595	0.3595	0.0368	0.3818	0.3818					47.52	AT2G38760	BRADI2G26770	OS05G0382900	GRMZM2G034229, GRMZM2G132442
Traes_1AL_A63F923C4	116.854	109.273	65.2294	51.7951	103.936	17.8046	62.2361	43.2238		-0.0991	-0.8313	-0.9614	-2.3997	-0.7441	-1.2477		0.6213	0.000195	0.0001709	1.021e-17	0.000631	4.773e-08		0.7474	0.000651	0.0004063	1.098e-16	0.001427	1.457e-07		-0.5701	0.4635	-0.4635	0.1401	0.2474	0.2474				phospholipid/glycerol acyltransferase family protein [Source:Projected from Arabidopsis thaliana (AT1G32200) TAIR;Acc:AT1G32200]	39.03	AT1G32200	BRADI3G34260	OS10G0577900	GRMZM2G159890
Traes_1AL_A64ACF983	207.054	94.7757	231.596	176.135	69.8466	197.316	99.2109	132.127		-1.1183	0.1652	-0.2533	1.4789	0.5012	0.9189		4.018e-06	0.4932	0.3238	2.565e-09	0.04893	0.000245		7.096e-05	0.574	0.386	9.843e-09	0.07429	0.0004866		0.2026	0.4557	-0.4557	0.6304	0.2565	0.2565					37.58	AT1G18410, AT1G73860, AT1G63640, AT5G41310, AT1G18410, AT1G73860, AT1G63640, AT5G41310	BRADI2G19450	OS05G0521300	GRMZM2G173700, GRMZM5G845682
Traes_1AL_A66077D07	12.4769	1.043	12.3487	2.00897	12.7547	3.42377	2.98257	1.34423		-3.4596	-0.0348	-2.358	-1.9163	-2.0567	-3.0658		2.313e-05	0.9559	0.01324	0.009516	0.005242	0.0003725		0.0002985	0.9665	0.02227	0.01537	0.009923	0.0007207		-0.6421	0.1093	-0.1093	0.086	0.7967	0.7967					42.12		BRADI3G32270
Traes_1AL_A66798759	367.048	251.124	2140.77	6243.24	10.0714	410.806	478.982	2051.54		-0.5392	2.5092	4.0309	5.2485	5.4671	7.537		0.2813	5.01e-07	6.762e-16	6.621e-23	9.143e-25	9.859e-46		0.4343	3.834e-06	7.008e-15	1.14e-21	4.86e-23	1.487e-43		0.7805	0.3929	-0.3929	0.0223	0.3356	0.3356					56.94	AT4G15610, AT3G06390, AT4G15610, AT3G06390	BRADI1G29070	OS07G0442900	GRMZM2G002396, GRMZM5G863076
Traes_1AL_A670FC1B3	98.4485	37.7124	31.142	14.5969	123.785	62.9649	120.534	49.0549		-1.3841	-1.625	-2.632	-0.9227	-0.0417	-1.3165		7.029e-05	1.166e-05	1.479e-08	0.007926	0.9013	0.0001668		0.0007317	5.824e-05	6.174e-08	0.01297	0.9215	0.0003391		-0.5391	-0.5943	0.5943	0.168	0.1202	0.1202					47.35	AT1G11360	BRADI2G20680	OS05G0501700	GRMZM2G701221
Traes_1AL_A6E2CB1DF	11.858	28.9936	160.011	1125.48	6.34107	134.903	9.24797	24.0692		1.2332	3.5871	6.2844	4.1901	0.5179	1.7975		0.1792	8.682e-05	5.628e-12	5.007e-06	0.5854	0.05307		0.314	0.0003263	3.489e-11	1.278e-05	0.6491	0.07209		0.5342	0.4352	-0.4352	0.1726	0.2812	0.2812				breast cancer susceptibility1 [Source:Projected from Arabidopsis thaliana (AT4G21070) TAIR;Acc:AT4G21070]	43.47	AT4G21070	BRADI2G20260	OS05G0512000	GRMZM2G080314
Traes_1AL_A70A41E49	24.056	10.2869	5.02553	4.1509	23.5352	8.02263	6.70847	7.55633		-1.2384	-2.234	-2.1671	-1.4656	-1.7893	-1.5729		0.000167	3.441e-06	0.0002293	0.000221	1.466e-05	5.493e-05		0.00146	2.033e-05	0.0005338	0.0004572	4.33e-05	0.0001191		-0.8502	-0.1148	0.1148	0.0075	0.7867	0.7867					52.52		BRADI2G16447, BRADI2G16467, BRADI2G16460	OS01G0530500
Traes_1AL_A7100841D	412.12	207.896	111.031	42.3673	219.42	13.0772	18.5622	2.1862		-0.9809	-1.8762	-3.1457	-3.9238	-3.5367	-6.3011		0.006482	3.539e-07	2.035e-14	1.455e-19	7.182e-18	1.842e-24		0.02549	2.843e-06	1.699e-13	1.874e-18	1.63e-16	4.466e-23		-0.8219	0.617	-0.617	0.0123	0.1032	0.1032					46.01	AT2G20830	BRADI1G15507	OS03G0582000	GRMZM2G124863
Traes_1AL_A7173BBAE	82.919	79.3102	436.061	359.617	53.3156	555.332	174.953	298.302		-0.0598	2.369	2.0645	3.3371	1.6911	2.451		0.8997	4.891e-07	1.408e-05	1.314e-12	0.0003532	2.006e-07		0.9387	3.759e-06	3.962e-05	7.887e-12	0.0008346	5.745e-07		0.7183	-0.0612	0.0612	0.0447	0.8855	0.8855					42.14	AT2G42880	BRADI2G15317		GRMZM2G063144, GRMZM2G163861
Traes_1AL_A717981EE	198.66	331.358	244.656	382.997	213.957	586.11	522.242	552.595		0.7381	0.2889	0.9512	1.4441	1.2859	1.3688		0.0001854	0.1556	4.648e-06	1.335e-13	4.106e-11	2.011e-12		0.001585	0.2168	1.399e-05	9.13e-13	2.859e-10	9.429e-12		0.7471	-0.5413	0.5413	0.0331	0.1659	0.1659					46.77	AT3G46040, AT5G59850, AT1G07770, AT3G46040, AT5G59850, AT1G07770, AT3G46040, AT5G59850, AT1G07770, AT3G46040, AT5G59850, AT1G07770, AT3G46040, AT5G59850, AT1G07770			GRMZM2G177720, GRMZM2G012117, GRMZM2G018228, GRMZM2G328578, GRMZM2G083497
Traes_1AL_A77C27C53	33.1456	13.38	27.8134	4.73883	34.1777	29.1678	18.5435	17.028		-1.3002	-0.255	-2.295	-0.1927	-0.8689	-1.0066		0.0003118	0.4796	5.841e-05	0.5807	0.01731	0.006414		0.00238	0.5606	0.0001495	0.636	0.0293	0.01023		-0.6742	-0.336	0.336	0.0667	0.4158	0.4158					53.63
Traes_1AL_A785A010E	163.075	485.312	11.9977	10.5206	2.71103	0	0.651233	0		1.5279	-3.6191	-3.5806	-2.9161	-1.493	-3.058		0.04271	5.265e-06	1.966e-05	0.03794	0.1818	0.02847		0.1078	2.937e-05	5.411e-05	0.05485	0.2373	0.04068		-0.522	0.8326	-0.8326	0.1845	0.0103	0.0103					51.12			OS09G0538000	GRMZM2G158394
Traes_1AL_A7EE33067	12.764	6.66417	27.602	14.8421	13.1984	11.9449	8.3298	36.5718		-0.8928	1.1106	0.2022	-0.1903	-0.6516	1.4107		0.121	0.0435	0.7463	0.7393	0.2648	0.007167		0.2354	0.07204	0.7867	0.7816	0.3286	0.01134		0.4074	-0.0753	0.0753	0.3164	0.8594	0.8594					47.44	AT2G23910, AT4G30470, AT2G23910, AT4G30470	BRADI3G34280	OS10G0576900	GRMZM2G410150, GRMZM2G068917
Traes_1AL_A7FBB0439	5.48723	18.2072	110.308	80.6903	0.364	214.846	36.6575	8.4986		1.7298	4.2882	3.8229	8.5027	5.9984	3.9454		0.007267	1.247e-11	3.515e-09	5.312e-20	1.525e-10	4.592e-05		0.02782	3.395e-10	1.582e-08	7.134e-19	9.605e-10	0.0001006		0.5106	0.1891	-0.1891	0.196	0.6538	0.6538					56.3	AT4G27970, AT5G24030, AT4G27970, AT5G24030, AT4G27970, AT5G24030	BRADI2G15500		GRMZM2G080887, GRMZM2G331393, GRMZM2G518198
Traes_1AL_A8190CDDF	11.4288	29.1892	59.1601	238.908	1.32417	272.418	105.871	69.6705		1.3385	2.323	4.2824	7.3673	6.033	5.4387		0.03826	0.0003265	2.657e-11	3.057e-22	2.43e-15	1.113e-12		0.09911	0.001014	1.531e-10	4.99e-21	3.637e-14	5.361e-12		0.7859	0.0102	-0.0102	0.0208	0.9809	0.9809					59.73
Traes_1AL_A8C52986E	2.89017	16.1621	3.03913	3.53603	0.990633	16.2998	1.03557	1.14327		2.4323	0.1744	0.0708	3.9204	0.2365	0.2151		0.0007199	0.8382	0.9421	2.286e-06	0.8258	0.8408		0.004607	0.8799	0.9524	6.084e-06	0.8577	0.8635		-0.1689	0.3166	-0.3166	0.6894	0.4448	0.4448					45.78	AT3G29000, AT5G39670, AT3G29000, AT5G39670	BRADI1G53830	OS03G0812800, OS03G0812400	GRMZM2G423139
Traes_1AL_A8F13C0C8	84.1853	70.1981	29.9204	15.6376	139.568	15.964	48.363	11.8523		-0.2584	-1.498	-2.0318	-3.1197	-1.5196	-3.4747		0.2908	2.088e-07	2.801e-08	2.296e-22	2.795e-09	6.056e-26		0.4447	1.804e-06	1.13e-07	3.786e-21	1.424e-08	1.758e-24		-0.8557	0.1104	-0.1104	0.0067	0.7947	0.7947					40.79	AT4G03175, AT2G40120, AT4G03175, AT2G40120	BRADI2G22760	OS05G0466900	GRMZM2G088409, GRMZM2G068192
Traes_1AL_A94F1853B	537.285	449.086	216.495	177.428	225.977	118.08	109.065	66.5504		-0.257	-1.3162	-1.4796	-0.8957	-1.0488	-1.7472		0.1372	4.64e-13	6.679e-14	3.164e-06	4.347e-08	5.646e-18		0.2584	1.837e-11	5.203e-13	8.281e-06	1.849e-07	5.418e-17		-0.7647	0.7303	-0.7303	0.0271	0.0397	0.0397				Plastid-lipid associated protein PAP / fibrillin family protein [Source:Projected from Arabidopsis thaliana (AT2G35490) TAIR;Acc:AT2G35490]	45.2	AT2G35490	BRADI3G34400	OS10G0575700	GRMZM2G003318
Traes_1AL_A970EBB27	51.307	21.7882	15.1862	10.5497	294.757	85.6181	137.426	70.2385		-1.2135	-1.7164	-1.9265	-1.7559	-1.0958	-2.0367		8.257e-05	2.276e-06	1.408e-05	1.596e-10	3.728e-05	1.335e-13		0.0008319	1.424e-05	3.962e-05	7.198e-10	0.0001033	7.122e-13		-0.3258	-0.8457	0.8457	0.431	0.0082	0.0082				MATE efflux family protein [Source:Projected from Arabidopsis thaliana (AT1G51340) TAIR;Acc:AT1G51340]	39.66	AT1G51340	BRADI3G23150	OS10G0206800	GRMZM5G870170
Traes_1AL_A982D9220	0	0.809667	10.4095	0.454967	0	4.0428	1.18947	1.00457		2.6387	6.0482	2.4552	5.1579	3.4535	3.0089		0.1292	0.0002729	0.2048	0.001884	0.04693	0.08941		NA	0.0008688	0.2583	0.003405	0.07162	0.1165		0.2494	0.0491	-0.0491	0.5514	0.9082	0.9082					56.55			OS03G0368900	GRMZM2G040638
Traes_1AL_A9D90A3D3	92.3245	62.8855	24.9767	32.9934	69.623	7.89667	28.3349	15.5737		-0.5484	-1.9051	-1.3299	-2.9257	-1.306	-2.081		0.1016	3.9e-07	0.0007348	4.207e-11	0.0003208	7.737e-08		0.2067	3.093e-06	0.001575	2.053e-10	0.0007633	2.312e-07		-0.6432	0.4821	-0.4821	0.0853	0.2263	0.2263					42.41		BRADI4G21860		GRMZM2G160391, GRMZM2G154014
Traes_1AL_A9E395016	0.241467	0.7232	0	0	0.760267	0	0	0		0.7197	-0.6418	-0.388	-1.4146	-1.4583	-1.4594		0.6981	0.7232	0.8305	0.4409	0.4269	0.4268		NA	NA	NA	NA	NA	NA		-0.7463	0.1034	-0.1034	0.0335	0.8074	0.8074					49.04		BRADI4G02287, BRADI4G02240	OS12G0608500, OS12G0608900, OS12G0608500, OS12G0608900	GRMZM2G332821
Traes_1AL_A9E8A8D57	13.2292	12.7376	2.1202	3.50687	16.0991	1.37317	7.0162	1.64227		-0.0516	-2.3329	-1.3413	-3.1976	-1.2285	-3.0767		0.9029	0.0005681	0.043	1.931e-05	0.01109	9.645e-06		0.9404	0.001634	0.06452	4.585e-05	0.0196	2.3e-05		-0.7192	0.1908	-0.1908	0.0444	0.6508	0.6508					41.02
Traes_1AL_A9F5C7665	24.7369	19.322	9.8424	8.8336	36.0644	7.4575	12.6958	12.9714		-0.3692	-1.3	-0.9355	-2.4187	-1.4929	-1.4399		0.2173	0.0008705	0.03162	9.797e-09	1.018e-05	1.49e-05		0.3605	0.002362	0.04898	3.483e-08	3.08e-05	3.472e-05		-0.7464	-0.0191	0.0191	0.0334	0.9642	0.9642					41.92	AT2G02955	BRADI1G56620	OS05G0352700	GRMZM2G307720
Traes_1AL_A9FB6BF52	503.806	513.823	1091.82	3728.65	455.844	2544.07	1037.7	1423.18		0.0282	1.1069	2.8648	2.4646	1.1794	1.6321		0.9321	0.0008227	4.506e-18	7.714e-14	0.0003558	7.569e-07		0.9587	0.002251	6.688e-17	5.422e-13	0.0008402	2.043e-06		0.8007	-0.0835	0.0835	0.0169	0.8442	0.8442					46.73		BRADI2G29960		GRMZM2G006745
Traes_1AL_AA9FEE472	6.93333	10.8959	4.1741	15.6482	8.8163	7.54323	15.9564	13.3762		0.6667	-0.7871	0.9694	-0.1577	0.8418	0.5558		0.2428	0.2607	0.1316	0.7908	0.1216	0.3142		0.3904	0.3375	0.1752	0.8207	0.1663	0.3646		0.5639	-0.3	0.3	0.1455	0.4704	0.4704					48.87	AT1G15130	BRADI3G29880	OS10G0495300	GRMZM2G082529, GRMZM2G168855
Traes_1AL_AAB83FA9B	1018.8	999.975	5593.49	4428.95	68.7848	3285.23	798.582	1245.18		-0.0259	2.4346	2.0991	5.5222	3.5013	4.136		0.9492	2.085e-09	2.471e-07	6.845e-41	2.377e-17	1.248e-23		0.9698	3.214e-08	8.846e-07	4.593e-39	4.961e-16	2.71e-22		0.5459	0.4547	-0.4547	0.1616	0.2577	0.2577					43.72	AT5G61690, AT5G61730, AT3G47730	BRADI3G35400	OS08G0398000	GRMZM2G142249
Traes_1AL_AAF8D8497	9.69763	15.5679	1.97903	4.63507	4.92993	5.03437	2.82197	2.9865		0.7162	-2.1078	-1.2869	-0.007	-0.8651	-0.5984		0.06044	0.0024	0.06675	0.9898	0.1725	0.3126		0.1402	0.005718	0.09565	0.9912	0.2266	0.3629		-0.5591	0.4017	-0.4017	0.1497	0.3239	0.3239					46.11
Traes_1AL_AB3B8B93E	133.092	14.7912	1248.26	1284.31	2.30807	1165.77	176.881	251.961		-2.9599	3.0607	3.0983	8.3655	5.7872	6.2702		0.002691	0.001716	0.001512	2.988e-16	1.635e-08	9.293e-10		0.01297	0.004264	0.003066	2.749e-15	7.402e-08	3.348e-09		0.6392	0.1826	-0.1826	0.0879	0.6651	0.6651					58.85		BRADI2G27680
Traes_1AL_AB89C36F8	601.978	823.927	772.78	347.117	133.505	631.535	292.438	232.801		0.4517	0.3614	-0.7361	2.2326	1.1308	0.7978		0.07726	0.1595	0.005673	1.239e-17	1.762e-05	0.002576		0.1686	0.2212	0.01031	1.321e-16	5.141e-05	0.004379		-0.1415	0.6477	-0.6477	0.7383	0.0824	0.0824					50.82	AT2G28315	BRADI3G28920	OS10G0479700	GRMZM2G048434, GRMZM2G462081
Traes_1AL_AC276011F	40.5462	60.6033	69.6879	62.9456	42.8958	141.568	108.785	106.714		0.5704	0.7513	0.6718	1.7182	1.3476	1.3114		0.003356	0.0003215	0.004775	3.022e-22	5.965e-14	2.821e-13		0.01539	0.001	0.008811	4.935e-21	7.024e-13	1.45e-12		0.647	-0.5567	0.5567	0.0829	0.1518	0.1518					41.18	AT4G28600	BRADI3G28490	OS10G0471400	GRMZM2G117763
Traes_1AL_ACD6F45B9	61.0611	67.4654	26.1913	30.1846	267.432	31.7728	61.4208	18.7847		0.1347	-1.2091	-0.802	-3.1155	-2.1128	-3.8178		0.5523	1.489e-05	0.008489	2.163e-34	1.735e-21	1.871e-43		0.692	7.178e-05	0.01488	9.076e-33	6.258e-20	2.426e-41		-0.7305	-0.181	0.181	0.0396	0.668	0.668				Major facilitator superfamily protein [Source:Projected from Arabidopsis thaliana (AT1G64890) TAIR;Acc:AT1G64890]	47.46	AT1G64890	BRADI2G26710	OS05G0389400	GRMZM2G053921
Traes_1AL_AD08011AD	466.057	106.351	137.2	47.5504	102.346	129.406	106.543	27.6994		-2.1129	-1.7458	-3.0483	0.3413	0.0606	-1.8505		5.661e-09	1.839e-06	3.794e-14	0.3564	0.87	2.898e-06		2.511e-07	1.185e-05	3.048e-13	0.4125	0.895	7.327e-06		-0.7766	0.3435	-0.3435	0.0234	0.4048	0.4048					58.17	AT4G25190	BRADI3G33070	OS10G0554900	GRMZM2G097404
Traes_1AL_AD33CD5F6	36.6083	19.5838	5.03647	2.72987	44.1733	4.9038	16.2864	5.4118		-0.887	-2.9144	-2.98	-3.0432	-1.4421	-2.9265		0.00539	7.677e-09	2.699e-06	1.632e-10	3.057e-05	4.83e-11		0.02218	1.009e-07	8.389e-06	7.35e-10	8.589e-05	1.969e-10		-0.8226	-0.0749	0.0749	0.0122	0.86	0.86					42.18		BRADI2G19830
Traes_1AL_AD351F492	8.96167	2.4792	20.0066	9.27007	6.67767	8.55587	4.18313	4.71823		-1.774	1.1737	-0.1134	0.2707	-0.6629	-0.6256		0.01194	0.05895	0.8779	0.6819	0.3497	0.3738		0.04064	0.09384	0.8992	0.7314	0.4177	0.4259		-0.0213	0.3035	-0.3035	0.9601	0.4649	0.4649					59.15		BRADI3G32130	OS10G0536700	GRMZM2G085198
Traes_1AL_AD4385E2E	983.263	584.429	3817.2	3916.65	226.496	2146.26	716.325	1512		-0.7446	1.9419	1.975	3.2191	1.6479	2.7172		0.04343	1.318e-07	8.36e-08	3.148e-18	8.739e-06	2.035e-13		0.1092	1.215e-06	3.181e-07	3.566e-17	2.669e-05	1.063e-12		0.6144	0.3804	-0.3804	0.1051	0.3525	0.3525					45.97	AT3G54100, AT5G01100, AT2G37980, AT3G54100, AT5G01100, AT2G37980	BRADI2G23650	OS05G0451900	GRMZM2G020856, GRMZM2G399362
Traes_1AL_ADC801BEB	72.4119	155.562	32.6568	41.0378	65.28	180.359	22.2761	3.86653		1.0895	-1.1343	-0.7585	1.4496	-1.5131	-3.9051		0.04733	0.04661	0.1966	0.008314	0.008335	7.479e-09		0.1165	0.0765	0.2494	0.01356	0.01513	2.473e-08		-0.6355	0.2868	-0.2868	0.0904	0.491	0.491					53.31		BRADI3G36540		GRMZM2G414278
Traes_1AL_AE0622D50	975.848	780.444	1258.75	1026.09	1184.12	3469.7	4341.53	4579.52		-0.3221	0.3652	0.0519	1.5473	1.8685	1.9456		0.1701	0.1205	0.8277	3.503e-11	1.191e-15	7.653e-17		0.3025	0.1745	0.8562	1.729e-10	1.881e-14	6.189e-16		0.5498	-0.806	0.806	0.158	0.0157	0.0157					43.33		BRADI2G19326	OS05G0524400	GRMZM2G004932
Traes_1AL_AE0660A78	4925.12	4934.56	5475.83	5180.4	3627.83	1525.98	2359.09	1216.39		0.0026	0.1517	0.073	-1.2395	-0.6163	-1.5647		0.9943	0.679	0.8423	0.0007348	0.09289	2.029e-05		0.9968	0.7448	0.8687	0.001415	0.1313	4.648e-05		-0.4218	0.8454	-0.8454	0.2979	0.0082	0.0082					50.04	AT3G57260, AT3G57270, AT3G57240, AT4G16260, AT3G57260, AT3G57270, AT3G57240, AT4G16260	BRADI2G27140	OS05G0375400	GRMZM2G137535, GRMZM2G014723
Traes_1AL_AE441D736	166.069	108.513	245.471	68.6235	123.011	364.95	98.9398	103.801		-0.6009	0.5796	-1.2119	1.5574	-0.3062	-0.2418		2.066e-05	3.422e-05	1.074e-09	3.002e-31	0.0448	0.109		0.0002717	0.0001464	5.115e-09	1.001e-29	0.06873	0.1397		-0.36	-0.1028	0.1028	0.3811	0.8086	0.8086					48.64
Traes_1AL_AE70DFDF3	93.7496	55.1294	29.5768	28.5475	111.14	11.7559	41.2635	16.4634		-0.7743	-1.6353	-1.4592	-3.1702	-1.4258	-2.7372		1.363e-05	1.143e-12	4.891e-08	2.836e-26	9.034e-13	1.42e-26		0.0001927	4.059e-11	1.912e-07	6.389e-25	8.608e-12	4.445e-25		-0.7397	0.2655	-0.2655	0.0359	0.5251	0.5251				CONTAINS InterPro DOMAIN/s: Sgf11, transcriptional regulation (InterPro:IPR013246); Has 30201 Blast hits to 17322 proteins in 780 species: Archae - 12; Bacteria - 1396; Metazoa - 17338; Fungi - 3422; Plants - 5037; Viruses - 0; Other Eukaryotes - 29 /.../urce: NCBI BLink). [Source:Projected from Arabidopsis thaliana (AT5G58575) TAIR;Acc:AT5G58575]	45.45	AT5G58575	BRADI2G29550	OS05G0351500	GRMZM2G093325
Traes_1AL_AEBCF33491	6.88507	0.649767	81.8891	264.867	0	38.9016	17.2819	77.0715		-3.0679	3.497	5.1424	7.5546	6.4199	8.522		0.002197	5.115e-06	1.856e-11	1.163e-08	1.407e-06	1.064e-10		0.01107	2.863e-05	1.087e-10	4.093e-08	4.819e-06	4.195e-10		0.8221	0.1098	-0.1098	0.0123	0.7958	0.7958					70.72
Traes_1AL_AEC103E02	0	5.2005	4.90267	8.331	0	1.81777	0	0.280667		4.9943	4.7893	5.6456	4.0605	0.6414	1.9685		0.001661	0.003035	0.0005126	0.01295	0.7461	0.2773		0.008873	0.007013	0.001127	0.02044	0.793	0.3263		0.2953	0.6423	-0.6423	0.4777	0.0859	0.0859					60.57		BRADI3G29580	OS10G0490100	GRMZM2G073114, GRMZM2G418833
Traes_1AL_AF222553D	83.3416	61.2954	36.3231	20.7006	103.944	11.8537	29.6144	19.8515		-0.4332	-1.1627	-1.7778	-3.1175	-1.8041	-2.3951		0.08074	3.266e-05	4.259e-07	4.385e-19	8.064e-11	1.024e-15		0.1743	0.0001406	1.476e-06	5.378e-18	5.323e-10	7.096e-15		-0.8045	0.2896	-0.2896	0.016	0.4866	0.4866				RAC-like 3 [Source:Projected from Arabidopsis thaliana (AT4G35020) TAIR;Acc:AT4G35020]	44.3	AT4G35020, AT4G35950, AT2G17800, AT3G51300	BRADI3G60900	OS02G0834000	GRMZM2G375002
Traes_1AL_AF30A192F	23.5581	22.4166	53.2964	99.0875	14.5741	89.8409	22.998	44.1681		-0.0693	1.1297	1.973	2.5781	0.6496	1.5695		0.892	0.02636	0.0001243	3.026e-07	0.2159	0.002096		0.9345	0.04648	0.0003022	8.924e-07	0.2759	0.003615		0.6455	0.1389	-0.1389	0.0838	0.743	0.743					56.79				GRMZM5G825834
Traes_1AL_B01B26670	459.747	310.934	108.082	49.4933	494.951	51.5404	58.932	22.9351		-0.5622	-2.0694	-3.0623	-3.208	-3.0534	-4.4092		0.04115	5.99e-13	1.341e-20	1.678e-26	3.922e-25	1.269e-41		0.1048	2.29e-11	3.295e-19	3.859e-25	2.172e-23	1.443e-39		-0.9409	0.3551	-0.3551	0.0005	0.3881	0.3881					41.14	AT3G63490	BRADI2G26940	OS05G0388500	GRMZM2G005973
Traes_1AL_B060AC908	4.06897	2.26767	1.4665	2.1711	20.8744	8.0474	0.325633	0		-0.7993	-1.249	-1.6225	-1.2341	-5.0182	-6.2563		0.5322	0.3588	0.2813	0.3133	0.0007038	0.0001507		0.6752	0.4401	0.3413	0.3674	0.001578	0.0003083		-0.7124	-0.0941	0.0941	0.0474	0.8246	0.8246				purine permease 4 [Source:Projected from Arabidopsis thaliana (AT1G30840) TAIR;Acc:AT1G30840]	59.85	AT1G30840	BRADI2G17050	OS05G0556800	GRMZM2G069016
Traes_1AL_B07DFAE2B	1.8093	2.33377	0	1.23197	0.1905	0	0	1.5036		0.4598	-3.2918	-0.2757	-0.5954	-0.6784	2.4553		0.6483	0.04866	0.832	0.7458	0.7122	0.08143		NA	NA	0.8599	0.7865	0.763	0.1069		-0.0304	0.4995	-0.4995	0.943	0.2076	0.2076					61.45			OS10G0559400
Traes_1AL_B084BAB71	122.93	50.41	44.6425	26.599	72.343	10.2704	25.6438	15.9959		-1.2711	-1.43	-2.2901	-2.5562	-1.4931	-2.1483		3.59e-07	1.305e-07	4.72e-11	3.481e-13	2.771e-07	1.162e-11		9.211e-06	1.206e-06	2.642e-10	2.257e-12	1.05e-06	5.042e-11		-0.7494	0.5232	-0.5232	0.0323	0.1833	0.1833					43.61				GRMZM2G113579
Traes_1AL_B14164599	100.573	54.7053	40.9726	31.7906	271.375	79.5888	41.279	28.6963		-0.8802	-1.3185	-1.5509	-1.7754	-2.7102	-3.2405		0.001655	1.423e-05	8.591e-06	1.705e-10	1.19e-20	1.524e-26		0.00885	6.905e-05	2.49e-05	7.664e-10	3.878e-19	4.763e-25		-0.8471	-0.2304	0.2304	0.0079	0.583	0.583					65.92
Traes_1AL_B142A2977	64.5884	45.9777	688.118	1469.73	0.182	632.963	223.4	315.074		-0.4559	3.2129	4.247	9.8399	8.4235	8.8908		0.6549	0.001582	2.976e-05	4.099e-16	3.381e-12	1.998e-13		0.7736	0.003975	7.978e-05	3.719e-15	2.878e-11	1.044e-12		0.747	0.2407	-0.2407	0.0332	0.5658	0.5658					55.69
Traes_1AL_B14FE48AF	12.8986	4.3304	11.2883	4.18007	13.0962	6.161	8.38853	3.88753		-1.5878	-0.2075	-1.9296	-1.1392	-0.6452	-1.539		0.005245	0.7067	0.01725	0.05444	0.2394	0.0114		0.02173	0.7686	0.02832	0.0762	0.3016	0.01745		-0.6936	0.0052	-0.0052	0.0564	0.9902	0.9902					46.25	AT2G33860	BRADI2G19867	OS05G0515400	GRMZM2G441325
Traes_1AL_B1670498C	0.482967	2.22267	3.1452	0.909967	5.50727	8.56957	4.07687	4.72917		1.7428	2.2965	1.2291	0.6498	-0.4206	-0.2239		0.09503	0.03259	0.3454	0.2851	0.5301	0.7308		0.1967	0.05599	0.4084	0.3378	0.5972	0.768		0.1001	-0.8229	0.8229	0.8136	0.0121	0.0121					45.13		BRADI2G34102	OS02G0321000	GRMZM2G151975
Traes_1AL_B16F830DB	599.075	309.522	429.967	105.485	547.877	179.401	182.507	139.256		-0.9489	-0.4694	-2.3614	-1.6142	-1.5814	-1.9744		8.312e-07	0.01572	3.338e-25	1.033e-15	1.991e-15	1.686e-22		1.889e-05	0.02952	2.534e-23	8.961e-15	3.028e-14	3.149e-21		-0.917	0.248	-0.248	0.0013	0.5536	0.5536					43.85
Traes_1AL_B17E6CD28	25.7211	13.132	0	0	63.9468	1.06363	3.7988	0.5613		-0.9268	-6.5473	-5.9328	-5.5391	-4.0331	-6.1938		0.07614	3.807e-06	4.064e-05	2.693e-10	3.835e-10	1.739e-10		0.1669	2.22e-05	0.0001067	1.178e-09	2.252e-09	6.709e-10		-0.8444	-0.082	0.082	0.0084	0.8469	0.8469				TRICHOME BIREFRINGENCE-LIKE 33 [Source:Projected from Arabidopsis thaliana (AT2G40320) TAIR;Acc:AT2G40320]	54.52	AT2G40320, AT3G11030	BRADI2G28100	OS05G0356700
Traes_1AL_B1B5EA42D	119.129	281.172	213.483	160.423	87.9391	695.934	711.145	534.753		1.2339	0.8465	0.5761	2.9741	3.0076	2.597		2.626e-07	0.0005527	0.02633	7.419e-36	8.876e-37	1.105e-27		7.055e-06	0.001596	0.04152	3.504e-34	1.339e-34	3.879e-26		0.5664	-0.4995	0.4995	0.1432	0.2075	0.2075				Mitochondrial substrate carrier family protein [Source:Projected from Arabidopsis thaliana (AT5G46800) TAIR;Acc:AT5G46800]	48.19	AT5G46800	BRADI3G34090	OS10G0573800	GRMZM2G024823
Traes_1AL_B1D1B1328	26.9456	14.6381	1.4665	2.27487	6.26257	0.991533	4.41357	3.1491		-0.8816	-3.8925	-2.8558	-2.6482	-0.4738	-1.0595		0.0433	4.573e-07	0.0001331	0.005286	0.4312	0.107		0.109	3.551e-06	0.0003222	0.008903	0.5006	0.1373		-0.6319	0.3495	-0.3495	0.0928	0.396	0.396					38.37	AT5G18870, AT5G18860, AT5G18890
Traes_1AL_B1DD25728	8.71067	5.52457	0.759767	0	7.02867	0.991533	3.5319	1.06357		-0.6388	-3.1859	-4.5897	-2.889	-1.0247	-2.5874		0.2965	0.001818	0.002132	0.004227	0.1464	0.004684		0.4512	0.004482	0.004208	0.007227	0.1961	0.007639		-0.8195	-0.0473	0.0473	0.0128	0.9114	0.9114					39.91	AT1G17450, AT1G58766, AT1G59077, AT1G59453		OS02G0316900
Traes_1AL_B23CA03E6	1.38017	1.5947	15.3984	11.9253	2.03597	7.39907	9.90363	22.2978		-0.0028	3.3087	2.252	1.7781	2.1924	3.3811		0.9974	2.789e-06	0.005305	0.003648	0.0001625	4.612e-10		0.9986	1.696e-05	0.009703	0.006301	0.0004066	1.709e-09		0.8857	-0.2388	0.2388	0.0034	0.5689	0.5689					41.79	AT3G27930	BRADI2G15550	OS05G0577800	GRMZM2G063025
Traes_1AL_B2719B0C3	39.124	49.6404	82.2268	220.137	45.6902	156.826	63.304	98.6603		0.3462	1.0418	2.3984	1.7622	0.4759	1.1093		0.3117	0.002578	3.398e-12	7.825e-08	0.1584	0.0008031		0.4677	0.006079	2.156e-11	2.477e-07	0.2101	0.001478		0.7603	-0.0515	0.0515	0.0285	0.9036	0.9036					45.41	AT5G08200, AT5G23130, AT5G08200, AT5G23130	BRADI3G29280	OS10G0485500	GRMZM2G048559, GRMZM2G113781
Traes_1AL_B31DC4745	30.2228	22.8375	4.41047	2.331	41.6326	8.77223	12.6558	3.1491		-0.4184	-2.6847	-3.5255	-2.2061	-1.7188	-3.7432		0.3313	4.637e-06	2.514e-05	1.062e-05	0.0002227	1.549e-09		0.4879	2.633e-05	6.813e-05	2.608e-05	0.0005442	5.472e-09		-0.8999	-0.0787	0.0787	0.0023	0.853	0.853					67.6	AT4G12700, AT2G04280, AT4G12700, AT2G04280	BRADI3G27870	OS10G0456400	GRMZM6G866436, GRMZM2G118433
Traes_1AL_B331E8B19	149.726	98.2818	43.6604	10.1985	3.1952	3.34713	0.976867	0.8626		-0.5862	-1.706	-3.4964	-0.1149	-1.3288	-1.6881		0.4709	0.03795	9.014e-05	0.9077	0.2235	0.1365		0.6214	0.06397	0.0002241	0.9218	0.2844	0.1715		-0.5465	0.887	-0.887	0.1611	0.0033	0.0033					45.31	AT2G37700, AT1G02205, AT1G02190	BRADI3G28450	OS10G0471100	GRMZM2G066578
Traes_1AL_B33A889C4	87.171	43.2106	1099.22	635.11	48.0592	695.527	217.341	424.724		-0.9912	3.6067	2.8108	3.7962	2.1433	3.096		0.05571	1.48e-12	4.117e-08	1.119e-13	2.971e-05	1.44e-09		0.1319	5.145e-11	1.625e-07	7.716e-13	8.363e-05	5.104e-09		0.6977	-0.0161	0.0161	0.0543	0.9698	0.9698					42.54	AT5G04980	BRADI2G21850	OS05G0489000	GRMZM2G157267
Traes_1AL_B3737F042	135.066	238.27	154.407	202.176	23.0542	147.478	96.7295	130.049		0.819	0.2027	0.6332	2.66	2.0582	2.473		0.007992	0.5199	0.04923	1.804e-15	1.016e-09	1.327e-13		0.02995	0.5997	0.07281	1.528e-14	5.558e-09	7.077e-13		0.4146	0.587	-0.587	0.3071	0.126	0.126					49.61
Traes_1AL_B39515B38	84.4165	23.4858	76.3804	35.0337	122.532	155.327	64.7945	31.5591		-1.8418	-0.1465	-1.2523	0.3263	-0.9103	-1.9173		3.966e-07	0.6792	0.002077	0.3377	0.009083	1.514e-07		9.985e-06	0.745	0.004109	0.393	0.01636	4.391e-07		-0.459	-0.3962	0.3962	0.2526	0.3312	0.3312					45.72	AT4G28580, AT3G58970, AT4G28580, AT3G58970	BRADI3G32490	OS03G0137700	GRMZM2G145794, GRMZM2G453832
Traes_1AL_B3C4E79BC	166.285	146.586	81.5405	42.631	165.92	31.5545	67.7013	44.5782		-0.1817	-0.9959	-1.695	-2.4591	-1.2906	-1.8793		0.4145	3.202e-05	2.689e-09	1.831e-19	6.15e-08	5.005e-14		0.5697	0.0001383	1.227e-08	2.338e-18	2.558e-07	2.805e-13		-0.8265	0.3389	-0.3389	0.0114	0.4115	0.4115				Tetrapyrrole (Corrin/Porphyrin) Methylases [Source:Projected from Arabidopsis thaliana (AT1G45110) TAIR;Acc:AT1G45110]	42.69	AT1G45110	BRADI3G26680	OS10G0414500	GRMZM2G035594
Traes_1AL_B3C5E0C2E	129.944	181.307	225.914	561.828	90.4636	307.496	260.477	339.442		0.4845	0.7998	2.0832	1.7563	1.5204	1.9021		0.03063	0.0004414	5.426e-20	5.495e-15	1.323e-11	1.535e-17		0.08377	0.001314	1.178e-18	4.42e-14	1.009e-10	1.378e-16		0.922	0.0454	-0.0454	0.0011	0.915	0.915					40.98	AT3G14595	BRADI2G16440	OS05G0564800	GRMZM2G022453, GRMZM2G021877
Traes_1AL_B3E4C9B23	25.4675	3.5338	29.9348	33.4904	31.7504	45.5026	30.7242	9.80807		-2.8308	0.208	0.0833	0.478	-0.055	-1.6551		1.129e-10	0.525	0.8237	0.1034	0.8556	9.476e-06		7.785e-09	0.6045	0.8528	0.1364	0.8829	2.262e-05		0.0296	-0.2425	0.2425	0.9445	0.5628	0.5628					60.9
Traes_1AL_B421C28B8	75.3006	25.9282	101.492	33.3261	37.5324	19.3667	17.0173	27.7193		-1.517	0.4262	-1.2679	-0.8949	-1.1226	-0.4532		3.951e-10	0.05971	4.401e-05	0.002426	0.000172	0.09152		2.392e-08	0.09488	0.0001149	0.004314	0.0004285	0.119		-0.3779	0.6308	-0.6308	0.3561	0.0936	0.0936					43.54	AT1G13570	BRADI2G25340		GRMZM2G133021
Traes_1AL_B427A0153	88.9909	17.1551	1077.31	956.156	17.0655	2616.54	532.979	644.801		-2.2292	3.4083	3.2431	6.8602	4.678	4.9388		0.02075	0.0003594	0.0006921	9.188e-13	1.128e-06	2.75e-07		0.06215	0.001102	0.00149	5.631e-12	3.923e-06	7.778e-07		0.7095	-0.1582	0.1582	0.0487	0.7083	0.7083					55.06
Traes_1AL_B45E02BBA	190.965	149.354	126.868	37.5247	142.367	85.8238	89.8525	86.8035		-0.3446	-0.5664	-2.2612	-0.6918	-0.6576	-0.711		0.1537	0.0234	7.929e-13	0.00677	0.009146	0.004903		0.2808	0.04185	5.423e-12	0.01121	0.01646	0.007973		-0.8433	0.0967	-0.0967	0.0085	0.8198	0.8198					43.82
Traes_1AL_B4CB8A79C	141.97	144.974	135.299	195.631	212.496	42.2723	68.5333	70.8384		0.029	-0.0788	0.5321	-2.2455	-1.6181	-1.5831		0.9249	0.8019	0.09614	1.159e-11	3.438e-07	5.849e-07		0.954	0.8495	0.1324	6.106e-11	1.286e-06	1.598e-06		-0.3603	0.5907	-0.5907	0.3806	0.1231	0.1231					46.72	AT3G18660, AT1G77130	BRADI2G24737	OS05G0426400	GRMZM2G058472
Traes_1AL_B4D55A0CE	53.6197	57.8907	54.7969	124.031	75.7838	77.5838	52.7533	66.7705		0.11	0.0362	1.035	-0.0066	-0.525	-0.1956		0.7003	0.9042	0.00065	0.9815	0.06823	0.4887		0.8083	0.9259	0.001406	0.9843	0.09996	0.5407		0.411	0.0097	-0.0097	0.3118	0.9818	0.9818					45.78	AT5G17910, AT2G29620, AT1G07330, AT5G58880	BRADI2G21737	OS05G0490400	GRMZM2G117344
Traes_1AL_B4E25B4C7	3.6432	4.09953	8.94887	5.41207	3.9442	13.9699	2.98257	0		0.0907	1.2064	0.3597	1.7629	-0.3894	-4.0555		0.9022	0.1007	0.6801	0.00855	0.6201	0.004882		0.94	0.1494	0.7281	0.01392	0.681	0.007941		-0.315	0.2759	-0.2759	0.4473	0.5083	0.5083					51.4
Traes_1AL_B55CC2568	214.958	192.638	77.3461	63.7574	167.815	25.567	85.5108	50.3676		-0.1593	-1.4457	-1.4954	-2.6658	-0.9717	-1.7159		0.4234	5.555e-11	1.405e-09	5.324e-24	5.847e-06	4.737e-14		0.5777	1.287e-09	6.605e-09	1.009e-22	1.831e-05	2.661e-13		-0.6872	0.4358	-0.4358	0.0597	0.2804	0.2804				Cytochrome P450 superfamily protein [Source:Projected from Arabidopsis thaliana (AT3G53130) TAIR;Acc:AT3G53130]	41.54	AT3G53130	BRADI3G32690	OS10G0546600	GRMZM2G143202
Traes_1AL_B5662F912	72.1892	65.3211	20.2577	17.6196	96.0624	20.6678	47.3028	40.7145		-0.1553	-1.8326	-1.7131	-2.1579	-1.0254	-1.2513		0.4829	3.495e-10	5.01e-07	1.184e-14	1.155e-05	1.603e-07		0.6322	6.622e-09	1.719e-06	9.156e-14	3.463e-05	4.637e-07		-0.6684	-0.1672	0.1672	0.07	0.6923	0.6923					48.98	AT1G07210	BRADI3G30060, BRADI2G58736	OS10G0500500	GRMZM2G135095, GRMZM2G096424, GRMZM2G135095, GRMZM2G096424
Traes_1AL_B5C73E7E6	220.869	180.595	484.46	339.942	144.609	661.008	295.588	324.553		-0.2842	1.1353	0.6068	2.1824	1.0298	1.1609		0.1446	4.393e-09	0.002974	6.818e-30	1.35e-07	2.493e-09		0.2687	6.193e-08	0.005712	2.042e-28	5.347e-07	8.631e-09		0.5278	-0.0892	0.0892	0.1789	0.8336	0.8336					44.03	AT3G51470	BRADI3G32240	OS10G0541200	GRMZM2G057768, GRMZM2G009163
Traes_1AL_B5CB664F1	29.4229	37.862	5.80717	18.4549	15.6818	0	4.11333	0.5613		0.3721	-2.459	-0.6399	-5.6121	-1.898	-4.1008		0.2358	7.791e-07	0.128	1.798e-05	0.0002448	3.487e-06		0.3824	5.634e-06	0.1708	4.284e-05	0.0005944	8.742e-06		-0.5041	0.6979	-0.6979	0.2027	0.0543	0.0543					55.56	AT2G30570	BRADI2G20380	OS01G0773700	AC190623.3_FG001
Traes_1AL_B5E708C85	3.77307	2.086	10.6131	0	14.0712	3.29327	0.709967	0.720667		-0.8484	1.4778	-3.424	-1.9616	-4.0437	-4.0909		0.2092	0.01187	0.02262	0.001124	1.939e-05	1.477e-05		0.3508	0.02308	0.0362	0.002103	5.617e-05	3.444e-05		-0.7569	-0.0151	0.0151	0.0297	0.9717	0.9717					44.1	AT2G45010, AT5G51400	BRADI3G33330	OS10G0560200
Traes_1AL_B67A26E2B	1.038	5.45843	23.1073	18.5693	1.47207	2.4368	3.60173	7.3412		2.0971	4.1314	3.6166	0.8247	1.1587	2.1751		0.02527	6.849e-06	0.0001622	0.3815	0.1988	0.01025		0.07247	3.681e-05	0.0003872	0.4383	0.2568	0.01581		0.6491	0.4335	-0.4335	0.0816	0.2833	0.2833					43.54	AT4G36210, AT2G18100	BRADI3G30610	OS10G0512100	GRMZM5G886799
Traes_1AL_B685D719F	146.658	209.398	160.193	79.0673	266.412	126.703	151.918	144.493		0.5076	0.1268	-0.8469	-1.0719	-0.8047	-0.8809		0.1222	0.704	0.01883	0.001254	0.01445	0.007483		0.2372	0.7664	0.03065	0.002331	0.0249	0.01181		-0.6969	-0.242	0.242	0.0548	0.5636	0.5636					40.67	AT4G33210	BRADI3G26160	OS10G0396400, OS10G0396666	GRMZM2G040182, GRMZM2G150169, GRMZM2G040182, GRMZM2G150169
Traes_1AL_B68AA4C68	1330.73	897.145	2198.73	1634.14	285.224	1087.4	910.442	495.276		-0.5681	0.7228	0.2906	1.9257	1.6698	0.7966		0.01206	0.001391	0.2031	4.27e-17	3.137e-13	0.0005527		0.04099	0.003548	0.2565	4.307e-16	3.249e-12	0.001042		0.2077	0.6982	-0.6982	0.6215	0.0541	0.0541					43.22	AT2G34890, AT4G20320, AT3G12670, AT1G30820, AT2G34890, AT4G20320, AT3G12670, AT1G30820	BRADI2G15810	OS05G0573300	GRMZM5G855337, AC234185.1_FG004
Traes_1AL_B691CBF6F	282.933	145.503	1666.69	980.245	333.805	1169.46	615.072	693.049		-0.9529	2.5444	1.7685	1.7967	0.8767	1.048		0.00333	2.204e-15	4.658e-08	1.927e-08	0.006235	0.001068		0.0153	1.591e-13	1.825e-07	6.587e-08	0.01162	0.001929		0.5891	-0.1481	0.1481	0.1244	0.7263	0.7263					46.45	AT4G03420, AT1G03610, AT4G28150, AT1G73210, AT1G17830, AT4G03420, AT1G03610, AT4G28150, AT1G73210, AT1G17830	BRADI3G29840	OS10G0494000	GRMZM2G020098, GRMZM2G057451
Traes_1AL_B6931117F	23.0154	16.6931	13.4252	2.27487	22.4155	1.54757	6.75603	1.78423		-0.4465	-0.6786	-2.5794	-3.3868	-1.7118	-3.5202		0.2811	0.136	0.0004172	1.69e-06	0.0005746	4.692e-07		0.4342	0.1933	0.0009315	4.571e-06	0.001309	1.295e-06		-0.836	0.3797	-0.3797	0.0097	0.3535	0.3535					42.72			OS08G0205100, OS08G0205150, OS08G0202400	GRMZM5G880361
Traes_1AL_B69FCAA8E	377.949	284.89	1755.92	2892.68	17.4354	1156.67	597.729	1019.38		-0.4018	2.192	2.9026	5.9688	5.0262	5.7881		0.3677	8.389e-07	7.107e-11	1.576e-37	4.8e-27	2.122e-35		0.5244	6.005e-06	3.89e-10	8.291e-36	3.198e-25	1.494e-33		0.7305	0.3197	-0.3197	0.0396	0.4402	0.4402					49.72		BRADI2G22050	OS05G0482400	GRMZM2G167673
Traes_1AL_B6D253895	651.774	967.841	1507.56	1845.26	135.73	1119.5	421.26	248.857		0.5678	1.2018	1.4891	3.0238	1.6223	0.8687		0.09889	0.0004818	1.61e-05	3.182e-18	3.3e-06	0.01321		0.2027	0.001418	4.489e-05	3.603e-17	1.071e-05	0.01999		0.2406	0.6897	-0.6897	0.566	0.0584	0.0584					50.55	AT1G14870, AT1G14880, AT5G35525	BRADI3G46930	OS02G0579800	GRMZM2G151230
Traes_1AL_B6D67577D	98.3861	58.8705	941.326	843.68	58.9648	914.79	761.812	644.238		-0.7303	3.2256	3.0562	3.9123	3.6516	3.4114		0.09735	1.003e-13	2.267e-12	2.005e-19	4.017e-17	3.991e-15		0.2002	4.798e-12	1.468e-11	2.55e-18	8.095e-16	2.554e-14		0.8068	-0.1821	0.1821	0.0155	0.6661	0.6661					59.34	AT5G64250	BRADI3G38730	OS08G0485400	GRMZM2G048616
Traes_1AL_B6F713FA8	5.9035	7.91797	8.17817	13.9321	11.1325	1.8571	2.82197	3.8285		0.3671	0.4184	1.1208	-2.2169	-1.8933	-1.4063		0.7093	0.6778	0.2744	0.03999	0.06872	0.1642		0.8151	0.7437	0.3339	0.05756	0.1006	0.2031		-0.1777	0.5994	-0.5994	0.6738	0.1163	0.1163				P-loop containing nucleoside triphosphate hydrolases superfamily protein [Source:Projected from Arabidopsis thaliana (AT5G27550) TAIR;Acc:AT5G27550]	44.19	AT5G27550	BRADI2G26100	OS05G0397900	GRMZM2G113652, GRMZM5G817395
Traes_1AL_B74AE3E94	277.758	190.803	124.324	77.5468	243.286	83.1439	99.9224	67.204		-0.5454	-1.1536	-1.8871	-1.5188	-1.2787	-1.8629		0.006094	4.429e-08	2.486e-14	2.809e-12	1.332e-09	2.087e-17		0.02431	4.703e-07	2.048e-13	1.605e-11	7.135e-09	1.834e-16		-0.9417	0.324	-0.324	0.0005	0.4336	0.4336					42.24	AT2G19860, AT4G37840, AT4G29130	BRADI2G18877	OS05G0532600
Traes_1AL_B77238310	28.6387	16.7645	13.8188	7.33573	45.6373	12.2681	12.5086	12.992		-0.7514	-1.079	-1.4631	-1.8487	-1.8361	-1.8051		0.01004	0.002178	0.001425	5.118e-08	2.407e-08	2.623e-08		0.03558	0.005253	0.002903	1.658e-07	1.062e-07	8.216e-08		-0.8682	-0.1464	0.1464	0.0052	0.7293	0.7293					42.02	AT3G51010	BRADI2G38140	OS05G0126200	GRMZM2G097736, GRMZM2G453078, GRMZM2G130477
Traes_1AL_B7757AFDC	227.364	110.394	32.798	19.8092	389.801	24.13	55.5861	4.36883		-1.0298	-2.78	-3.1362	-3.8959	-2.7816	-6.3548		0.01199	1.953e-10	9.966e-11	1.513e-18	3.402e-11	9.441e-30		0.04081	3.937e-09	5.362e-10	1.763e-17	2.405e-10	4.131e-28		-0.8991	0.172	-0.172	0.0024	0.6838	0.6838					56.82	AT4G22200	BRADI2G24450	OS05G0428700	GRMZM2G020859, AC234152.1_FG002
Traes_1AL_B77FFBAFC	231.737	172.889	6.53067	6.16207	252.201	12.4545	6.12343	0.720667		-0.411	-4.9273	-5.3123	-4.2564	-5.2165	-7.7441		0.5645	3.421e-10	2.08e-09	1.758e-08	2.67e-11	3.211e-14		0.7023	6.498e-09	9.602e-09	6.037e-08	1.924e-10	1.838e-13		-0.9276	0.2733	-0.2733	0.0009	0.5125	0.5125					54.71	AT1G29930, AT2G34420, AT1G29910, AT1G29920, AT2G34430, AT1G29930, AT2G34420, AT1G29910, AT1G29920, AT2G34430, AT1G29930, AT2G34420, AT1G29910, AT1G29920, AT2G34430, AT1G29930, AT2G34420, AT1G29910, AT1G29920, AT2G34430, AT1G29930, AT2G34420, AT1G29910, AT1G29920, AT2G34430, AT1G29930, AT2G34420, AT1G29910, AT1G29920, AT2G34430, AT1G29930, AT2G34420, AT1G29910, AT1G29920, AT2G34430, AT1G29930, AT2…	BRADI1G12130	OS09G0346500, OS01G0600900, OS01G0720500	GRMZM2G104549, AC208915.3_FG010, GRMZM2G155216, GRMZM2G120619, AC207722.2_FG009, GRMZM2G351977, GRMZM2G104549, AC208915.3_FG010, GRMZM2G155216, GRMZM2G120619, AC207722.2_FG009, GRMZM2G351977, GRMZM2G104549, AC208915.3_FG010, GRMZM2G155216, GRMZM2G120619, AC207722.2_FG009, GRMZM2G351977
Traes_1AL_B7AFED84A	4.61587	1.0314	7.5775	3.69593	2.29013	12.1284	1.79313	3.71043		-2.0137	0.7135	0.0214	2.3731	-0.2626	0.6492		0.009837	0.2428	0.9777	7.339e-05	0.7447	0.3496		0.03506	0.3175	0.982	0.000162	0.7917	0.4013		0.1001	-0.047	0.047	0.8135	0.912	0.912					59.41
Traes_1AL_B82F1573F	15.5617	5.52457	0.759767	0.777	23.4962	2.9746	1.18947	0		-1.41	-3.891	-3.8226	-2.9927	-4.093	-6.5844		0.1338	0.001318	0.004865	0.003641	0.0002684	1.89e-05		0.2538	0.003386	0.008962	0.006289	0.0006474	4.347e-05		-0.931	0.0539	-0.0539	0.0008	0.8992	0.8992					60.13	AT2G38310, AT2G40330, AT5G05440	BRADI2G22510	OS05G0473000	GRMZM2G047677
Traes_1AL_B85068B07	22.568	18.133	14.8293	23.3665	59.2843	11.0594	13.194	10.0438		-0.3185	-0.5848	-0.0833	-2.2543	-2.0666	-2.4236		0.7337	0.5389	0.9315	0.01775	0.0283	0.01067		0.8328	0.6178	0.9438	0.02733	0.04556	0.01641		-0.5958	0.1042	-0.1042	0.1191	0.806	0.806				Histone H4 variant TH011 [Source:UniProtKB/Swiss-Prot;Acc:P62785]	56.07	AT5G59690
Traes_1AL_B889C5671	132.813	82.836	62.3658	33.5813	145.517	54.5735	71.6442	53.9042		-0.6819	-1.0627	-1.7484	-1.3739	-1.0267	-1.434		0.00075	1.871e-06	4.531e-10	6.73e-10	1.206e-06	5.894e-11		0.004755	1.203e-05	2.26e-09	2.794e-09	4.177e-06	2.383e-10		-0.8952	-0.0777	0.0777	0.0027	0.8549	0.8549					40.11	AT3G49410, AT5G24450, AT3G49410, AT5G24450	BRADI5G04847, BRADI5G04840	OS01G0528000	GRMZM2G053008
Traes_1AL_B8FB4A274	147.349	188.333	62.3752	29.7503	207.55	29.0464	82.6964	32.4977		0.3481	-1.2163	-2.0599	-2.7587	-1.3201	-2.6406		0.3125	0.0007577	5.181e-07	3.112e-13	0.0001734	1.005e-12		0.4685	0.002097	1.774e-06	2.033e-12	0.0004319	4.864e-12		-0.8294	0.1855	-0.1855	0.0109	0.66	0.66					40.78	AT3G23640	BRADI1G52510	OS07G0420700	GRMZM2G311969, AC203753.4_FG006
Traes_1AL_B90648BAE	261.787	162.791	3666.41	2517.43	0.909967	8116.51	1444.26	1474.78		-0.6337	3.5513	3.0423	11.7381	9.403	9.4312		0.5604	0.001093	0.005163	2.033e-24	3.137e-16	2.559e-16		0.6989	0.002877	0.009464	3.977e-23	5.455e-15	1.923e-15		0.6725	0.1254	-0.1254	0.0677	0.7673	0.7673					41.33	AT5G38830, AT3G56300	BRADI3G28090	OS10G0463100
Traes_1AL_B9A38E127	31.0866	29.6075	30.7535	8.5677	20.9385	10.8667	7.61987	2.4252		-0.0836	-0.0022	-1.4048	-0.8906	-1.46	-2.9653		0.7784	0.9945	0.002115	0.02057	0.0004389	2.973e-07		0.8643	0.9959	0.004178	0.0313	0.00102	8.38e-07		-0.819	0.6073	-0.6073	0.0129	0.1103	0.1103					42.73
Traes_1AL_B9D6B88FB	97.7995	125.576	22.385	30.6894	203.307	33.0538	48.9718	21.3935		0.3511	-2.1023	-1.4536	-2.5627	-2.0508	-3.2225		0.1976	1.992e-10	2.723e-05	3.353e-17	9.22e-13	4.365e-24		0.3368	4.001e-09	7.343e-05	3.423e-16	8.773e-12	1.01e-22		-0.817	0.028	-0.028	0.0133	0.9475	0.9475					45.16		BRADI2G19660	OS05G0518200	GRMZM2G479987
Traes_1AL_BA0213DE3	413.02	49.0648	4319.58	3941.68	41.9392	7714.1	1561.89	864.617		-2.9282	3.2448	3.1175	7.1916	4.9805	4.1634		0.0007404	0.0001731	0.0003096	1.119e-16	9.419e-09	1.603e-06		0.004709	0.0005879	0.0007055	1.077e-15	4.417e-08	4.177e-06		0.6256	-0.016	0.016	0.0971	0.9699	0.9699					43.39	AT5G46020	BRADI2G19810	OS05G0515900	AC209819.3_FG003
Traes_1AL_BA559DE2A	15.6378	9.6835	3.60117	3.991	14.4212	13.6851	11.3711	7.45927		-0.7179	-2.0347	-2.0234	0.0026	-0.3498	-0.8881		0.09783	0.0006743	0.005059	0.9952	0.4354	0.06305		0.201	0.001895	0.00929	0.9959	0.5048	0.0845		-0.6156	-0.469	0.469	0.1042	0.241	0.241					54.47	AT5G39680	BRADI2G15830	OS05G0572900	GRMZM2G163359
Traes_1AL_BA83A9010	8.6046	12.558	0.353367	0.454967	7.88797	0.3095	0	0		0.5436	-3.9079	-3.2503	-3.865	-5.2972	-5.3341		0.4991	0.002684	0.01608	0.002872	0.0006539	0.0005834		0.6465	0.006296	0.02658	0.005048	0.001475	0.001096		-0.8452	0.3646	-0.3646	0.0082	0.3746	0.3746					61.89	AT4G18425, AT5G46090, AT4G28485	BRADI2G16640	OS05G0562800	GRMZM2G070013
Traes_1AL_BAAF4391C	2.0182	13.8866	1.72823	10.5312	12.1478	5.9629	8.0593	5.19013		2.5139	-0.2374	1.9437	-0.9664	-0.5809	-1.1229		0.01773	0.8427	0.08488	0.344	0.5618	0.2701		0.05513	0.8836	0.1185	0.3996	0.627	0.3187		0.094	-0.2684	0.2684	0.8248	0.5204	0.5204				Histone H3.2 [Source:UniProtKB/Swiss-Prot;Acc:P68428]	45.07		BRADI3G45290, BRADI1G48660, BRADI2G18410, BRADI4G07840		GRMZM2G451254
Traes_1AL_BAB3D977B	5.071	9.41073	1.72823	3.40307	13.3079	2.4368	2.65697	4.074		0.7808	-1.4089	-0.8032	-2.1543	-2.1316	-1.6108		0.5141	0.2804	0.5505	0.08459	0.08467	0.1842		0.6598	0.3589	0.6102	0.1139	0.121	0.2254		-0.5896	-0.0432	0.0432	0.124	0.919	0.919					49.74				GRMZM2G141432
Traes_1AL_BAB8043EB1	82.2902	45.1411	32.0718	27.9909	52.6193	35.6018	20.7618	29.3344		-0.8639	-1.3248	-1.5537	-0.6095	-1.3373	-0.8152		0.0007103	3.993e-06	5.18e-06	0.03229	1.118e-05	0.004167		0.004562	2.315e-05	1.549e-05	0.04735	3.361e-05	0.006854		-0.8517	0.3337	-0.3337	0.0073	0.4192	0.4192					39.71
Traes_1AL_BAF886F30	40.1743	48.9474	69.9035	106.352	91.557	306.048	93.2416	118.096		0.2683	0.7409	1.3788	1.7254	0.029	0.3696		0.3884	0.01974	2.422e-05	1.209e-09	0.9212	0.2023		0.5446	0.03607	6.58e-05	4.854e-09	0.9379	0.2455		0.444	-0.6571	0.6571	0.2704	0.0767	0.0767					53.5	AT1G72750, AT1G17530	BRADI3G31150	OS10G0519700	GRMZM2G368041
Traes_1AL_BB3D071F8	1627.8	691.79	158.812	97.3529	1671.08	167.562	608.597	83.1711		-1.2189	-3.3099	-3.9046	-3.268	-1.4389	-4.2658		0.01055	6.298e-12	3.522e-15	1.125e-11	0.002563	1.417e-18		0.03694	1.844e-10	3.278e-14	5.939e-11	0.00517	1.489e-17		-0.8577	0.0224	-0.0224	0.0065	0.958	0.958					61.26	AT4G27440, AT5G54190, AT4G27440, AT5G54190	BRADI3G57380		GRMZM2G073351, GRMZM2G036455
Traes_1AL_BB4202556	8.0182	16.6805	41.7063	464.725	1.9338	32.6611	63.4703	212.822		1.0514	2.3196	5.7704	3.9717	4.9013	6.6315		0.04937	1.286e-05	5.157e-29	2.151e-10	1.392e-15	8.586e-28		0.1204	6.326e-05	1.035e-26	9.537e-10	2.172e-14	3.053e-26		0.9658	0.069	-0.069	0.0001	0.8711	0.8711					58.2		BRADI1G38270
Traes_1AL_BB9F29953	56.2472	49.7928	11.5488	3.05187	127.141	15.0628	14.6095	5.855		-0.1735	-2.1556	-3.5451	-2.9278	-3.1064	-4.4184		0.5033	1.631e-09	5.712e-09	5.584e-20	3.818e-22	3.227e-26		0.6503	2.594e-08	2.511e-08	7.483e-19	1.493e-20	9.702e-25		-0.9461	-0.0459	0.0459	0.0004	0.9141	0.9141					39.05	AT5G23480, AT5G08430, AT5G63700	BRADI2G25017	OS01G0884500	GRMZM2G408096
Traes_1AL_BBB7C1CEE	94.2768	99.42	361.128	557.568	24.4806	447.136	174.736	210.474		0.086	1.9352	2.553	4.1632	2.8221	3.085		0.7399	3.626e-14	5.101e-23	1.037e-52	2.046e-24	3.986e-29		0.8373	1.949e-12	2.25e-21	1.446e-50	1.039e-22	1.637e-27		0.7323	0.2001	-0.2001	0.0388	0.6347	0.6347					44.88		BRADI5G14330	OS04G0349700	GRMZM2G062576
Traes_1AL_BBDA0E877	157.16	222.12	775.658	1183.35	53.5938	1053.65	426.822	599.677		0.4979	2.2911	2.8819	4.2739	2.977	3.4648		0.09624	1.502e-14	6.152e-22	3.92e-45	1.51e-22	4.024e-30		0.1986	8.894e-13	2.098e-20	3.452e-43	6.222e-21	1.824e-28		0.7953	0.0989	-0.0989	0.0183	0.8157	0.8157					47.3	AT3G09830, AT2G39110, AT5G03320	BRADI3G27640	OS10G0442800	GRMZM2G152901
Traes_1AL_BBEDA2EB5	90.6773	71.5457	48.0747	15.3923	119.857	34.3711	40.8114	25.8311		-0.3389	-0.9035	-2.1555	-1.7399	-1.5455	-2.1999		0.4243	0.03921	2.484e-05	8.286e-05	0.0003806	8.41e-07		0.5786	0.06583	6.739e-05	0.0001816	0.000894	2.26e-06		-0.9459	0.0222	-0.0222	0.0004	0.9585	0.9585					39.27				AC193754.3_FG008, GRMZM2G392172
Traes_1AL_BBEF919FB	102.093	124.769	208.365	138.652	83.9645	186.155	160.864	171.052		0.2806	1.0191	0.3963	1.1381	0.9405	1.0134		0.06962	9.251e-11	0.0305	2.159e-13	1.328e-09	4.802e-11		0.156	2.037e-09	0.0474	1.437e-12	7.113e-09	1.958e-10		0.6576	-0.0675	0.0675	0.0763	0.8738	0.8738					45.85	AT2G02180, AT1G14530, AT2G02180, AT1G14530, AT2G02180, AT1G14530, AT2G02180, AT1G14530, AT2G02180, AT1G14530	BRADI3G32150	OS10G0537500	GRMZM2G003076, GRMZM2G167101, GRMZM2G174286, GRMZM2G055462, GRMZM2G426306
Traes_1AL_BC49C38C1	24.0065	4.75113	14.3386	0.454967	56.0579	30.3375	12.5939	3.49207		-2.2449	-0.7519	-4.3633	-0.911	-2.1207	-3.9612		0.0006976	0.2445	0.0001942	0.1344	0.0007841	6.418e-08		0.004502	0.3195	0.0004571	0.173	0.001743	1.935e-07		-0.7417	-0.3959	0.3959	0.0352	0.3316	0.3316					69.53
Traes_1AL_BC9FE23A9	78.1879	70.8477	56.5489	27.6667	74.1272	90.6827	63.904	60.0221		-0.1463	-0.4457	-1.3466	0.3145	-0.2018	-0.3224		0.4746	0.04892	6.845e-06	0.1295	0.3437	0.1336		0.6249	0.07974	2.014e-05	0.1672	0.4116	0.1681		-0.6438	-0.4041	0.4041	0.0849	0.3207	0.3207					44.07	AT1G28240, AT1G53040, AT1G28240, AT1G53040, AT1G28240, AT1G53040, AT1G28240, AT1G53040	BRADI2G19580	OS01G0304300	GRMZM5G891056, AC233864.1_FG014, GRMZM2G115364, GRMZM2G162884
Traes_1AL_BCAF60B2A	10.7465	9.32303	0.968433	2.14193	22.2694	6.51893	7.50917	7.33797		-0.1716	-3.3563	-1.7851	-1.6416	-1.5146	-1.5632		0.7113	0.0003058	0.0243	0.001077	0.00164	0.001174		0.8167	0.000958	0.03864	0.002021	0.003435	0.002108		-0.5644	-0.4866	0.4866	0.145	0.2214	0.2214					53.48		BRADI2G16447, BRADI2G16467, BRADI2G16460	OS01G0530500
Traes_1AL_BCD7C5B8B	17.218	22.0173	62.633	24.2928	13.3696	210.909	92.706	52.7408		0.3539	1.8589	0.595	3.9506	2.7774	1.9685		0.3552	7.574e-07	0.1774	7.244e-29	1.188e-14	9.039e-08		0.5125	5.496e-06	0.2279	2.002e-27	1.577e-13	2.682e-07		0.4535	-0.4522	0.4522	0.2591	0.2606	0.2606					38.45		BRADI3G11430	OS02G0306401	GRMZM2G412604, GRMZM2G096958
Traes_1AL_BD1DBD0DA	2.65963	1.85267	4.38277	25.4316	3.74697	3.35623	1.2006	1.14327		-0.5503	0.5421	2.9122	-0.1925	-1.588	-1.6475		0.5528	0.5575	0.0007728	0.8295	0.1245	0.1118		0.6925	0.6349	0.00165	0.8542	0.1699	0.1429		0.2343	0.4549	-0.4549	0.5765	0.2574	0.2574					63.93			OS04G0410200, OS02G0285700	AC213890.4_FG004
Traes_1AL_BE02CD6FA	4.205	2.8651	21.4614	24.9497	0.182	111.143	4.29617	0.8626		-0.4402	2.176	2.2833	7.8984	3.5569	1.4892		0.7227	0.07302	0.06367	1.889e-08	0.01384	0.3377		0.8249	0.1129	0.0917	6.465e-08	0.02395	0.389		0.2608	0.1934	-0.1934	0.5327	0.6464	0.6464					66.12		BRADI2G27670	OS05G0368100	GRMZM5G898274, GRMZM2G309071
Traes_1AL_BE7D7FE75	52.2866	74.9368	17.4164	25.9214	96.8828	4.2218	42.589	7.51507		0.5173	-1.5863	-0.7026	-4.2595	-1.1937	-3.4872		0.01862	1.86e-07	0.02221	1.016e-21	2.475e-07	1.017e-23		0.05718	1.635e-06	0.0356	1.581e-20	9.446e-07	2.238e-22		-0.5823	0.3027	-0.3027	0.1299	0.4661	0.4661				nodulin MtN21 /EamA-like transporter family protein [Source:Projected from Arabidopsis thaliana (AT3G02690) TAIR;Acc:AT3G02690]	46.37	AT3G02690	BRADI3G29830	OS10G0493900	GRMZM2G095492
Traes_1AL_BEB451473	7.0231	10.0926	24.4642	9.50683	6.7754	67.1754	14.243	7.62187		0.5851	1.7938	0.6671	3.2434	1.069	0.1558		0.2421	0.0002983	0.2652	1.988e-13	0.02689	0.7668		0.3896	0.0009384	0.3241	1.329e-12	0.0435	0.8003		0.1271	-0.1923	0.1923	0.7643	0.6483	0.6483					55.75		BRADI3G31870		GRMZM2G066369
Traes_1AL_BED90CE7C	41.9325	22.8786	393.687	215.462	9.412	763.766	185.481	174.321		-0.862	3.1811	2.2995	6.2422	4.2283	4.1391		0.1011	4.736e-10	9.257e-06	1.147e-31	2.983e-15	1.147e-14		0.2061	8.677e-09	2.669e-05	3.957e-30	4.394e-14	6.957e-14		0.663	-0.099	0.099	0.0731	0.8155	0.8155					64.61
Traes_1AL_BEE495457	226.81	421.527	774.719	1365.76	143.477	593.199	454.98	1123.1		0.8953	1.7678	2.5783	2.0359	1.6574	2.9563		0.001242	1.889e-10	2.05e-20	2.58e-13	2.689e-09	1.236e-26		0.007061	3.825e-09	4.852e-19	1.7e-12	1.374e-08	3.893e-25		0.9054	0.1472	-0.1472	0.002	0.728	0.728					41.53	AT5G48880	BRADI3G27960	OS10G0457600	GRMZM2G110201
Traes_1AL_BF0FB9CCC	37.0215	49.3788	53.4415	68.7521	33.8938	122.752	99.2771	190.682		0.4256	0.5275	0.9943	1.8524	1.5451	2.4769		0.2257	0.1456	0.008197	6.397e-08	6.68e-06	2.204e-13		0.3705	0.2049	0.01441	2.048e-07	2.075e-05	1.148e-12		0.7919	-0.5447	0.5447	0.0192	0.1627	0.1627					38.23	AT1G55900	BRADI2G20050	OS05G0513200	GRMZM2G035651, GRMZM2G441091
Traes_1AL_BF82E1ECF	11.4233	10.9037	6.1184	10.3713	3.6313	1.36403	1.1419	0.782933		-0.0383	-0.9848	-0.7199	-1.7689	-1.5234	-2.0352		0.9568	0.2052	0.3892	0.09713	0.1288	0.05927		0.9745	0.2749	0.453	0.129	0.1751	0.0798		-0.4123	0.9204	-0.9204	0.3101	0.0012	0.0012					59.53	AT1G12110	BRADI3G33030, BRADI3G33040	OS10G0554200	GRMZM2G161459, GRMZM2G112154, GRMZM2G161459, GRMZM2G112154
Traes_1AL_BFDD733CB	47.289	30.1158	10.1681	4.1509	46.6862	15.9384	21.3877	21.6948		-0.6937	-2.2644	-3.0974	-1.4843	-1.1208	-1.1049		0.002494	1.636e-10	2.476e-08	3.5e-07	2.237e-05	2.395e-05		0.01221	3.355e-09	1.004e-07	1.026e-06	6.424e-05	5.439e-05		-0.746	-0.2771	0.2771	0.0336	0.5064	0.5064					45.34		BRADI3G10422	OS02G0284500
Traes_1AL_BFEAF5CA7	108.358	70.4007	77.8282	106.844	399.488	100.78	359.094	567.16		-0.6187	-0.4701	0.0709	-1.9835	-0.1538	0.5023		0.08553	0.2002	0.8505	2.942e-08	0.6586	0.1475		0.1818	0.2691	0.8757	9.82e-08	0.7156	0.1841		0.2475	-0.7837	0.7837	0.5546	0.0214	0.0214					43.2	AT3G44200	BRADI2G24010
Traes_1AL_C01B13948	14.7182	7.8569	3.05003	2.1711	1.51377	1.67813	1.08317	0.5613		-0.8824	-2.2987	-3.9348	0.1159	-0.3772	-0.9366		0.05503	0.0004818	0.0007154	0.897	0.6931	0.3733		0.1307	0.001417	0.001536	0.9127	0.746	0.4254		-0.6433	0.7583	-0.7583	0.0853	0.0292	0.0292					69.51		BRADI2G20430	OS05G0508500	GRMZM2G527250
Traes_1AL_C02321B08	4.5805	4.64007	14.4833	10.6933	17.6353	9.35193	4.07687	3.8285		-0.036	1.5407	0.2977	-0.9037	-2.0688	-2.0415		0.9497	0.004794	0.6722	0.05967	0.000235	0.0002347		0.9701	0.01044	0.7214	0.08291	0.0005723	0.0004673		-0.2186	0.0461	-0.0461	0.603	0.9138	0.9138					44.99	AT5G18870, AT5G18860, AT5G18890	BRADI2G25630	OS05G0406100	GRMZM2G386229
Traes_1AL_C0FD40AEA	20.8109	19.6017	19.8053	5.51583	9.67423	21.4365	16.3118	20.1945		-0.0949	-0.0761	-1.449	1.1086	0.7364	1.0328		0.7321	0.8089	0.004077	0.0007183	0.02931	0.001379		0.8316	0.8551	0.007622	0.001385	0.04701	0.002448		-0.2433	-0.1097	0.1097	0.5615	0.7959	0.7959					43.91	AT1G63520, AT4G11450	BRADI3G32870	OS10G0550750	GRMZM2G053742
Traes_1AL_C14240756	6.8932	4.40673	21.8978	34.0241	3.9554	15.9475	15.1921	9.50317		-0.5837	1.6697	2.3002	2.0467	1.8963	1.2249		0.282	0.0007162	5.901e-06	6.569e-05	0.0002097	0.02268		0.4351	0.001998	1.751e-05	0.000146	0.0005149	0.03299		0.715	0.168	-0.168	0.0462	0.6909	0.6909					55.42		BRADI1G48870	OS06G0157000	GRMZM2G130528, AC231745.1_FG003
Traes_1AL_C176529A3	313.829	138.008	227.859	207.409	318.347	97.6901	365.93	574.677		-1.1801	-0.4563	-0.6118	-1.6782	0.1978	0.8509		2.092e-05	0.1017	0.0348	4.863e-09	0.4708	0.001817		0.0002745	0.1507	0.05341	1.802e-08	0.54	0.003166		0.2102	-0.2762	0.2762	0.6173	0.5079	0.5079					46.54	AT5G58787, AT5G01520, AT3G47160	BRADI3G27700	OS10G0445400	GRMZM2G148908
Traes_1AL_C18C8483E	27.5884	9.1863	10.1572	6.9369	50.0257	10.6832	13.9129	9.68677		-1.5128	-1.4095	-1.6872	-2.2584	-1.797	-2.3476		0.0002475	0.002104	0.002608	2.886e-07	9.861e-06	5.977e-08		0.001985	0.005096	0.005064	8.533e-07	2.992e-05	1.807e-07		-0.7566	-0.2788	0.2788	0.0298	0.5037	0.5037					49.28	AT5G48820, AT2G32710, AT3G24810, AT5G48820, AT2G32710, AT3G24810	BRADI3G28507	OS10G0471700	GRMZM2G116885, GRMZM2G037926
Traes_1AL_C1B6A9D40	28.5202	5.14437	9.1501	4.60587	28.4485	10.7507	8.3254	2.90687		-2.377	-1.6566	-2.2238	-1.4609	-1.727	-3.1074		4.966e-09	0.0001135	0.0001391	0.0002974	2.743e-05	1.194e-08		2.234e-07	0.0004099	0.0003356	0.0006043	7.766e-05	3.866e-08		-0.8379	-0.0362	0.0362	0.0094	0.9321	0.9321					69.16	AT3G04820	BRADI2G20360	OS05G0509300
Traes_1AL_C1C8FA586	5.6763	6.2368	8.30453	0.454967	29.1465	9.86063	3.89397	0.720667		0.0926	0.5275	-2.4029	-1.4354	-2.7449	-4.7679		0.9306	0.624	0.08948	0.1665	0.01061	0.0001197		0.9576	0.696	0.1242	0.21	0.01884	0.0002483		-0.8281	-0.195	0.195	0.0111	0.6435	0.6435					42.75	AT2G45010, AT5G51400	BRADI3G33330	OS10G0560200
Traes_1AL_C1EF04361	13.1395	7.42743	7.90903	6.48193	18.6192	10.2477	13.0401	6.40983		-0.8061	-0.6592	-0.7808	-0.8325	-0.5335	-1.4029		0.06865	0.1809	0.1835	0.06098	0.2028	0.002787		0.1543	0.2466	0.2347	0.08459	0.2612	0.004714		-0.6829	-0.4013	0.4013	0.0619	0.3245	0.3245					43.21	AT1G24510	BRADI3G33860	OS06G0562600	GRMZM2G043383, GRMZM2G070542
Traes_1AL_C1F546A56	16.7684	45.5907	27.2779	51.675	19.0862	89.3777	120.036	117.881		1.4149	0.6632	1.5809	2.2008	2.6105	2.5934		0.006467	0.22	0.003859	1.394e-05	2.096e-07	2.525e-07		0.02545	0.2918	0.007251	3.372e-05	8.076e-07	7.165e-07		0.7769	-0.5323	0.5323	0.0233	0.1744	0.1744				SPFH/Band 7/PHB domain-containing membrane-associated protein family [Source:Projected from Arabidopsis thaliana (AT3G01290) TAIR;Acc:AT3G01290]	40.47	AT3G01290		OS10G0464000
Traes_1AL_C21696173	85.7983	113.342	123.538	50.079	50.1754	302.698	183.799	82.4978		0.4031	0.5247	-0.6049	2.579	1.8592	0.7143		0.273	0.1588	0.1375	2.306e-12	4.77e-07	0.05745		0.4249	0.2204	0.1821	1.337e-11	1.747e-06	0.07752		0.0582	-0.2922	0.2922	0.8911	0.4826	0.4826					45.34			OS07G0538200, OS07G0538400	GRMZM2G021624, GRMZM2G087625, GRMZM2G140231, GRMZM2G431018, GRMZM2G021624, GRMZM2G087625, GRMZM2G140231, GRMZM2G431018
Traes_1AL_C21956F30	0.8972	20.9791	0.353367	0.454967	0.935533	1.7411	0	0.782933		4.0428	-0.8101	-0.2591	0.6005	-2.2629	-0.2449		NA	NA	NA	NA	NA	NA		NA	NA	NA	NA	NA	NA		-0.3515	0.3009	-0.3009	0.3932	0.4689	0.4689					61.83	AT1G55560, AT3G13390, AT1G55570, AT3G13400, AT1G55560, AT3G13390, AT1G55570, AT3G13400	BRADI2G22000	OS05G0485800	GRMZM2G129064, GRMZM2G142584
Traes_1AL_C22E4F573	64.2526	38.7631	27.5432	27.0226	59.171	7.64103	21.0153	19.27		-0.7222	-1.1528	-1.1209	-2.8999	-1.5	-1.5799		0.05543	0.004143	0.01071	2.108e-09	0.0002204	0.000107		0.1314	0.009204	0.01836	8.188e-09	0.0005391	0.0002233		-0.6106	0.4501	-0.4501	0.1079	0.2631	0.2631					43.46
Traes_1AL_C2313FF27	98.9101	117.592	339.516	1031.64	47.3627	121.857	148.433	249.956		0.2485	1.7699	3.3507	1.3613	1.6343	2.378		0.4591	1.186e-07	9.74e-24	7.678e-05	1.65e-06	1.97e-12		0.6106	1.108e-06	5.167e-22	0.000169	5.596e-06	9.249e-12		0.7891	0.4229	-0.4229	0.0199	0.2965	0.2965				2-oxoglutarate (2OG) and Fe(II)-dependent oxygenase superfamily protein [Source:Projected from Arabidopsis thaliana (AT4G13400) TAIR;Acc:AT4G13400]	37.81	AT4G13400	BRADI2G17170	OS05G0556000	GRMZM2G149800, GRMZM2G314692
Traes_1AL_C2668C26D	271.564	189.416	203.078	80.1742	245.677	139.292	168.423	150.474		-0.518	-0.4117	-1.5241	-0.7835	-0.5445	-0.7092		0.003867	0.02615	5.831e-12	3.251e-05	0.003084	0.0001303		0.01719	0.04616	3.609e-11	7.5e-05	0.006118	0.0002689		-0.8271	-0.0114	0.0114	0.0113	0.9785	0.9785					41.6	AT5G10800, AT5G25060, AT5G10800, AT5G25060, AT5G10800, AT5G25060	BRADI3G31900	OS02G0179900	GRMZM2G174785, GRMZM5G832138, GRMZM2G133308
Traes_1AL_C2F333604	305.292	139.762	171.969	67.9504	222.75	86.2812	126.083	95.5929		-1.1219	-0.8229	-2.101	-1.3154	-0.8156	-1.2149		3.34e-05	0.002698	1.434e-11	3.279e-06	0.00308	1.333e-05		0.0004012	0.006325	8.5e-11	8.565e-06	0.00611	3.124e-05		-0.85	0.2042	-0.2042	0.0075	0.6276	0.6276					43.01		BRADI5G20077	OS03G0423850, OS04G0206200
Traes_1AL_C33421191	22.178	13.5139	10.7613	3.50687	115.28	12.6799	14.6384	8.4222		-0.7222	-1.0187	-2.0444	-3.1429	-2.9421	-3.7748		0.02365	0.0083	0.0005334	7.292e-21	7.241e-21	9.291e-25		0.06877	0.01689	0.001169	1.056e-19	2.416e-19	2.331e-23		-0.786	-0.3692	0.3692	0.0207	0.3681	0.3681					64.63
Traes_1AL_C340A8E74	16.2405	13.9531	73.7769	60.5237	9.86743	79.4498	30.0075	26.9266		-0.2073	2.1683	1.7623	2.9731	1.5755	1.4428		0.6472	5.33e-07	0.0001225	6.867e-12	0.0004539	0.0014		0.7674	4.041e-06	0.0002982	3.735e-11	0.001052	0.002483		0.5979	0.078	-0.078	0.1174	0.8543	0.8543				AP2/B3-like transcriptional factor family protein [Source:Projected from Arabidopsis thaliana (AT5G58280) TAIR;Acc:AT5G58280]	41.68	AT5G58280	BRADI2G22130	OS05G0481400	GRMZM2G174610
Traes_1AL_C40703A29	1084.24	648.286	9582.63	6778	5.01513	9922.49	3701.81	6431.32		-0.7194	3.0531	2.5675	10.5342	9.1522	9.9263		0.314	1.906e-05	0.0003248	1.055e-44	3.682e-34	6.919e-40		0.4701	8.876e-05	0.0007375	9.072e-43	4.495e-32	6.815e-38		0.6927	0.1864	-0.1864	0.0569	0.6585	0.6585					51.11	AT1G27130, AT1G10360, AT1G69920, AT1G59670, AT1G10370, AT1G27140, AT1G59700, AT1G69930, AT1G27130, AT1G10360, AT1G69920, AT1G59670, AT1G10370, AT1G27140, AT1G59700, AT1G69930	BRADI3G31841, BRADI3G31834	OS10G0530400	GRMZM2G363540
Traes_1AL_C42DE440F	2251.7	1016.21	207.458	115.97	1997.8	142.6	273.045	39.2719		-1.1215	-3.3558	-4.1324	-3.718	-2.8044	-5.5163		0.08066	1.94e-07	2.735e-10	8.721e-09	1.318e-05	3.592e-17		0.1742	1.696e-06	1.4e-09	3.121e-08	3.918e-05	3.053e-16		-0.9265	0.2653	-0.2653	0.0009	0.5255	0.5255					63.11	AT1G52230, AT3G16140	BRADI2G16810	OS05G0560000	GRMZM2G451224
Traes_1AL_C4A651390	480.012	645.078	1763.93	2154.59	413.31	2712.84	851.796	829.071		0.4238	1.8673	2.1491	2.7009	1.0381	0.9987		0.1535	3.092e-10	5.162e-13	6.941e-20	0.0004697	0.0007682		0.2807	5.941e-09	3.611e-12	9.216e-19	0.001087	0.001418		0.5904	0.0751	-0.0751	0.1233	0.8597	0.8597					40.41	AT1G54710, AT1G03380, AT1G54710, AT1G03380	BRADI2G25677	OS05G0405900	GRMZM2G078468, GRMZM2G546452
Traes_1AL_C4B3AD41D	33.9836	40.0017	121.396	154.587	130.69	673.239	233.535	115.862		0.2256	1.7973	2.1195	2.338	0.8286	-0.17		0.6251	8.808e-05	5.356e-06	8.23e-08	0.05865	0.7005		0.7502	0.0003302	1.599e-05	2.597e-07	0.08733	0.7408		0.4266	-0.6398	0.6398	0.2919	0.0875	0.0875					68.79			OS11G0483000
Traes_1AL_C4B40A214	479.951	969.369	2135.38	1514.78	112.652	7338.34	2809.96	993.261		1.0024	2.128	1.6363	5.9497	4.5818	3.0999		0.03187	5.214e-06	0.0004744	6.965e-37	1.559e-22	4.092e-11		0.08627	2.912e-05	0.001049	3.515e-35	6.408e-21	1.681e-10		0.5506	-0.0465	0.0465	0.1573	0.9129	0.9129					46.51	AT5G28840	BRADI3G26860	OS10G0417600	GRMZM2G124434
Traes_1AL_C4C5018EC	204.491	145.046	78.2221	48.9367	186.213	42.7224	51.4852	55.2416		-0.4931	-1.3572	-2.0186	-2.059	-1.8445	-1.7513		0.03592	7.149e-08	9.385e-12	1.218e-14	8.198e-13	7.106e-12		0.09443	7.135e-07	5.687e-11	9.4e-14	7.867e-12	3.153e-11		-0.8771	0.3347	-0.3347	0.0042	0.4177	0.4177				transducin family protein / WD-40 repeat family protein [Source:Projected from Arabidopsis thaliana (AT5G43920) TAIR;Acc:AT5G43920]	42.16	AT5G43920	BRADI3G28200	OS10G0465000	GRMZM2G097640
Traes_1AL_C4D2A398B	18.5199	10.8632	5.13163	1.68697	18.6071	3.42377	3.69253	5.05467		-0.7764	-1.8532	-2.9091	-2.4638	-2.2809	-1.8683		0.02301	0.0001663	0.0002776	8.412e-06	8.101e-06	4.415e-05		0.06736	0.0005682	0.0006376	2.09e-05	2.485e-05	9.694e-05		-0.8892	0.0805	-0.0805	0.0031	0.8498	0.8498					39.5	AT4G32900	BRADI2G19490	OS05G0520200	GRMZM2G127844
Traes_1AL_C4F9F792D	93.0581	149.051	13.405	15.7997	91.2113	8.79783	25.0446	12.5487		0.6809	-2.7549	-2.2808	-3.4248	-1.8694	-2.8065		0.02157	8.39e-13	4.346e-08	9.851e-16	2.917e-08	6.327e-14		0.06406	3.076e-11	1.71e-07	8.571e-15	1.271e-07	3.502e-13		-0.7572	0.2982	-0.2982	0.0296	0.4731	0.4731				Heavy metal transport/detoxification superfamily protein [Source:Projected from Arabidopsis thaliana (AT5G14910) TAIR;Acc:AT5G14910]	44.74	AT5G14910	BRADI2G30370	OS05G0337400	GRMZM2G088669
Traes_1AL_C4FA8404A	718.876	1099.64	1408.55	2603.34	735.693	1968.16	1953.96	2053.58		0.6114	0.9673	1.8448	1.4153	1.408	1.4795		1.456e-05	9.343e-12	3.185e-38	5.872e-24	8.167e-24	3.769e-26		0.0002035	2.627e-10	3.484e-35	1.108e-22	3.895e-22	1.123e-24		0.9478	-0.1901	0.1901	0.0003	0.6521	0.6521					40.24	AT5G09330, AT5G64060, AT5G09330, AT5G64060	BRADI2G24790	OS05G0426200	GRMZM2G104400, GRMZM2G456568
Traes_1AL_C4FD07F1C	2.56233	14.8881	1.47743	5.11917	13.2474	2.29717	3.0048	1.4239		2.3715	-0.7989	0.3456	-2.3359	-2.0176	-2.9722		0.02445	0.5147	0.7765	0.03361	0.05781	0.008886		0.07067	0.5947	0.8127	0.04912	0.08623	0.01384		-0.4623	0.1142	-0.1142	0.2488	0.7878	0.7878					56.6		BRADI3G45290, BRADI1G48660, BRADI2G18410, BRADI4G07840		GRMZM2G451254
Traes_1AL_C527C8688	131.083	51.6737	210.115	347.274	108.409	126.244	92.3062	125.441		-1.3274	0.6716	1.3495	0.2097	-0.2356	0.2041		5.147e-05	0.03685	3.334e-05	0.5186	0.4705	0.5276		0.0005701	0.06234	8.871e-05	0.5758	0.5396	0.5789		0.4487	0.2731	-0.2731	0.2648	0.5129	0.5129					41.68		BRADI2G21290	OS05G0494100	GRMZM2G440949, AC201832.3_FG006
Traes_1AL_C536948FC	57.852	45.9062	21.9364	22.0762	71.3785	14.6912	15.9355	157.675		-0.3293	-1.3799	-1.514	-2.2592	-2.1334	1.121		0.4941	0.006954	0.006666	1.689e-05	3.301e-05	0.01757		0.642	0.01445	0.01194	4.039e-05	9.232e-05	0.02606		-0.1447	-0.121	0.121	0.7325	0.7753	0.7753				Protein of unknown function, DUF538 [Source:Projected from Arabidopsis thaliana (AT4G24130) TAIR;Acc:AT4G24130]	50.23	AT4G24130	BRADI3G30870		GRMZM6G132224
Traes_1AL_C544E6828	35.438	66.3281	5.83483	6.55873	26.3507	2.6021	2.43763	1.56263		0.8968	-2.5473	-1.9435	-3.3125	-3.4135	-3.7504		0.03242	4.623e-06	0.0009677	1.169e-06	4.368e-07	1.737e-07		0.08734	2.627e-05	0.002032	3.222e-06	1.609e-06	5.004e-07		-0.7867	0.5417	-0.5417	0.0206	0.1655	0.1655					57.39	AT1G32080	BRADI3G34517	OS01G0511600	GRMZM5G873519, GRMZM2G478212
Traes_1AL_C5CF9737D	1245.17	1108.01	17008.6	11369.5	60.8703	23033.3	8656.91	5103.69		-0.1657	3.7188	3.1456	8.4363	7.0442	6.2927		0.741	1.134e-13	3.426e-10	2.274e-62	5.098e-44	1.807e-35		0.8381	5.306e-12	1.736e-09	5.433e-60	1.277e-41	1.28e-33		0.6933	0.0982	-0.0982	0.0565	0.817	0.817					42.13	AT1G17960, AT5G26830, AT1G18130		OS08G0295300	GRMZM2G553314
Traes_1AL_C64C85707	333.683	515.902	3230.42	7336.27	43.4193	3618.39	2781.01	10679.4		0.6204	3.2318	4.3993	6.2918	5.9165	7.8328		0.1972	1.754e-11	5.482e-20	3.794e-38	6.296e-34	3.409e-58		0.3363	4.624e-10	1.189e-18	2.091e-36	7.477e-32	1.107e-55		0.9078	-0.011	0.011	0.0018	0.9793	0.9793					56.69		BRADI3G31727	OS10G0527800, OS10G0528100	GRMZM2G025190
Traes_1AL_C65571370	47.4217	44.0021	22.4611	1.68697	141.548	18.925	6.85793	2.0026		-0.1051	-1.0248	-4.1362	-2.867	-4.229	-5.8165		0.8763	0.1405	2.671e-05	3.717e-05	7.544e-09	5.409e-12		0.9266	0.1986	7.212e-05	8.517e-05	3.592e-08	2.43e-11		-0.9714	0.0686	-0.0686	0.0001	0.8718	0.8718					59.01	AT2G37700, AT1G02205, AT1G02190
Traes_1AL_C67577AB2	75.1319	46.9802	34.9736	25.0698	84.1684	24.7151	35.43	30.0131		-0.6613	-1.0692	-1.451	-1.6991	-1.2505	-1.4995		0.0006757	3.834e-06	1.059e-06	2.013e-12	8.632e-09	2.564e-11		0.004389	2.233e-05	3.484e-06	1.179e-11	4.076e-08	1.076e-10		-0.862	0.0948	-0.0948	0.0059	0.8234	0.8234					42.63	AT3G60910	BRADI2G26520	OS05G0392200
Traes_1AL_C6998335E	31.9792	18.6114	221.854	479.704	10.0087	395.233	187.665	376.2		-0.7597	2.7662	3.8533	5.2272	4.1658	5.1586		0.1141	2.062e-09	7.868e-17	1.028e-27	4.62e-18	4.57e-27		0.2253	3.186e-08	9.461e-16	2.61e-26	1.079e-16	1.508e-25		0.8698	-0.1332	0.1332	0.005	0.7532	0.7532					48.6
Traes_1AL_C6CACDF78	22.0201	19.1751	9.7761	3.96183	20.3099	5.5813	17.2775	10.0818		-0.2007	-1.2327	-1.9092	-1.8829	-0.2324	-0.9917		0.6626	0.01987	0.004561	0.001072	0.6246	0.04906		0.7794	0.03628	0.00845	0.002012	0.6852	0.06708		-0.6912	-0.0311	0.0311	0.0576	0.9416	0.9416					42.74		BRADI3G00847		AC194355.3_FG002
Traes_1AL_C6E83149D	11.1207	10.7251	2.7462	3.40307	11.7833	11.4071	4.9474	3.3675		-0.0605	-2.047	-2.1386	-0.0444	-1.1629	-1.8203		0.871	0.001321	0.008304	0.9093	0.01333	0.0007489		0.9241	0.003391	0.01458	0.9232	0.02316	0.001384		-0.7931	-0.1383	0.1383	0.0189	0.744	0.744					51.94	AT5G61320, AT1G64950, AT1G64900, AT2G12190, AT1G64930, AT3G03470, AT1G64940	BRADI3G30520
Traes_1AL_C707AEFDC	22.686	4.93667	10.2874	3.82887	14.9645	9.24243	3.91623	4.1298		-2.1389	-1.0737	-2.1083	-0.7632	-1.9372	-1.7773		2.797e-05	0.0351	0.002188	0.1454	0.001381	0.002412		0.0003484	0.05974	0.00431	0.1857	0.002933	0.004116		-0.8303	0.1369	-0.1369	0.0107	0.7465	0.7465					42.34	AT2G25970			GRMZM5G854199
Traes_1AL_C72E5F1BD	13.6973	2.6377	8.32287	2.72987	6.3338	5.62317	1.03557	0		-2.4001	-0.7003	-1.6757	-0.0777	-2.3698	-4.8041		6.387e-05	0.2042	0.02463	0.8966	0.006875	0.0007231		0.0006778	0.2737	0.03912	0.9123	0.01271	0.001339		-0.7489	0.451	-0.451	0.0325	0.262	0.262					44.9
Traes_1AL_C74CE5520	37.6396	22.2584	40.2274	11.9999	28.5737	13.5985	2.81083	5.15497		-0.7529	0.1071	-1.6204	-0.9635	-3.2827	-2.4763		0.1698	0.8458	0.01271	0.09749	5.317e-06	0.0001272		0.302	0.886	0.02147	0.1294	1.674e-05	0.0002628		-0.7358	0.5981	-0.5981	0.0374	0.1173	0.1173					47.67	AT5G46880, AT4G17710	BRADI3G34410	OS10G0575600	GRMZM2G123140
Traes_1AL_C755055D2	29.4902	27.6214	7.973	4.87177	8.3138	5.72093	5.37933	4.3514		-0.0948	-1.869	-2.0205	-0.5311	-0.5673	-0.9186		0.7901	6e-05	0.0003974	0.3151	0.2742	0.09299		0.8723	0.0002372	0.0008901	0.3693	0.3387	0.1208		-0.7547	0.5885	-0.5885	0.0304	0.1249	0.1249					48.23
Traes_1AL_C759F3DB6	901.332	793.918	2420.76	3419.33	641.253	3408.04	1471.15	2223.58		-0.1813	1.4148	1.904	2.3911	1.1888	1.7802		0.6203	0.0001096	1.993e-07	6.087e-11	0.001157	1.123e-06		0.7466	0.0003977	7.218e-07	2.908e-10	0.002495	2.976e-06		0.7735	-0.0378	0.0378	0.0243	0.9291	0.9291					43.19		BRADI2G22200		GRMZM2G132759
Traes_1AL_C76740616	8.53313	3.82897	3.4034	15.2993	3.22743	0.3095	0.325633	0.280667		-1.134	-1.2875	0.5552	-2.5681	-2.6658	-2.7208		0.06226	0.06942	0.3804	0.03167	0.02488	0.022		0.1434	0.1081	0.4441	0.0465	0.04061	0.03207		-0.2417	0.8149	-0.8149	0.5642	0.0137	0.0137					54.23
Traes_1AL_C76BCC7EC	8.99303	2.4894	57.6051	57.2762	4.34897	187.626	54.8989	30.8239		-1.7995	2.6667	2.6482	5.319	3.5786	2.7588		0.009873	5.992e-06	1.26e-05	3.832e-19	2.803e-09	6.24e-06		0.03515	3.281e-05	3.566e-05	4.736e-18	1.428e-08	1.521e-05		0.6374	-0.2629	0.2629	0.0891	0.5294	0.5294					54.59	AT5G22380, AT3G44350, AT5G22380, AT3G44350	BRADI2G23967	OS05G0442700	GRMZM2G465835, GRMZM2G172264
Traes_1AL_C7F9D9C41	8.4114	5.13133	4.43583	3.85807	0.586767	1.74567	0.384333	0.641		-0.6965	-1.102	-1.4586	1.403	-0.2989	0.3539		0.1971	0.08992	0.0768	0.1827	0.821	0.7651		0.3361	0.1352	0.1084	0.2284	0.8538	0.7987		-0.3366	0.9267	-0.9267	0.415	0.0009	0.0009					66.02
Traes_1AL_C7FD90C13	37.452	18.8354	26.2736	16.7096	32.0049	207.463	39.0353	15.955		-0.9728	-0.5341	-0.9345	2.6672	0.2847	-0.921		0.02321	0.2265	0.0618	3.667e-11	0.4992	0.04041		0.0678	0.2991	0.08928	1.804e-10	0.5676	0.05614		-0.2402	-0.4196	0.4196	0.5667	0.3007	0.3007					57.48		BRADI2G17982	OS05G0543600	GRMZM2G119693, GRMZM2G175232
Traes_1AL_C7FFA24C0	1.96717	0	26.703	21.5444	0	2.36013	2.6205	15.0872		-3.7866	3.647	3.2468	4.0663	4.3215	6.7209		0.01778	0.0004651	0.002474	0.01155	0.006491	1.143e-05		0.05523	0.001375	0.004826	0.01839	0.01206	2.703e-05		0.7331	0.2268	-0.2268	0.0385	0.5891	0.5891				SGNH hydrolase-type esterase superfamily protein [Source:Projected from Arabidopsis thaliana (AT2G40250) TAIR;Acc:AT2G40250]	66.58	AT2G40250	BRADI2G22690	OS05G0468500	GRMZM2G179728, GRMZM2G389089
Traes_1AL_C84EAD5EB	193.83	115.98	2.47357	1.8199	114.469	8.13493	0.976867	0		-0.7197	-5.8955	-5.866	-3.8001	-6.294	-8.2742		0.3122	1.08e-11	2.009e-09	1.062e-06	1.28e-10	7.078e-10		0.4683	2.985e-10	9.291e-09	2.944e-06	8.156e-10	2.579e-09		-0.9302	0.2957	-0.2957	0.0008	0.477	0.477					56.09	AT3G61750	BRADI2G17067	OS05G0556400
Traes_1AL_C852643EE	32.7151	57.0172	4.88083	50.4722	68.6082	19.0663	39.0793	24.2207		0.7748	-2.7695	0.4948	-1.7432	-0.8188	-1.474		0.001841	6.257e-09	0.1013	1.816e-09	0.00101	4.477e-08		0.009627	8.458e-08	0.1388	7.118e-09	0.0022	1.37e-07		-0.1752	-0.1469	0.1469	0.6782	0.7284	0.7284					49.03	AT4G21700	BRADI2G16940	OS05G0557500	GRMZM2G027420
Traes_1AL_C8A2D7C80	64.5296	41.59	2.2263	0.909967	31.1161	6.5728	7.18797	2.6436		-0.6356	-4.5847	-5.1276	-2.3041	-2.1	-3.3708		0.06092	7.386e-13	1.739e-08	2.577e-06	5.085e-06	8.678e-09		0.1411	2.751e-11	7.2e-08	6.818e-06	1.605e-05	2.85e-08		-0.8841	0.0875	-0.0875	0.0036	0.8367	0.8367					51.66	AT2G46300, AT1G01453, AT4G01110, AT2G46300, AT1G01453, AT4G01110	BRADI3G09780	OS02G0261000	GRMZM2G147772, GRMZM2G140561
Traes_1AL_C92A0FB3A	22.3066	3.37533	8.5206	0.454967	20.6507	22.9669	9.30227	3.91143		-2.6643	-1.3447	-4.3842	0.1672	-1.1078	-2.3594		3.881e-07	0.007859	9.598e-05	0.6998	0.02068	3.843e-05		9.824e-06	0.01609	0.0002375	0.7478	0.03439	8.506e-05		-0.6891	-0.3944	0.3944	0.0587	0.3336	0.3336					69.2	AT1G48760
Traes_1AL_C9427641C	21.1666	77.1639	171.445	406.978	6.43427	424.678	128.461	101.306		1.8628	2.9961	4.2155	5.9637	4.2552	3.9173		7.658e-06	5.878e-13	4.323e-24	8.744e-41	3.323e-21	4.379e-18		0.00012	2.252e-11	2.515e-22	5.834e-39	1.158e-19	4.273e-17		0.7433	0.1029	-0.1029	0.0346	0.8085	0.8085					46.59		BRADI2G18840	OS05G0533400, OS05G0533301, OS05G0533450	GRMZM2G101513, GRMZM2G048576, GRMZM2G060714, GRMZM2G070503, GRMZM2G337881, GRMZM2G101527, GRMZM2G081458, GRMZM2G128693, GRMZM2G026083, GRMZM2G403407, GRMZM2G026189, GRMZM2G097813, GRMZM5G827455, GRMZM2G101513, GRMZM2G048576, GRMZM2G060714, GRMZM2G070503, GRMZM2G337881, GRMZM2G101527, GRMZM2G081458, GRMZM2G128693, GRMZM2G026083, GRMZM2G403407, GRMZM2G026189, GRMZM2G097813, GRMZM5G827455, GRMZM2G10…
Traes_1AL_C9A9FA2AB	3.05957	2.5024	0.759767	3.40307	25.7567	0.682033	0.651233	0.360333		-0.2877	-1.6823	-0.2372	-5.1875	-4.763	-5.451		0.7946	0.1993	0.8504	0.0001145	0.0001467	5.816e-05		0.8753	0.268	0.8756	0.0002463	0.0003698	0.0001258		-0.6	0.0119	-0.0119	0.1158	0.9777	0.9777					46.14	AT2G46225	BRADI2G15510	OS05G0585400	GRMZM2G058456
Traes_1AL_C9F9021C3	3.67517	1.53287	4.577	2.00897	17.1149	6.0752	0.757567	0.502267		-1.1393	0.2705	-0.6215	-1.4982	-4.0183	-4.6338		0.3821	0.8337	0.6614	0.2268	0.003875	0.001513		0.5385	0.8762	0.7123	0.2767	0.007536	0.002668		-0.6794	-0.0871	0.0871	0.0639	0.8374	0.8374					43.56		BRADI2G22710	OS05G0467700	GRMZM2G000269, GRMZM2G078509, GRMZM2G144283
Traes_1AL_CA09A0580	337.726	164.259	49.8463	33.4108	378.513	25.8811	81.3013	15.3553		-1.0243	-2.7247	-3.0972	-3.793	-2.1906	-4.5162		0.03727	7.442e-08	8.411e-09	3.206e-13	1.079e-05	2.285e-17		0.09709	7.393e-07	3.621e-08	2.089e-12	3.252e-05	1.998e-16		-0.8769	0.2236	-0.2236	0.0042	0.5946	0.5946					60.43	AT3G48410, AT2G36290, AT1G74290, AT1G74280, AT1G74300, AT3G54240			GRMZM2G074914
Traes_1AL_CA0DC8A16	0.955	0.809667	1.62213	4.795	0.364	12.0937	23.4224	14.1943		-0.1201	0.8629	2.4519	4.6616	5.6041	4.8904		0.9072	0.4062	0.01083	5.88e-07	8.476e-10	1.197e-07		0.943	0.4882	0.01856	1.679e-06	4.698e-09	3.508e-07		0.7661	-0.5765	0.5765	0.0266	0.1347	0.1347					58.61		BRADI2G44000	OS05G0584400	GRMZM2G128726
Traes_1AL_CA17722B6	229.191	116.226	83.4282	30.1221	4135.62	1067.19	305.607	33.3919		-0.9711	-1.4364	-2.6618	-1.9432	-3.7365	-6.8889		0.002415	1.39e-05	5.343e-12	4.509e-10	1.355e-32	3.292e-89		0.01191	6.766e-05	3.321e-11	1.915e-09	1.45e-30	5.585e-86		-0.669	-0.5159	0.5159	0.0696	0.1906	0.1906					49.95		BRADI2G24910	OS05G0424000	GRMZM2G164814
Traes_1AL_CA2AFD745	679.867	604.711	5052.11	8952.84	108.406	7689.06	2442.01	2453.48		-0.1648	2.8332	3.6414	6.0162	4.3955	4.4021		0.786	2.995e-06	1.939e-09	4.688e-23	5.1e-13	4.708e-13		0.8695	1.804e-05	8.978e-09	8.178e-22	5.081e-12	2.365e-12		0.7546	0.1159	-0.1159	0.0305	0.7846	0.7846					54.55		BRADI3G31737, BRADI3G31750	OS10G0527800, OS10G0528100, OS10G0527800, OS10G0528100	GRMZM2G025190
Traes_1AL_CA2CE3A21	42.0306	92.8013	125.749	194.086	2.28163	176.603	135.275	94.1237		1.1378	1.5721	2.2307	6.1513	5.7596	5.239		0.001745	1.821e-05	1.984e-09	1.778e-32	1.264e-28	9.106e-24		0.009238	8.542e-05	9.179e-09	6.508e-31	9.694e-27	2.016e-22		0.6757	0.2582	-0.2582	0.0659	0.5369	0.5369					44.25		BRADI5G03127	OS01G0890600
Traes_1AL_CBB9E4CDC	77.9551	50.4251	48.1227	16.6535	76.3939	21.022	36.4865	24.4072		-0.6241	-0.6605	-1.8613	-1.8974	-1.0573	-1.6579		0.02365	0.02394	1.101e-06	6.814e-09	0.0003123	8.938e-08		0.06877	0.04271	3.611e-06	2.474e-08	0.0007442	2.653e-07		-0.8731	0.183	-0.183	0.0046	0.6644	0.6644					39.66	AT4G32250	BRADI1G30360	OS06G0639500	GRMZM2G140082
Traes_1AL_CBF8E5E30	69.3344	35.594	40.3634	40.0576	653.317	29.0749	34.3745	6.89797		-0.9614	-0.7686	-1.0304	-4.4901	-4.2185	-6.4593		0.004422	0.02891	0.00893	4.575e-37	3.401e-35	9.731e-49		0.01908	0.05039	0.01558	2.326e-35	4.538e-33	1.851e-46		-0.718	-0.0248	0.0248	0.0449	0.9534	0.9534					51	AT3G05640, AT3G16800, AT5G27930, AT3G05640, AT3G16800, AT5G27930	BRADI2G27977, BRADI2G27970	OS05G0358500	GRMZM2G069713
Traes_1AL_CC3EB56C4	3.46703	5.29187	5.05323	0.777	32.8415	2.47613	0.325633	0		0.5047	0.4784	-1.6269	-3.2499	-5.4228	-6.5889		0.727	0.744	0.3276	0.02622	0.0007122	0.0001358		0.828	0.801	0.3899	0.03913	0.001596	0.0002795		-0.832	0.0791	-0.0791	0.0104	0.8524	0.8524					59.93	AT4G02290, AT1G02800	BRADI2G11870	OS01G0312800	GRMZM2G331566
Traes_1AL_CC4463EB5	97.0466	0	65.426	6.48193	52.0089	18.4146	0	0.782933		-3.5068	-0.3966	-2.3261	-0.9412	-2.8736	-2.6163		NA	NA	NA	NA	NA	NA		NA	NA	NA	NA	NA	NA		-0.5549	0.2288	-0.2288	0.1534	0.5857	0.5857					39.08	AT1G28240, AT1G53040, AT1G28240, AT1G53040, AT1G28240, AT1G53040, AT1G28240, AT1G53040	BRADI2G19580	OS01G0304300	GRMZM5G891056, AC233864.1_FG014, GRMZM2G115364, GRMZM2G162884
Traes_1AL_CC4ADB0E4	22.7983	19.4158	9.6794	6.42577	32.3246	9.7053	13.8897	9.49993		-0.2576	-1.1511	-1.3809	-1.6337	-1.2327	-1.7269		0.4863	0.009625	0.01085	0.0001316	0.001837	4.008e-05		0.6352	0.01921	0.01859	0.0002809	0.003812	8.851e-05		-0.8723	-0.0977	0.0977	0.0047	0.818	0.818					56.3		BRADI2G16447, BRADI2G16467, BRADI2G16460	OS01G0530500
Traes_1AL_CC4CF4E71	485.87	1745.41	46910.5	96886.2	3.05303	30713.7	20719.4	59418.9		1.7671	6.3319	7.3407	12.5711	12.0243	13.4884		0.03167	1.365e-14	4.408e-19	5.065e-48	4.38e-44	5.132e-55		0.08586	8.174e-13	7.994e-18	5.31e-46	1.103e-41	1.461e-52		0.8372	0.1257	-0.1257	0.0095	0.7668	0.7668					48.55		BRADI3G31777, BRADI3G31787	OS10G0368100, OS10G0365200, OS10G0528300, OS10G0368100, OS10G0365200, OS10G0528300
Traes_1AL_CC827E5C6	154.036	120.292	129.266	44.64	132.407	70.9044	70.4348	70.565		-0.3625	-0.2306	-1.4747	-0.9106	-0.9069	-0.9143		0.01602	0.1515	2.875e-11	1.851e-07	1.075e-07	7.562e-08		0.05106	0.2117	1.649e-10	5.596e-07	4.324e-07	2.262e-07		-0.8771	0.2569	-0.2569	0.0042	0.5391	0.5391					42.84	AT1G50370, AT3G19980, AT1G50370, AT3G19980	BRADI2G17570	OS01G0691700	GRMZM2G055905, GRMZM2G119720
Traes_1AL_CCD12AF18	57.7003	22.7694	83.9629	170.496	60.5755	154.934	137.425	186.404		-1.3241	0.5216	1.4771	1.3462	1.1697	1.6071		0.00148	0.2001	0.0003183	0.0006827	0.003139	4.555e-05		0.008101	0.269	0.0007239	0.00132	0.006215	9.982e-05		0.7682	-0.4708	0.4708	0.026	0.239	0.239					54.6		BRADI2G26590	OS05G0391600	GRMZM5G869788, GRMZM2G139574
Traes_1AL_CCD31FBE9	78.5688	107.481	113.965	139.54	53.2527	248.653	185.053	153.902		0.4479	0.5247	0.8904	2.2329	1.7971	1.5316		0.03809	0.01955	0.0001631	1.947e-25	7.513e-17	1.843e-12		0.09876	0.03578	0.0003892	4.108e-24	1.444e-15	8.687e-12		0.6985	-0.2856	0.2856	0.054	0.4929	0.4929					39.15	AT2G40280, AT3G56080	BRADI2G22550	OS05G0472200
Traes_1AL_CCDAC9481	84.2426	102.889	130.827	449.74	61.3047	137.458	117.293	210.718		0.2942	0.6305	2.3647	1.1585	0.9299	1.7702		0.3491	0.04767	6.769e-14	0.0002552	0.003323	1.408e-08		0.5064	0.07802	5.27e-13	0.0005235	0.00655	4.53e-08		0.8715	0.197	-0.197	0.0048	0.6401	0.6401					39.57	AT3G06140, AT5G19080	BRADI2G26290	OS05G0397650
Traes_1AL_CCFFB549C	4.16963	2.786	2.59057	2.62607	3.96123	2.80473	6.35387	3.34683		-0.6496	-0.7246	-1.3463	-0.6505	0.6067	-0.1619		0.3046	0.3341	0.1834	0.3675	0.2944	0.8006		0.4599	0.4149	0.2346	0.424	0.3598	0.829		-0.1119	-0.467	0.467	0.7919	0.2433	0.2433					56	AT4G31950, AT2G25160, AT4G31970, AT3G25180, AT4G31940
Traes_1AL_CD341167E	87.5546	47.7382	241.663	374.133	72.7541	343.276	130.618	241.378		-0.8634	1.4484	2.0424	2.2143	0.8366	1.7121		0.0325	0.0002678	3.381e-07	1.945e-08	0.03564	1.45e-05		0.08752	0.0008548	1.189e-06	6.643e-08	0.05602	3.384e-05		0.7333	-0.1271	0.1271	0.0384	0.7642	0.7642					47.27	AT3G58630	BRADI2G16780	OS05G0560600	GRMZM2G157219
Traes_1AL_CD4872CA5	4.95803	18.8914	8.13213	12.3511	35.5865	5.13467	5.07597	6.056		1.89	0.7176	1.1337	-2.7236	-2.7072	-2.4797		0.01242	0.3727	0.1771	0.0004543	0.0003938	0.0009524		0.04197	0.4546	0.2277	0.0009008	0.0009227	0.001733		-0.3827	0.0815	-0.0815	0.3494	0.8479	0.8479					41.26		BRADI3G32710	OS10G0547000	GRMZM2G336077, GRMZM2G028033
Traes_1AL_CD627FE88	34.6564	16.4941	26.7124	76.0929	12.6637	10.9086	23.2804	41.4619		-1.0787	-0.4077	1.0145	-0.1002	0.8588	1.6645		0.004687	0.2974	0.00825	0.8244	0.0347	1.854e-05		0.01994	0.3772	0.01449	0.8497	0.05471	4.27e-05		0.5924	0.445	-0.445	0.1218	0.2692	0.2692					43.89	AT4G15563	BRADI2G27330	OS05G0372800	GRMZM5G820460, AC233942.1_FG001
Traes_1AL_CD83B0FA4	266.994	283.877	419.909	863.858	330.155	301.907	351.357	845.936		0.0882	0.6466	1.6603	-0.1329	0.0882	1.3492		0.7298	0.01173	1.142e-10	0.6039	0.729	8.655e-08		0.83	0.02284	6.107e-10	0.6584	0.778	2.572e-07		0.8374	-0.021	0.021	0.0095	0.9606	0.9606				FUNCTIONS IN: molecular_function unknown; INVOLVED IN: biological_process unknown; LOCATED IN: endoplasmic reticulum, plasma membrane; EXPRESSED IN: 23 plant structures; EXPRESSED DURING: 13 growth stages; CONTAINS InterPro DOMAIN/s: NERD (InterPro: /.../528); Has 69 Blast hits to 69 proteins in 27 species: Archae - 0; Bacteria - 18; Metazoa - 8; Fungi - 0; Plants - 36; Viruses - 0; Other Eukaryo…	43.44	AT1G65020	BRADI3G34290	OS10G0577000	GRMZM2G053079
Traes_1AL_CDAE3B3EB	4.9179	30.0225	55.8156	104.25	0.927	205.161	28.2687	20.7316		2.5912	3.4539	4.3012	7.4206	4.6152	4.1762		0.0001774	6.108e-07	6.606e-10	4.829e-20	1.997e-08	4.515e-07		0.001531	4.549e-06	3.226e-09	6.515e-19	8.926e-08	1.249e-06		0.6236	0.1303	-0.1303	0.0985	0.7584	0.7584					58.35			OS05G0516700	GRMZM2G425729
Traes_1AL_CE016CC1D	66.0143	71.6485	33.8882	34.1778	99.3437	22.734	44.2484	43.1126		0.1153	-0.9269	-0.8655	-2.0447	-1.1514	-1.1946		0.5905	0.0002854	0.00321	1.356e-14	4.552e-07	1.722e-07		0.7229	0.0009033	0.00613	1.042e-13	1.672e-06	4.963e-07		-0.6487	0.0653	-0.0653	0.0819	0.8779	0.8779					40.94	AT4G14342, AT3G23325, AT4G14342, AT3G23325, AT4G14342, AT3G23325, AT4G14342, AT3G23325	BRADI1G71660	OS08G0444100, OS08G0278966	GRMZM2G121942, GRMZM2G106574, GRMZM2G121942, GRMZM2G106574
Traes_1AL_CE21D317D	34.6095	27.5866	14.3531	27.0518	226.658	114.718	94.6897	65.82		-0.3035	-1.3622	-0.2781	-1.0031	-1.263	-1.7583		0.2129	3.562e-05	0.383	1.471e-07	4.424e-11	1.335e-18		0.3551	0.0001514	0.4467	4.5e-07	3.066e-10	1.409e-17		-0.1712	-0.8881	0.8881	0.6852	0.0032	0.0032					53.78	AT4G16790, AT3G60380, AT4G16790, AT3G60380	BRADI3G33420	OS10G0562000	GRMZM2G069807, GRMZM2G365134
Traes_1AL_CEE3D37B1	26.1965	26.6841	8.58457	8.11273	18.174	1.54757	10.7087	6.03173		0.0374	-1.6071	-1.2683	-3.0587	-0.7686	-1.603		0.9202	0.0006731	0.01524	9.984e-06	0.08048	0.001171		0.9511	0.001892	0.02531	2.46e-05	0.1157	0.002102		-0.5697	0.4725	-0.4725	0.1405	0.2371	0.2371					40.03		BRADI4G04445, BRADI2G05367, BRADI5G01405, BRADI2G01705, BRADI5G27535, BRADI2G59232, BRADI3G58226	OS10G0571900
Traes_1AL_CF1508399	170.741	162.182	88.1655	54.9238	158.057	43.8675	93.2362	83.9759		-0.0728	-0.94	-1.3864	-1.8202	-0.7583	-0.9194		0.7071	9.108e-06	2.506e-08	3.311e-15	0.0002198	9.174e-06		0.8134	4.712e-05	1.016e-07	2.725e-14	0.0005379	2.193e-05		-0.7181	0.238	-0.238	0.0449	0.5703	0.5703					43.58	AT1G80210, AT3G06820, AT1G80210, AT3G06820	BRADI2G18080	OS05G0542600	GRMZM2G152436, GRMZM2G096491
Traes_1AL_CF6B4931E	225.809	207.69	59.5584	21.8181	144.359	26.5112	41.1758	10.331		-0.1192	-1.8895	-3.0016	-2.3806	-1.7957	-3.7728		0.7556	2.148e-06	5.427e-11	1.431e-08	8.603e-06	3.726e-16		0.8486	1.356e-05	3.013e-10	4.971e-08	2.63e-05	2.738e-15		-0.9111	0.4274	-0.4274	0.0016	0.2908	0.2908					46.94	AT3G47050, AT3G47040, AT3G47000, AT3G47010, AT3G47050, AT3G47040, AT3G47000, AT3G47010	BRADI2G23720	OS05G0449600	GRMZM2G181259, GRMZM2G115065
Traes_1AL_CF6C67E1B	3.92817	7.7216	4.22717	27.3155	20.3957	0.686567	4.33703	17.4777		0.95	-0.0057	2.8395	-4.3016	-2.2295	-0.2584		0.1431	0.994	1.591e-05	8.045e-06	0.0005601	0.6335		0.2666	0.9956	4.441e-05	2.003e-05	0.001278	0.6795		0.2554	0.082	-0.082	0.5415	0.8469	0.8469					53.95	AT3G24420	BRADI2G14500	OS05G0590300	GRMZM2G141999
Traes_1AL_CFB30CB73	98.2862	192.57	79.063	274.308	133.019	260.967	203.351	237.602		0.9741	-0.3395	1.4794	0.9587	0.6125	0.837		4.262e-05	0.1861	2.852e-09	4.175e-05	0.009013	0.0003341		0.0004886	0.2527	1.297e-08	9.507e-05	0.01624	0.0006509		0.6255	-0.4035	0.4035	0.0972	0.3216	0.3216					40.9
Traes_1AL_CFF403F3E	21.1381	1.82947	223.422	262.975	0.563033	94.0692	20.0297	32.3238		-3.2717	3.2621	3.4731	6.72	4.5939	5.2523		0.0008597	0.0002798	0.0001146	3.626e-10	2.203e-05	1.084e-06		0.005283	0.0008883	0.0002802	1.558e-09	6.335e-05	2.878e-06		0.6216	0.2547	-0.2547	0.0999	0.5428	0.5428					61.19		BRADI3G31800	OS10G0368100, OS10G0365200, OS10G0528300
Traes_1AL_D0514B2B2	11.745	10.8424	1.41347	1.554	9.34793	1.61057	4.7979	3.14587		-0.1218	-2.7184	-2.7258	-2.4237	-0.9395	-1.508		0.8179	0.0009533	0.005962	0.002924	0.1284	0.02371		0.8912	0.002555	0.01079	0.005133	0.1746	0.03438		-0.7168	0.0671	-0.0671	0.0454	0.8746	0.8746					39.54			OS05G0498800, OS09G0292300
Traes_1AL_D06B0BF4E	6.68373	1.2145	27.987	51.9039	2.19243	5.72093	10.3022	52.8326		-2.2592	2.0343	2.8309	1.2935	2.106	4.4013		0.0135	0.008728	0.0003006	0.1405	0.01202	4.702e-08		0.04481	0.01765	0.0006864	0.1801	0.0211	1.437e-07		0.8152	0.0761	-0.0761	0.0137	0.8579	0.8579					50.18	AT5G40260, AT3G28007, AT5G62850, AT5G40260, AT3G28007, AT5G62850, AT5G40260, AT3G28007, AT5G62850, AT5G40260, AT3G28007, AT5G62850	BRADI2G42990	OS01G0605700, OS01G0606000	GRMZM2G157675, GRMZM2G416965, GRMZM2G157675, GRMZM2G416965
Traes_1AL_D0C2B93DB	41.8548	46.4802	27.1356	26.2456	37.8009	21.2786	28.4249	23.3407		0.1513	-0.6463	-0.4943	-0.9765	-0.4061	-0.6572		0.467	0.01239	0.09699	0.0003458	0.08987	0.008016		0.6178	0.02395	0.1335	0.0006963	0.1275	0.01258		-0.7491	0.4481	-0.4481	0.0324	0.2655	0.2655					42.75	AT3G55630, AT5G05980	BRADI3G30210	OS10G0503200	GRMZM5G869779
Traes_1AL_D0C56E4A2	4.63017	1.12803	15.5084	14.6843	18.283	25.0346	19.0662	22.7026		-1.9516	1.7259	1.2245	0.4365	0.0646	0.295		0.01983	0.009129	0.09539	0.4377	0.9091	0.5986		0.06001	0.01835	0.1315	0.4954	0.928	0.647		0.4839	-0.67	0.67	0.2244	0.0691	0.0691					43.47
Traes_1AL_D0CB07C73	10.5303	6.4396	1.76683	6.45497	11.5072	0.619033	1.153	0.720667		-0.7422	-2.3085	-0.6826	-3.5921	-3.1909	-3.7216		0.1962	0.003702	0.3366	0.0002688	0.0002872	0.0001327		0.3353	0.008339	0.3992	0.0005497	0.0006893	0.0002735		-0.6296	0.491	-0.491	0.0944	0.2166	0.2166					47.79	AT3G61610	BRADI2G15930	OS05G0569400	GRMZM2G011662
Traes_1AL_D10D533C3	161.556	180.128	167.229	619.361	248.068	78.1242	271.576	497.122		0.1597	0.0384	1.89	-1.6469	0.1294	0.9974		0.5752	0.8947	4.745e-11	2.882e-08	0.6462	0.000363		0.7106	0.9182	2.656e-10	9.632e-08	0.7047	0.0007034		0.6057	0.0281	-0.0281	0.1115	0.9473	0.9473					40.53		BRADI3G33990	OS10G0572300	GRMZM2G160454
Traes_1AL_D125112E6	46.0374	47.7034	13.013	20.4056	56.8598	13.0852	34.7788	37.5173		0.0684	-1.8246	-0.8275	-2.1085	-0.7155	-0.6002		0.6998	1.234e-09	0.004409	9.329e-14	0.0002749	0.001623		0.8079	2.032e-08	0.008191	6.491e-13	0.0006618	0.002851		-0.4263	-0.1165	0.1165	0.2923	0.7836	0.7836					42.68	AT1G07210	BRADI3G30060, BRADI2G58736	OS10G0500500	GRMZM2G135095, GRMZM2G096424, GRMZM2G135095, GRMZM2G096424
Traes_1AL_D156CDF9F	10.001	4.4816	2.3819	2.62607	10.296	0.686567	2.33133	1.06357		-1.1398	-1.9831	-2.5644	-3.4307	-2.1294	-3.1066		0.05744	0.009337	0.01155	0.0005321	0.004179	0.0004779		0.135	0.01871	0.01968	0.001045	0.008075	0.0009099		-0.7779	0.3301	-0.3301	0.023	0.4245	0.4245					57.84	AT1G70420, AT3G27880, AT1G23710, AT5G62770, AT1G70420, AT3G27880, AT1G23710, AT5G62770, AT1G70420, AT3G27880, AT1G23710, AT5G62770, AT1G70420, AT3G27880, AT1G23710, AT5G62770	BRADI2G16010	OS05G0568600, OS05G0568800	GRMZM2G157153, GRMZM2G348890, GRMZM2G157153, GRMZM2G348890
Traes_1AL_D1AF9EF20	8333.57	15985.4	17876.9	39486.3	604.568	11018.8	12175.4	17602.8		0.9364	1.0972	2.2359	4.1725	4.3161	4.8461		0.0002144	1.45e-05	9.902e-19	1.521e-60	1.122e-64	4.514e-81		0.001774	7.014e-05	1.669e-17	3.354e-58	1.06e-61	5.285e-78		0.6903	0.4525	-0.4525	0.0581	0.2603	0.2603					53.22			OS01G0132000, OS01G0131900	GRMZM2G156632
Traes_1AL_D1D0C2774	24.695	40.5069	46.7388	23.09	53.8056	94.4916	61.7731	29.1136		0.6677	0.8622	-0.1139	0.7824	0.191	-0.8442		0.4145	0.2947	0.8945	0.3336	0.8138	0.302		0.5698	0.3743	0.9131	0.3887	0.848	0.3518		-0.1713	-0.5875	0.5875	0.6851	0.1256	0.1256				minichromosome maintenance (MCM2/3/5) family protein [Source:Projected from Arabidopsis thaliana (AT1G44900) TAIR;Acc:AT1G44900]	42.01	AT1G44900	BRADI4G19207	OS11G0484300	GRMZM2G139894
Traes_1AL_D1E192C9C	305.614	221.744	2148.4	988.317	125.676	2554.74	552.74	640.837		-0.4585	2.7972	1.6696	4.3175	2.1231	2.3345		0.1742	7.055e-17	7.809e-07	1.22e-37	3.451e-10	4.917e-12		0.3075	7.336e-15	2.611e-06	6.465e-36	2.042e-09	2.217e-11		0.547	0.0294	-0.0294	0.1606	0.9449	0.9449				Leucine-rich repeat (LRR) family protein [Source:Projected from Arabidopsis thaliana (AT3G05990) TAIR;Acc:AT3G05990]	44.26	AT3G05990	BRADI2G26467	OS05G0393100	GRMZM2G145752
Traes_1AL_D2049E4A2	1857.81	3560.7	788.351	1252.02	1876.46	720.991	2791.87	1262.54		0.932	-1.2272	-0.5511	-1.3674	0.5692	-0.5674		0.007803	0.0004845	0.1181	0.0001014	0.1042	0.1058		0.02939	0.001424	0.1591	0.0002198	0.1453	0.1359		-0.2876	0.0743	-0.0743	0.4897	0.8612	0.8612					42	AT1G04410, AT5G43330	BRADI3G28820	OS10G0478200	GRMZM2G415359
Traes_1AL_D237080B5	418.814	436.634	499.325	169.068	406.261	253.393	859.847	92.3035		0.0598	0.251	-1.2229	-0.6683	1.073	-2.1138		0.8756	0.5124	0.002021	0.08246	0.004897	6.289e-08		0.9263	0.5926	0.004007	0.1113	0.009324	1.898e-07		-0.5231	0.1213	-0.1213	0.1834	0.7747	0.7747					46.85	AT3G58100		OS07G0539900, OS07G0539100, OS08G0244500, OS07G0539300, OS07G0538000, OS07G0539400	GRMZM2G431039, GRMZM5G846916, GRMZM2G114140, GRMZM2G454550, GRMZM2G431039, GRMZM5G846916, GRMZM2G114140, GRMZM2G454550, GRMZM2G431039, GRMZM5G846916, GRMZM2G114140, GRMZM2G454550, GRMZM2G431039, GRMZM5G846916, GRMZM2G114140, GRMZM2G454550, GRMZM2G431039, GRMZM5G846916, GRMZM2G114140, GRMZM2G454550, GRMZM2G431039, GRMZM5G846916, GRMZM2G114140, GRMZM2G454550
Traes_1AL_D23829A3B	6.45853	5.4251	2.1877	2.27487	5.9851	2.12273	6.61637	3.76947		-0.2705	-1.5103	-0.9463	-1.4317	0.1397	-0.6151		0.7426	0.1171	0.3505	0.1336	0.8662	0.4784		0.8393	0.1702	0.4136	0.1721	0.8919	0.5305		-0.4994	-0.1538	0.1538	0.2076	0.7162	0.7162					48.81
Traes_1AL_D25D2A8D7	7.1925	8.469	93.9633	120.603	3.97913	236.312	81.3186	77.602		0.2475	3.6715	3.9222	5.8004	4.2792	4.2167		0.6355	3.086e-14	1.767e-15	1.828e-32	5.022e-18	1.595e-17		0.7583	1.692e-12	1.72e-14	6.681e-31	1.165e-16	1.428e-16		0.7941	-0.1953	0.1953	0.0186	0.643	0.643					45.46				GRMZM2G065144, GRMZM2G037993, GRMZM2G358619, GRMZM2G441541
Traes_1AL_D2BCFD121	9.23727	4.69377	0.706733	0	65.2763	4.40077	0.757567	0		-0.9721	-3.202	-4.4946	-3.5997	-5.9539	-7.9136		0.3446	0.01163	0.005154	0.0005478	1.431e-06	3.635e-07		0.5017	0.02267	0.009448	0.001074	4.897e-06	1.015e-06		-0.8884	-0.1729	0.1729	0.0032	0.6822	0.6822					52.53	AT1G03870, AT2G20520, AT5G44130, AT1G03870, AT2G20520, AT5G44130	BRADI2G16570, BRADI2G16590	OS05G0563550	GRMZM2G025240
Traes_1AL_D2D434A29	1000.7	500.433	2429.47	4238.08	579.347	1158.92	397.994	582.189		-0.9914	1.2695	2.0627	0.9916	-0.5375	0.0068		0.008088	0.0006811	3.461e-08	0.008078	0.1527	0.9856		0.03023	0.001912	1.379e-07	0.0132	0.2035	0.9882		0.2869	0.5645	-0.5645	0.4908	0.1449	0.1449					52.84	AT5G18130, AT3G03870, AT5G18130, AT3G03870, AT5G18130, AT3G03870, AT5G18130, AT3G03870, AT5G18130, AT3G03870, AT5G18130, AT3G03870, AT5G18130, AT3G03870	BRADI1G54440	OS07G0204100	GRMZM2G097653, GRMZM2G023631, GRMZM2G111112, GRMZM2G088469, GRMZM2G097659, GRMZM2G057223, GRMZM2G019578
Traes_1AL_D3485D1FF	102.986	31.1808	37.3715	36.5671	31.8777	193.972	86.4184	50.1036		-1.7036	-1.4721	-1.5212	2.5883	1.4217	0.6469		1.442e-06	6.237e-05	0.0001616	1.358e-13	6.431e-05	0.07584		3.007e-05	0.0002452	0.0003859	9.279e-13	0.0001718	0.1001		-0.021	-0.3622	0.3622	0.9607	0.3779	0.3779					49.8	AT1G08290	BRADI2G55540	OS01G0859100	GRMZM2G000836, GRMZM2G027960
Traes_1AL_D36224AD9	393.727	160.865	110.924	90.2655	651.11	162.069	231.312	250.924		-1.2834	-1.8246	-2.1156	-1.9915	-1.4883	-1.3745		1.087e-06	2.436e-11	9.771e-13	8.791e-14	1.481e-08	1.598e-07		2.361e-05	6.221e-10	6.616e-12	6.133e-13	6.746e-08	4.622e-07		-0.6137	-0.4644	0.4644	0.1056	0.2463	0.2463					51.75	AT5G02030	BRADI2G23530	OS05G0455200	GRMZM2G125976, GRMZM2G074645
Traes_1AL_D436FD4B3	50.3833	52.7071	15.0911	184.056	235.64	81.8069	102.734	50.7066		0.0652	-1.7302	1.7654	-1.5118	-1.1924	-2.2066		0.8481	2.012e-05	3.439e-07	4.482e-06	0.000235	4.852e-11		0.9102	9.29e-05	1.208e-06	1.151e-05	0.0005722	1.978e-10		0.0189	-0.4026	0.4026	0.9646	0.3228	0.3228					60.76	AT5G16760	BRADI3G43150	OS02G0466400	GRMZM2G084609
Traes_1AL_D4732FEC0	22.2862	27.1606	10.4684	12.1329	16.5339	13.6669	16.7437	3.76947		0.2619	-1.1348	-0.8289	-0.2923	0.0063	-2.0235		0.4112	0.005853	0.07194	0.4443	0.9859	7.083e-05		0.5666	0.01244	0.1023	0.5021	0.9895	0.0001515		-0.6946	0.3742	-0.3742	0.0559	0.3611	0.3611					66.43			OS04G0691400, OS04G0691366	GRMZM2G011590
Traes_1AL_D4BB66EA8	528.101	462.117	3008.79	2489.98	450.142	5238.12	1611.27	1408.87		-0.1906	2.493	2.2164	3.5153	1.8265	1.6344		0.5917	2.014e-12	4.443e-10	2.976e-23	2.534e-07	3.994e-06		0.7239	6.737e-11	2.219e-09	5.29e-22	9.654e-07	9.948e-06		0.6316	-0.1535	0.1535	0.093	0.7167	0.7167					47.7	AT3G10820, AT5G05140	BRADI2G25350		GRMZM2G087451
Traes_1AL_D51DB1D81	216.418	133.035	123.738	59.0747	196.426	60.7003	91.6653	73.7537		-0.6957	-0.7852	-1.6536	-1.6568	-1.0893	-1.398		0.004152	0.00173	8.82e-09	3.031e-10	1.488e-05	4.331e-08		0.01817	0.004293	3.786e-08	1.317e-09	4.389e-05	1.328e-07		-0.8734	0.2551	-0.2551	0.0046	0.5421	0.5421					39.24	AT5G57230	BRADI1G45270, BRADI1G41880	OS10G0162834, OS06G0482200, OS10G0162834, OS06G0482200	GRMZM5G812270
Traes_1AL_D52432D7C	27.1434	16.1284	27.9546	3.40307	20.5332	12.9666	8.538	8.9661		-0.74	0.076	-3.3669	-0.8026	-1.2426	-1.184		0.02349	0.8198	1.883e-05	0.03763	0.002192	0.002949		0.06843	0.8643	5.196e-05	0.05445	0.004481	0.00497		-0.8165	0.1606	-0.1606	0.0134	0.704	0.704					43.97	AT3G05350	BRADI1G54327	OS07G0205700	GRMZM2G025531
Traes_1AL_D5664FB85	14.2054	11.3246	18.0073	10.4729	23.8661	15.4681	24.1399	12.7081		-0.3421	0.2929	-0.331	-0.5453	0.0099	-0.8857		0.4645	0.5421	0.5625	0.2336	0.9818	0.0556		0.6155	0.6208	0.6213	0.2839	0.9862	0.07523		-0.3109	-0.5549	0.5549	0.4535	0.1534	0.1534					38.64	AT5G52910	BRADI2G15960	OS05G0210500	GRMZM2G394962
Traes_1AL_D5918162C	20.2918	17.8482	55.6534	28.93	10.2884	51.3547	28.3163	35.151		-0.1778	1.4478	0.4415	2.2755	1.4376	1.7689		0.542	1.852e-07	0.2053	1.018e-14	3.737e-06	4.036e-09		0.6833	1.63e-06	0.2589	7.927e-14	1.203e-05	1.369e-08		0.5729	0.0207	-0.0207	0.1377	0.9613	0.9613					39.85	AT1G74240	BRADI1G70017	OS03G0213800	GRMZM2G094444
Traes_1AL_D610B9661	67.8319	62.3717	49.8798	23.2975	82.0451	34.7682	52.9847	46.7162		-0.1298	-0.4275	-1.2882	-1.2343	-0.6199	-0.7854		0.5355	0.06682	3.131e-05	2.923e-07	0.004482	0.0003868		0.6779	0.1046	8.371e-05	8.634e-07	0.008602	0.0007466		-0.7684	-0.1203	0.1203	0.0259	0.7766	0.7766				RNA helicase family protein [Source:Projected from Arabidopsis thaliana (AT2G35920) TAIR;Acc:AT2G35920]	43.08	AT2G35920	BRADI3G28477	OS10G0471350	GRMZM2G399212
Traes_1AL_D6981F4E9	173.661	207.555	229.654	503.092	184.989	250.237	277.511	505.217		0.2596	0.3937	1.4559	0.434	0.5816	1.4449		0.1074	0.0183	4.337e-18	0.007306	0.0002602	1.264e-20		0.2154	0.03375	6.459e-17	0.01203	0.000629	1.821e-19		0.9449	-0.1419	0.1419	0.0004	0.7374	0.7374				zinc knuckle (CCHC-type) family protein [Source:Projected from Arabidopsis thaliana (AT1G75560) TAIR;Acc:AT1G75560]	46.54	AT1G75560	BRADI3G32520	OS10G0545300	GRMZM2G127340, GRMZM2G127168
Traes_1AL_D6B99979E	38.9831	41.9467	8.65203	31.2836	180.372	52.257	115.38	72.3544		0.1067	-2.249	-0.1244	-1.8129	-0.6409	-1.2899		0.6431	4.073e-09	0.6766	6.259e-17	0.0008113	1.295e-10		0.7643	5.805e-08	0.7251	6.194e-16	0.001798	5.064e-10		-0.1248	-0.7599	0.7599	0.7683	0.0287	0.0287					48.33	AT5G23760	BRADI3G30340	OS10G0506100	GRMZM2G056431
Traes_1AL_D6D6DDE5E	112.92	49.9603	17.8205	101.793	178.18	22.1059	24.3612	22.8449		-1.1579	-2.665	-0.2218	-2.959	-2.8438	-2.9209		0.01836	5.006e-07	0.6602	1.1e-08	2.476e-08	1.124e-08		0.05659	3.833e-06	0.7113	3.886e-08	1.09e-07	3.65e-08		-0.502	0.2289	-0.2289	0.2049	0.5855	0.5855					60.18	AT5G01920	BRADI2G22210	OS05G0480000	GRMZM2G083470
Traes_1AL_D6DDE64A0	0.8972	0.809667	0.562033	0	10.257	6.47053	2.66807	0.502267		-0.0892	-0.7857	-1.6451	-0.744	-1.9696	-4.4691		0.933	0.5651	0.3211	0.167	0.002735	0.0001115		NA	0.642	0.3832	0.2105	0.005483	0.0002322		-0.4813	-0.6994	0.6994	0.2273	0.0535	0.0535					59.75		BRADI1G13550	OS05G0468200, OS05G0467900, OS05G0468100	GRMZM2G000269, GRMZM2G078509, GRMZM2G144283, GRMZM2G000269, GRMZM2G078509, GRMZM2G144283, GRMZM2G000269, GRMZM2G078509, GRMZM2G144283
Traes_1AL_D71D0A1FD	16.1316	11.9729	7.1637	2.00897	13.3509	15.5083	10.9281	4.75013		-0.4404	-1.1459	-2.6608	0.1765	-0.293	-1.3542		0.3969	0.053	0.002649	0.7405	0.5898	0.02477		0.5528	0.08552	0.005137	0.7825	0.6531	0.03579		-0.7946	-0.2411	0.2411	0.0185	0.5652	0.5652					66.06	AT1G64600	BRADI3G31397	OS10G0520950, OS07G0297300	GRMZM2G179220
Traes_1AL_D74509506	85.2512	85.7471	233.173	81.8157	24.2538	41.6149	50.2712	37.7214		0.0097	1.453	0.0387	0.8034	1.0381	0.6252		0.9751	2.663e-06	0.909	0.02117	0.002304	0.07202		0.9857	1.629e-05	0.9253	0.03213	0.00469	0.09553		0.0323	0.8258	-0.8258	0.9394	0.0115	0.0115					51.17	AT5G47380	BRADI3G33250	OS10G0559800	GRMZM2G123585
Traes_1AL_D76D0163A	67.7562	70.4805	50.6579	30.9553	82.3602	31.5818	45.8785	39.2457		0.0555	-0.4018	-0.8346	-1.3816	-0.8439	-1.0833		0.7835	0.07778	0.002915	9.3e-09	0.000107	1.263e-06		0.8679	0.1192	0.005606	3.315e-08	0.0002755	3.33e-06		-0.8353	0.1688	-0.1688	0.0098	0.6895	0.6895					46.41	AT5G09910, AT5G64813	BRADI3G21180	OS10G0135200	GRMZM2G012958
Traes_1AL_D775CC15D	2.5766	4.12027	1.4665	2.91893	6.79063	2.11817	2.34247	0.5613		0.6183	-0.6039	0.4739	-1.8855	-1.5266	-3.0226		0.4346	0.5376	0.6225	0.03304	0.06211	0.0038		NA	0.6166	0.6773	0.04834	0.09193	0.006292		-0.647	0.0938	-0.0938	0.0829	0.8251	0.8251					38.05	AT1G33250	BRADI3G30820	OS10G0516701, OS10G0516600	GRMZM2G059013
Traes_1AL_D7A903FD2	11.1465	57.0727	50.7386	24.3965	3.3736	38.642	10.546	9.76643		2.3089	2.1297	1.2127	3.458	1.615	1.4741		8.02e-05	0.0003346	0.05712	6.424e-08	0.01645	0.02955		0.0008123	0.001036	0.0832	2.055e-07	0.02801	0.0421		0.1626	0.5521	-0.5521	0.7005	0.156	0.156					46.25	AT3G29000, AT5G39670, AT3G29000, AT5G39670	BRADI1G53830	OS03G0812800, OS03G0812400	GRMZM2G423139
Traes_1AL_D7BDD58BD	992.002	835.583	10089.7	14072.3	203.534	51194.5	7693.07	9522.11		-0.2385	3.2315	3.6955	7.6994	5.0535	5.351		0.7568	2.691e-05	1.581e-06	1.611e-23	5.398e-11	3.764e-12		0.8495	0.0001194	5.078e-06	2.929e-22	3.679e-10	1.716e-11		0.7418	-0.137	0.137	0.0351	0.7463	0.7463					58.76	AT5G40010, AT3G28540, AT3G28520, AT3G28580, AT3G28510, AT5G40010, AT3G28540, AT3G28520, AT3G28580, AT3G28510		OS12G0639400, OS12G0639500	GRMZM2G310947
Traes_1AL_D7C0EC7C1	22.6698	22.6007	10.9591	15.6959	31.8816	31.256	31.3389	25.0453		0.0205	-0.9712	-0.4293	-0.0861	-0.0267	-0.3167		0.9451	0.01102	0.2944	0.7677	0.9252	0.2788		0.9671	0.02163	0.3551	0.8022	0.9411	0.3278		-0.2112	-0.7761	0.7761	0.6156	0.0236	0.0236					41.55	AT1G80700, AT1G80980	BRADI3G19700	OS08G0278100	GRMZM2G164759
Traes_1AL_D8B97BD8D	106.198	127.482	175.842	528.429	100.252	192.189	204.423	301.92		0.2599	0.7133	2.2665	0.9311	1.0214	1.5816		0.3789	0.01677	2.282e-14	0.001582	0.0004911	5.44e-08		0.5354	0.03125	1.892e-13	0.002896	0.001133	1.651e-07		0.9401	0.0139	-0.0139	0.0005	0.974	0.974					40.77
Traes_1AL_D8BA4FB5D	37.8689	30.2678	6.35087	4.4168	35.0347	2.3017	9.01753	3.14587		-0.3213	-2.5509	-2.4854	-3.556	-1.9461	-3.3756		0.2695	1.47e-08	5.293e-06	8.077e-10	4.973e-07	1.495e-10		0.4209	1.786e-07	1.581e-05	3.319e-09	1.817e-06	5.804e-10		-0.8281	0.3014	-0.3014	0.0111	0.4682	0.4682				plastid transcriptionally active 14 [Source:Projected from Arabidopsis thaliana (AT4G20130) TAIR;Acc:AT4G20130]	46.11	AT4G20130	BRADI2G14720	OS05G0587200	GRMZM5G807767
Traes_1AL_D997AAC66	55.2026	32.635	1.72823	4.73883	29.0407	0.991533	2.66807	1.28197		-0.7553	-4.8748	-3.0403	-4.7997	-3.3899	-4.1844		0.02326	1.449e-11	1.196e-07	6.458e-08	1.901e-08	7.401e-09		0.06791	3.878e-10	4.458e-07	2.066e-07	8.525e-08	2.448e-08		-0.7803	0.4001	-0.4001	0.0223	0.3261	0.3261					58.95		BRADI2G20800	OS05G0499600, OS05G0499800, OS05G0500200, OS05G0500000	GRMZM2G074631
Traes_1AL_D9CCA97D9	47.3836	140.388	49.7624	38.6108	16.5097	64.2424	23.554	15.6279		1.5451	0.057	-0.103	1.9601	0.5077	-0.1023		0.001003	0.9064	0.8404	6.61e-05	0.3186	0.8453		0.005983	0.9277	0.8671	0.0001468	0.3852	0.8675		-0.2793	0.629	-0.629	0.5029	0.0947	0.0947					41.21			OS09G0562600	GRMZM2G355233
Traes_1AL_D9E9727EB	62.1297	55.6699	29.2543	14.4056	93.1044	19.3248	29.395	21.4348		-0.156	-1.0115	-1.6769	-2.2484	-1.6641	-2.1399		0.4452	5.293e-05	9.136e-07	5.893e-17	1.284e-12	2.856e-17		0.5985	0.0002132	3.029e-06	5.85e-16	1.182e-11	2.466e-16		-0.8945	0.0522	-0.0522	0.0027	0.9023	0.9023					43.9	AT5G18870, AT5G18860, AT5G18890	BRADI2G25527
Traes_1AL_DA0591A69	1.6393	10.0306	3.96543	3.40307	0.1905	9.81307	4.4025	2.78553		2.458	1.1971	0.6995	4.7151	3.6839	3.088		0.0354	0.3285	0.6007	0.000574	0.007991	0.02859		0.09336	0.4091	0.6573	0.001122	0.01457	0.04084		0.3215	0.1622	-0.1622	0.4374	0.7012	0.7012				Calcium-dependent ARF-type GTPase activating protein family [Source:Projected from Arabidopsis thaliana (AT3G07940) TAIR;Acc:AT3G07940]	42.08	AT3G07940	BRADI2G27007	OS05G0382000	GRMZM2G176495
Traes_1AL_DA0EE1337	899.944	595.4	1092.33	791.178	973.875	185.997	327.454	213.134		-0.5918	0.2775	-0.1822	-2.3621	-1.5621	-2.1811		0.09069	0.4278	0.6056	2.971e-11	8.963e-06	6.866e-10		0.1899	0.5095	0.6617	1.48e-10	2.733e-05	2.505e-09		-0.4903	0.6799	-0.6799	0.2174	0.0636	0.0636					50.65	AT1G43670	BRADI2G24090	OS05G0438600	GRMZM2G322953
Traes_1AL_DA243499C	13.4762	9.6652	119.075	344.59	7.4419	137.319	154.199	182.687		-0.466	3.1048	4.5932	4.1312	4.2977	4.5388		0.4128	7.924e-09	1.262e-17	2.76e-14	2.053e-15	4.691e-17		0.5682	1.039e-07	1.728e-16	2.043e-13	3.116e-14	3.913e-16		0.9166	-0.1492	0.1492	0.0014	0.7243	0.7243					45.73
Traes_1AL_DA9382B2D	13.2177	7.9574	9.48903	2.91893	64.6079	6.48417	10.8916	2.14453		-0.652	-0.4001	-1.7034	-3.1403	-2.5645	-4.8184		0.06913	0.3258	0.01098	5.998e-16	4.597e-15	1.927e-16		0.1552	0.4064	0.0188	5.34e-15	6.575e-14	1.475e-15		-0.805	-0.1811	0.1811	0.0159	0.6679	0.6679					50.12			OS03G0389400
Traes_1AL_DAA3531A3	19.5437	27.7738	9.16687	3.40307	54.2358	8.69467	21.2413	14.8385		0.4753	-1.0193	-2.8022	-2.4363	-1.3368	-1.8427		0.3844	0.09336	0.001499	3.482e-05	0.01411	0.0009439		0.5408	0.1398	0.003041	8.002e-05	0.02438	0.001719		-0.6737	-0.3401	0.3401	0.067	0.4098	0.4098					42.66	AT2G42960, AT3G59110, AT2G42960, AT3G59110	BRADI2G14510	OS10G0497600	GRMZM2G026301, GRMZM2G010953
Traes_1AL_DB08E00EB	54.785	25.6422	14.1795	7.3649	44.5342	3.73787	7.48463	3.4888		-1.0752	-1.9683	-2.7124	-3.4053	-2.5904	-3.5709		0.003834	4.518e-06	1.29e-06	1.207e-09	3.712e-08	1.45e-10		0.01709	2.575e-05	4.194e-06	4.849e-09	1.594e-07	5.639e-10		-0.8713	0.4279	-0.4279	0.0048	0.2903	0.2903					41.14	AT1G71720	BRADI2G18650	OS05G0535800	GRMZM2G546254
Traes_1AL_DB4D32ABB	11.2664	18.2399	10.4212	0	161.957	6.63037	1.08317	0		0.6248	-0.1019	-4.3525	-4.2512	-6.5444	-8.6942		0.59	0.9311	0.007212	0.0003029	3.773e-07	2.522e-08		0.7225	0.9469	0.01283	0.0006148	1.402e-06	7.91e-08		-0.9064	0.0031	-0.0031	0.0019	0.9942	0.9942					59.19
Traes_1AL_DB9F37452	39.1988	63.1456	10.7469	10.4729	60.0133	9.02327	23.3934	10.2861		0.6791	-1.7922	-1.7823	-2.5564	-1.3633	-2.5563		0.0008792	7.056e-08	1.544e-05	8.576e-15	2.285e-08	4.17e-16		0.005375	7.052e-07	4.317e-05	6.738e-14	1.011e-07	3.038e-15		-0.7662	0.1216	-0.1216	0.0266	0.7742	0.7742					47.81	AT4G12700, AT2G04280, AT4G12700, AT2G04280	BRADI3G27870	OS10G0456400	GRMZM6G866436, GRMZM2G118433
Traes_1AL_DBAED5AED	18.5512	21.9752	93.0365	55.8388	24.9719	271.207	74.6666	52.4908		0.2397	2.2815	1.4542	3.394	1.5554	1.0556		0.6302	2.998e-06	0.004909	3.037e-13	0.0009982	0.0269		0.754	1.805e-05	0.009036	1.986e-12	0.002177	0.03858		0.4867	-0.3792	0.3792	0.2213	0.3542	0.3542					53.09	AT2G28380	BRADI3G28977	OS10G0480500	GRMZM2G027462
Traes_1AL_DBFD7C798	65.8823	45.4855	105.515	54.149	248.616	314.299	224.57	30.7276		-0.5268	0.681	-0.1648	0.332	-0.1438	-2.9709		0.158	0.06703	0.6831	0.3484	0.6853	8.202e-15		0.2866	0.1049	0.7308	0.4042	0.7393	5.054e-14		-0.3018	-0.5295	0.5295	0.4675	0.1771	0.1771					49.83	AT2G28305, AT2G37210, AT5G03270, AT3G53450, AT2G28305, AT2G37210, AT5G03270, AT3G53450	BRADI3G28900	OS10G0479500	GRMZM5G879665, GRMZM2G100360
Traes_1AL_DC06ADE0A	48.3633	32.0103	38.5397	34.9839	55.7123	19.8113	28.3662	39.1559		-0.5986	-0.3142	-0.4572	-1.4314	-0.9663	-0.5172		0.0212	0.2568	0.1534	1.887e-06	0.0004437	0.04743		0.06322	0.3331	0.2006	5.074e-06	0.001031	0.06505		-0.4133	0.2198	-0.2198	0.3088	0.601	0.601					48.52
Traes_1AL_DC43D6836	103.872	51.476	21.406	14.8151	116.625	14.4612	10.5802	7.15797		-0.999	-2.2326	-2.8548	-3.052	-3.3979	-3.883		0.07465	0.0001439	1.345e-05	4.4e-07	2.42e-08	6.731e-10		0.1644	0.000503	3.791e-05	1.275e-06	1.067e-07	2.458e-09		-0.9322	0.3195	-0.3195	0.0007	0.4404	0.4404					61.35		BRADI2G19350		GRMZM2G106819, GRMZM2G031580
Traes_1AL_DCD29EF07	320.347	354.717	406.822	1070.43	247.073	609.568	287.588	317.595		0.1473	0.3417	1.7072	1.2942	0.218	0.3602		0.6019	0.2289	1.82e-09	4.533e-06	0.4432	0.2045		0.732	0.3018	8.451e-09	1.163e-05	0.5126	0.248		0.5034	0.3572	-0.3572	0.2035	0.385	0.385				XB3 ortholog 3 in Arabidopsis thaliana [Source:Projected from Arabidopsis thaliana (AT5G07270) TAIR;Acc:AT5G07270]	42.61	AT5G07270	BRADI3G31460	OS10G0521600	GRMZM6G399977
Traes_1AL_DD4604320	57.9105	88.5757	163.17	297.933	44.4853	114.752	130.147	277.704		0.6171	1.4818	2.2741	1.3444	1.5406	2.6278		0.02499	8.344e-08	4.737e-16	1.324e-06	1.949e-08	1.26e-22		0.07183	8.166e-07	5.037e-15	3.624e-06	8.729e-08	2.392e-21		0.9589	0.0589	-0.0589	0.0002	0.8899	0.8899					42.74	AT2G44590, AT3G60190	BRADI3G33850	OS10G0567800	GRMZM2G070899
Traes_1AL_DDC13A76D	32.9139	54.6201	6.322	0.454967	1023.44	39.6716	26.8837	6.19147		0.7021	-2.2199	-4.5469	-4.5342	-5.0851	-7.0672		0.3568	0.007229	0.000128	2.484e-09	2.75e-11	2.547e-18		0.5142	0.01496	0.0003105	9.556e-09	1.975e-10	2.571e-17		-0.7828	-0.4188	0.4188	0.0216	0.3017	0.3017					57.44		BRADI3G33150	OS10G0555900	GRMZM2G082520, GRMZM2G013671, GRMZM2G342246, GRMZM2G104013, GRMZM2G021427
Traes_1AL_DDDE58132	2.5514	1.3744	0.706733	6.93907	0	5.9281	0.709967	0		-0.7492	-1.4597	1.1403	5.746	2.8753	0.6094		0.4302	0.2192	0.2375	0.0001758	0.09113	0.759		NA	0.291	0.294	0.000369	0.1291	0.7932		0.1429	0.3791	-0.3791	0.7358	0.3544	0.3544					68.28	AT2G34000	BRADI3G09390	OS02G0248100	GRMZM2G020329
Traes_1AL_DDEE6AC00	725.561	710.244	495.239	2225.75	3087.03	862.609	296.034	335.281		-0.0301	-0.5477	1.5963	-1.8211	-3.3526	-3.1743		0.9398	0.1708	6.299e-05	4.777e-06	5.221e-17	1.972e-15		0.9637	0.2347	0.0001604	1.222e-05	1.033e-15	1.315e-14		-0.328	0.1223	-0.1223	0.4277	0.773	0.773					56.68	AT1G01470, AT2G46140	BRADI2G15410	OS05G0584200	GRMZM2G045664
Traes_1AL_DE21102FA	7.02033	15.1936	1.9369	3.05187	6.46833	0.686567	4.72137	2.0059		1.1131	-1.9395	-0.6262	-2.7376	-0.5066	-1.7681		0.005827	0.01039	0.3582	0.00286	0.3333	0.01008		0.02354	0.02055	0.4215	0.005028	0.4008	0.01556		-0.5289	0.3688	-0.3688	0.1778	0.3686	0.3686					39.23
Traes_1AL_DEB3A0A18	13.3551	90.8492	12.059	9.108	0.762033	2.7372	4.77567	10.2897		2.6989	-0.1591	-0.5003	1.5879	2.4318	3.4963		9.502e-05	0.8289	0.5351	0.1226	0.01155	0.0001578		0.0009273	0.8722	0.5957	0.1591	0.02035	0.0003219		0.019	0.6921	-0.6921	0.9644	0.0571	0.0571					39.15	AT4G01480, AT2G46860, AT1G01050	BRADI3G25880	OS10G0406100	GRMZM2G015418
Traes_1AL_DEB909C21	71.3082	67.2805	7.2807	15.2594	33.5312	1.8571	13.4422	6.1118		-0.0782	-3.0439	-1.9542	-3.5857	-1.217	-2.2258		0.9438	0.007757	0.0887	0.00299	0.2798	0.05165		0.9661	0.01591	0.1232	0.005241	0.3444	0.07034		-0.6043	0.4926	-0.4926	0.1126	0.2149	0.2149					51.27	AT5G56460	BRADI3G27180	OS10G0431900	GRMZM2G119521
Traes_1AL_DF31196A4	205.771	377.779	254.298	1057.92	259.129	477.128	748.581	909.183		0.8746	0.2892	2.3313	0.8722	1.5278	1.8087		1.062e-06	0.1197	1.341e-37	8.9e-07	2.435e-18	3.275e-25		2.317e-05	0.1735	1.343e-34	2.489e-06	5.948e-17	8.67e-24		0.9177	-0.2961	0.2961	0.0013	0.4765	0.4765					41.05	AT3G10950, AT3G60245	BRADI2G17040	OS05G0557000	GRMZM6G791392
Traes_1AL_DF3BE19C4	228.927	306.642	68.7315	68.7913	155.255	38.551	98.5972	57.5908		0.4209	-1.7211	-1.4922	-1.9196	-0.654	-1.4219		0.03262	1.606e-14	1.02e-09	2.275e-15	0.002094	2.478e-10		0.08775	9.428e-13	4.874e-09	1.906e-14	0.004296	9.418e-10		-0.6843	0.423	-0.423	0.0612	0.2963	0.2963				sulfoquinovosyldiacylglycerol 1 [Source:Projected from Arabidopsis thaliana (AT4G33030) TAIR;Acc:AT4G33030]	43.98	AT4G33030	BRADI2G26870, BRADI3G34340	OS05G0387200	GRMZM2G053322
Traes_1AL_DFEBA0089	35.4909	20.5495	9.16687	1.68697	50.054	5.76937	12.71	8.2835		-0.7799	-1.8304	-3.79	-2.8763	-1.9655	-2.6255		0.01648	9.929e-06	1.837e-06	1.097e-10	9.709e-08	1.331e-10		0.05214	5.069e-05	5.843e-06	5.062e-10	3.933e-07	5.197e-10		-0.8541	-0.1011	0.1011	0.0069	0.8117	0.8117					52.98	AT3G12530	BRADI2G62300	OS01G0248600	GRMZM2G129232
Traes_1AL_E00BF49A8	19.1063	24.4944	10.7375	64.172	38.7951	32.6757	40.5401	51.9816		0.3607	-0.9257	1.4741	-0.2578	0.0514	0.4251		0.2461	0.02266	1.151e-05	0.3772	0.8534	0.1154		0.3943	0.04069	3.275e-05	0.434	0.8811	0.1471		0.5484	-0.4864	0.4864	0.1593	0.2217	0.2217					42.6		BRADI3G34350	OS10G0576100	GRMZM2G456626
Traes_1AL_E04AE1B94	14.4624	12.2091	5.3789	10.9279	12.7784	0.377067	2.86957	2.42847		-0.2562	-1.3949	-0.2928	-4.3302	-2.2015	-2.4656		0.571	0.01401	0.5987	6.507e-05	0.0006822	0.0002731		0.7071	0.02668	0.6554	0.0001447	0.001533	0.0005388		-0.4651	0.6351	-0.6351	0.2456	0.0907	0.0907					42.12	AT5G45740, AT1G16960, AT1G53400, AT5G45740, AT1G16960, AT1G53400	BRADI2G19030	OS05G0529400	GRMZM2G101282, GRMZM2G050952
Traes_1AL_E05417AFD	21.8712	5.4613	9.32603	0.777	18.9616	6.83303	1.4675	4.15363		-1.9648	-1.1489	-4.3212	-1.3094	-3.5291	-2.2929		0.0002708	0.03709	0.0001512	0.02057	8.896e-06	0.0002577		0.002131	0.0627	0.0003627	0.03129	2.714e-05	0.0005101		-0.8646	0.0458	-0.0458	0.0056	0.9143	0.9143					46.64
Traes_1AL_E06ACE483	104.168	90.3048	72.844	39.1015	135.145	62.6834	76.3358	81.8233		-0.207	-0.4975	-1.3573	-1.0764	-0.825	-0.7422		0.3744	0.045	7.758e-06	1.229e-05	0.0005419	0.001742		0.5308	0.07416	2.265e-05	2.995e-05	0.00124	0.003045		-0.7621	-0.2478	0.2478	0.0279	0.5541	0.5541					43.83	AT4G34660	BRADI3G30560	OS10G0512700	GRMZM2G002859, GRMZM2G123624
Traes_1AL_E0773EAEA	1.77673	7.6541	11.0944	8.0381	5.59517	21.0848	22.8084	9.27503		1.875	2.3682	1.7251	1.8817	1.957	0.7387		0.02729	0.006072	0.0689	0.009245	0.006393	0.3219		0.07688	0.01285	0.09841	0.01496	0.01189	0.3726		0.5558	-0.5104	0.5104	0.1526	0.1962	0.1962				DNA primases;DNA primases [Source:Projected from Arabidopsis thaliana (AT5G41880) TAIR;Acc:AT5G41880]	41.75	AT5G41880	BRADI3G42937, BRADI3G03817	OS05G0358200	GRMZM6G314950
Traes_1AL_E079441E5	75.8004	12.5443	41.8261	6.45497	49.9545	31.6286	7.86893	9.00413		-2.5692	-0.8323	-3.4214	-0.7074	-2.6839	-2.4863		2.726e-12	0.01735	1.897e-09	0.0498	1.698e-09	6.8e-09		2.721e-10	0.03219	8.793e-09	0.07024	8.95e-09	2.258e-08		-0.8224	0.12	-0.12	0.0122	0.7772	0.7772					49.6
Traes_1AL_E0DDEFE30	21.1122	32.2054	31.6977	58.6681	21.1455	25.7147	27.993	45.5714		0.6361	0.6154	1.4886	0.2685	0.4062	1.0881		0.08276	0.1106	0.0001472	0.4809	0.2744	0.002331		0.1774	0.1621	0.0003536	0.5383	0.3389	0.003988		0.8554	0.2246	-0.2246	0.0068	0.5928	0.5928					38.07	AT4G35820	BRADI3G29950
Traes_1AL_E0F69742D	200.731	214.843	631.8	1155.05	116.882	696.03	416.965	662.42		0.1004	1.6483	2.5007	2.5591	1.8253	2.4892		0.7419	5.785e-08	2.297e-16	4.008e-17	2.184e-09	2.607e-16		0.8388	5.93e-07	2.561e-15	4.058e-16	1.131e-08	1.956e-15		0.8705	0.0575	-0.0575	0.0049	0.8924	0.8924					39.89	AT4G00240, AT4G11840, AT4G11830, AT2G42010, AT4G11850	BRADI3G31637	OS10G0524400	GRMZM2G133943
[truncated: 44,391 more rows]
