# Supplementary material for: Integrated transcriptome and hormone profiling highlight the role of multiple phytohormone pathways in wheat resistance against fusarium head blight
Source: PLoS One. 2018 Nov 7;13(11):e0207036. doi: 10.1371/journal.pone.0207036 (PMC6221353; doi:10.1371/journal.pone.0207036)
Supplement: S6 Dataset — (XLSX) [file pone.0207036.s011.xlsx]

## Sheet: Spikelet_1dpi_up
Spikelets
SUMAI3_1dpi_Up-regulated							FL62R1_1dpi_up-regulated							Stettler_1dpi_Up-regulated							MUCHMORE_1dpi_Up-regulated
	Gene Count:	5878						Gene Count:	5625						Gene Count:	1647						Gene Count:	2127
	Background Gene Count:	72307						Background Gene Count:	72307						Background Gene Count:	72307						Background Gene Count:	72307
GO ID	Description	Total Genes	Matched Gene Counts	P-Value	Corrected P-Value		GO ID	Description	Total Genes	Matched Gene Counts	P-Value	Corrected P-Value		GO ID	Description	Total Genes	Matched Gene Counts	P-Value	Corrected P-Value		GO ID	Description	Total Genes	Matched Gene Counts	P-Value	Corrected P-Value
GO:1902578	single-organism localization	3136	291	0.00966578	0.144987		GO:0009851	auxin biosynthetic process	64	11	0.0099297	0.139016		GO:0015931	nucleobase-containing compound transport	80	6	0.00995231	0.248808		GO:0042816	vitamin B6 metabolic process	29	4	0.00986254	0.207113
GO:0006429	leucyl-tRNA aminoacylation	17	5	0.00955738	0.143361		GO:0043543	protein acylation	81	13	0.00952207	0.133309		GO:1901607	alpha-amino acid biosynthetic process	622	24	0.00952705	0.238176		GO:0042819	vitamin B6 biosynthetic process	29	4	0.00986254	0.207113
GO:0051052	regulation of DNA metabolic process	206	27	0.00952393	0.142859		GO:0043090	amino acid import	24	6	0.00875428	0.12256		GO:0048569	post-embryonic organ development	36	4	0.00884804	0.230049		GO:0006665	sphingolipid metabolic process	62	6	0.00972298	0.204183
GO:0009719	response to endogenous stimulus	680	73	0.00950205	0.142531		GO:0019357	nicotinate nucleotide biosynthetic process	6	3	0.00786487	0.117973		GO:0015865	purine nucleotide transport	19	3	0.00870214	0.226256		GO:1901565	organonitrogen compound catabolic process	142	10	0.00953169	0.200165
GO:0002682	regulation of immune system process	11	4	0.009034	0.13551		GO:0019358	nicotinate nucleotide salvage	6	3	0.00786487	0.117973		GO:1902532	negative regulation of intracellular signal transduction	19	3	0.00870214	0.226256		GO:0018958	phenol-containing compound metabolic process	100	8	0.00946512	0.198768
GO:0015936	coenzyme A metabolic process	30	7	0.00896459	0.134469		GO:0032781	positive regulation of ATPase activity	6	3	0.00786487	0.117973		GO:0046417	chorismate metabolic process	19	3	0.00870214	0.226256		GO:0042430	indole-containing compound metabolic process	100	8	0.00946512	0.198768
GO:0032781	positive regulation of ATPase activity	6	3	0.00890061	0.133509		GO:0044724	single-organism carbohydrate catabolic process	377	43	0.00780446	0.117067		GO:0044237	cellular metabolic process	3688	106	0.00903958	0.225989		GO:0019318	hexose metabolic process	302	17	0.00872912	0.192041
GO:0006820	anion transport	352	42	0.00821132	0.12317		GO:0002682	regulation of immune system process	11	4	0.00773303	0.115995		GO:0043648	dicarboxylic acid metabolic process	180	10	0.00863159	0.224421		GO:0033037	polysaccharide localization	28	4	0.00870143	0.191431
GO:0051716	cellular response to stimulus	1186	120	0.00804451	0.120668		GO:0033875	ribonucleoside bisphosphate metabolic process	46	9	0.00816584	0.114322		GO:0008216	spermidine metabolic process	35	4	0.00800684	0.216185		GO:0006820	anion transport	352	19	0.00889261	0.186745
GO:0072524	pyridine-containing compound metabolic process	44	9	0.00801053	0.120158		GO:0034032	purine nucleoside bisphosphate metabolic process	46	9	0.00816584	0.114322		GO:0008295	spermidine biosynthetic process	35	4	0.00800684	0.216185		GO:0006721	terpenoid metabolic process	43	5	0.00834615	0.183615
GO:0019362	pyridine nucleotide metabolic process	392	46	0.00794673	0.119201		GO:0006429	leucyl-tRNA aminoacylation	17	5	0.00795482	0.111368		GO:1901135	carbohydrate derivative metabolic process	748	28	0.00803947	0.209026		GO:0051188	cofactor biosynthetic process	602	29	0.00729906	0.160579
GO:0009808	lignin metabolic process	51	10	0.00725366	0.108805		GO:0044723	single-organism carbohydrate metabolic process	669	70	0.00739297	0.110895		GO:0000103	sulfate assimilation	18	3	0.00745297	0.208683		GO:0008215	spermine metabolic process	14	3	0.00725527	0.159616
GO:0009809	lignin biosynthetic process	16	5	0.00722343	0.108351		GO:0046497	nicotinate nucleotide metabolic process	6	3	0.00786487	0.110108		GO:0070297	regulation of phosphorelay signal transduction system	18	3	0.00745297	0.208683		GO:0006597	spermine biosynthetic process	14	3	0.00725527	0.159616
GO:0015867	ATP transport	16	5	0.00722343	0.108351		GO:1902578	single-organism localization	3136	281	0.00718004	0.107701		GO:0010104	regulation of ethylene-activated signaling pathway	18	3	0.00745297	0.208683		GO:0019637	organophosphate metabolic process	790	36	0.00724369	0.159361
GO:0009312	oligosaccharide biosynthetic process	108	17	0.00631675	0.107385		GO:0014070	response to organic cyclic compound	78	13	0.00694315	0.104147		GO:0071704	organic substance metabolic process	3980	114	0.00767158	0.207133		GO:0042401	cellular biogenic amine biosynthetic process	135	10	0.00677885	0.155913
GO:0009057	macromolecule catabolic process	369	44	0.00704332	0.10565		GO:0009058	biosynthetic process	1393	134	0.00672639	0.100896		GO:0046218	indolalkylamine catabolic process	54	5	0.00765735	0.206748		GO:0046189	phenol-containing compound biosynthetic process	95	8	0.0070218	0.15448
GO:0010942	positive regulation of cell death	10	4	0.00614086	0.104395		GO:0009809	lignin biosynthetic process	16	5	0.00599446	0.0959114		GO:0006569	tryptophan catabolic process	54	5	0.00765735	0.206748		GO:0048585	negative regulation of response to stimulus	156	11	0.00668193	0.153684
GO:0015012	heparan sulfate proteoglycan biosynthetic process	10	4	0.00614086	0.104395		GO:0015867	ATP transport	16	5	0.00599446	0.0959114		GO:1901605	alpha-amino acid metabolic process	383	17	0.00752579	0.203196		GO:0045454	cell redox homeostasis	342	19	0.00664761	0.152895
GO:0030201	heparan sulfate proteoglycan metabolic process	10	4	0.00614086	0.104395		GO:0010039	response to iron ion	16	5	0.00599446	0.0959114		GO:0006810	transport	5835	161	0.00684748	0.198577		GO:0034641	cellular nitrogen compound metabolic process	269	16	0.00652249	0.150017
GO:0030166	proteoglycan biosynthetic process	10	4	0.00614086	0.104395		GO:0010038	response to metal ion	112	17	0.00594208	0.0950733		GO:0048528	post-embryonic root development	33	4	0.00648561	0.188083		GO:0006739	NADP metabolic process	341	19	0.00645116	0.148377
GO:0006029	proteoglycan metabolic process	10	4	0.00614086	0.104395		GO:0006470	protein dephosphorylation	360	42	0.00579399	0.0927039		GO:0006542	glutamine biosynthetic process	17	3	0.00631676	0.183186		GO:0019363	pyridine nucleotide biosynthetic process	40	5	0.00613236	0.147177
GO:0046351	disaccharide biosynthetic process	81	14	0.00548422	0.0932318		GO:0010260	organ senescence	52	10	0.00617007	0.0925511		GO:0006984	ER-nucleus signaling pathway	17	3	0.00631676	0.183186		GO:0006865	amino acid transport	198	13	0.00610987	0.146637
GO:0050896	response to stimulus	3698	343	0.00545175	0.0926798		GO:0006413	translational initiation	188	25	0.00605765	0.0908647		GO:0009814	defense response, incompatible interaction	198	11	0.00605232	0.18157		GO:0006006	glucose metabolic process	198	13	0.00610987	0.146637
GO:0072525	pyridine-containing compound biosynthetic process	49	10	0.00541014	0.0919723		GO:0070981	L-asparagine biosynthetic process	10	4	0.00524143	0.0891044		GO:0006006	glucose metabolic process	198	11	0.00605232	0.18157		GO:0009165	nucleotide biosynthetic process	292	17	0.00634703	0.145982
GO:0015748	organophosphate ester transport	115	18	0.005365	0.0912051		GO:0009310	amine catabolic process	10	4	0.00524143	0.0891044		GO:0006887	exocytosis	144	9	0.00594382	0.178315		GO:0048523	negative regulation of cellular process	113	9	0.00628641	0.144587
GO:0002237	response to molecule of bacterial origin	21	6	0.00536216	0.0911568		GO:0006598	polyamine catabolic process	10	4	0.00524143	0.0891044		GO:0006739	NADP metabolic process	341	16	0.00562778	0.168833		GO:0046128	purine ribonucleoside metabolic process	291	17	0.00614115	0.141246
GO:0008652	cellular amino acid biosynthetic process	642	71	0.00535104	0.0909677		GO:0023014	signal transduction by protein phosphorylation	177	24	0.00554652	0.0887443		GO:0046129	purine ribonucleoside biosynthetic process	497	21	0.00561757	0.168527		GO:0015866	ADP transport	13	3	0.00582699	0.139848
GO:0080142	regulation of salicylic acid biosynthetic process	5	3	0.00473644	0.0852559		GO:0070982	L-asparagine metabolic process	10	4	0.00524143	0.0838629		GO:0009809	lignin biosynthetic process	16	3	0.00529089	0.164018		GO:0030148	sphingolipid biosynthetic process	25	4	0.00576376	0.13833
GO:0009700	indole phytoalexin biosynthetic process	5	3	0.00473644	0.0852559		GO:0006807	nitrogen compound metabolic process	569	62	0.00478482	0.081342		GO:0060548	negative regulation of cell death	70	6	0.00525239	0.162824		GO:0006720	isoprenoid metabolic process	131	10	0.00550976	0.132234
GO:0052315	phytoalexin biosynthetic process	5	3	0.00473644	0.0852559		GO:0046031	ADP metabolic process	366	43	0.00468137	0.0795833		GO:0031348	negative regulation of defense response	114	8	0.00467914	0.149732		GO:0015849	organic acid transport	55	6	0.00544924	0.130782
GO:0009405	pathogenesis	5	3	0.00473644	0.0852559		GO:0006757	ATP generation from ADP	366	43	0.00468137	0.0795833		GO:0019693	ribose phosphate metabolic process	334	16	0.00463498	0.148319		GO:0019693	ribose phosphate metabolic process	334	19	0.00520451	0.130113
GO:0023014	signal transduction by protein phosphorylation	177	25	0.0048387	0.0822578		GO:0006096	glycolytic process	366	43	0.00468137	0.0795833		GO:0006541	glutamine metabolic process	68	6	0.00455521	0.145767		GO:0050794	regulation of cellular process	1936	77	0.00525749	0.12618
GO:0046217	indole phytoalexin metabolic process	5	3	0.00473644	0.0805194		GO:0010167	response to nitrate	50	10	0.00461616	0.0784748		GO:0006979	response to oxidative stress	986	36	0.00438601	0.140352		GO:0044765	single-organism transport	3783	139	0.00449602	0.112401
GO:0016053	organic acid biosynthetic process	251	33	0.00433286	0.0779915		GO:0005992	trehalose biosynthetic process	66	12	0.00457542	0.0777822		GO:0045088	regulation of innate immune response	137	9	0.00430606	0.137794		GO:0009987	cellular process	7491	258	0.00425757	0.110697
GO:0045087	innate immune response	270	35	0.00425014	0.0765026		GO:0010286	heat acclimation	42	9	0.00437493	0.0743739		GO:0044070	regulation of anion transport	66	6	0.00392863	0.129645		GO:0052542	defense response by callose deposition	23	4	0.00422695	0.109901
GO:0019363	pyridine nucleotide biosynthetic process	40	9	0.00414462	0.0746032		GO:0031669	cellular response to nutrient levels	108	17	0.00408761	0.0735769		GO:0050776	regulation of immune response	134	9	0.00372283	0.122853		GO:0046184	aldehyde biosynthetic process	37	5	0.00436735	0.109184
GO:0050794	regulation of cellular process	1936	190	0.00410769	0.0739383		GO:0009312	oligosaccharide biosynthetic process	108	17	0.00408761	0.0735769		GO:0006098	pentose-phosphate shunt	323	16	0.00336682	0.111105		GO:0019359	nicotinamide nucleotide biosynthetic process	37	5	0.00436735	0.109184
GO:0006261	DNA-dependent DNA replication	318	40	0.00404402	0.0727924		GO:0032940	secretion by cell	164	23	0.00431992	0.0734386		GO:0080135	regulation of cellular response to stress	131	9	0.00320336	0.108914		GO:0019674	NAD metabolic process	37	5	0.00436735	0.109184
GO:2000022	regulation of jasmonic acid mediated signaling pathway	9	4	0.00393657	0.0708582		GO:0006595	polyamine metabolic process	65	12	0.0040229	0.0724121		GO:0009620	response to fungus	236	13	0.00322685	0.106486		GO:0051156	glucose 6-phosphate metabolic process	328	19	0.00430009	0.107502
GO:0009817	defense response to fungus, incompatible interaction	26	7	0.00385655	0.069418		GO:0046217	indole phytoalexin metabolic process	5	3	0.00417382	0.0709549		GO:0009817	defense response to fungus, incompatible interaction	26	4	0.00268725	0.0940537		GO:1901071	glucosamine-containing compound metabolic process	86	8	0.00385756	0.100296
GO:0006813	potassium ion transport	200	28	0.00340561	0.0647066		GO:0052315	phytoalexin biosynthetic process	5	3	0.00417382	0.0709549		GO:1901576	organic substance biosynthetic process	1339	47	0.00272343	0.0925967		GO:0006760	folic acid-containing compound metabolic process	68	7	0.00383019	0.0995849
GO:0010583	response to cyclopentenone	32	8	0.0033846	0.0643074		GO:0009700	indole phytoalexin biosynthetic process	5	3	0.00417382	0.0709549		GO:0006986	response to unfolded protein	61	6	0.00264197	0.0924691		GO:0006873	cellular ion homeostasis	104	9	0.00365086	0.0949223
GO:0043900	regulation of multi-organism process	85	15	0.00337092	0.0640476		GO:0080142	regulation of salicylic acid biosynthetic process	5	3	0.00417382	0.0709549		GO:0034620	cellular response to unfolded protein	60	6	0.00242821	0.0874157		GO:0006098	pentose-phosphate shunt	323	19	0.00364938	0.0948838
GO:0006783	heme biosynthetic process	77	14	0.00342632	0.0616738		GO:0007215	glutamate receptor signaling pathway	56	11	0.0035182	0.0633276		GO:0030968	endoplasmic reticulum unfolded protein response	60	6	0.00242821	0.0874157		GO:0070813	hydrogen sulfide metabolic process	11	3	0.00351286	0.0948471
GO:0005991	trehalose metabolic process	69	13	0.00342205	0.0615969		GO:0035235	ionotropic glutamate receptor signaling pathway	56	11	0.0035182	0.0633276		GO:0043069	negative regulation of programmed cell death	60	6	0.00242821	0.0874157		GO:0070814	hydrogen sulfide biosynthetic process	11	3	0.00351286	0.0948471
GO:0015866	ADP transport	13	5	0.00261517	0.0496882		GO:0009966	regulation of signal transduction	349	42	0.00336113	0.0605004		GO:0035967	cellular response to topologically incorrect protein	60	6	0.00242821	0.0849874		GO:0006032	chitin catabolic process	84	8	0.00333602	0.0934084
GO:0009058	biosynthetic process	1393	143	0.00248657	0.0472449		GO:2000022	regulation of jasmonic acid mediated signaling pathway	9	4	0.00335028	0.060305		GO:0031347	regulation of defense response	200	12	0.00228589	0.084578		GO:1901072	glucosamine-containing compound catabolic process	84	8	0.00333602	0.0934084
GO:0019674	NAD metabolic process	37	9	0.00235254	0.0446982		GO:0006102	isocitrate metabolic process	20	6	0.00329768	0.0593582		GO:0006813	potassium ion transport	200	12	0.00228589	0.084578		GO:0050801	ion homeostasis	103	9	0.00342243	0.0924057
GO:0019359	nicotinamide nucleotide biosynthetic process	37	9	0.00235254	0.0446982		GO:0009267	cellular response to starvation	97	16	0.0032727	0.0589087		GO:0080134	regulation of response to stress	199	12	0.00219321	0.083342		GO:0006030	chitin metabolic process	84	8	0.00333602	0.0900724
GO:0010541	acropetal auxin transport	4	3	0.00201696	0.0383222		GO:0019363	pyridine nucleotide biosynthetic process	40	9	0.0030883	0.0555894		GO:0006563	L-serine metabolic process	79	7	0.00218826	0.0831538		GO:0006026	aminoglycan catabolic process	84	8	0.00333602	0.0900724
GO:0006824	cobalt ion transport	4	3	0.00201696	0.0383222		GO:0042221	response to chemical	727	78	0.00262512	0.0472522		GO:0070298	negative regulation of phosphorelay signal transduction system	12	3	0.00222471	0.0823143		GO:0046348	amino sugar catabolic process	84	8	0.00333602	0.0900724
GO:0035444	nickel cation transmembrane transport	4	3	0.00201696	0.0383222		GO:0010583	response to cyclopentenone	32	8	0.00257342	0.0463216		GO:0010105	negative regulation of ethylene-activated signaling pathway	12	3	0.00222471	0.0823143		GO:0000162	tryptophan biosynthetic process	49	6	0.00304989	0.0884467
GO:0015675	nickel cation transport	4	3	0.00201696	0.0383222		GO:0042538	hyperosmotic salinity response	46	10	0.002434	0.043812		GO:0050896	response to stimulus	3698	111	0.00211184	0.0802498		GO:0015711	organic anion transport	141	11	0.00313423	0.0877585
GO:1901700	response to oxygen-containing compound	605	70	0.00190811	0.0381622		GO:0006820	anion transport	352	43	0.00229706	0.0436442		GO:0010363	regulation of plant-type hypersensitive response	122	9	0.00197881	0.0771735		GO:1901135	carbohydrate derivative metabolic process	748	36	0.00312526	0.0875074
GO:0010167	response to nitrate	50	11	0.00193256	0.0367187		GO:0006783	heme biosynthetic process	77	14	0.00229354	0.0435772		GO:0010941	regulation of cell death	145	10	0.00188677	0.0735842		GO:1901293	nucleoside phosphate biosynthetic process	182	13	0.00301705	0.0874945
GO:0043038	amino acid activation	275	37	0.00177276	0.0354552		GO:0015866	ADP transport	13	5	0.00215085	0.0408661		GO:0051156	glucose 6-phosphate metabolic process	328	17	0.00159951	0.0623809		GO:0071407	cellular response to organic cyclic compound	83	8	0.00309666	0.0867066
GO:0006422	aspartyl-tRNA aminoacylation	12	5	0.00172429	0.0344859		GO:0055072	iron ion homeostasis	38	9	0.00211998	0.0402796		GO:1901564	organonitrogen compound metabolic process	725	30	0.00149728	0.0598911		GO:0046219	indolalkylamine biosynthetic process	49	6	0.00304989	0.0853968
GO:1901576	organic substance biosynthetic process	1339	140	0.00139315	0.0278629		GO:0015706	nitrate transport	68	13	0.00203792	0.0387205		GO:0043067	regulation of programmed cell death	140	10	0.00145287	0.0581149		GO:0071704	organic substance metabolic process	3980	147	0.00294404	0.0853771
GO:0009435	NAD biosynthetic process	22	7	0.0013337	0.026674		GO:0042594	response to starvation	101	17	0.00198854	0.0377823		GO:0044712	single-organism catabolic process	879	35	0.00123772	0.0507464		GO:1901264	carbohydrate derivative transport	82	8	0.00287088	0.0832554
GO:0043207	response to external biotic stimulus	125	21	0.00113705	0.022741		GO:0007166	cell surface receptor signaling pathway	75	14	0.00177165	0.035433		GO:0044205	'de novo' UMP biosynthetic process	21	4	0.00117752	0.0482782		GO:0045088	regulation of innate immune response	137	11	0.00250757	0.0802423
GO:0042538	hyperosmotic salinity response	46	11	0.000932947	0.0186589		GO:0019359	nicotinamide nucleotide biosynthetic process	37	9	0.0017363	0.0347259		GO:0006468	protein phosphorylation	4904	144	0.00116738	0.0478625		GO:0015931	nucleobase-containing compound transport	80	8	0.00245787	0.078652
GO:0006950	response to stress	3640	348	0.00083396	0.0166792		GO:0019674	NAD metabolic process	37	9	0.0017363	0.0347259		GO:0019752	carboxylic acid metabolic process	774	32	0.00108055	0.0453832		GO:0042822	pyridoxal phosphate metabolic process	33	5	0.00261963	0.0785888
GO:0006790	sulfur compound metabolic process	244	35	0.000755554	0.0151111		GO:0006433	prolyl-tRNA aminoacylation	18	6	0.00180776	0.0343475		GO:0007154	cell communication	1208	45	0.00107793	0.0452732		GO:0042823	pyridoxal phosphate biosynthetic process	33	5	0.00261963	0.0785888
GO:0009737	response to abscisic acid	253	36	0.000745115	0.0149023		GO:0006887	exocytosis	144	22	0.00177765	0.0337754		GO:0048527	lateral root development	51	6	0.00103844	0.0436143		GO:0006270	DNA replication initiation	99	9	0.00261855	0.0785564
GO:0051567	histone H3-K9 methylation	136	23	0.000619061	0.0130003		GO:0006824	cobalt ion transport	4	3	0.00177247	0.0336769		GO:0009057	macromolecule catabolic process	369	19	0.000950967	0.0408916		GO:1901463	regulation of tetrapyrrole biosynthetic process	10	3	0.00261174	0.0783521
GO:0061647	histone H3-K9 modification	136	23	0.000619061	0.0130003		GO:0015675	nickel cation transport	4	3	0.00177247	0.0336769		GO:0045493	xylan catabolic process	9	3	0.000894039	0.0393377		GO:0043543	protein acylation	81	8	0.00265812	0.0770855
GO:1901617	organic hydroxy compound biosynthetic process	260	37	0.000634161	0.0126832		GO:0035444	nickel cation transmembrane transport	4	3	0.00177247	0.0336769		GO:0043462	regulation of ATPase activity	9	3	0.000894039	0.0393377		GO:0006563	L-serine metabolic process	79	8	0.00226963	0.0726281
GO:0033587	shikimate biosynthetic process	3	3	0.000536963	0.0112762		GO:0010541	acropetal auxin transport	4	3	0.00177247	0.0336769		GO:0006950	response to stress	3640	112	0.000896108	0.0385326		GO:0006612	protein targeting to membrane	196	14	0.00213263	0.0682441
GO:0010120	camalexin biosynthetic process	3	3	0.000536963	0.0112762		GO:0009808	lignin metabolic process	51	11	0.00161085	0.032217		GO:0006090	pyruvate metabolic process	717	31	0.000628927	0.0283017		GO:0050776	regulation of immune response	134	11	0.00210747	0.0674392
GO:0052317	camalexin metabolic process	3	3	0.000536963	0.0112762		GO:0010035	response to inorganic substance	427	51	0.00158518	0.0317036		GO:0019632	shikimate metabolic process	8	3	0.000606306	0.0278901		GO:1901617	organic hydroxy compound biosynthetic process	260	17	0.00197752	0.065258
GO:0010618	aerenchyma formation	3	3	0.000536963	0.0112762		GO:0055076	transition metal ion homeostasis	58	12	0.00147648	0.0295297		GO:0044036	cell wall macromolecule metabolic process	148	11	0.000618081	0.0278137		GO:0006269	DNA replication, synthesis of RNA primer	9	3	0.00186902	0.0616777
GO:0018345	protein palmitoylation	3	3	0.000536963	0.0112762		GO:0051716	cellular response to stimulus	1186	121	0.00146541	0.0293082		GO:1902578	single-organism localization	3136	100	0.00053667	0.0246868		GO:0045493	xylan catabolic process	9	3	0.00186902	0.0616777
GO:0009966	regulation of signal transduction	349	47	0.000465762	0.009781		GO:0006721	terpenoid metabolic process	43	10	0.00141788	0.0283575		GO:0046128	purine ribonucleoside metabolic process	291	17	0.000430597	0.0202381		GO:0006022	aminoglycan metabolic process	94	9	0.0018322	0.0604625
GO:0043039	tRNA aminoacylation	317	44	0.000363059	0.00762424		GO:0042402	cellular biogenic amine catabolic process	50	11	0.00135764	0.0271527		GO:0006525	arginine metabolic process	60	7	0.000423195	0.0198901		GO:0006796	phosphate-containing compound metabolic process	6805	241	0.00150399	0.0511356
GO:0006537	glutamate biosynthetic process	9	5	0.000337732	0.0074301		GO:0046351	disaccharide biosynthetic process	81	15	0.00134468	0.0268936		GO:0034976	response to endoplasmic reticulum stress	162	12	0.000367366	0.0176336		GO:0048583	regulation of response to stimulus	461	26	0.0013916	0.0473144
GO:0006275	regulation of DNA replication	153	26	0.000263517	0.00579738		GO:0019362	pyridine nucleotide metabolic process	392	48	0.00127538	0.0267831		GO:0071805	potassium ion transmembrane transport	158	12	0.00029239	0.0143271		GO:0006984	ER-nucleus signaling pathway	17	4	0.00130724	0.0444462
GO:0006420	arginyl-tRNA aminoacylation	17	7	0.000218557	0.00480824		GO:0046500	S-adenosylmethionine metabolic process	29	8	0.00129498	0.0258997		GO:0071804	cellular potassium ion transport	158	12	0.00029239	0.0140347		GO:0019632	shikimate metabolic process	8	3	0.00127387	0.0433115
GO:0046942	carboxylic acid transport	219	34	0.000206135	0.00453496		GO:0008652	cellular amino acid biosynthetic process	642	72	0.00121266	0.0254659		GO:0046653	tetrahydrofolate metabolic process	26	5	0.000269028	0.0131824		GO:0071446	cellular response to salicylic acid stimulus	123	11	0.00105705	0.0369969
GO:0006418	tRNA aminoacylation for protein translation	299	43	0.000194367	0.00427608		GO:0006720	isoprenoid metabolic process	131	21	0.00120929	0.025395		GO:0006597	spermine biosynthetic process	14	4	0.000223636	0.0114054		GO:0009863	salicylic acid mediated signaling pathway	123	11	0.00105705	0.0369969
GO:0071804	cellular potassium ion transport	158	27	0.000184842	0.00406652		GO:0042168	heme metabolic process	88	16	0.00115911	0.0243412		GO:0055114	oxidation-reduction process	7830	224	0.00022174	0.0113088		GO:0006575	cellular modified amino acid metabolic process	161	13	0.0010135	0.0364858
GO:0071805	potassium ion transmembrane transport	158	27	0.000184842	0.00406652		GO:0016053	organic acid biosynthetic process	251	34	0.0011485	0.0241185		GO:0032781	positive regulation of ATPase activity	6	3	0.000224085	0.0112042		GO:0044237	cellular metabolic process	3688	141	0.00101098	0.0363954
GO:0044248	cellular catabolic process	417	56	0.000154946	0.00340881		GO:0010337	regulation of salicylic acid metabolic process	7	4	0.00105679	0.0221925		GO:0008215	spermine metabolic process	14	4	0.000223636	0.0111818		GO:0044712	single-organism catabolic process	879	43	0.000979287	0.0362336
GO:0015696	ammonium transport	38	11	0.000154213	0.00339268		GO:0009435	NAD biosynthetic process	22	7	0.00102864	0.0216014		GO:0006732	coenzyme metabolic process	299	18	0.000206109	0.0107177		GO:0009809	lignin biosynthetic process	16	4	0.0010234	0.035819
GO:0015706	nitrate transport	68	16	8.75244e-05	0.00210059		GO:1990267	response to transition metal nanoparticle	22	7	0.00102864	0.0216014		GO:0009064	glutamine family amino acid metabolic process	171	13	0.000164709	0.00872959		GO:0010363	regulation of plant-type hypersensitive response	122	11	0.000988374	0.0355815
GO:0010286	heat acclimation	42	12	8.98229e-05	0.00206593		GO:0044700	single organism signaling	895	96	0.000943104	0.0198052		GO:0050832	defense response to fungus	169	13	0.00014652	0.00776553		GO:0009094	L-phenylalanine biosynthetic process	26	5	0.000860755	0.0318479
GO:0009693	ethylene biosynthetic process	36	11	8.96391e-05	0.0020617		GO:0050896	response to stimulus	3698	339	0.000859935	0.0189186		GO:0009108	coenzyme biosynthetic process	316	19	0.000141551	0.00764378		GO:1902223	erythrose 4-phosphate/phosphoenolpyruvate family amino acid biosynthetic process	26	5	0.000860755	0.0318479
GO:0009692	ethylene metabolic process	36	11	8.96391e-05	0.0020617		GO:0002237	response to molecule of bacterial origin	21	7	0.000751553	0.0165342		GO:0009405	pathogenesis	5	3	0.000113982	0.00626899		GO:0006090	pyruvate metabolic process	717	37	0.000839138	0.0310481
GO:0043450	alkene biosynthetic process	36	11	8.96391e-05	0.0020617		GO:0043207	response to external biotic stimulus	125	21	0.000649677	0.0142929		GO:0006952	defense response	1513	58	0.000108905	0.00598976		GO:0015822	ornithine transport	7	3	0.000813994	0.0309318
GO:0043449	cellular alkene metabolic process	36	11	8.96391e-05	0.0020617		GO:0009719	response to endogenous stimulus	680	77	0.000641668	0.0141167		GO:0044272	sulfur compound biosynthetic process	471	25	0.000103814	0.00591742		GO:0006268	DNA unwinding involved in DNA replication	15	4	0.000785802	0.0298605
GO:1900674	olefin biosynthetic process	36	11	8.96391e-05	0.0020617		GO:0006525	arginine metabolic process	60	13	0.000601355	0.0132298		GO:0055085	transmembrane transport	2450	85	0.000104831	0.00587053		GO:0019725	cellular homeostasis	412	25	0.000615093	0.0233735
GO:0036293	response to decreased oxygen levels	36	11	8.96391e-05	0.0020617		GO:0009817	defense response to fungus, incompatible interaction	26	8	0.000581712	0.0127977		GO:0044763	single-organism cellular process	8547	245	9.56938e-05	0.00545455		GO:0080135	regulation of cellular response to stress	131	12	0.000514717	0.020074
GO:0070482	response to oxygen levels	36	11	8.96391e-05	0.0020617		GO:0006556	S-adenosylmethionine biosynthetic process	26	8	0.000581712	0.0127977		GO:0006184	obsolete GTP catabolic process	440	24	9.36146e-05	0.00542965		GO:1901605	alpha-amino acid metabolic process	383	24	0.000498515	0.0194421
GO:0055085	transmembrane transport	2450	252	6.97977e-05	0.00167515		GO:0045087	innate immune response	270	37	0.00057727	0.0126999		GO:0043650	dicarboxylic acid biosynthetic process	33	6	9.04616e-05	0.00533723		GO:0070588	calcium ion transmembrane transport	47	7	0.000423501	0.01694
GO:0009423	chorismate biosynthetic process	7	5	6.471e-05	0.00155304		GO:0052317	camalexin metabolic process	3	3	0.000470558	0.0108228		GO:0006414	translational elongation	116	11	7.33867e-05	0.0044032		GO:1902578	single-organism localization	3136	125	0.000426809	0.0166456
GO:0071396	cellular response to lipid	132	25	5.79759e-05	0.00139142		GO:0010120	camalexin biosynthetic process	3	3	0.000470558	0.0108228		GO:0008152	metabolic process	21978	573	5.86042e-05	0.00357486		GO:0007154	cell communication	1208	57	0.000403681	0.0165509
GO:0001666	response to hypoxia	34	11	4.97053e-05	0.00119293		GO:0033587	shikimate biosynthetic process	3	3	0.000470558	0.0108228		GO:0010541	acropetal auxin transport	4	3	4.63827e-05	0.00282935		GO:0009751	response to salicylic acid	61	8	0.00040753	0.0163012
GO:0006576	cellular biogenic amine metabolic process	138	26	4.5741e-05	0.00109778		GO:0010618	aerenchyma formation	3	3	0.000470558	0.0108228		GO:1901565	organonitrogen compound catabolic process	142	13	2.43919e-05	0.0015123		GO:0009435	NAD biosynthetic process	22	5	0.000379948	0.0155779
GO:0097306	cellular response to alcohol	129	25	3.89996e-05	0.000935989		GO:0018345	protein palmitoylation	3	3	0.000470558	0.0108228		GO:0006526	arginine biosynthetic process	36	7	1.47025e-05	0.00092626		GO:0072524	pyridine-containing compound metabolic process	44	7	0.0002786	0.0114226
GO:0000165	MAPK cascade	113	23	3.49942e-05	0.000874854		GO:0005993	trehalose catabolic process	3	3	0.000470558	0.0103523		GO:0018345	protein palmitoylation	3	3	1.17969e-05	0.000766796		GO:0044723	single-organism carbohydrate metabolic process	669	37	0.000232529	0.00976622
GO:0006730	one-carbon metabolic process	57	15	3.59368e-05	0.000862484		GO:0036065	fucosylation	64	14	0.000338796	0.00779231		GO:0033587	shikimate biosynthetic process	3	3	1.17969e-05	0.000754999		GO:0006807	nitrogen compound metabolic process	569	33	0.000212313	0.00891713
GO:1901607	alpha-amino acid biosynthetic process	622	80	3.38982e-05	0.000847455		GO:2000377	regulation of reactive oxygen species metabolic process	79	16	0.000336041	0.00772894		GO:0016998	cell wall macromolecule catabolic process	92	11	8.23836e-06	0.000543731		GO:0060548	negative regulation of cell death	70	9	0.000209672	0.00880624
GO:0043436	oxoacid metabolic process	321	48	3.21842e-05	0.000804605		GO:0009737	response to abscisic acid	253	36	0.00033256	0.00764888		GO:0044723	single-organism carbohydrate metabolic process	669	35	6.65206e-06	0.000445688		GO:0044272	sulfur compound biosynthetic process	471	29	0.000186662	0.00802647
GO:0006865	amino acid transport	198	34	2.66707e-05	0.000666768		GO:0009692	ethylene metabolic process	36	10	0.00031034	0.00744816		GO:0016053	organic acid biosynthetic process	251	19	6.13423e-06	0.000417128		GO:0009095	aromatic amino acid family biosynthetic process, prephenate pathway	29	6	0.000170774	0.00734329
GO:0009056	catabolic process	463	64	2.30724e-05	0.000576811		GO:0009693	ethylene biosynthetic process	36	10	0.00031034	0.00744816		GO:0009856	pollination	368	24	5.30969e-06	0.000366368		GO:0031348	negative regulation of defense response	114	12	0.000141316	0.00621793
GO:0015849	organic acid transport	55	15	2.26526e-05	0.000566315		GO:0043449	cellular alkene metabolic process	36	10	0.00031034	0.00744816		GO:0035999	tetrahydrofolate interconversion	12	5	4.22399e-06	0.000295679		GO:0006184	obsolete GTP catabolic process	440	28	0.0001389	0.00611159
GO:0043648	dicarboxylic acid metabolic process	180	32	2.23137e-05	0.000557842		GO:1900674	olefin biosynthetic process	36	10	0.00031034	0.00744816		GO:1901136	carbohydrate derivative catabolic process	101	12	3.45526e-06	0.000245324		GO:0006200	obsolete ATP catabolic process	796	43	0.000128217	0.00576975
GO:0008283	cell proliferation	132	26	2.05564e-05	0.000534466		GO:0043450	alkene biosynthetic process	36	10	0.00031034	0.00744816		GO:0042455	ribonucleoside biosynthetic process	189	17	1.863e-06	0.000134136		GO:0009856	pollination	368	25	0.000113402	0.00510311
GO:0009064	glutamine family amino acid metabolic process	171	31	2.00114e-05	0.000520297		GO:0070482	response to oxygen levels	36	10	0.00031034	0.00744816		GO:1901360	organic cyclic compound metabolic process	783	41	1.10469e-06	8.17474e-05		GO:0010941	regulation of cell death	145	14	0.000104597	0.00481145
GO:0006269	DNA replication, synthesis of RNA primer	9	6	1.94849e-05	0.000506607		GO:0036293	response to decreased oxygen levels	36	10	0.00031034	0.00744816		GO:0006575	cellular modified amino acid metabolic process	161	16	9.96715e-07	7.47536e-05		GO:0035444	nickel cation transmembrane transport	4	3	9.94378e-05	0.00477301
GO:0052545	callose localization	31	11	1.84926e-05	0.000480808		GO:0006537	glutamate biosynthetic process	9	5	0.000274405	0.00658573		GO:0042398	cellular modified amino acid biosynthetic process	121	14	7.50706e-07	5.70536e-05		GO:0006824	cobalt ion transport	4	3	9.94378e-05	0.00467357
GO:0032787	monocarboxylic acid metabolic process	1510	169	1.61548e-05	0.000420024		GO:0005991	trehalose metabolic process	69	15	0.000226741	0.00566851		GO:1901071	glucosamine-containing compound metabolic process	86	12	6.06155e-07	4.78863e-05		GO:0015675	nickel cation transport	4	3	9.94378e-05	0.00467357
GO:2000377	regulation of reactive oxygen species metabolic process	79	19	1.42089e-05	0.000383641		GO:0071396	cellular response to lipid	132	23	0.000214041	0.00535102		GO:0044281	small molecule metabolic process	302	23	6.11348e-07	4.70738e-05		GO:0031347	regulation of defense response	200	17	9.97262e-05	0.00458741
GO:1901605	alpha-amino acid metabolic process	383	56	1.46571e-05	0.000381086		GO:0023051	regulation of signaling	284	40	0.000201049	0.00502624		GO:0006032	chitin catabolic process	84	12	4.67062e-07	4.01674e-05		GO:0072525	pyridine-containing compound biosynthetic process	49	8	8.5214e-05	0.00409027
GO:0010646	regulation of cell communication	284	45	1.30095e-05	0.000351255		GO:0001666	response to hypoxia	34	10	0.000184858	0.00462146		GO:1901072	glucosamine-containing compound catabolic process	84	12	4.67062e-07	3.97003e-05		GO:0008150	biological_process	15108	516	7.6942e-05	0.00377016
GO:0023051	regulation of signaling	284	45	1.30095e-05	0.000351255		GO:0006790	sulfur compound metabolic process	244	36	0.000162637	0.00406593		GO:0046348	amino sugar catabolic process	84	12	4.67062e-07	3.87662e-05		GO:0043067	regulation of programmed cell death	140	14	7.15675e-05	0.00350681
GO:0033865	nucleoside bisphosphate metabolic process	12	7	1.28234e-05	0.000346232		GO:0097306	cellular response to alcohol	129	23	0.000150454	0.00376134		GO:0006030	chitin metabolic process	84	12	4.67062e-07	3.82991e-05		GO:0042398	cellular modified amino acid biosynthetic process	121	13	6.126e-05	0.00312426
GO:0098542	defense response to other organism	445	63	1.26596e-05	0.000341809		GO:0009064	glutamine family amino acid metabolic process	171	28	0.000143689	0.00359223		GO:0006026	aminoglycan catabolic process	84	12	4.67062e-07	3.7365e-05		GO:0043069	negative regulation of programmed cell death	60	9	6.1986e-05	0.0030993
GO:0006270	DNA replication initiation	99	22	1.21421e-05	0.000327837		GO:0033865	nucleoside bisphosphate metabolic process	12	6	0.000135307	0.00351799		GO:0009084	glutamine family amino acid biosynthetic process	82	12	3.57082e-07	3.14232e-05		GO:0006525	arginine metabolic process	60	9	6.1986e-05	0.0030993
GO:0048523	negative regulation of cellular process	113	24	1.13176e-05	0.000316894		GO:0009607	response to biotic stimulus	161	27	0.000124411	0.00323469		GO:0044710	single-organism metabolic process	10379	310	2.69723e-07	2.4275e-05		GO:0044271	cellular nitrogen compound biosynthetic process	438	29	5.34661e-05	0.00272677
GO:0042401	cellular biogenic amine biosynthetic process	135	27	1.07618e-05	0.00030133		GO:0055065	metal ion homeostasis	58	14	0.000111733	0.00290506		GO:0006022	aminoglycan metabolic process	94	13	2.30891e-07	2.1242e-05		GO:0006810	transport	5835	222	5.11973e-05	0.00266226
GO:0046500	S-adenosylmethionine metabolic process	29	11	8.80364e-06	0.000246502		GO:0015696	ammonium transport	38	11	0.000104142	0.00270768		GO:0009607	response to biotic stimulus	161	17	1.93776e-07	1.82149e-05		GO:0042455	ribonucleoside biosynthetic process	189	17	4.94356e-05	0.00262009
GO:0009723	response to ethylene	111	24	8.2141e-06	0.000229995		GO:0006950	response to stress	3640	344	9.54937e-05	0.00257833		GO:0019362	pyridine nucleotide metabolic process	392	28	1.46796e-07	1.40924e-05		GO:0006414	translational elongation	116	13	3.93278e-05	0.00208438
GO:0051707	response to other organism	428	62	7.162e-06	0.000200536		GO:1901565	organonitrogen compound catabolic process	142	25	9.829e-05	0.00255554		GO:0016052	carbohydrate catabolic process	487	32	1.32859e-07	1.30202e-05		GO:0006732	coenzyme metabolic process	299	23	3.23696e-05	0.00174796
GO:0046417	chorismate metabolic process	19	9	6.68849e-06	0.000193966		GO:0010646	regulation of cell communication	284	41	9.8106e-05	0.00255076		GO:0006165	nucleoside diphosphate phosphorylation	386	28	1.06865e-07	1.06865e-05		GO:0080134	regulation of response to stress	199	18	2.79238e-05	0.00153581
GO:0006979	response to oxidative stress	986	120	6.85605e-06	0.000191969		GO:0006810	transport	5835	530	7.99896e-05	0.00215972		GO:0042451	purine nucleoside biosynthetic process	151	17	7.59164e-08	7.74348e-06		GO:0070455	positive regulation of heme biosynthetic process	3	3	2.54195e-05	0.00149975
GO:0071822	protein complex subunit organization	816	103	6.42251e-06	0.000186253		GO:0044036	cell wall macromolecule metabolic process	148	26	7.48964e-05	0.0020222		GO:0044724	single-organism carbohydrate catabolic process	377	28	6.5476e-08	6.80951e-06		GO:1901465	positive regulation of tetrapyrrole biosynthetic process	3	3	2.54195e-05	0.00147433
GO:0033037	polysaccharide localization	28	11	5.89866e-06	0.000171061		GO:0046903	secretion	115	22	7.09178e-05	0.00191478		GO:0051346	negative regulation of hydrolase activity	164	18	4.71227e-08	5.04213e-06		GO:0070453	regulation of heme biosynthetic process	3	3	2.54195e-05	0.00144891
GO:0043650	dicarboxylic acid biosynthetic process	33	12	5.75163e-06	0.000166797		GO:1901607	alpha-amino acid biosynthetic process	622	76	6.85061e-05	0.00184966		GO:0006096	glycolytic process	366	28	3.51483e-08	4.04206e-06		GO:1901403	positive regulation of tetrapyrrole metabolic process	3	3	2.54195e-05	0.00144891
GO:0009607	response to biotic stimulus	161	31	5.69199e-06	0.000165068		GO:1901617	organic hydroxy compound biosynthetic process	260	39	6.21963e-05	0.0017415		GO:0006757	ATP generation from ADP	366	28	3.51483e-08	3.93661e-06		GO:0051194	positive regulation of cofactor metabolic process	3	3	2.54195e-05	0.00142349
GO:0002376	immune system process	101	23	5.03692e-06	0.000151108		GO:0010310	regulation of hydrogen peroxide metabolic process	69	16	6.26787e-05	0.00169232		GO:0046031	ADP metabolic process	366	28	3.51483e-08	3.86631e-06		GO:0033587	shikimate biosynthetic process	3	3	2.54195e-05	0.00139807
GO:0072488	ammonium transmembrane transport	27	11	3.86619e-06	0.000115986		GO:0000165	MAPK cascade	113	22	5.38394e-05	0.0015075		GO:0010951	negative regulation of endopeptidase activity	157	18	2.38673e-08	3.69942e-06		GO:0018130	heterocycle biosynthetic process	595	37	2.15363e-05	0.00129218
GO:0006525	arginine metabolic process	60	17	3.72223e-06	0.000111667		GO:0046942	carboxylic acid transport	219	35	3.88916e-05	0.00108897		GO:0046496	nicotinamide nucleotide metabolic process	709	42	3.0505e-08	3.59959e-06		GO:0055085	transmembrane transport	2450	109	1.60954e-05	0.000981818
GO:0042256	mature ribosome assembly	14	8	3.64212e-06	0.000109264		GO:1901576	organic substance biosynthetic process	1339	145	3.75923e-05	0.00105259		GO:0052548	regulation of endopeptidase activity	157	18	2.38673e-08	3.58009e-06		GO:0044763	single-organism cellular process	8547	316	1.13946e-05	0.000695071
GO:0009697	salicylic acid biosynthetic process	85	21	3.24494e-06	0.000100593		GO:0042256	mature ribosome assembly	14	7	3.60882e-05	0.00101047		GO:0009875	pollen-pistil interaction	255	23	2.92334e-08	3.56648e-06		GO:0042451	purine nucleoside biosynthetic process	151	16	1.0866e-05	0.00067369
GO:0009696	salicylic acid metabolic process	85	21	3.24494e-06	9.73482e-05		GO:0010942	positive regulation of cell death	10	6	3.52635e-05	0.000987377		GO:0006725	cellular aromatic compound metabolic process	681	41	2.85069e-08	3.56337e-06		GO:0009108	coenzyme biosynthetic process	316	25	9.3303e-06	0.000587809
GO:0048585	negative regulation of response to stimulus	156	31	2.87762e-06	8.92063e-05		GO:0043038	amino acid activation	275	42	2.16368e-05	0.000627466		GO:0010466	negative regulation of peptidase activity	157	18	2.38673e-08	3.46075e-06		GO:0000103	sulfate assimilation	18	6	8.80836e-06	0.000563735
GO:0006556	S-adenosylmethionine biosynthetic process	26	11	2.47344e-06	7.66766e-05		GO:0006420	arginyl-tRNA aminoacylation	17	8	1.70891e-05	0.000495583		GO:0052547	regulation of peptidase activity	157	18	2.38673e-08	3.36528e-06		GO:0046653	tetrahydrofolate metabolic process	26	7	7.59239e-06	0.000493505
GO:0071407	cellular response to organic cyclic compound	83	21	2.14793e-06	6.87338e-05		GO:1901700	response to oxygen-containing compound	605	77	1.54711e-05	0.000448662		GO:0048544	recognition of pollen	253	23	2.52558e-08	3.33377e-06		GO:0048544	recognition of pollen	253	22	7.17442e-06	0.000480686
GO:0006200	obsolete ATP catabolic process	796	103	2.16398e-06	6.70834e-05		GO:0006526	arginine biosynthetic process	36	12	1.03139e-05	0.000299103		GO:0045861	negative regulation of proteolysis	157	18	2.38673e-08	3.24595e-06		GO:0008037	cell recognition	253	22	7.17442e-06	0.000473512
GO:0006984	ER-nucleus signaling pathway	17	9	2.04628e-06	6.54809e-05		GO:0043648	dicarboxylic acid metabolic process	180	32	9.28514e-06	0.000269269		GO:0008037	cell recognition	253	23	2.52558e-08	3.23275e-06		GO:0006165	nucleoside diphosphate phosphorylation	386	29	5.17075e-06	0.000351611
GO:0006720	isoprenoid metabolic process	131	28	1.92834e-06	6.17068e-05		GO:0071215	cellular response to abscisic acid stimulus	106	23	5.76277e-06	0.000172883		GO:0009058	biosynthetic process	1393	69	2.70797e-09	4.35983e-07		GO:0006537	glutamate biosynthetic process	9	5	2.50238e-06	0.000172664
GO:0010310	regulation of hydrogen peroxide metabolic process	69	19	1.63863e-06	5.24361e-05		GO:0042401	cellular biogenic amine biosynthetic process	135	27	4.82472e-06	0.000144742		GO:0044699	single-organism process	14463	430	7.77113e-10	1.29778e-07		GO:0009875	pollen-pistil interaction	255	23	2.4324e-06	0.000170268
GO:0018958	phenol-containing compound metabolic process	100	24	1.16963e-06	3.74281e-05		GO:1901605	alpha-amino acid metabolic process	383	56	4.1022e-06	0.000123066		GO:0006790	sulfur compound metabolic process	244	25	5.39736e-10	9.33742e-08		GO:0006096	glycolytic process	366	29	1.82618e-06	0.000135137
GO:0009617	response to bacterium	211	39	1.12947e-06	3.72724e-05		GO:0043650	dicarboxylic acid biosynthetic process	33	12	3.64525e-06	0.000109358		GO:0072330	monocarboxylic acid biosynthetic process	737	47	4.54817e-10	8.1867e-08		GO:0008652	cellular amino acid biosynthetic process	642	42	1.78349e-06	0.000133762
GO:0071215	cellular response to abscisic acid stimulus	106	25	1.00183e-06	3.30605e-05		GO:0009084	glutamine family amino acid biosynthetic process	82	20	3.51137e-06	0.000105341		GO:0032787	monocarboxylic acid metabolic process	1510	76	2.08688e-10	3.92334e-08		GO:1901566	organonitrogen compound biosynthetic process	3039	135	1.7334e-06	0.000131738
GO:0015711	organic anion transport	141	30	9.3568e-07	3.08775e-05		GO:0098542	defense response to other organism	445	63	3.19114e-06	9.89252e-05		GO:1901362	organic cyclic compound biosynthetic process	999	62	2.50248e-12	4.90485e-10		GO:0006757	ATP generation from ADP	366	29	1.82618e-06	0.000131485
GO:0052542	defense response by callose deposition	23	11	5.44825e-07	1.8524e-05		GO:0009738	abscisic acid-activated signaling pathway	102	23	2.89011e-06	8.95933e-05		GO:0006730	one-carbon metabolic process	57	16	1.17547e-13	2.4097e-11		GO:0046031	ADP metabolic process	366	29	1.82618e-06	0.000129659
GO:0042742	defense response to bacterium	182	36	5.37962e-07	1.82907e-05		GO:0055085	transmembrane transport	2450	253	2.5585e-06	7.93136e-05		GO:0019438	aromatic compound biosynthetic process	658	52	1.65035e-14	3.53176e-12		GO:0034976	response to endoplasmic reticulum stress	162	18	1.58579e-06	0.000122106
GO:0009581	detection of external stimulus	23	11	5.44825e-07	1.79792e-05		GO:0072488	ammonium transmembrane transport	27	11	2.51615e-06	7.80006e-05		GO:0046500	S-adenosylmethionine metabolic process	29	14	5.40224e-16	1.28033e-13		GO:0044724	single-organism carbohydrate catabolic process	377	30	1.12048e-06	8.85176e-05
GO:0009738	abscisic acid-activated signaling pathway	102	25	4.62217e-07	1.57154e-05		GO:0006979	response to oxidative stress	986	118	2.35403e-06	7.5329e-05		GO:0046394	carboxylic acid biosynthetic process	991	69	5.615e-16	1.26337e-13		GO:0019362	pyridine nucleotide metabolic process	392	31	8.54796e-07	6.83837e-05
GO:0006612	protein targeting to membrane	196	38	4.49674e-07	1.52889e-05		GO:0052545	callose localization	31	12	1.67983e-06	5.37547e-05		GO:0009072	aromatic amino acid family metabolic process	339	39	1.88184e-16	4.7046e-14		GO:0006526	arginine biosynthetic process	36	9	7.44273e-07	6.10304e-05
GO:0046189	phenol-containing compound biosynthetic process	95	24	4.281e-07	1.49835e-05		GO:0009094	L-phenylalanine biosynthetic process	26	11	1.60428e-06	5.13371e-05		GO:0044550	secondary metabolite biosynthetic process	219	32	9.4126e-17	2.49434e-14		GO:0009423	chorismate biosynthetic process	7	5	4.38199e-07	3.63706e-05
GO:1902223	erythrose 4-phosphate/phosphoenolpyruvate family amino acid biosynthetic process	26	12	2.68657e-07	9.403e-06		GO:1902223	erythrose 4-phosphate/phosphoenolpyruvate family amino acid biosynthetic process	26	11	1.60428e-06	5.13371e-05		GO:0006556	S-adenosylmethionine biosynthetic process	26	14	7.17048e-17	2.02208e-14		GO:0016052	carbohydrate catabolic process	487	37	2.13362e-07	1.81358e-05
GO:0009094	L-phenylalanine biosynthetic process	26	12	2.68657e-07	9.403e-06		GO:0006865	amino acid transport	198	36	1.55263e-06	4.96842e-05		GO:1901361	organic cyclic compound catabolic process	213	32	4.11046e-17	1.23314e-14		GO:0006986	response to unfolded protein	61	12	1.86519e-07	1.60406e-05
GO:0009595	detection of biotic stimulus	50	17	2.08103e-07	7.4917e-06		GO:0043039	tRNA aminoacylation	317	50	1.4913e-06	4.9213e-05		GO:0019748	secondary metabolic process	207	32	1.74244e-17	5.61067e-15		GO:0030968	endoplasmic reticulum unfolded protein response	60	12	1.53951e-07	1.41635e-05
GO:0051606	detection of stimulus	50	17	2.08103e-07	7.4917e-06		GO:0009423	chorismate biosynthetic process	7	6	1.44459e-06	4.76714e-05		GO:1901606	alpha-amino acid catabolic process	223	34	2.70524e-18	9.38717e-16		GO:0034620	cellular response to unfolded protein	60	12	1.53951e-07	1.38556e-05
GO:1901564	organonitrogen compound metabolic process	725	100	1.63082e-07	5.87094e-06		GO:0006984	ER-nucleus signaling pathway	17	9	1.41448e-06	4.66777e-05		GO:0019439	aromatic compound catabolic process	189	32	1.08838e-18	4.09231e-16		GO:0035967	cellular response to topologically incorrect protein	60	12	1.53951e-07	1.35477e-05
GO:0009611	response to wounding	158	34	1.37496e-07	5.08736e-06		GO:0052547	regulation of peptidase activity	157	31	1.32982e-06	4.52139e-05		GO:0042537	benzene-containing compound metabolic process	167	35	1.64616e-23	6.74926e-21		GO:0043648	dicarboxylic acid metabolic process	180	21	9.6553e-08	9.07598e-06
GO:0009095	aromatic amino acid family biosynthetic process, prephenate pathway	29	13	1.30182e-07	4.81674e-06		GO:0010466	negative regulation of peptidase activity	157	31	1.32982e-06	4.52139e-05		GO:0009063	cellular amino acid catabolic process	126	32	2.16972e-24	9.78542e-22		GO:0009064	glutamine family amino acid metabolic process	171	21	3.95591e-08	3.79768e-06
GO:0006721	terpenoid metabolic process	43	16	1.1194e-07	4.14178e-06		GO:0052548	regulation of endopeptidase activity	157	31	1.32982e-06	4.52139e-05		GO:0009698	phenylpropanoid metabolic process	130	33	4.2363e-25	2.12239e-22		GO:0044281	small molecule metabolic process	302	29	3.28123e-08	3.2156e-06
GO:0009084	glutamine family amino acid biosynthetic process	82	23	9.45242e-08	3.4974e-06		GO:0010951	negative regulation of endopeptidase activity	157	31	1.32982e-06	4.52139e-05		GO:0009074	aromatic amino acid family catabolic process	107	34	1.91997e-29	1.08286e-26		GO:0046417	chorismate metabolic process	19	8	3.13084e-08	3.13084e-06
GO:0019752	carboxylic acid metabolic process	774	107	5.49468e-08	2.08798e-06		GO:0045861	negative regulation of proteolysis	157	31	1.32982e-06	4.3884e-05		GO:0009699	phenylpropanoid biosynthetic process	86	32	2.50577e-30	1.61372e-27		GO:0006790	sulfur compound metabolic process	244	26	2.02879e-08	2.06937e-06
GO:0006855	drug transmembrane transport	273	50	5.19183e-08	2.02482e-06		GO:0051346	negative regulation of hydrolase activity	164	32	1.18951e-06	4.16328e-05		GO:0006558	L-phenylalanine metabolic process	76	31	6.56206e-31	5.91898e-28		GO:0046496	nicotinamide nucleotide metabolic process	709	50	1.93989e-08	2.01749e-06
GO:0070271	protein complex biogenesis	708	100	5.14502e-08	2.00656e-06		GO:0043436	oxoacid metabolic process	321	51	9.46242e-07	3.31185e-05		GO:1902221	erythrose 4-phosphate/phosphoenolpyruvate family amino acid metabolic process	76	31	6.56206e-31	4.93467e-28		GO:1901607	alpha-amino acid biosynthetic process	622	46	1.72503e-08	1.84578e-06
GO:0015893	drug transport	273	50	5.19183e-08	1.9729e-06		GO:0051707	response to other organism	428	63	8.53303e-07	2.98656e-05		GO:0006559	L-phenylalanine catabolic process	50	29	7.78636e-35	1.17107e-31		GO:0035999	tetrahydrofolate interconversion	12	7	1.31303e-08	1.44433e-06
GO:0042493	response to drug	273	50	5.19183e-08	1.9729e-06		GO:0009862	systemic acquired resistance, salicylic acid mediated signaling pathway	88	22	7.41089e-07	2.66792e-05		GO:1902222	erythrose 4-phosphate/phosphoenolpyruvate family amino acid catabolic process	50	29	7.78636e-35	8.78301e-32		GO:0009073	aromatic amino acid family biosynthetic process	186	23	7.97575e-09	8.93284e-07
GO:0006526	arginine biosynthetic process	36	15	4.68324e-08	1.8733e-06		GO:0009095	aromatic amino acid family biosynthetic process, prephenate pathway	29	12	7.15869e-07	2.57713e-05		GO:0009800	cinnamic acid biosynthetic process	42	29	3.51557e-38	1.58693e-34		GO:0055114	oxidation-reduction process	7830	318	1.86235e-09	2.14171e-07
GO:0090150	establishment of protein localization to membrane	173	37	4.68738e-08	1.82808e-06		GO:0009595	detection of biotic stimulus	50	16	6.67724e-07	2.47058e-05		GO:0009803	cinnamic acid metabolic process	42	29	3.51557e-38	7.93464e-35		GO:0006520	cellular amino acid metabolic process	679	51	1.76509e-09	2.08281e-07
GO:0009856	pollination	368	62	3.72139e-08	1.48856e-06		GO:0051606	detection of stimulus	50	16	6.67724e-07	2.40381e-05									GO:0043650	dicarboxylic acid biosynthetic process	33	11	1.48242e-09	1.80855e-07
GO:0007154	cell communication	1208	153	3.53588e-08	1.44971e-06		GO:0006418	tRNA aminoacylation for protein translation	299	49	6.07465e-07	2.24762e-05									GO:0019752	carboxylic acid metabolic process	774	56	1.12726e-09	1.40907e-07
GO:1901565	organonitrogen compound catabolic process	142	33	2.98375e-08	1.22334e-06		GO:0033037	polysaccharide localization	28	12	4.51776e-07	1.67157e-05									GO:1901564	organonitrogen compound metabolic process	725	56	1.01832e-10	1.30345e-08
GO:0072657	protein localization to membrane	170	37	2.89143e-08	1.2144e-06		GO:0048523	negative regulation of cellular process	113	26	4.43367e-07	1.64046e-05									GO:0044710	single-organism metabolic process	10379	412	7.70166e-11	1.01662e-08
GO:0042435	indole-containing compound biosynthetic process	102	27	2.90364e-08	1.19049e-06		GO:0046417	chorismate metabolic process	19	10	3.85782e-07	1.46597e-05									GO:1901576	organic substance biosynthetic process	1339	86	2.3495e-11	3.19532e-09
GO:0009814	defense response, incompatible interaction	198	41	2.40477e-08	1.01e-06		GO:0048585	negative regulation of response to stimulus	156	32	3.71853e-07	1.41304e-05									GO:0016053	organic acid biosynthetic process	251	31	2.25029e-11	3.17292e-09
GO:0065003	macromolecular complex assembly	695	100	2.03626e-08	8.55228e-07		GO:0009723	response to ethylene	111	26	3.05524e-07	1.16099e-05									GO:0032787	monocarboxylic acid metabolic process	1510	96	2.87045e-12	4.16216e-10
GO:0042430	indole-containing compound metabolic process	100	27	1.83761e-08	7.90171e-07		GO:0071407	cellular response to organic cyclic compound	83	22	2.47414e-07	9.64913e-06									GO:0009084	glutamine family amino acid biosynthetic process	82	19	2.49284e-12	3.73925e-10
GO:0010243	response to organonitrogen compound	106	28	1.70573e-08	7.33466e-07		GO:0006576	cellular biogenic amine metabolic process	138	30	2.27555e-07	8.87463e-06									GO:0046500	S-adenosylmethionine metabolic process	29	13	5.20821e-13	8.07272e-11
GO:0009627	systemic acquired resistance	151	35	1.24299e-08	5.46916e-07		GO:1901136	carbohydrate derivative catabolic process	101	25	1.6507e-07	6.43771e-06									GO:0072330	monocarboxylic acid biosynthetic process	737	62	2.72507e-13	4.38737e-11
GO:0010951	negative regulation of endopeptidase activity	157	36	1.05087e-08	4.93907e-07		GO:0090150	establishment of protein localization to membrane	173	35	1.54835e-07	6.19339e-06									GO:0006556	S-adenosylmethionine biosynthetic process	26	13	8.66775e-14	1.44751e-11
GO:0010466	negative regulation of peptidase activity	157	36	1.05087e-08	4.83398e-07		GO:0006612	protein targeting to membrane	196	38	1.49612e-07	5.98448e-06									GO:0009058	biosynthetic process	1393	95	6.82703e-14	1.18108e-11
GO:0052548	regulation of endopeptidase activity	157	36	1.05087e-08	4.83398e-07		GO:0018958	phenol-containing compound metabolic process	100	25	1.34098e-07	5.49804e-06									GO:0044699	single-organism process	14463	567	3.28919e-14	5.92054e-12
GO:0045861	negative regulation of proteolysis	157	36	1.05087e-08	4.7289e-07		GO:0009856	pollination	368	59	1.02128e-07	4.18724e-06									GO:0006730	one-carbon metabolic process	57	18	2.64167e-14	4.96634e-12
GO:0052547	regulation of peptidase activity	157	36	1.05087e-08	4.7289e-07		GO:0072657	protein localization to membrane	170	35	9.86807e-08	4.04591e-06									GO:0008152	metabolic process	21978	816	1.14721e-15	2.24852e-13
GO:0051346	negative regulation of hydrolase activity	164	37	1.05256e-08	4.63125e-07		GO:0009696	salicylic acid metabolic process	85	23	8.80263e-08	3.6971e-06									GO:1901360	organic cyclic compound metabolic process	783	75	7.37019e-19	1.51089e-16
GO:0044036	cell wall macromolecule metabolic process	148	35	7.14493e-09	3.35812e-07		GO:0009697	salicylic acid biosynthetic process	85	23	8.80263e-08	3.6971e-06									GO:1901606	alpha-amino acid catabolic process	223	39	3.84787e-19	8.23445e-17
GO:0010200	response to chitin	102	28	6.76257e-09	3.24603e-07		GO:0044710	single-organism metabolic process	10379	945	5.09202e-08	2.13865e-06									GO:1901361	organic cyclic compound catabolic process	213	41	1.15886e-21	2.60744e-19
GO:0009751	response to salicylic acid	61	21	6.15048e-09	2.95223e-07		GO:0046189	phenol-containing compound biosynthetic process	95	25	4.50961e-08	1.93913e-06									GO:0019748	secondary metabolic process	207	41	3.74894e-22	8.88498e-20
GO:0009862	systemic acquired resistance, salicylic acid mediated signaling pathway	88	26	4.23191e-09	2.07363e-07		GO:0002376	immune system process	101	26	3.99463e-08	1.71769e-06									GO:0006725	cellular aromatic compound metabolic process	681	75	2.18439e-22	5.46098e-20
GO:0000162	tryptophan biosynthetic process	49	19	3.26638e-09	1.63319e-07		GO:0009581	detection of external stimulus	23	12	2.9053e-08	1.27833e-06									GO:0019439	aromatic compound catabolic process	189	40	8.99382e-23	2.38336e-20
GO:0046219	indolalkylamine biosynthetic process	49	19	3.26638e-09	1.60052e-07		GO:0052542	defense response by callose deposition	23	12	2.9053e-08	1.27833e-06									GO:0044550	secondary metabolite biosynthetic process	219	44	6.26992e-24	1.76812e-21
GO:0048583	regulation of response to stimulus	461	76	3.14718e-09	1.57359e-07		GO:1901071	glucosamine-containing compound metabolic process	86	24	2.42085e-08	1.08938e-06									GO:0046394	carboxylic acid biosynthetic process	991	98	2.88185e-25	8.64555e-23
GO:0044267	cellular protein metabolic process	8820	863	1.74217e-09	8.88508e-08		GO:0006032	chitin catabolic process	84	24	1.45988e-08	7.1534e-07									GO:1901362	organic cyclic compound biosynthetic process	999	99	1.39574e-25	4.49429e-23
GO:0009753	response to jasmonic acid	134	34	1.66942e-09	8.51404e-08		GO:0046348	amino sugar catabolic process	84	24	1.45988e-08	7.00742e-07									GO:0042537	benzene-containing compound metabolic process	167	42	5.15258e-27	1.78795e-24
GO:0006268	DNA unwinding involved in DNA replication	15	11	1.01805e-09	5.29383e-08		GO:1901072	glucosamine-containing compound catabolic process	84	24	1.45988e-08	7.00742e-07									GO:0009072	aromatic amino acid family metabolic process	339	59	4.36255e-28	1.64032e-25
GO:0006082	organic acid metabolic process	150	37	7.70986e-10	4.08622e-08		GO:0009617	response to bacterium	211	42	1.55397e-08	6.99286e-07									GO:0009063	cellular amino acid catabolic process	126	39	6.15851e-29	2.52499e-26
GO:0006325	chromatin organization	832	120	7.25808e-10	3.84678e-08		GO:0009611	response to wounding	158	35	1.41346e-08	6.92597e-07									GO:0019438	aromatic compound biosynthetic process	658	85	4.73934e-30	2.13744e-27
GO:1901698	response to nitrogen compound	163	39	7.10595e-10	3.83721e-08		GO:0006030	chitin metabolic process	84	24	1.45988e-08	6.86143e-07									GO:0009074	aromatic amino acid family catabolic process	107	39	4.65637e-32	2.33284e-29
GO:0045730	respiratory burst	24	14	4.84974e-10	2.66736e-08		GO:0006026	aminoglycan catabolic process	84	24	1.45988e-08	6.86143e-07									GO:0009698	phenylpropanoid metabolic process	130	43	3.93294e-33	2.21818e-30
GO:0002679	respiratory burst involved in defense response	24	14	4.84974e-10	2.66736e-08		GO:0015849	organic acid transport	55	19	1.48487e-08	6.83042e-07									GO:0006558	L-phenylalanine metabolic process	76	40	8.59741e-41	6.46526e-38
GO:0031348	negative regulation of defense response	114	32	3.13763e-10	1.75707e-08		GO:0006200	obsolete ATP catabolic process	796	108	1.34777e-08	6.73883e-07									GO:1902221	erythrose 4-phosphate/phosphoenolpyruvate family amino acid metabolic process	76	40	8.59741e-41	5.53673e-38
GO:0080134	regulation of response to stress	199	45	2.67463e-10	1.52454e-08		GO:0009627	systemic acquired resistance	151	34	1.46278e-08	6.72878e-07									GO:0009699	phenylpropanoid biosynthetic process	86	42	5.9523e-41	5.36897e-38
GO:0006568	tryptophan metabolic process	112	32	1.90271e-10	1.08454e-08		GO:0048583	regulation of response to stimulus	461	72	1.32577e-08	6.62883e-07									GO:0006559	L-phenylalanine catabolic process	50	35	2.80782e-42	4.22297e-39
GO:0072330	monocarboxylic acid biosynthetic process	737	112	1.22119e-10	7.08289e-09		GO:0042435	indole-containing compound biosynthetic process	102	27	1.15806e-08	5.9061e-07									GO:1902222	erythrose 4-phosphate/phosphoenolpyruvate family amino acid catabolic process	50	35	2.80782e-42	3.16723e-39
GO:0009620	response to fungus	236	51	1.03694e-10	6.11792e-09		GO:0009814	defense response, incompatible interaction	198	41	6.99703e-09	3.56848e-07									GO:0009800	cinnamic acid biosynthetic process	42	35	4.22874e-47	1.90885e-43
GO:0031347	regulation of defense response	200	46	9.32642e-11	5.59585e-09		GO:0042742	defense response to bacterium	182	39	5.89488e-09	3.06534e-07									GO:0009803	cinnamic acid metabolic process	42	35	4.22874e-47	9.54426e-44
GO:0060548	negative regulation of cell death	70	25	9.14354e-11	5.57756e-09		GO:0006855	drug transmembrane transport	273	51	4.69132e-09	2.58023e-07
GO:1901136	carbohydrate derivative catabolic process	101	31	4.86304e-11	2.96645e-09		GO:0016998	cell wall macromolecule catabolic process	92	26	4.79693e-09	2.54237e-07
GO:0044710	single-organism metabolic process	10379	1015	4.71314e-11	2.92215e-09		GO:0015893	drug transport	273	51	4.69132e-09	2.53331e-07
GO:0006586	indolalkylamine metabolic process	98	31	2.03747e-11	1.28361e-09		GO:0042493	response to drug	273	51	4.69132e-09	2.4864e-07
GO:0009867	jasmonic acid mediated signaling pathway	115	34	1.84664e-11	1.20032e-09		GO:0009753	response to jasmonic acid	134	33	2.17735e-09	1.19754e-07
GO:0071395	cellular response to jasmonic acid stimulus	115	34	1.84664e-11	1.18185e-09		GO:0000162	tryptophan biosynthetic process	49	19	1.57394e-09	9.28627e-08
GO:1901360	organic cyclic compound metabolic process	783	120	1.56681e-11	1.0341e-09		GO:0006022	aminoglycan metabolic process	94	27	1.64931e-09	9.23613e-08
GO:0043069	negative regulation of programmed cell death	60	24	1.30913e-11	8.77118e-10		GO:0046219	indolalkylamine biosynthetic process	49	19	1.57394e-09	9.12887e-08
GO:0050832	defense response to fungus	169	43	1.14319e-11	7.88801e-10		GO:0044699	single-organism process	14463	1299	1.59216e-09	9.0753e-08
GO:1901606	alpha-amino acid catabolic process	223	51	1.15469e-11	7.85192e-10		GO:0042430	indole-containing compound metabolic process	100	28	1.57399e-09	8.97175e-08
GO:0080135	regulation of cellular response to stress	131	37	1.10189e-11	7.71322e-10		GO:1901564	organonitrogen compound metabolic process	725	104	1.27425e-09	7.64553e-08
GO:0045088	regulation of innate immune response	137	38	1.06868e-11	7.5876e-10		GO:0006082	organic acid metabolic process	150	36	8.91124e-10	5.43586e-08
GO:0034976	response to endoplasmic reticulum stress	162	42	1.02099e-11	7.35116e-10		GO:0007154	cell communication	1208	155	6.52716e-10	3.98157e-08
GO:0050776	regulation of immune response	134	38	5.10653e-12	3.77884e-10		GO:0009867	jasmonic acid mediated signaling pathway	115	31	6.0675e-10	3.82252e-08
GO:0071229	cellular response to acid chemical	218	51	4.685e-12	3.51375e-10		GO:0071395	cellular response to jasmonic acid stimulus	115	31	6.0675e-10	3.76185e-08
GO:0055114	oxidation-reduction process	7830	799	2.96997e-12	2.25718e-10		GO:0015711	organic anion transport	141	35	5.73207e-10	3.66852e-08
GO:0009875	pollen-pistil interaction	255	57	2.01544e-12	1.55189e-10		GO:0009751	response to salicylic acid	61	22	4.2513e-10	2.76334e-08
GO:0048544	recognition of pollen	253	57	1.4304e-12	1.14432e-10		GO:0055114	oxidation-reduction process	7830	754	1.80778e-10	1.19314e-08
GO:0008037	cell recognition	253	57	1.4304e-12	1.13002e-10		GO:0031348	negative regulation of defense response	114	32	1.03147e-10	6.91084e-09
GO:0043067	regulation of programmed cell death	140	40	1.09496e-12	8.97869e-11		GO:0009620	response to fungus	236	50	7.12981e-11	4.84827e-09
GO:0010363	regulation of plant-type hypersensitive response	122	37	1.03253e-12	8.56998e-11		GO:0010243	response to organonitrogen compound	106	31	6.37511e-11	4.39883e-09
GO:0010941	regulation of cell death	145	41	8.38669e-13	7.12869e-11		GO:0006568	tryptophan metabolic process	112	32	6.20994e-11	4.34696e-09
GO:0008150	biological_process	15108	1445	5.69596e-13	4.89853e-11		GO:0045088	regulation of innate immune response	137	36	5.79208e-11	4.11238e-09
GO:1901361	organic cyclic compound catabolic process	213	52	4.98347e-13	4.38545e-11		GO:0008150	biological_process	15108	1368	5.41297e-11	3.89734e-09
GO:1901071	glucosamine-containing compound metabolic process	86	31	3.98446e-13	3.58601e-11		GO:0032787	monocarboxylic acid metabolic process	1510	190	4.22007e-11	3.12285e-09
GO:1901701	cellular response to oxygen-containing compound	166	45	3.46556e-13	3.18832e-11		GO:0050776	regulation of immune response	134	36	2.90722e-11	2.18042e-09
GO:0006986	response to unfolded protein	61	26	3.11489e-13	2.92799e-11		GO:0031347	regulation of defense response	200	46	2.15723e-11	1.6395e-09
GO:0006520	cellular amino acid metabolic process	679	113	2.93855e-13	2.82101e-11		GO:0010200	response to chitin	102	31	2.12634e-11	1.63728e-09
GO:0044699	single-organism process	14463	1393	2.33178e-13	2.28515e-11		GO:0080134	regulation of response to stress	199	46	1.79604e-11	1.41887e-09
GO:0006032	chitin catabolic process	84	31	1.90446e-13	2.24726e-11		GO:0002679	respiratory burst involved in defense response	24	15	1.50739e-11	1.23606e-09
GO:1901072	glucosamine-containing compound catabolic process	84	31	1.90446e-13	2.19013e-11		GO:0045730	respiratory burst	24	15	1.50739e-11	1.20591e-09
GO:0046348	amino sugar catabolic process	84	31	1.90446e-13	2.133e-11		GO:0080135	regulation of cellular response to stress	131	36	1.42404e-11	1.18196e-09
GO:0006030	chitin metabolic process	84	31	1.90446e-13	2.09491e-11		GO:1901698	response to nitrogen compound	163	41	1.2836e-11	1.09106e-09
GO:0006026	aminoglycan catabolic process	84	31	1.90446e-13	2.03777e-11		GO:0050832	defense response to fungus	169	42	1.10986e-11	9.54482e-10
GO:0030968	endoplasmic reticulum unfolded protein response	60	26	1.93771e-13	2.01522e-11		GO:1901606	alpha-amino acid catabolic process	223	50	8.13429e-12	7.15818e-10
GO:0034620	cellular response to unfolded protein	60	26	1.93771e-13	1.97647e-11		GO:0010363	regulation of plant-type hypersensitive response	122	35	7.094e-12	6.3846e-10
GO:0035967	cellular response to topologically incorrect protein	60	26	1.93771e-13	1.93771e-11		GO:0006586	indolalkylamine metabolic process	98	31	6.6284e-12	6.09812e-10
GO:0044550	secondary metabolite biosynthetic process	219	54	1.16444e-13	1.42062e-11		GO:0010941	regulation of cell death	145	39	4.2909e-12	4.03345e-10
GO:0009073	aromatic amino acid family biosynthetic process	186	49	1.05225e-13	1.31531e-11		GO:0009875	pollen-pistil interaction	255	55	3.93311e-12	3.77579e-10
GO:0006464	cellular protein modification process	6315	673	7.4974e-14	9.59667e-12		GO:0048544	recognition of pollen	253	55	2.82694e-12	2.82694e-10
GO:1901362	organic cyclic compound biosynthetic process	999	153	2.87222e-14	3.79134e-12		GO:0008037	cell recognition	253	55	2.82694e-12	2.7704e-10
GO:0016998	cell wall macromolecule catabolic process	92	34	1.25936e-14	1.71273e-12		GO:0019752	carboxylic acid metabolic process	774	119	9.11298e-13	9.4775e-11
GO:0009863	salicylic acid mediated signaling pathway	123	40	9.37449e-15	1.3593e-12		GO:0071229	cellular response to acid chemical	218	51	9.12556e-13	9.30807e-11
GO:0071446	cellular response to salicylic acid stimulus	123	40	9.37449e-15	1.3218e-12		GO:0009863	salicylic acid mediated signaling pathway	123	37	3.64622e-13	4.01084e-11
GO:0016310	phosphorylation	5925	644	6.366e-15	9.549e-13		GO:0071446	cellular response to salicylic acid stimulus	123	37	3.64622e-13	3.90145e-11
GO:0006022	aminoglycan metabolic process	94	35	3.95802e-15	6.13493e-13		GO:0044550	secondary metabolite biosynthetic process	219	52	2.95156e-13	3.30575e-11
GO:0046394	carboxylic acid biosynthetic process	991	155	3.23199e-15	5.20351e-13		GO:0043067	regulation of programmed cell death	140	40	2.70585e-13	3.11173e-11
GO:0019439	aromatic compound catabolic process	189	52	2.73418e-15	4.56609e-13		GO:0060548	negative regulation of cell death	70	28	8.93903e-14	1.05481e-11
GO:0019748	secondary metabolic process	207	56	5.40761e-16	9.35516e-14		GO:1901360	organic cyclic compound metabolic process	783	123	8.24821e-14	1.00628e-11
GO:0006725	cellular aromatic compound metabolic process	681	123	5.17673e-17	9.31811e-15		GO:1901701	cellular response to oxygen-containing compound	166	45	7.4236e-14	9.27949e-12
GO:0006323	DNA packaging	509	102	1.80843e-17	3.39986e-15		GO:1901361	organic cyclic compound catabolic process	213	53	2.29366e-14	2.93589e-12
GO:0006796	phosphate-containing compound metabolic process	6805	743	1.23702e-17	2.42455e-15		GO:0043069	negative regulation of programmed cell death	60	27	7.31598e-15	9.6571e-13
GO:0036211	protein modification process	5907	663	2.51052e-18	5.14657e-16		GO:0034976	response to endoplasmic reticulum stress	162	46	5.9792e-15	8.13172e-13
GO:0065004	protein-DNA complex assembly	479	100	1.99811e-18	4.27596e-16		GO:0009073	aromatic amino acid family biosynthetic process	186	50	4.56668e-15	6.43901e-13
GO:0006333	chromatin assembly or disassembly	500	103	1.67671e-18	3.9738e-16		GO:0072330	monocarboxylic acid biosynthetic process	737	122	2.23558e-15	3.2416e-13
GO:0071824	protein-DNA complex subunit organization	478	100	1.71708e-18	3.86342e-16		GO:0006986	response to unfolded protein	61	28	1.23037e-15	1.84556e-13
GO:0031497	chromatin assembly	475	100	1.08607e-18	2.71518e-16		GO:0030968	endoplasmic reticulum unfolded protein response	60	28	7.19229e-16	1.20111e-13
GO:0009063	cellular amino acid catabolic process	126	46	5.20283e-19	1.37875e-16		GO:0034620	cellular response to unfolded protein	60	28	7.19229e-16	1.15796e-13
GO:0034728	nucleosome organization	469	100	4.27959e-19	1.20684e-16		GO:0035967	cellular response to topologically incorrect protein	60	28	7.19229e-16	1.1148e-13
GO:0006334	nucleosome assembly	465	100	2.27392e-19	6.82177e-17		GO:0019439	aromatic compound catabolic process	189	53	9.81191e-17	1.69746e-14
GO:0019438	aromatic compound biosynthetic process	658	133	1.13923e-22	3.66831e-20		GO:0019748	secondary metabolic process	207	56	7.96848e-17	1.43433e-14
GO:0009074	aromatic amino acid family catabolic process	107	47	2.04877e-23	7.10922e-21		GO:0044267	cellular protein metabolic process	8820	890	3.88914e-17	7.31159e-15
GO:0009698	phenylpropanoid metabolic process	130	54	3.1455e-25	1.18271e-22		GO:0006520	cellular amino acid metabolic process	679	120	2.58322e-17	5.06312e-15
GO:0006468	protein phosphorylation	4904	610	4.11308e-27	1.68636e-24		GO:1901362	organic cyclic compound biosynthetic process	999	159	5.93312e-18	1.21629e-15
GO:0042537	benzene-containing compound metabolic process	167	65	4.3003e-28	1.93944e-25		GO:0006725	cellular aromatic compound metabolic process	681	127	3.22392e-20	6.89919e-18
GO:0009699	phenylpropanoid biosynthetic process	86	49	4.47704e-31	2.243e-28		GO:0046394	carboxylic acid biosynthetic process	991	165	1.54811e-20	3.48326e-18
GO:0008152	metabolic process	21978	2188	9.91193e-32	5.59033e-29		GO:0009063	cellular amino acid catabolic process	126	47	1.30067e-20	3.08259e-18
GO:0006559	L-phenylalanine catabolic process	50	40	1.00949e-34	7.59136e-32		GO:0008152	metabolic process	21978	2044	1.59945e-23	3.99861e-21
GO:1902222	erythrose 4-phosphate/phosphoenolpyruvate family amino acid catabolic process	50	40	1.00949e-34	6.50111e-32		GO:0009074	aromatic amino acid family catabolic process	107	48	3.34481e-25	8.86375e-23
GO:0009072	aromatic amino acid family metabolic process	339	107	1.37553e-35	1.24073e-32		GO:0019438	aromatic compound biosynthetic process	658	137	2.30082e-26	6.48831e-24
GO:0009800	cinnamic acid biosynthetic process	42	38	2.75761e-37	4.14744e-34		GO:0006464	cellular protein modification process	6315	722	4.27764e-27	1.28329e-24
GO:0009803	cinnamic acid metabolic process	42	38	2.75761e-37	3.11058e-34		GO:0009698	phenylpropanoid metabolic process	130	57	5.32756e-29	1.71547e-26
GO:0006558	L-phenylalanine metabolic process	76	52	8.90248e-39	4.01858e-35		GO:0016310	phosphorylation	5925	697	1.41074e-29	4.89527e-27
GO:1902221	erythrose 4-phosphate/phosphoenolpyruvate family amino acid metabolic process	76	52	8.90248e-39	2.00929e-35		GO:0009699	phenylpropanoid biosynthetic process	86	48	9.11301e-31	3.42649e-28
							GO:0042537	benzene-containing compound metabolic process	167	68	6.99939e-32	2.86975e-29
							GO:0036211	protein modification process	5907	711	3.62501e-33	1.63488e-30
							GO:0006796	phosphate-containing compound metabolic process	6805	800	4.581e-34	2.29508e-31
							GO:0006559	L-phenylalanine catabolic process	50	40	1.79177e-35	1.1539e-32
							GO:1902222	erythrose 4-phosphate/phosphoenolpyruvate family amino acid catabolic process	50	40	1.79177e-35	1.01056e-32
							GO:0009072	aromatic amino acid family metabolic process	339	108	5.05811e-38	5.70555e-35
							GO:0006558	L-phenylalanine metabolic process	76	51	2.43839e-38	5.50344e-35
							GO:0009800	cinnamic acid biosynthetic process	42	38	5.23043e-38	4.71785e-35
							GO:0009803	cinnamic acid metabolic process	42	38	5.23043e-38	3.93328e-35
							GO:1902221	erythrose 4-phosphate/phosphoenolpyruvate family amino acid metabolic process	76	51	2.43839e-38	3.66733e-35
							GO:0006468	protein phosphorylation	4904	655	3.18532e-44	1.43785e-40

## Sheet: Spikelet_1dpi_dn
Spikelets
SUMAI3_1dpi_Down-regulated							FL62R1_1dpi_Down-regulated							Stettler_1dpi_down-regulated							MUCHMORE_1dpi_down-regulated
	Gene Count:	5862						Gene Count:	6795						Gene Count:	4360						Gene Count:	2437
	Background Gene Count:	72307						Background Gene Count:	72307						Background Gene Count:	72307						Background Gene Count:	72307
GO ID	Description	Total Genes	Matched Gene Counts	P-Value	Corrected P-Value		GO ID	Description	Total Genes	Matched Gene Counts	P-Value	Corrected P-Value		GO ID	Description	Total Genes	Matched Gene Counts	P-Value	Corrected P-Value		GO ID	Description	Total Genes	Matched Gene Counts	P-Value	Corrected P-Value
GO:0033013	tetrapyrrole metabolic process	113	17	0.00963228	0.134852		GO:1990066	energy quenching	15	5	0.0098241	0.127713		GO:0006656	phosphatidylcholine biosynthetic process	8	3	0.00975108	0.165768		GO:0009944	polarity specification of adaxial/abaxial axis	38	5	0.00862082	0.586216
GO:0010206	photosystem II repair	17	5	0.00944979	0.132297		GO:0010196	nonphotochemical quenching	15	5	0.0098241	0.127713		GO:0048827	phyllome development	395	36	0.0094583	0.160791		GO:0033108	mitochondrial respiratory chain complex assembly	13	3	0.00848594	0.58553
GO:0010359	regulation of anion channel activity	17	5	0.00944979	0.132297		GO:0016559	peroxisome fission	15	5	0.0098241	0.127713		GO:0005984	disaccharide metabolic process	315	30	0.00942374	0.160204		GO:0009733	response to auxin	458	26	0.00747747	0.523423
GO:0019344	cysteine biosynthetic process	206	27	0.00920704	0.128899		GO:0016032	viral process	26	7	0.00852733	0.119383		GO:0034470	ncRNA processing	699	58	0.00931908	0.158424		GO:0055075	potassium ion homeostasis	22	4	0.00579055	0.480616
GO:0043547	positive regulation of GTPase activity	45	9	0.00914858	0.12808		GO:0071483	cellular response to blue light	26	7	0.00852733	0.119383		GO:0045860	positive regulation of protein kinase activity	22	5	0.00882731	0.150064		GO:0006885	regulation of pH	22	4	0.00579055	0.474825
GO:0048564	photosystem I assembly	11	4	0.00894763	0.125267		GO:0043572	plastid fission	26	7	0.00852733	0.119383		GO:0032147	activation of protein kinase activity	22	5	0.00882731	0.150064		GO:0030001	metal ion transport	781	40	0.00655558	0.465446
GO:0080050	regulation of seed development	6	3	0.00883275	0.123658		GO:0006650	glycerophospholipid metabolic process	441	57	0.00889967	0.115696		GO:0032259	methylation	1216	94	0.00877478	0.149171		GO:0090066	regulation of anatomical structure size	34	5	0.00533797	0.453728
GO:0002438	acute inflammatory response to antigenic stimulus	6	3	0.00883275	0.123658		GO:0055067	monovalent inorganic cation homeostasis	32	8	0.00812657	0.113772		GO:0000160	phosphorelay signal transduction system	261	26	0.00863477	0.146791		GO:0009566	fertilization	20	4	0.00404603	0.35605
GO:0002524	hypersensitivity	6	3	0.00883275	0.123658		GO:0006813	potassium ion transport	200	30	0.00717169	0.107575		GO:0000737	DNA catabolic process, endonucleolytic	30	6	0.00811978	0.146156		GO:0000038	very long-chain fatty acid metabolic process	32	5	0.00408348	0.351179
GO:0019724	B cell mediated immunity	6	3	0.00883275	0.123658		GO:0043100	pyrimidine nucleobase salvage	5	3	0.00717072	0.107561		GO:0051276	chromosome organization	596	51	0.00810602	0.145908		GO:0098656	anion transmembrane transport	183	14	0.00384312	0.345881
GO:0016064	immunoglobulin mediated immune response	6	3	0.00883275	0.123658		GO:1903338	regulation of cell wall organization or biogenesis	14	5	0.00709149	0.106372		GO:0046685	response to arsenic-containing substance	14	4	0.00810407	0.145873		GO:1901601	strigolactone biosynthetic process	9	3	0.00275706	0.295005
GO:0016068	type I hypersensitivity	6	3	0.00883275	0.123658		GO:0009308	amine metabolic process	88	16	0.00754244	0.105594		GO:0032774	RNA biosynthetic process	2547	183	0.00824858	0.140226		GO:0009734	auxin-activated signaling pathway	217	16	0.00302101	0.290017
GO:0010496	intercellular transport	6	3	0.00883275	0.123658		GO:0099402	plant organ development	382	51	0.00702036	0.105305		GO:0006508	proteolysis	2221	162	0.00739706	0.133147		GO:1901600	strigolactone metabolic process	9	3	0.00275706	0.286734
GO:0010497	plasmodesmata-mediated intercellular transport	6	3	0.00883275	0.123658		GO:0030522	intracellular receptor signaling pathway	25	7	0.00677172	0.101576		GO:0006506	GPI anchor biosynthetic process	68	10	0.00738535	0.132936		GO:0071365	cellular response to auxin stimulus	217	16	0.00302101	0.283975
GO:0015689	molybdate ion transport	23	6	0.00855707	0.119799		GO:0009785	blue light signaling pathway	25	7	0.00677172	0.101576		GO:0010629	negative regulation of gene expression	374	35	0.00704657	0.126838		GO:1901336	lactone biosynthetic process	9	3	0.00275706	0.28122
GO:0010075	regulation of meristem growth	101	16	0.00725345	0.108802		GO:0034754	cellular hormone metabolic process	110	19	0.00676768	0.101515		GO:0009755	hormone-mediated signaling pathway	508	45	0.00684301	0.123174		GO:0015074	DNA integration	43	6	0.00304925	0.280531
GO:0009069	serine family amino acid metabolic process	311	38	0.00760589	0.106483		GO:0030198	extracellular matrix organization	44	10	0.0066902	0.100353		GO:0098661	inorganic anion transmembrane transport	57	9	0.00677417	0.121935		GO:1901334	lactone metabolic process	9	3	0.00275706	0.275706
GO:0018208	peptidyl-proline modification	164	23	0.00703937	0.10559		GO:0090529	cell septum assembly	9	4	0.00666272	0.0999407		GO:1901990	regulation of mitotic cell cycle phase transition	67	10	0.00665063	0.119711		GO:0030004	cellular monovalent inorganic cation homeostasis	9	3	0.00275706	0.270192
GO:0009070	serine family amino acid biosynthetic process	230	30	0.00677006	0.101551		GO:0000917	barrier septum assembly	9	4	0.00666272	0.0999407		GO:0010154	fruit development	359	34	0.00655922	0.118066		GO:0007389	pattern specification process	174	14	0.00243591	0.26795
GO:0016050	vesicle organization	43	9	0.00673772	0.101066		GO:1901334	lactone metabolic process	9	4	0.00666272	0.0999407		GO:1900424	regulation of defense response to bacterium	7	3	0.00637904	0.114823		GO:0009567	double fertilization forming a zygote and endosperm	17	4	0.00215411	0.24126
GO:0048608	reproductive structure development	714	77	0.00669231	0.100385		GO:1901336	lactone biosynthetic process	9	4	0.00666272	0.0999407		GO:0003006	developmental process involved in reproduction	1171	92	0.00625024	0.112504		GO:0009954	proximal/distal pattern formation	14	4	0.00098223	0.158139
GO:0006553	lysine metabolic process	50	10	0.00616203	0.0985924		GO:1901600	strigolactone metabolic process	9	4	0.00666272	0.0999407		GO:0010207	photosystem II assembly	228	24	0.005871	0.111549		GO:0030007	cellular potassium ion homeostasis	6	3	0.000708402	0.151598
GO:0051817	modification of morphology or physiology of other organism involved in symbiotic interaction	10	4	0.00608105	0.0972967		GO:1901601	strigolactone biosynthetic process	9	4	0.00666272	0.0999407		GO:0009664	plant-type cell wall organization	228	24	0.005871	0.111549		GO:0010223	secondary shoot formation	13	4	0.000720793	0.147762
GO:0019048	modulation by virus of host morphology or physiology	10	4	0.00608105	0.0972967		GO:0006812	cation transport	1163	135	0.0064296	0.096444		GO:0009566	fertilization	20	5	0.00574561	0.109167		GO:0015689	molybdate ion transport	23	5	0.000876955	0.146452
GO:0000910	cytokinesis	65	12	0.00558752	0.0894004		GO:0006928	movement of cell or subcellular component	249	36	0.00635078	0.0952616		GO:0010087	phloem or xylem histogenesis	56	9	0.00601994	0.108359		GO:0010346	shoot axis formation	13	4	0.000720793	0.141275
GO:0055082	cellular chemical homeostasis	133	20	0.00533033	0.0852852		GO:0044036	cell wall macromolecule metabolic process	148	24	0.00584725	0.093556		GO:0048285	organelle fission	290	29	0.00551137	0.104716		GO:0098661	inorganic anion transmembrane transport	57	8	0.000624959	0.140616
GO:0015698	inorganic anion transport	226	30	0.00528376	0.0845401		GO:0018208	peptidyl-proline modification	164	26	0.00575695	0.0921112		GO:0043062	extracellular structure organization	36	7	0.00512208	0.0973195		GO:0001763	morphogenesis of a branching structure	13	4	0.000720793	0.135509
GO:0051013	microtubule severing	15	5	0.00525633	0.0841013		GO:2000026	regulation of multicellular organismal development	397	53	0.00610413	0.0915619		GO:0070726	cell wall assembly	36	7	0.00512208	0.0973195		GO:0015698	inorganic anion transport	226	18	0.000721691	0.129904
GO:0006426	glycyl-tRNA aminoacylation	15	5	0.00525633	0.0841013		GO:0000154	rRNA modification	43	10	0.00563539	0.0901663		GO:0071668	plant-type cell wall assembly	36	7	0.00512208	0.0973195		GO:0007050	cell cycle arrest	12	4	0.000512683	0.128171
GO:0032535	regulation of cellular component size	41	9	0.00484618	0.082385		GO:0006396	RNA processing	1497	170	0.00587311	0.0880967		GO:0010215	cellulose microfibril organization	36	7	0.00512208	0.0973195		GO:1902358	sulfate transmembrane transport	45	7	0.000722734	0.125033
GO:0000413	protein peptidyl-prolyl isomerization	159	23	0.00483271	0.0821562		GO:0032957	inositol trisphosphate metabolic process	24	7	0.00529917	0.0847867		GO:0010015	root morphogenesis	85	12	0.00493353	0.0937371		GO:0097659	nucleic acid-templated transcription	2648	121	0.000517031	0.122536
GO:0010087	phloem or xylem histogenesis	56	11	0.00481249	0.0818124		GO:0048465	corolla development	24	7	0.00529917	0.0847867		GO:0090626	plant epidermis morphogenesis	211	23	0.00453424	0.0906848		GO:0006351	transcription, DNA-templated	2671	123	0.000348808	0.0924342
GO:0043100	pyrimidine nucleobase salvage	5	3	0.00469951	0.0798917		GO:2000652	regulation of secondary cell wall biogenesis	13	5	0.0049373	0.0789968		GO:0031114	regulation of microtubule depolymerization	19	5	0.00453156	0.0906312		GO:0034551	mitochondrial respiratory chain complex III assembly	4	3	0.000149095	0.0560597
GO:0090066	regulation of anatomical structure size	34	8	0.00496837	0.0794939		GO:0001763	morphogenesis of a branching structure	13	5	0.0049373	0.0789968		GO:0061572	actin filament bundle organization	27	6	0.00472423	0.0897604		GO:0016556	mRNA modification	151	15	0.000193109	0.0544568
GO:0006508	proteolysis	2221	214	0.00488726	0.0781961		GO:0010346	shoot axis formation	13	5	0.0049373	0.0789968		GO:0051017	actin filament bundle assembly	27	6	0.00472423	0.0897604		GO:0097033	mitochondrial respiratory chain complex III biogenesis	4	3	0.000149095	0.051736
GO:0009085	lysine biosynthetic process	48	10	0.00454909	0.0773345		GO:0010223	secondary shoot formation	13	5	0.0049373	0.0789968		GO:0048831	regulation of shoot system development	299	30	0.0046018	0.0874341		GO:0032774	RNA biosynthetic process	2547	120	0.000171669	0.0515007
GO:0046451	diaminopimelate metabolic process	48	10	0.00454909	0.0773345		GO:0044550	secondary metabolite biosynthetic process	219	33	0.00466283	0.0746053		GO:0009962	regulation of flavonoid biosynthetic process	26	6	0.00386918	0.0773837		GO:0017062	respiratory chain complex III assembly	4	3	0.000149095	0.0480086
GO:0009089	lysine biosynthetic process via diaminopimelate	48	10	0.00454909	0.0773345		GO:0001522	pseudouridine synthesis	91	17	0.00452938	0.0724701		GO:1901987	regulation of cell cycle phase transition	62	10	0.00378483	0.0756966		GO:0030104	water homeostasis	6	4	1.82839e-05	0.0074964
GO:0048440	carpel development	167	24	0.00441421	0.0750416		GO:0009791	post-embryonic development	989	118	0.00447224	0.0715558		GO:0001934	positive regulation of protein phosphorylation	18	5	0.00351165	0.0737447		GO:0008272	sulfate transport	51	10	6.70734e-06	0.00336038
GO:0048513	animal organ development	281	36	0.00438427	0.0745326		GO:0032870	cellular response to hormone stimulus	488	64	0.00426673	0.0682677		GO:0090066	regulation of anatomical structure size	34	7	0.00366711	0.0733422		GO:0072348	sulfur compound transport	51	10	6.70734e-06	0.00302501
GO:0006873	cellular ion homeostasis	104	17	0.0041705	0.0708985		GO:0019222	regulation of metabolic process	469	62	0.00406196	0.0649913		GO:0010817	regulation of hormone levels	34	7	0.00366711	0.0733422		GO:2000112	regulation of cellular macromolecule biosynthetic process	4367	242	2.28993e-14	1.29152e-11
GO:0006284	base-excision repair	55	11	0.00416682	0.0708359		GO:0000413	protein peptidyl-prolyl isomerization	159	26	0.0037941	0.0644997		GO:0048731	system development	343	34	0.00326951	0.0686596		GO:0010468	regulation of gene expression	4304	244	1.45593e-15	9.37619e-13
GO:0044036	cell wall macromolecule metabolic process	148	22	0.00414842	0.0705232		GO:0006656	phosphatidylcholine biosynthetic process	8	4	0.00399774	0.0639638		GO:0048509	regulation of meristem development	135	17	0.00321856	0.0675898		GO:0006355	regulation of transcription, DNA-templated	4213	243	2.41233e-16	2.7211e-13
GO:0009958	positive gravitropism	20	6	0.004054	0.0689181		GO:0016043	cellular component organization	899	109	0.00375593	0.0638508		GO:0001522	pseudouridine synthesis	91	13	0.00316457	0.0664559		GO:0010556	regulation of macromolecule biosynthetic process	3972	233	1.66355e-16	2.50198e-13
GO:0009765	photosynthesis, light harvesting	165	24	0.00378079	0.0680542		GO:0008610	lipid biosynthetic process	882	107	0.00398451	0.0637522		GO:0016458	gene silencing	341	34	0.00298082	0.0655781		GO:1903506	regulation of nucleic acid-templated transcription	4147	240	2.58119e-16	2.32823e-13
GO:0050801	ion homeostasis	103	17	0.0037676	0.0678167		GO:0044238	primary metabolic process	5879	611	0.00374747	0.063707		GO:0009733	response to auxin	458	43	0.00292803	0.0644166		GO:0031326	regulation of cellular biosynthetic process	3992	233	2.90152e-16	2.18194e-13
GO:0090503	RNA phosphodiester bond hydrolysis, exonucleolytic	14	5	0.00375258	0.0675464		GO:0009733	response to auxin	458	61	0.00367897	0.0625425		GO:0006364	rRNA processing	499	46	0.00305254	0.0641034		GO:0060255	regulation of macromolecule metabolic process	4019	236	9.26465e-17	2.09103e-13
GO:0051273	beta-glucan metabolic process	337	42	0.00370423	0.0666762		GO:0009887	organ morphogenesis	224	34	0.00367669	0.0625037		GO:0090305	nucleic acid phosphodiester bond hydrolysis	497	46	0.00282947	0.0622483		GO:2001141	regulation of RNA biosynthetic process	3806	233	1.27454e-18	5.75329e-15
GO:0009904	chloroplast accumulation movement	9	4	0.00389751	0.0662577		GO:0006820	anion transport	352	49	0.0036574	0.0621757		GO:0090224	regulation of spindle organization	17	5	0.00266754	0.0613534
GO:0000272	polysaccharide catabolic process	138	21	0.00380157	0.0646267		GO:0044270	cellular nitrogen compound catabolic process	75	15	0.00382333	0.0611733		GO:0060236	regulation of mitotic spindle organization	17	5	0.00266754	0.0613534
GO:0006900	membrane budding	39	9	0.00339494	0.0611089		GO:0007018	microtubule-based movement	223	34	0.00342127	0.0581615		GO:0048467	gynoecium development	41	8	0.00276597	0.0608513
GO:0006901	vesicle coating	39	9	0.00339494	0.0611089		GO:0090066	regulation of anatomical structure size	34	9	0.00337923	0.057447		GO:0016444	somatic cell DNA recombination	41	8	0.00276597	0.0608513
GO:0044550	secondary metabolite biosynthetic process	219	30	0.00333856	0.0600941		GO:0006003	fructose 2,6-bisphosphate metabolic process	12	5	0.00329134	0.0559528		GO:0006351	transcription, DNA-templated	2671	196	0.00272049	0.0598507
GO:0032544	plastid translation	19	6	0.00304456	0.0548022		GO:1901800	positive regulation of proteasomal protein catabolic process	4	3	0.0030845	0.0555211		GO:0006308	DNA catabolic process	79	12	0.00267593	0.0588704
GO:0043241	protein complex disassembly	45	10	0.00277162	0.0498891		GO:0032436	positive regulation of proteasomal ubiquitin-dependent protein catabolic process	4	3	0.0030845	0.0555211		GO:0009567	double fertilization forming a zygote and endosperm	17	5	0.00266754	0.0586858
GO:0009887	organ morphogenesis	224	31	0.0024681	0.0444258		GO:0010028	xanthophyll cycle	4	3	0.0030845	0.0555211		GO:0033674	positive regulation of kinase activity	17	5	0.00266754	0.0586858
GO:0042439	ethanolamine-containing compound metabolic process	37	9	0.00230897	0.0438704		GO:2000034	regulation of seed maturation	4	3	0.0030845	0.0555211		GO:0045859	regulation of protein kinase activity	132	17	0.00253904	0.0583979
GO:0006351	transcription, DNA-templated	2671	257	0.00237612	0.0427701		GO:0032350	regulation of hormone metabolic process	4	3	0.0030845	0.0555211		GO:0032957	inositol trisphosphate metabolic process	24	6	0.00250871	0.0577003
GO:0030198	extracellular matrix organization	44	10	0.002322	0.0417959		GO:0009903	chloroplast avoidance movement	4	3	0.0030845	0.0555211		GO:0009888	tissue development	261	28	0.00237888	0.0547143
GO:0016114	terpenoid biosynthetic process	260	35	0.00219273	0.0416619		GO:0017062	respiratory chain complex III assembly	4	3	0.0030845	0.0555211		GO:0009765	photosynthesis, light harvesting	165	20	0.00234018	0.0538243
GO:1900865	chloroplast RNA modification	8	4	0.00231347	0.0416425		GO:0097033	mitochondrial respiratory chain complex III biogenesis	4	3	0.0030845	0.0555211		GO:0048868	pollen tube development	98	14	0.00224176	0.0538023
GO:0000737	DNA catabolic process, endonucleolytic	30	8	0.00214203	0.0406985		GO:0034551	mitochondrial respiratory chain complex III assembly	4	3	0.0030845	0.0555211		GO:0009909	regulation of flower development	285	30	0.00227967	0.0524324
GO:2000034	regulation of seed maturation	4	3	0.00200088	0.0380168		GO:0031167	rRNA methylation	40	10	0.00322928	0.0548977		GO:0018022	peptidyl-lysine methylation	285	30	0.00227967	0.0524324
GO:0046107	uracil biosynthetic process	4	3	0.00200088	0.0380168		GO:0048513	animal organ development	281	41	0.00322709	0.0548605		GO:0016571	histone methylation	309	32	0.00216194	0.0518866
GO:0006223	uracil salvage	4	3	0.00200088	0.0380168		GO:0006885	regulation of pH	22	7	0.00308601	0.0524622		GO:0048316	seed development	385	38	0.00211964	0.0508713
GO:0046173	polyol biosynthetic process	73	14	0.0019956	0.0379165		GO:0000373	Group II intron splicing	22	7	0.00308601	0.0524622		GO:0051205	protein insertion into membrane	31	7	0.0020999	0.0503975
GO:0006415	translational termination	43	10	0.00193282	0.0367237		GO:0042724	thiamine-containing compound biosynthetic process	22	7	0.00308601	0.0524622		GO:0048439	flower morphogenesis	31	7	0.0020999	0.0503975
GO:0022607	cellular component assembly	473	57	0.00183123	0.0347933		GO:0009228	thiamine biosynthetic process	22	7	0.00308601	0.0524622		GO:2000241	regulation of reproductive process	320	33	0.00199604	0.049901
GO:0009247	glycolipid biosynthetic process	156	24	0.00178951	0.0340006		GO:0044272	sulfur compound biosynthetic process	471	63	0.00290672	0.052321		GO:0034968	histone lysine methylation	283	30	0.00204925	0.0491821
GO:0030001	metal ion transport	781	87	0.00171317	0.0325503		GO:0030244	cellulose biosynthetic process	212	33	0.00279146	0.0502463		GO:0048443	stamen development	107	15	0.00192598	0.0481495
GO:0046470	phosphatidylcholine metabolic process	29	8	0.00168965	0.0321034		GO:0051179	localization	3101	337	0.00267655	0.0481779		GO:0043100	pyrimidine nucleobase salvage	5	3	0.00199771	0.047945
GO:0006570	tyrosine metabolic process	17	6	0.00159913	0.0319827		GO:0046777	protein autophosphorylation	93	18	0.00238165	0.0428697		GO:0010051	xylem and phloem pattern formation	57	10	0.00199741	0.0479379
GO:0043624	cellular protein complex disassembly	78	15	0.00136366	0.0272732		GO:0048443	stamen development	107	20	0.00218293	0.0414757		GO:0042546	cell wall biogenesis	220	25	0.00181921	0.0454804
GO:0048511	rhythmic process	70	14	0.00131152	0.0262304		GO:0009416	response to light stimulus	681	87	0.00217933	0.0414074		GO:1902749	regulation of cell cycle G2/M phase transition	56	10	0.00173965	0.0434913
GO:1902589	single-organism organelle organization	1198	127	0.00124962	0.0249924		GO:0010015	root morphogenesis	85	17	0.0021584	0.0410097		GO:0010389	regulation of G2/M transition of mitotic cell cycle	56	10	0.00173965	0.0434913
GO:0046486	glycerolipid metabolic process	152	24	0.00124704	0.0249407		GO:0009755	hormone-mediated signaling pathway	508	68	0.00201282	0.0382436		GO:0032392	DNA geometric change	195	23	0.00166744	0.0416859
GO:0046777	protein autophosphorylation	93	17	0.00122269	0.0244537		GO:0006633	fatty acid biosynthetic process	463	63	0.00194194	0.0368969		GO:0032508	DNA duplex unwinding	195	23	0.00166744	0.0416859
GO:0097659	nucleic acid-templated transcription	2648	258	0.00121523	0.0243046		GO:0098656	anion transmembrane transport	183	30	0.0019089	0.0362691		GO:0044702	single organism reproductive process	1342	108	0.00155888	0.0405308
GO:0071214	cellular response to abiotic stimulus	34	9	0.00121475	0.024295		GO:0033013	tetrapyrrole metabolic process	113	21	0.00185072	0.0351636		GO:0097659	nucleic acid-templated transcription	2648	197	0.00145342	0.0377889
GO:0006801	superoxide metabolic process	34	9	0.00121475	0.024295		GO:1901606	alpha-amino acid catabolic process	223	35	0.00184616	0.0350771		GO:0006471	protein ADP-ribosylation	9	4	0.00130087	0.0338227
GO:0031399	regulation of protein modification process	143	23	0.00120888	0.0241775		GO:0051049	regulation of transport	174	29	0.00174064	0.0330721		GO:1902358	sulfate transmembrane transport	45	9	0.00127669	0.0331941
GO:0072593	reactive oxygen species metabolic process	203	30	0.00102346	0.0214928		GO:0051013	microtubule severing	15	6	0.00162627	0.0308991		GO:0006265	DNA topological change	63	11	0.00126454	0.0328779
GO:0008033	tRNA processing	258	36	0.00101555	0.0213265		GO:0006426	glycyl-tRNA aminoacylation	15	6	0.00162627	0.0308991		GO:0043480	pigment accumulation in tissues	36	8	0.00114546	0.0309276
GO:0005983	starch catabolic process	27	8	0.00101148	0.0212411		GO:0006284	base-excision repair	55	13	0.0014582	0.0291639		GO:0043479	pigment accumulation in tissues in response to UV light	36	8	0.00114546	0.0309276
GO:0009965	leaf morphogenesis	167	26	0.000993245	0.0208582		GO:0048438	floral whorl development	75	16	0.00142602	0.0285203		GO:0043481	anthocyanin accumulation in tissues in response to UV light	36	8	0.00114546	0.0309276
GO:0071704	organic substance metabolic process	3980	376	0.000985261	0.0206905		GO:0051274	beta-glucan biosynthetic process	278	42	0.00150039	0.0285074		GO:0009889	regulation of biosynthetic process	62	11	0.00110306	0.0297827
GO:0008150	biological_process	15108	1318	0.00102348	0.0204696		GO:0055082	cellular chemical homeostasis	133	24	0.0013988	0.0279759		GO:0043478	pigment accumulation in response to UV light	36	8	0.00114546	0.0297821
GO:0048268	clathrin coat assembly	33	9	0.000961764	0.0201971		GO:0070726	cell wall assembly	36	10	0.0013705	0.02741		GO:0010075	regulation of meristem growth	101	15	0.00106591	0.0287795
GO:0030003	cellular cation homeostasis	83	16	0.000933508	0.0196037		GO:0043062	extracellular structure organization	36	10	0.0013705	0.02741		GO:0071669	plant-type cell wall organization or biogenesis	259	29	0.00104871	0.0283151
GO:0009793	embryo development ending in seed dormancy	330	44	0.000804064	0.0168853		GO:0071668	plant-type cell wall assembly	36	10	0.0013705	0.02741		GO:0005982	starch metabolic process	258	29	0.000987125	0.0276395
GO:0006298	mismatch repair	59	13	0.000748186	0.0157119		GO:0010215	cellulose microfibril organization	36	10	0.0013705	0.02741		GO:0048646	anatomical structure formation involved in morphogenesis	199	24	0.000985211	0.0275859
GO:0055080	cation homeostasis	103	19	0.000579904	0.0127579		GO:0006534	cysteine metabolic process	210	34	0.0012464	0.0249279		GO:0009826	unidimensional cell growth	121	17	0.000974708	0.0272918
GO:0043487	regulation of RNA stability	6	4	0.000566272	0.012458		GO:0018298	protein-chromophore linkage	291	44	0.00116023	0.0232045		GO:0071704	organic substance metabolic process	3980	287	0.00093251	0.0261103
GO:0043488	regulation of mRNA stability	6	4	0.000566272	0.012458		GO:0045017	glycerolipid biosynthetic process	282	43	0.00110549	0.0221098		GO:0034655	nucleobase-containing compound catabolic process	131	18	0.00091563	0.0256376
GO:0043489	RNA stabilization	6	4	0.000566272	0.012458		GO:0009743	response to carbohydrate	145	26	0.0010009	0.021019		GO:0000154	rRNA modification	43	9	0.000905801	0.0253624
GO:0048255	mRNA stabilization	6	4	0.000566272	0.012458		GO:0032413	negative regulation of ion transmembrane transporter activity	6	4	0.00100012	0.0210025		GO:0046107	uracil biosynthetic process	4	3	0.000836782	0.0242667
GO:0009051	pentose-phosphate shunt, oxidative branch	3	3	0.000532589	0.0122495		GO:1903960	negative regulation of anion transmembrane transport	6	4	0.00100012	0.0210025		GO:0006223	uracil salvage	4	3	0.000836782	0.0242667
GO:0010478	chlororespiration	3	3	0.000532589	0.0122495		GO:0010360	negative regulation of anion channel activity	6	4	0.00100012	0.0210025		GO:1902456	regulation of stomatal opening	4	3	0.000836782	0.0242667
GO:0098661	inorganic anion transmembrane transport	57	13	0.000527172	0.0121249		GO:0010361	regulation of anion channel activity by blue light	6	4	0.00100012	0.0210025		GO:0072348	sulfur compound transport	51	10	0.000821279	0.0238171
GO:0090305	nucleic acid phosphodiester bond hydrolysis	497	62	0.000502294	0.012055		GO:0010362	negative regulation of anion channel activity by blue light	6	4	0.00100012	0.0210025		GO:0008272	sulfate transport	51	10	0.000821279	0.0238171
GO:0007623	circadian rhythm	50	12	0.00052244	0.0120161		GO:0097659	nucleic acid-templated transcription	2648	296	0.000984241	0.0206691		GO:0007346	regulation of mitotic cell cycle	108	16	0.000759271	0.0227781
GO:0009073	aromatic amino acid family biosynthetic process	186	29	0.000515177	0.0118491		GO:0044763	single-organism cellular process	8547	883	0.000980057	0.0205812		GO:0009791	post-embryonic development	989	85	0.000739065	0.0221719
GO:0000303	response to superoxide	43	11	0.000493049	0.0118332		GO:1901576	organic substance biosynthetic process	1339	160	0.00102685	0.020537		GO:0032544	plastid translation	19	6	0.000655913	0.0196774
GO:0000154	rRNA modification	43	11	0.000493049	0.0118332		GO:0006308	DNA catabolic process	79	17	0.00092805	0.0204171		GO:0000226	microtubule cytoskeleton organization	251	29	0.000637501	0.019125
GO:0033517	myo-inositol hexakisphosphate metabolic process	64	14	0.000514122	0.0118248		GO:0009932	cell tip growth	86	18	0.000939886	0.0197376		GO:0033554	cellular response to stress	983	85	0.000616212	0.0191026
GO:0010264	myo-inositol hexakisphosphate biosynthetic process	64	14	0.000514122	0.0118248		GO:0000097	sulfur amino acid biosynthetic process	329	49	0.000891727	0.019618		GO:0009908	flower development	204	25	0.000619415	0.0185825
GO:0032958	inositol phosphate biosynthetic process	64	14	0.000514122	0.0118248		GO:0019344	cysteine biosynthetic process	206	34	0.000887092	0.019516		GO:0000278	mitotic cell cycle	485	48	0.000580076	0.0179823
GO:0033354	chlorophyll cycle	3	3	0.000532589	0.011717		GO:0010400	rhamnogalacturonan I side chain metabolic process	3	3	0.000829571	0.0190801		GO:0010073	meristem maintenance	169	22	0.000564662	0.0175045
GO:0010395	rhamnogalacturonan I metabolic process	3	3	0.000532589	0.011717		GO:0046864	isoprenoid transport	3	3	0.000829571	0.0190801		GO:0009785	blue light signaling pathway	25	7	0.000527674	0.0168856
GO:0010400	rhamnogalacturonan I side chain metabolic process	3	3	0.000532589	0.011717		GO:0046865	terpenoid transport	3	3	0.000829571	0.0190801		GO:0031167	rRNA methylation	40	9	0.000517219	0.016551
GO:1900871	chloroplast mRNA modification	3	3	0.000532589	0.011717		GO:0080168	abscisic acid transport	3	3	0.000829571	0.0190801		GO:0030522	intracellular receptor signaling pathway	25	7	0.000527674	0.0163579
GO:0042546	cell wall biogenesis	220	33	0.000454733	0.0109136		GO:0006842	tricarboxylic acid transport	3	3	0.000829571	0.0190801		GO:0048441	petal development	75	13	0.000511087	0.0163548
GO:0009251	glucan catabolic process	70	15	0.000416714	0.0104178		GO:0015746	citrate transport	3	3	0.000829571	0.0190801		GO:0007010	cytoskeleton organization	380	40	0.000485289	0.0155292
GO:0070726	cell wall assembly	36	10	0.000432177	0.0103722		GO:0009051	pentose-phosphate shunt, oxidative branch	3	3	0.000829571	0.0190801		GO:0048440	carpel development	167	22	0.000479071	0.0153303
GO:0071668	plant-type cell wall assembly	36	10	0.000432177	0.0103722		GO:0010478	chlororespiration	3	3	0.000829571	0.0190801		GO:0019252	starch biosynthetic process	234	28	0.00044856	0.0148025
GO:0043062	extracellular structure organization	36	10	0.000432177	0.0103722		GO:0006351	transcription, DNA-templated	2671	299	0.000854334	0.0187953		GO:0048588	developmental cell growth	113	17	0.000440136	0.0145245
GO:0010215	cellulose microfibril organization	36	10	0.000432177	0.0103722		GO:0000910	cytokinesis	65	15	0.000850531	0.0187117		GO:0048437	floral organ development	210	26	0.000417122	0.013765
GO:0044247	cellular polysaccharide catabolic process	69	15	0.000353658	0.00884145		GO:0031163	metallo-sulfur cluster assembly	174	30	0.000842081	0.0185258		GO:0044767	single-organism developmental process	1774	142	0.000405001	0.013365
GO:0060255	regulation of macromolecule metabolic process	4019	385	0.000321276	0.00803191		GO:0016226	iron-sulfur cluster assembly	174	30	0.000842081	0.0185258		GO:0006284	base-excision repair	55	11	0.000382722	0.0130125
GO:0031326	regulation of cellular biosynthetic process	3992	383	0.000297354	0.00743386		GO:0033354	chlorophyll cycle	3	3	0.000829571	0.0182506		GO:0009637	response to blue light	142	20	0.000354489	0.0120526
GO:0044767	single-organism developmental process	1774	185	0.000270464	0.00676159		GO:0010395	rhamnogalacturonan I metabolic process	3	3	0.000829571	0.0182506		GO:0009451	RNA modification	590	57	0.000351023	0.0119348
GO:0010556	regulation of macromolecule biosynthetic process	3972	382	0.000253404	0.00633509		GO:1902589	single-organism organelle organization	1198	146	0.000753363	0.0180807		GO:0009860	pollen tube growth	63	12	0.000339729	0.0118905
GO:0031167	rRNA methylation	40	11	0.000248565	0.00621411		GO:0050793	regulation of developmental process	196	33	0.000736475	0.0176754		GO:0006073	cellular glucan metabolic process	398	42	0.000339056	0.0118669
GO:0048316	seed development	385	52	0.000211235	0.00549211		GO:0034285	response to disaccharide	142	26	0.00072617	0.0174281		GO:0007389	pattern specification process	174	23	0.000343958	0.0116946
GO:0071482	cellular response to light stimulus	73	16	0.000206246	0.0053624		GO:0009744	response to sucrose	141	26	0.00065053	0.0156127		GO:0010093	specification of floral organ identity	11	5	0.000270127	0.00972456
GO:0071804	cellular potassium ion transport	158	27	0.000176868	0.00477542		GO:0000096	sulfur amino acid metabolic process	349	52	0.00062961	0.0151106		GO:0010089	xylem development	37	9	0.000277212	0.00970243
GO:0071805	potassium ion transmembrane transport	158	27	0.000176868	0.00477542		GO:0048437	floral organ development	210	35	0.000628601	0.0150864		GO:0000070	mitotic sister chromatid segregation	44	10	0.000234506	0.0084422
GO:0005985	sucrose metabolic process	65	15	0.000176178	0.00475682		GO:0009314	response to radiation	290	45	0.000594098	0.0142583		GO:0032776	DNA methylation on cytosine	16	6	0.000226473	0.00837952
GO:0071450	cellular response to oxygen radical	27	9	0.000182462	0.004744		GO:0034655	nucleobase-containing compound catabolic process	131	25	0.000483107	0.0120777		GO:0090116	C-5 methylation of cytosine	16	6	0.000226473	0.00837952
GO:0071451	cellular response to superoxide	27	9	0.000182462	0.004744		GO:0030243	cellulose metabolic process	271	43	0.000484564	0.0116295		GO:0006261	DNA-dependent DNA replication	318	36	0.000230724	0.00830606
GO:0019430	removal of superoxide radicals	27	9	0.000182462	0.004744		GO:0009070	serine family amino acid biosynthetic process	230	38	0.000451954	0.0112989		GO:0010413	glucuronoxylan metabolic process	97	16	0.000221141	0.0081822
GO:1902358	sulfate transmembrane transport	45	12	0.000181028	0.00470673		GO:0043269	regulation of ion transport	183	32	0.000449356	0.0112339		GO:0033354	chlorophyll cycle	3	3	0.000219098	0.00810661
GO:0043269	regulation of ion transport	183	30	0.00017213	0.00464751		GO:0040008	regulation of growth	145	27	0.000442191	0.0110548		GO:0048466	androecium development	87	15	0.00020837	0.00791805
GO:0006003	fructose 2,6-bisphosphate metabolic process	12	6	0.000170262	0.00459707		GO:0009965	leaf morphogenesis	167	30	0.000417664	0.0104416		GO:0042793	transcription from plastid promoter	126	19	0.000202864	0.00770884
GO:0072348	sulfur compound transport	51	13	0.000162258	0.00454322		GO:0015850	organic hydroxy compound transport	26	9	0.000401372	0.0100343		GO:0006298	mismatch repair	59	12	0.000178282	0.00730957
GO:0008272	sulfate transport	51	13	0.000162258	0.00454322		GO:0007389	pattern specification process	174	31	0.000392551	0.00981378		GO:0010362	negative regulation of anion channel activity by blue light	6	4	0.00017943	0.00717719
GO:0051049	regulation of transport	174	29	0.000163333	0.00441		GO:0043478	pigment accumulation in response to UV light	36	11	0.000324213	0.00842954		GO:0009658	chloroplast organization	374	41	0.000179046	0.00716182
GO:0035304	regulation of protein dephosphorylation	122	23	0.000115975	0.00324731		GO:0043480	pigment accumulation in tissues	36	11	0.000324213	0.00842954		GO:1903960	negative regulation of anion transmembrane transport	6	4	0.00017943	0.00699776
GO:0010089	xylem development	37	11	0.000115372	0.00323042		GO:0043479	pigment accumulation in tissues in response to UV light	36	11	0.000324213	0.00842954		GO:0010360	negative regulation of anion channel activity	6	4	0.00017943	0.00699776
GO:0046474	glycerophospholipid biosynthetic process	301	44	0.000106867	0.00299227		GO:0043481	anthocyanin accumulation in tissues in response to UV light	36	11	0.000324213	0.00842954		GO:0010361	regulation of anion channel activity by blue light	6	4	0.00017943	0.00699776
GO:0006974	cellular response to DNA damage stimulus	835	99	0.000100289	0.00290839		GO:0048827	phyllome development	395	59	0.000268496	0.00724938		GO:0090558	plant epidermis development	266	32	0.000167119	0.00685186
GO:0009791	post-embryonic development	989	114	0.000101368	0.00283831		GO:0051273	beta-glucan metabolic process	337	52	0.000272246	0.0070784		GO:0032413	negative regulation of ion transmembrane transporter activity	6	4	0.00017943	0.00681833
GO:0019758	glycosinolate biosynthetic process	120	23	8.92698e-05	0.00267809		GO:0009958	positive gravitropism	20	8	0.000270216	0.00702563		GO:0010628	positive regulation of gene expression	408	44	0.000154366	0.00632901
GO:0019761	glucosinolate biosynthetic process	120	23	8.92698e-05	0.00267809		GO:0009451	RNA modification	590	82	0.000238597	0.00644213		GO:0035670	plant-type ovary development	143	21	0.000141713	0.00595196
GO:0030522	intracellular receptor signaling pathway	25	9	9.2321e-05	0.00267731		GO:0006873	cellular ion homeostasis	104	22	0.000231807	0.0062588		GO:0048481	plant ovule development	143	21	0.000141713	0.00595196
GO:0009785	blue light signaling pathway	25	9	9.2321e-05	0.00267731		GO:0042886	amide transport	64	16	0.000219767	0.0059337		GO:0010410	hemicellulose metabolic process	207	27	0.000139055	0.00584032
GO:0016108	tetraterpenoid metabolic process	152	27	9.07061e-05	0.00263048		GO:0050801	ion homeostasis	103	22	0.000200366	0.00540989		GO:0016556	mRNA modification	151	22	0.000112208	0.00482496
GO:0016144	S-glycoside biosynthetic process	120	23	8.92698e-05	0.00258882		GO:0098661	inorganic anion transmembrane transport	57	15	0.000185836	0.00520342		GO:0009834	plant-type secondary cell wall biogenesis	33	9	0.000106987	0.00460045
GO:0043647	inositol phosphate metabolic process	82	18	8.32854e-05	0.00249856		GO:0010817	regulation of hormone levels	34	11	0.000184206	0.00515776		GO:0071483	cellular response to blue light	26	8	0.000101495	0.00446577
GO:0035303	regulation of dephosphorylation	119	23	7.80946e-05	0.00234284		GO:0006544	glycine metabolic process	89	20	0.000186828	0.00504436		GO:0000725	recombinational repair	118	19	8.34396e-05	0.00375478
GO:0006813	potassium ion transport	200	33	7.40348e-05	0.00222104		GO:0032544	plastid translation	19	8	0.000176676	0.00494692		GO:0000724	double-strand break repair via homologous recombination	118	19	8.34396e-05	0.00375478
GO:2001141	regulation of RNA biosynthetic process	3806	374	5.67087e-05	0.00175797		GO:0051186	cofactor metabolic process	347	54	0.000169446	0.00474448		GO:0044763	single-organism cellular process	8547	595	8.49788e-05	0.00373907
GO:0019220	regulation of phosphate metabolic process	132	25	5.54763e-05	0.00171976		GO:0032268	regulation of cellular protein metabolic process	250	42	0.000162641	0.00455395		GO:0006302	double-strand break repair	179	25	8.05709e-05	0.00370626
GO:0071478	cellular response to radiation	10	6	4.46376e-05	0.00138376		GO:0015698	inorganic anion transport	226	39	0.00015412	0.00431537		GO:0003002	regionalization	117	19	7.4157e-05	0.00341122
GO:0009903	chloroplast avoidance movement	4	4	4.31572e-05	0.00133787		GO:0015689	molybdate ion transport	23	9	0.000136221	0.00395041		GO:0010604	positive regulation of macromolecule metabolic process	394	44	6.96513e-05	0.00327361
GO:0009743	response to carbohydrate	145	27	3.90491e-05	0.00124957		GO:0048466	androecium development	87	20	0.000134428	0.0038984		GO:0006310	DNA recombination	418	46	6.89583e-05	0.00324104
GO:0010154	fruit development	359	52	3.46993e-05	0.00111038		GO:0006000	fructose metabolic process	7	5	0.000130615	0.00378782		GO:0043412	macromolecule modification	1078	97	6.54602e-05	0.00314209
GO:0001522	pseudouridine synthesis	91	20	3.38073e-05	0.00108183		GO:0051701	interaction with host	14	7	0.000121891	0.00353485		GO:0009638	phototropism	24	8	5.32613e-05	0.0026098
GO:0050790	regulation of catalytic activity	432	60	3.27028e-05	0.00104649		GO:0016144	S-glycoside biosynthetic process	120	25	0.000116923	0.00350768		GO:0048465	corolla development	24	8	5.32613e-05	0.00255654
GO:0019222	regulation of metabolic process	469	64	3.16078e-05	0.00101145		GO:0019758	glycosinolate biosynthetic process	120	25	0.000116923	0.00350768		GO:0032502	developmental process	1614	137	4.09534e-05	0.00200672
GO:0000373	Group II intron splicing	22	9	2.81265e-05	0.000928175		GO:0019761	glucosinolate biosynthetic process	120	25	0.000116923	0.00350768		GO:0010374	stomatal complex development	161	24	3.86286e-05	0.00193143
GO:0016116	carotenoid metabolic process	158	29	2.72983e-05	0.000900845		GO:0015833	peptide transport	55	15	0.000120089	0.00348257		GO:1903047	mitotic cell cycle process	309	38	2.69542e-05	0.00137467
GO:0034285	response to disaccharide	142	27	2.65983e-05	0.000877745		GO:0005975	carbohydrate metabolic process	2063	244	0.000115977	0.00347932		GO:0010383	cell wall polysaccharide metabolic process	199	28	2.72483e-05	0.00136242
GO:0009744	response to sucrose	141	27	2.33278e-05	0.000769817		GO:0046173	polyol biosynthetic process	73	18	0.000110473	0.00331419		GO:0046173	polyol biosynthetic process	73	15	2.55449e-05	0.00130279
GO:0010362	negative regulation of anion channel activity by blue light	6	5	1.95634e-05	0.000684718		GO:0046471	phosphatidylglycerol metabolic process	98	22	9.29022e-05	0.00287997		GO:0043414	macromolecule methylation	571	60	2.44923e-05	0.0012736
GO:0071483	cellular response to blue light	26	10	1.91666e-05	0.000670832		GO:0006655	phosphatidylglycerol biosynthetic process	98	22	9.29022e-05	0.00287997		GO:1903508	positive regulation of nucleic acid-templated transcription	363	43	2.09661e-05	0.0011112
GO:0032413	negative regulation of ion transmembrane transporter activity	6	5	1.95634e-05	0.000665154		GO:0048507	meristem development	228	40	8.86707e-05	0.00274879		GO:0045893	positive regulation of transcription, DNA-templated	363	43	2.09661e-05	0.0011112
GO:1903960	negative regulation of anion transmembrane transport	6	5	1.95634e-05	0.000665154		GO:0048518	positive regulation of biological process	289	48	7.80963e-05	0.00242098		GO:0051052	regulation of DNA metabolic process	206	29	1.95967e-05	0.00107782
GO:0010360	negative regulation of anion channel activity	6	5	1.95634e-05	0.000665154		GO:0006857	oligopeptide transport	53	15	7.55725e-05	0.00241832		GO:0009250	glucan biosynthetic process	530	57	1.99552e-05	0.00107758
GO:0010361	regulation of anion channel activity by blue light	6	5	1.95634e-05	0.000665154		GO:0032502	developmental process	1614	199	5.03088e-05	0.00160988		GO:2000026	regulation of multicellular organismal development	397	46	1.9451e-05	0.00106981
GO:0006281	DNA repair	809	100	1.83543e-05	0.0006424		GO:0019684	photosynthesis, light reaction	953	127	4.28773e-05	0.00137207		GO:1902680	positive regulation of RNA biosynthetic process	360	43	1.7143e-05	0.000960006
GO:2000112	regulation of cellular macromolecule biosynthetic process	4367	429	1.6714e-05	0.000601702		GO:1902358	sulfate transmembrane transport	45	14	4.11863e-05	0.00131796		GO:0099402	plant organ development	382	45	1.57501e-05	0.000897758
GO:0044238	primary metabolic process	5879	563	1.40726e-05	0.000506614		GO:0048638	regulation of developmental growth	147	30	3.89868e-05	0.00124758		GO:0009932	cell tip growth	86	17	1.30084e-05	0.00075449
GO:0009734	auxin-activated signaling pathway	217	37	1.34317e-05	0.000496973		GO:0044767	single-organism developmental process	1774	218	2.79308e-05	0.000921715		GO:0007067	mitotic nuclear division	171	26	1.31874e-05	0.00075168
GO:0071365	cellular response to auxin stimulus	217	37	1.34317e-05	0.000483541		GO:0060255	regulation of macromolecule metabolic process	4019	453	2.43875e-05	0.000804789		GO:0007076	mitotic chromosome condensation	26	9	1.27364e-05	0.000751445
GO:0016109	tetraterpenoid biosynthetic process	151	29	1.12009e-05	0.000414434		GO:0006778	porphyrin-containing compound metabolic process	353	58	2.10512e-05	0.000694689		GO:0030261	chromosome condensation	32	10	1.18554e-05	0.000711325
GO:0016117	carotenoid biosynthetic process	151	29	1.12009e-05	0.000414434		GO:0010218	response to far red light	83	21	2.02324e-05	0.000687903		GO:0010103	stomatal complex morphogenesis	120	21	9.87033e-06	0.00060209
GO:0044763	single-organism cellular process	8547	796	1.04734e-05	0.000387516		GO:0006996	organelle organization	1718	213	1.99143e-05	0.000677086		GO:0045491	xylan metabolic process	129	22	9.41853e-06	0.00057453
GO:0046496	nicotinamide nucleotide metabolic process	709	91	1.009e-05	0.000383419		GO:0010114	response to red light	83	21	2.02324e-05	0.00066767		GO:0048438	floral whorl development	75	16	8.38968e-06	0.00052016
GO:0006650	glycerophospholipid metabolic process	441	63	8.73993e-06	0.000332117		GO:0016143	S-glycoside metabolic process	23	10	1.92747e-05	0.000655339		GO:0048507	meristem development	228	32	8.01486e-06	0.000504936
GO:0048518	positive regulation of biological process	289	46	8.69285e-06	0.000330328		GO:0016070	RNA metabolic process	1596	200	1.86127e-05	0.000651445		GO:0006270	DNA replication initiation	99	19	6.49512e-06	0.000415688
GO:0009773	photosynthetic electron transport in photosystem I	97	22	8.22227e-06	0.000320669		GO:0046496	nicotinamide nucleotide metabolic process	709	101	1.85968e-05	0.000650889		GO:0009653	anatomical structure morphogenesis	719	74	6.29051e-06	0.000408883
GO:0010114	response to red light	83	20	7.95073e-06	0.000310078		GO:0048509	regulation of meristem development	135	29	1.91333e-05	0.000650531		GO:0010264	myo-inositol hexakisphosphate biosynthetic process	64	15	4.68685e-06	0.000323392
GO:0006656	phosphatidylcholine biosynthetic process	8	6	6.86883e-06	0.000267884		GO:0042546	cell wall biogenesis	220	41	1.73769e-05	0.000608191		GO:0070592	cell wall polysaccharide biosynthetic process	124	22	4.86774e-06	0.000321271
GO:0043412	macromolecule modification	1078	129	6.42559e-06	0.000257023		GO:0009768	photosynthesis, light harvesting in photosystem I	8	6	1.62754e-05	0.000602188		GO:0033517	myo-inositol hexakisphosphate metabolic process	64	15	4.68685e-06	0.000318705
GO:0010628	positive regulation of gene expression	408	60	5.71975e-06	0.00022879		GO:0033517	myo-inositol hexakisphosphate metabolic process	64	18	1.64718e-05	0.000592986		GO:0032958	inositol phosphate biosynthetic process	64	15	4.68685e-06	0.000314019
GO:0065009	regulation of molecular function	403	60	3.86329e-06	0.000158395		GO:0010264	myo-inositol hexakisphosphate biosynthetic process	64	18	1.64718e-05	0.000592986		GO:0008283	cell proliferation	132	23	4.1135e-06	0.000287945
GO:0015995	chlorophyll biosynthetic process	174	33	3.84777e-06	0.000157759		GO:0032958	inositol phosphate biosynthetic process	64	18	1.64718e-05	0.000592986		GO:0044238	primary metabolic process	5879	436	3.39638e-06	0.000241143
GO:0009637	response to blue light	142	29	3.18322e-06	0.000130512		GO:0015994	chlorophyll metabolic process	275	49	1.01345e-05	0.000374977		GO:0071103	DNA conformation change	269	37	2.67934e-06	0.000192913
GO:0032502	developmental process	1614	183	2.8779e-06	0.000120872		GO:0010087	phloem or xylem histogenesis	56	17	9.20892e-06	0.00034073		GO:0009657	plastid organization	578	64	2.49919e-06	0.000187439
GO:0016071	mRNA metabolic process	703	93	2.34565e-06	9.85171e-05		GO:0031326	regulation of cellular biosynthetic process	3992	455	8.02088e-06	0.000304794		GO:0005978	glycogen biosynthetic process	22	9	2.52842e-06	0.000187103
GO:0015994	chlorophyll metabolic process	275	46	2.24375e-06	9.42375e-05		GO:0010556	regulation of macromolecule biosynthetic process	3972	453	7.90446e-06	0.00030037		GO:0045492	xylan biosynthetic process	119	22	2.41021e-06	0.000183176
GO:0010218	response to far red light	83	21	2.05683e-06	8.84439e-05		GO:0009773	photosynthetic electron transport in photosystem I	97	24	8.10684e-06	0.000299953		GO:2001141	regulation of RNA biosynthetic process	3806	298	2.30855e-06	0.000177759
GO:0006000	fructose metabolic process	7	6	1.84511e-06	8.11846e-05		GO:0006546	glycine catabolic process	72	20	7.00926e-06	0.000273361		GO:0051567	histone H3-K9 methylation	136	24	2.03592e-06	0.000162874
GO:0010604	positive regulation of macromolecule metabolic process	394	60	1.85529e-06	7.97776e-05		GO:0009071	serine family amino acid catabolic process	72	20	7.00926e-06	0.000266352		GO:0061647	histone H3-K9 modification	136	24	2.03592e-06	0.000160838
GO:0006355	regulation of transcription, DNA-templated	4213	425	1.43375e-06	6.30849e-05		GO:0051817	modification of morphology or physiology of other organism involved in symbiotic interaction	10	7	5.99112e-06	0.000233654		GO:0006275	regulation of DNA replication	153	26	1.63619e-06	0.000134168
GO:0019757	glycosinolate metabolic process	134	29	9.22174e-07	4.14978e-05		GO:0019048	modulation by virus of host morphology or physiology	10	7	5.99112e-06	0.000233654		GO:0005977	glycogen metabolic process	32	11	1.49208e-06	0.000126827
GO:0019760	glucosinolate metabolic process	134	29	9.22174e-07	4.14978e-05		GO:0045036	protein targeting to chloroplast	89	23	5.68714e-06	0.000233173		GO:0006112	energy reserve metabolic process	32	11	1.49208e-06	0.000123843
GO:0010468	regulation of gene expression	4304	435	8.82729e-07	4.06056e-05		GO:0072598	protein localization to chloroplast	89	23	5.68714e-06	0.000227486		GO:0000910	cytokinesis	65	16	1.12974e-06	9.7158e-05
GO:0006928	movement of cell or subcellular component	249	44	8.15445e-07	3.83259e-05		GO:0072596	establishment of protein localization to chloroplast	89	23	5.68714e-06	0.000227486		GO:0080155	regulation of double fertilization forming a zygote and endosperm	5	5	7.95416e-07	7.15874e-05
GO:0045017	glycerolipid biosynthetic process	282	48	8.21871e-07	3.78061e-05		GO:0030001	metal ion transport	781	112	5.02326e-06	0.000205954		GO:0080154	regulation of fertilization	5	5	7.95416e-07	6.99966e-05
GO:0051186	cofactor metabolic process	347	56	6.33797e-07	2.97884e-05		GO:0010155	regulation of proton transport	99	25	3.57643e-06	0.000146634		GO:0006996	organelle organization	1718	154	7.22818e-07	6.64993e-05
GO:0006796	phosphate-containing compound metabolic process	6805	659	5.63595e-07	2.76161e-05		GO:0044262	cellular carbohydrate metabolic process	564	87	3.26266e-06	0.000137032		GO:0051726	regulation of cell cycle	324	44	4.63958e-07	4.454e-05
GO:1903508	positive regulation of nucleic acid-templated transcription	363	58	5.66657e-07	2.71995e-05		GO:0051258	protein polymerization	117	28	3.01545e-06	0.000126649		GO:0006260	DNA replication	446	55	4.65286e-07	4.37369e-05
GO:0045893	positive regulation of transcription, DNA-templated	363	58	5.66657e-07	2.71995e-05		GO:0009637	response to blue light	142	32	2.50753e-06	0.000107824		GO:0044038	cell wall macromolecule biosynthetic process	125	24	4.17976e-07	4.09617e-05
GO:1903506	regulation of nucleic acid-templated transcription	4147	423	4.87267e-07	2.38761e-05		GO:0010073	meristem maintenance	169	36	2.50761e-06	0.00010532		GO:0051301	cell division	288	41	3.2007e-07	3.2007e-05
GO:0045036	protein targeting to chloroplast	89	23	4.55602e-07	2.32357e-05		GO:0008272	sulfate transport	51	17	2.19351e-06	9.65145e-05		GO:0044728	DNA methylation or demethylation	225	35	2.69827e-07	2.8062e-05
GO:0072596	establishment of protein localization to chloroplast	89	23	4.55602e-07	2.27801e-05		GO:0072348	sulfur compound transport	51	17	2.19351e-06	9.43209e-05		GO:0019219	regulation of nucleobase-containing compound metabolic process	225	35	2.69827e-07	2.75224e-05
GO:0072598	protein localization to chloroplast	89	23	4.55602e-07	2.27801e-05		GO:0019757	glycosinolate metabolic process	134	31	1.98712e-06	8.94206e-05		GO:0009832	plant-type cell wall biogenesis	121	24	2.22647e-07	2.38232e-05
GO:1902680	positive regulation of RNA biosynthetic process	360	58	4.2858e-07	2.18576e-05		GO:0019760	glucosinolate metabolic process	134	31	1.98712e-06	8.94206e-05		GO:0010016	shoot system morphogenesis	335	46	1.86811e-07	2.05492e-05
GO:0009653	anatomical structure morphogenesis	719	98	3.31127e-07	1.75497e-05		GO:0016114	terpenoid biosynthetic process	260	49	2.02932e-06	8.92899e-05		GO:0006304	DNA modification	221	35	1.73084e-07	1.99047e-05
GO:0007017	microtubule-based process	543	79	3.33829e-07	1.73591e-05		GO:0009069	serine family amino acid metabolic process	311	56	1.77863e-06	8.1817e-05		GO:0007049	cell cycle	701	78	1.76767e-07	1.9798e-05
GO:0006779	porphyrin-containing compound biosynthetic process	247	45	2.53141e-07	1.34165e-05		GO:2001141	regulation of RNA biosynthetic process	3806	442	1.68071e-06	7.73128e-05		GO:0006306	DNA methylation	218	35	1.22972e-07	1.50026e-05
GO:0007018	microtubule-based movement	223	42	2.45822e-07	1.32744e-05		GO:0030003	cellular cation homeostasis	83	23	1.55176e-06	7.29325e-05		GO:0006305	DNA alkylation	218	35	1.22972e-07	1.45107e-05
GO:0010155	regulation of proton transport	99	25	2.3789e-07	1.30839e-05		GO:0010604	positive regulation of macromolecule metabolic process	394	67	1.53796e-06	7.22842e-05		GO:0034622	cellular macromolecular complex assembly	1334	129	1.09239e-07	1.44196e-05
GO:0010410	hemicellulose metabolic process	207	40	2.32411e-07	1.27826e-05		GO:0051188	cofactor biosynthetic process	602	93	1.44009e-06	6.91243e-05		GO:0009734	auxin-activated signaling pathway	217	35	1.0954e-07	1.40212e-05
GO:0032787	monocarboxylic acid metabolic process	1510	179	2.22034e-07	1.26559e-05		GO:0010628	positive regulation of gene expression	408	69	1.32828e-06	6.37576e-05		GO:0071365	cellular response to auxin stimulus	217	35	1.0954e-07	1.36925e-05
GO:0033014	tetrapyrrole biosynthetic process	262	47	2.23303e-07	1.25049e-05		GO:0043647	inositol phosphate metabolic process	82	23	1.23095e-06	6.03164e-05		GO:0022402	cell cycle process	510	63	6.73232e-08	9.15595e-06
GO:0006655	phosphatidylglycerol biosynthetic process	98	25	1.92616e-07	1.11717e-05		GO:0009734	auxin-activated signaling pathway	217	44	8.70477e-07	4.35239e-05		GO:0060255	regulation of macromolecule metabolic process	4019	325	4.01825e-08	5.66574e-06
GO:0046471	phosphatidylglycerol metabolic process	98	25	1.92616e-07	1.09791e-05		GO:0071365	cellular response to auxin stimulus	217	44	8.70477e-07	4.26534e-05		GO:1903506	regulation of nucleic acid-templated transcription	4147	334	3.84897e-08	5.58101e-06
GO:0010413	glucuronoxylan metabolic process	97	25	1.55423e-07	9.16996e-06		GO:0032787	monocarboxylic acid metabolic process	1510	199	7.81559e-07	3.9078e-05		GO:0048367	shoot system development	512	64	3.42208e-08	5.13312e-06
GO:0006396	RNA processing	1497	179	1.24738e-07	7.48429e-06		GO:0016108	tetraterpenoid metabolic process	152	35	5.07543e-07	2.58847e-05		GO:1902589	single-organism organelle organization	1198	122	1.43873e-08	2.23004e-06
GO:0006996	organelle organization	1718	201	1.07707e-07	6.5701e-06		GO:0016117	carotenoid biosynthetic process	151	35	4.29281e-07	2.23226e-05		GO:0006355	regulation of transcription, DNA-templated	4213	342	1.17331e-08	2.02983e-06
GO:0009834	plant-type secondary cell wall biogenesis	33	14	9.67339e-08	5.90077e-06		GO:0016109	tetraterpenoid biosynthetic process	151	35	4.29281e-07	2.18933e-05		GO:0006259	DNA metabolic process	1738	164	1.17391e-08	1.96043e-06
GO:0006778	porphyrin-containing compound metabolic process	353	59	9.47751e-08	5.87606e-06		GO:0009058	biosynthetic process	1393	188	3.2331e-07	1.71354e-05		GO:0043647	inositol phosphate metabolic process	82	21	1.18269e-08	1.90413e-06
GO:0010383	cell wall polysaccharide metabolic process	199	40	7.71398e-08	4.85981e-06		GO:0022613	ribonucleoprotein complex biogenesis	679	105	3.02246e-07	1.6019e-05		GO:0031326	regulation of cellular biosynthetic process	3992	327	1.01698e-08	1.83057e-06
GO:0009058	biosynthetic process	1393	170	6.74717e-08	4.31819e-06		GO:0055080	cation homeostasis	103	28	1.85532e-07	1.00187e-05		GO:0010556	regulation of macromolecule biosynthetic process	3972	326	8.8037e-09	1.6551e-06
GO:0010207	photosystem II assembly	228	44	6.22974e-08	4.04933e-06		GO:0006779	porphyrin-containing compound biosynthetic process	247	50	1.72796e-07	9.50377e-06		GO:0010468	regulation of gene expression	4304	350	6.50147e-09	1.27429e-06
GO:0016226	iron-sulfur cluster assembly	174	37	5.12081e-08	3.43094e-06		GO:0016116	carotenoid metabolic process	158	37	1.54932e-07	8.83115e-06		GO:0006461	protein complex assembly	1282	132	1.90747e-09	3.91031e-07
GO:0031163	metallo-sulfur cluster assembly	174	37	5.12081e-08	3.37974e-06		GO:0045893	positive regulation of transcription, DNA-templated	363	66	1.5749e-07	8.81942e-06		GO:0009886	post-embryonic morphogenesis	185	35	1.61069e-09	3.44688e-07
GO:0006399	tRNA metabolic process	565	85	2.74076e-08	1.86372e-06		GO:0009653	anatomical structure morphogenesis	719	111	1.54339e-07	8.7973e-06		GO:0006974	cellular response to DNA damage stimulus	835	96	1.38664e-09	3.11993e-07
GO:0044711	single-organism biosynthetic process	1404	174	1.64312e-08	1.13375e-06		GO:1903508	positive regulation of nucleic acid-templated transcription	363	66	1.5749e-07	8.66193e-06		GO:0033692	cellular polysaccharide biosynthetic process	396	57	1.21655e-09	3.04139e-07
GO:0044093	positive regulation of molecular function	156	36	8.18498e-09	5.72948e-07		GO:0043085	positive regulation of catalytic activity	218	46	1.48963e-07	8.63987e-06		GO:2000112	regulation of cellular macromolecule biosynthetic process	4367	359	1.23455e-09	2.92587e-07
GO:0009832	plant-type cell wall biogenesis	121	31	6.24909e-09	4.43686e-07		GO:0090558	plant epidermis development	266	53	1.28924e-07	7.60652e-06		GO:0005975	carbohydrate metabolic process	2063	195	4.31464e-10	1.14338e-07
GO:0043085	positive regulation of catalytic activity	218	45	5.24816e-09	3.77868e-07		GO:0010075	regulation of meristem growth	101	28	1.1822e-07	7.0932e-06		GO:0071822	protein complex subunit organization	816	100	1.83522e-11	5.17533e-09
GO:0042440	pigment metabolic process	441	73	4.74876e-09	3.51408e-07		GO:1902680	positive regulation of RNA biosynthetic process	360	66	1.1466e-07	6.99425e-06		GO:0006281	DNA repair	809	100	1.11702e-11	3.35105e-09
GO:0016143	S-glycoside metabolic process	23	13	3.38741e-09	2.54056e-07		GO:0042440	pigment metabolic process	441	77	8.9842e-08	5.48036e-06		GO:0090304	nucleic acid metabolic process	1923	197	3.3044e-13	1.06402e-10
GO:0022613	ribonucleoprotein complex biogenesis	679	101	2.65907e-09	2.02089e-07		GO:0033014	tetrapyrrole biosynthetic process	262	53	7.71273e-08	4.85902e-06		GO:0070271	protein complex biogenesis	708	97	5.28847e-14	1.8351e-11
GO:0090558	plant epidermis development	266	53	9.24361e-10	7.30245e-08		GO:2000112	regulation of cellular macromolecule biosynthetic process	4367	512	7.72245e-08	4.78792e-06		GO:0006928	movement of cell or subcellular component	249	51	1.3317e-14	5.00718e-12
GO:0046148	pigment biosynthetic process	360	65	9.47473e-10	7.29555e-08		GO:0010089	xylem development	37	16	6.78143e-08	4.34012e-06		GO:0007017	microtubule-based process	543	84	2.82651e-15	1.15887e-12
GO:0051188	cofactor biosynthetic process	602	94	7.68732e-10	6.14986e-08		GO:0010413	glucuronoxylan metabolic process	97	28	4.58612e-08	2.98098e-06		GO:0065003	macromolecular complex assembly	695	99	2.43539e-15	1.09836e-12
GO:0009893	positive regulation of metabolic process	184	42	7.02238e-10	5.75835e-08		GO:0044093	positive regulation of molecular function	156	38	3.49123e-08	2.30421e-06		GO:0006325	chromatin organization	832	113	8.481e-16	4.24898e-13
GO:0005975	carbohydrate metabolic process	2063	249	1.90015e-10	1.57712e-08		GO:0031399	regulation of protein modification process	143	36	3.18953e-08	2.13699e-06		GO:0007018	microtubule-based movement	223	50	5.31799e-16	2.99935e-13
GO:0045491	xylan metabolic process	129	35	1.24033e-10	1.05428e-08		GO:0010410	hemicellulose metabolic process	207	46	2.91125e-08	1.97965e-06		GO:0006333	chromatin assembly or disassembly	500	95	2.19922e-23	1.4163e-20
GO:0048367	shoot system development	512	87	4.30818e-11	3.70504e-09		GO:0007017	microtubule-based process	543	92	2.39252e-08	1.65084e-06		GO:0006334	nucleosome assembly	465	92	5.50836e-24	1.24324e-20
GO:0070592	cell wall polysaccharide biosynthetic process	124	35	3.71063e-11	3.26535e-09		GO:0090626	plant epidermis morphogenesis	211	47	1.91808e-08	1.34265e-06		GO:0034728	nucleosome organization	469	92	1.03965e-23	1.17273e-20
GO:0090304	nucleic acid metabolic process	1923	240	1.68759e-11	1.51883e-09		GO:0035304	regulation of protein dephosphorylation	122	33	1.78781e-08	1.26935e-06		GO:0031497	chromatin assembly	475	93	6.87292e-24	1.03369e-20
GO:0090626	plant epidermis morphogenesis	211	49	1.46236e-11	1.34537e-09		GO:0035303	regulation of dephosphorylation	119	33	9.12652e-09	6.75362e-07		GO:0071824	protein-DNA complex subunit organization	478	93	1.09923e-23	9.91501e-21
GO:0045492	xylan biosynthetic process	119	35	1.02635e-11	9.85291e-10		GO:0009834	plant-type secondary cell wall biogenesis	33	16	8.8707e-09	6.65303e-07		GO:0065004	protein-DNA complex assembly	479	93	1.28419e-23	9.65711e-21
GO:0042254	ribosome biogenesis	624	102	1.03095e-11	9.69096e-10		GO:0015995	chlorophyll biosynthetic process	174	42	9.15256e-09	6.58984e-07		GO:0006323	DNA packaging	509	103	1.70112e-27	7.67886e-24
GO:0044262	cellular carbohydrate metabolic process	564	96	3.98812e-12	3.90835e-10		GO:0006073	cellular glucan metabolic process	398	75	4.89931e-09	3.72348e-07
GO:0044038	cell wall macromolecule biosynthetic process	125	37	2.15953e-12	2.15953e-10		GO:0010468	regulation of gene expression	4304	516	3.70493e-09	2.85279e-07
GO:0006073	cellular glucan metabolic process	398	77	8.29359e-13	8.45946e-11		GO:0019220	regulation of phosphate metabolic process	132	36	3.23851e-09	2.55842e-07
GO:0009451	RNA modification	590	101	7.85387e-13	8.16802e-11		GO:0006090	pyruvate metabolic process	717	117	3.181e-09	2.5448e-07
GO:0010374	stomatal complex development	161	45	9.5351e-14	1.02026e-11		GO:0006355	regulation of transcription, DNA-templated	4213	507	3.07832e-09	2.52422e-07
GO:0009886	post-embryonic morphogenesis	185	49	7.59516e-14	8.35467e-12		GO:0009893	positive regulation of metabolic process	184	45	1.77546e-09	1.47363e-07
GO:0019693	ribose phosphate metabolic process	334	71	5.40343e-14	6.05184e-12		GO:0034470	ncRNA processing	699	116	1.37412e-09	1.16801e-07
GO:0006739	NADP metabolic process	341	72	5.15669e-14	5.93019e-12		GO:0042254	ribosome biogenesis	624	107	9.2692e-10	7.97151e-08
GO:0006098	pentose-phosphate shunt	323	71	9.19555e-15	1.08507e-12		GO:1903506	regulation of nucleic acid-templated transcription	4147	504	8.94018e-10	7.86736e-08
GO:0051156	glucose 6-phosphate metabolic process	328	72	6.45337e-15	7.87312e-13		GO:0010383	cell wall polysaccharide metabolic process	199	48	8.58358e-10	7.72522e-08
GO:0016070	RNA metabolic process	1596	221	3.8742e-15	4.95897e-13		GO:0016556	mRNA modification	151	41	3.16417e-10	2.91104e-08
GO:0042793	transcription from plastid promoter	126	41	3.89624e-15	4.8703e-13		GO:0046148	pigment biosynthetic process	360	73	2.80178e-10	2.63367e-08
GO:0006090	pyruvate metabolic process	717	123	2.29743e-15	3.03261e-13		GO:0005984	disaccharide metabolic process	315	67	1.79015e-10	1.71854e-08
GO:0010016	shoot system morphogenesis	335	74	1.93221e-15	2.72441e-13		GO:0000023	maltose metabolic process	184	47	1.63922e-10	1.60643e-08
GO:0034470	ncRNA processing	699	121	1.96303e-15	2.66972e-13		GO:0045491	xylan metabolic process	129	38	1.04011e-10	1.04011e-08
GO:0009250	glucan biosynthetic process	530	102	2.61965e-16	3.79849e-14		GO:0010374	stomatal complex development	161	44	5.76225e-11	6.1656e-09
GO:0051656	establishment of organelle localization	167	50	1.93725e-16	3.00274e-14		GO:0009832	plant-type cell wall biogenesis	121	37	5.48613e-11	6.14446e-09
GO:0051644	plastid localization	167	50	1.93725e-16	2.90587e-14		GO:0009311	oligosaccharide metabolic process	254	59	5.57119e-11	6.12831e-09
GO:0016072	rRNA metabolic process	506	100	8.20169e-17	1.32047e-14		GO:0051656	establishment of organelle localization	167	45	5.88127e-11	6.11652e-09
GO:0006364	rRNA processing	499	100	3.09291e-17	5.16517e-15		GO:0051644	plastid localization	167	45	5.88127e-11	5.99889e-09
GO:0016556	mRNA modification	151	49	9.77136e-18	1.69045e-15		GO:0009765	photosynthesis, light harvesting	165	45	3.78884e-11	4.35717e-09
GO:0000023	maltose metabolic process	184	55	6.80044e-18	1.22408e-15		GO:0005982	starch metabolic process	258	60	3.65911e-11	4.31775e-09
GO:0009902	chloroplast relocation	176	54	3.70546e-18	7.59619e-16		GO:0070592	cell wall polysaccharide biosynthetic process	124	38	2.82463e-11	3.44604e-09
GO:0051667	establishment of plastid localization	176	54	3.70546e-18	7.2627e-16		GO:0044802	single-organism membrane organization	470	91	2.74193e-11	3.42742e-09
GO:0019750	chloroplast localization	176	54	3.70546e-18	6.96626e-16		GO:0048367	shoot system development	512	97	2.24188e-11	2.86961e-09
GO:0010103	stomatal complex morphogenesis	120	44	2.22859e-18	4.76919e-16		GO:0042793	transcription from plastid promoter	126	39	1.10817e-11	1.46278e-09
GO:0005982	starch metabolic process	258	68	1.70728e-18	3.84139e-16		GO:0009902	chloroplast relocation	176	48	8.63042e-12	1.29456e-09
GO:0005984	disaccharide metabolic process	315	78	3.13796e-19	7.43695e-17		GO:0051667	establishment of plastid localization	176	48	8.63042e-12	1.25141e-09
GO:0009311	oligosaccharide metabolic process	254	69	1.62091e-19	4.05227e-17		GO:0019750	chloroplast localization	176	48	8.63042e-12	1.21689e-09
GO:0044802	single-organism membrane organization	470	101	1.31865e-19	3.49443e-17		GO:0034660	ncRNA metabolic process	783	134	8.86119e-12	1.20512e-09
GO:0034660	ncRNA metabolic process	783	142	1.12404e-19	3.37212e-17		GO:0045492	xylan biosynthetic process	119	38	7.02395e-12	1.08871e-09
GO:0019252	starch biosynthetic process	234	66	1.12998e-19	3.18653e-17		GO:0044038	cell wall macromolecule biosynthetic process	125	40	1.84963e-12	2.9779e-10
GO:0008299	isoprenoid biosynthetic process	509	112	1.95244e-22	6.28684e-20		GO:0019252	starch biosynthetic process	234	59	1.50128e-12	2.50714e-10
GO:0008654	phospholipid biosynthetic process	580	128	1.4994e-25	6.14755e-23		GO:0009886	post-embryonic morphogenesis	185	51	1.2577e-12	2.17581e-10
GO:0010027	thylakoid membrane organization	320	89	1.63177e-25	6.13546e-23		GO:0009250	glucan biosynthetic process	530	103	1.11981e-12	2.01565e-10
GO:0009668	plastid membrane organization	320	89	1.63177e-25	5.66224e-23		GO:0010207	photosystem II assembly	228	60	1.31328e-13	2.46897e-11
GO:0033692	cellular polysaccharide biosynthetic process	396	103	1.01829e-26	4.59248e-24		GO:0010103	stomatal complex morphogenesis	120	41	8.31065e-14	1.62889e-11
GO:0019637	organophosphate metabolic process	790	163	1.25343e-28	6.2797e-26		GO:0016072	rRNA metabolic process	506	103	5.53524e-14	1.13472e-11
GO:0009240	isopentenyl diphosphate biosynthetic process	355	103	5.84241e-31	3.76251e-28		GO:0006364	rRNA processing	499	103	2.18322e-14	4.67208e-12
GO:0046490	isopentenyl diphosphate metabolic process	355	103	5.84241e-31	3.29512e-28		GO:0010016	shoot system morphogenesis	335	79	1.47155e-14	3.31099e-12
GO:0019288	isopentenyl diphosphate biosynthetic process, methylerythritol 4-phosphate pathway	344	103	3.12467e-32	2.81845e-29		GO:0044711	single-organism biosynthetic process	1404	222	1.10097e-14	2.60929e-12
GO:0009658	chloroplast organization	374	108	3.43113e-32	2.58021e-29		GO:0010027	thylakoid membrane organization	320	78	3.18277e-15	8.43435e-13
GO:1901135	carbohydrate derivative metabolic process	748	165	1.68821e-32	1.9043e-29		GO:0009668	plastid membrane organization	320	78	3.18277e-15	7.95693e-13
GO:0006081	cellular aldehyde metabolic process	602	146	1.3118e-33	1.97295e-30		GO:0008654	phospholipid biosynthetic process	580	117	2.21913e-15	6.25795e-13
GO:0019682	glyceraldehyde-3-phosphate metabolic process	554	142	1.60714e-35	3.62732e-32		GO:0006739	NADP metabolic process	341	82	1.45129e-15	4.35387e-13
GO:0009657	plastid organization	578	153	5.76225e-40	2.60108e-36		GO:0019693	ribose phosphate metabolic process	334	81	1.29045e-15	4.15525e-13
							GO:0009658	chloroplast organization	374	89	1.8381e-16	6.37819e-14
							GO:0006098	pentose-phosphate shunt	323	81	1.65807e-16	6.23434e-14
							GO:0051156	glucose 6-phosphate metabolic process	328	82	1.31592e-16	5.39529e-14
							GO:0008299	isoprenoid biosynthetic process	509	115	5.974e-19	2.69427e-16
							GO:0033692	cellular polysaccharide biosynthetic process	396	99	9.96899e-20	4.99446e-17
							GO:0009240	isopentenyl diphosphate biosynthetic process	355	97	2.58118e-22	1.66228e-19
							GO:0046490	isopentenyl diphosphate metabolic process	355	97	2.58118e-22	1.45579e-19
							GO:0019288	isopentenyl diphosphate biosynthetic process, methylerythritol 4-phosphate pathway	344	97	2.09519e-23	1.57559e-20
							GO:0019637	organophosphate metabolic process	790	169	2.23682e-24	2.01761e-21
							GO:1901135	carbohydrate derivative metabolic process	748	164	6.82211e-25	7.69534e-22
							GO:0009657	plastid organization	578	146	7.14754e-29	1.07499e-25
							GO:0019682	glyceraldehyde-3-phosphate metabolic process	554	145	1.97556e-30	4.45883e-27
							GO:0006081	cellular aldehyde metabolic process	602	155	1.4613e-31	6.5963e-28

## Sheet: Spikelet_2dpi_up
Spikelets
SUMAI3_2dpi_Up-regulated							FL62R1_2dpi_up-regulated							Stettler_2dpi_Up-regulated							MUCHMORE_2dpi_Up-regulated
	Gene Count:	3759						Gene Count:	3602						Gene Count:	4218						Gene Count:	5501
	Background Gene Count:	72307						Background Gene Count:	72307						Background Gene Count:	72307						Background Gene Count:	72307
GO ID	Description	Total Genes	Matched Gene Counts	P-Value	Corrected P-Value		GO ID	Description	Total Genes	Matched Gene Counts	P-Value	Corrected P-Value		GO ID	Description	Total Genes	Matched Gene Counts	P-Value	Corrected P-Value		GO ID	Description	Total Genes	Matched Gene Counts	P-Value	Corrected P-Value
GO:0071365	cellular response to auxin stimulus	217	20	0.00979935	0.254783		GO:0006560	proline metabolic process	25	5	0.00704424	0.46492		GO:0030001	metal ion transport	781	62	0.0093372	0.140058		GO:0061025	membrane fusion	40	8	0.0095048	0.142572
GO:0009734	auxin-activated signaling pathway	217	20	0.00979935	0.254783		GO:0009646	response to absence of light	16	4	0.00690592	0.462697		GO:0042546	cell wall biogenesis	220	22	0.00997036	0.139585		GO:0002213	defense response to insect	18	5	0.00941041	0.141156
GO:0019319	hexose biosynthetic process	107	12	0.0097643	0.253872		GO:0018394	peptidyl-lysine acetylation	37	6	0.00935901	0.439874		GO:0009755	hormone-mediated signaling pathway	508	43	0.00990972	0.138736		GO:0007215	glutamate receptor signaling pathway	56	10	0.00902127	0.135319
GO:0006825	copper ion transport	36	6	0.00998664	0.249666		GO:0009723	response to ethylene	111	12	0.00940971	0.432847		GO:0006790	sulfur compound metabolic process	244	24	0.00896225	0.134434		GO:0035235	ionotropic glutamate receptor signaling pathway	56	10	0.00902127	0.135319
GO:0055076	transition metal ion homeostasis	58	8	0.00997079	0.24927		GO:0006475	internal protein amino acid acetylation	37	6	0.00935901	0.430515		GO:0090332	stomatal closure	8	3	0.00889624	0.133444		GO:0045087	innate immune response	270	32	0.00862596	0.129389
GO:0009814	defense response, incompatible interaction	198	19	0.00771949	0.247024		GO:0030004	cellular monovalent inorganic cation homeostasis	9	3	0.00827071	0.421806		GO:0051704	multi-organism process	191	20	0.00840339	0.126051		GO:0009725	response to hormone	632	65	0.00861865	0.12928
GO:0009408	response to heat	259	23	0.0091331	0.246594		GO:0070482	response to oxygen levels	36	6	0.0081792	0.417139		GO:0008643	carbohydrate transport	117	14	0.0083403	0.125104		GO:0046351	disaccharide biosynthetic process	81	13	0.00796963	0.119544
GO:0097306	cellular response to alcohol	129	14	0.00736386	0.243007		GO:0006421	asparaginyl-tRNA aminoacylation	9	3	0.00827071	0.413535		GO:0048878	chemical homeostasis	82	11	0.00801085	0.120163		GO:0019374	galactolipid metabolic process	55	10	0.00793947	0.119092
GO:0010506	regulation of autophagy	9	3	0.00930665	0.241973		GO:0010506	regulation of autophagy	9	3	0.00827071	0.413535		GO:0048519	negative regulation of biological process	321	30	0.00784279	0.117642		GO:0019375	galactolipid biosynthetic process	55	10	0.00793947	0.119092
GO:0006421	asparaginyl-tRNA aminoacylation	9	3	0.00930665	0.241973		GO:0009094	L-phenylalanine biosynthetic process	26	5	0.00836948	0.410104		GO:0006749	glutathione metabolic process	40	7	0.00779341	0.116901		GO:0009610	response to symbiotic fungus	17	5	0.00724389	0.115902
GO:0030004	cellular monovalent inorganic cation homeostasis	9	3	0.00930665	0.241973		GO:0046482	para-aminobenzoic acid metabolic process	26	5	0.00836948	0.410104		GO:0019363	pyridine nucleotide biosynthetic process	40	7	0.00779341	0.116901		GO:0001101	response to acid chemical	362	41	0.00721276	0.115404
GO:0071214	cellular response to abiotic stimulus	34	6	0.00753103	0.240993		GO:0009863	salicylic acid mediated signaling pathway	123	13	0.0084855	0.407304		GO:0009435	NAD biosynthetic process	22	5	0.007696	0.11544		GO:0009312	oligosaccharide biosynthetic process	108	16	0.00766013	0.114902
GO:0048585	negative regulation of response to stimulus	156	16	0.00749015	0.239685		GO:1902223	erythrose 4-phosphate/phosphoenolpyruvate family amino acid biosynthetic process	26	5	0.00836948	0.401735		GO:0042256	mature ribosome assembly	14	4	0.00721407	0.108211		GO:0006672	ceramide metabolic process	11	4	0.00714464	0.114314
GO:0015849	organic acid transport	55	8	0.00726099	0.239613		GO:0071446	cellular response to salicylic acid stimulus	123	13	0.0084855	0.398819		GO:0010118	stomatal movement	30	6	0.0069366	0.104049		GO:0006012	galactose metabolic process	54	10	0.00696028	0.111365
GO:0042493	response to drug	273	24	0.00886503	0.239356		GO:0031669	cellular response to nutrient levels	108	12	0.00761929	0.396203		GO:0042594	response to starvation	101	13	0.0059173	0.0946767		GO:0006611	protein export from nucleus	6	3	0.00738596	0.110789
GO:0015893	drug transport	273	24	0.00886503	0.239356		GO:0044036	cell wall macromolecule metabolic process	148	15	0.00722629	0.390219		GO:0015706	nitrate transport	68	10	0.00589201	0.0942721		GO:0043406	positive regulation of MAP kinase activity	6	3	0.00738596	0.110789
GO:0006855	drug transmembrane transport	273	24	0.00886503	0.239356		GO:0033875	ribonucleoside bisphosphate metabolic process	46	7	0.00734077	0.389061		GO:0002237	response to molecule of bacterial origin	21	5	0.00624246	0.0936369		GO:0000187	activation of MAPK activity	6	3	0.00738596	0.110789
GO:0006560	proline metabolic process	25	5	0.00840539	0.235351		GO:0034032	purine nucleoside bisphosphate metabolic process	46	7	0.00734077	0.389061		GO:0043068	positive regulation of programmed cell death	7	3	0.00581109	0.0929774		GO:0046499	S-adenosylmethioninamine metabolic process	6	3	0.00738596	0.110789
GO:0043090	amino acid import	24	5	0.00702003	0.231661		GO:0006101	citrate metabolic process	117	13	0.00561937	0.382117		GO:0006572	tyrosine catabolic process	7	3	0.00581109	0.0929774		GO:0006557	S-adenosylmethioninamine biosynthetic process	6	3	0.00738596	0.110789
GO:0061024	membrane organization	66	9	0.00696425	0.22982		GO:0009814	defense response, incompatible interaction	198	19	0.00497871	0.368425		GO:0010033	response to organic substance	882	70	0.00612387	0.0918581		GO:0006429	leucyl-tRNA aminoacylation	17	5	0.00724389	0.108658
GO:1902358	sulfate transmembrane transport	45	7	0.00814358	0.22802		GO:0006793	phosphorus metabolic process	1992	125	0.00523919	0.366743		GO:0009057	macromolecule catabolic process	369	34	0.00607916	0.0911874		GO:0006790	sulfur compound metabolic process	244	30	0.00649265	0.103882
GO:0034440	lipid oxidation	158	16	0.00842814	0.22756		GO:0009834	plant-type secondary cell wall biogenesis	33	6	0.00528002	0.364321		GO:0009415	response to water	184	20	0.00561637	0.089862		GO:1901565	organonitrogen compound catabolic process	142	20	0.00557336	0.0947472
GO:0019395	fatty acid oxidation	158	16	0.00842814	0.22756		GO:0006561	proline biosynthetic process	23	5	0.00484537	0.363403		GO:0014070	response to organic cyclic compound	78	11	0.00549853	0.0879765		GO:0006643	membrane lipid metabolic process	69	12	0.00554901	0.0943332
GO:0007215	glutamate receptor signaling pathway	56	8	0.00809359	0.226621		GO:0001558	regulation of cell growth	43	7	0.0050295	0.362124		GO:0010951	negative regulation of endopeptidase activity	157	18	0.0048139	0.0818363		GO:0009646	response to absence of light	16	5	0.00545082	0.092664
GO:0035235	ionotropic glutamate receptor signaling pathway	56	8	0.00809359	0.226621		GO:0019318	hexose metabolic process	302	26	0.00509991	0.362094		GO:0044550	secondary metabolite biosynthetic process	219	23	0.00480847	0.0817441		GO:0000305	response to oxygen radical	16	5	0.00545082	0.092664
GO:0010039	response to iron ion	16	4	0.00801916	0.224536		GO:0009407	toxin catabolic process	74	10	0.00361824	0.318405		GO:0032870	cellular response to hormone stimulus	488	43	0.00505854	0.0809367		GO:1990267	response to transition metal nanoparticle	22	6	0.00497454	0.0895417
GO:0000305	response to oxygen radical	16	4	0.00801916	0.224536		GO:0006434	seryl-tRNA aminoacylation	14	4	0.00411333	0.312613		GO:0042538	hyperosmotic salinity response	46	8	0.0047485	0.0807246		GO:0015706	nitrate transport	68	12	0.00491748	0.0885146
GO:0097437	maintenance of dormancy	8	3	0.00645237	0.219381		GO:0090487	secondary metabolite catabolic process	74	10	0.00361824	0.311169		GO:0042221	response to chemical	727	60	0.00474406	0.080649		GO:0006448	regulation of translational elongation	60	11	0.00515652	0.0876608
GO:0010231	maintenance of seed dormancy	8	3	0.00645237	0.219381		GO:0010508	positive regulation of autophagy	7	3	0.0037152	0.308362		GO:0019359	nicotinamide nucleotide biosynthetic process	37	7	0.00501067	0.0801707		GO:0009310	amine catabolic process	10	4	0.0048358	0.0870445
GO:0009443	pyridoxal 5'-phosphate salvage	8	3	0.00645237	0.219381		GO:0009404	toxin metabolic process	74	10	0.00361824	0.307551		GO:0019674	NAD metabolic process	37	7	0.00501067	0.0801707		GO:0006598	polyamine catabolic process	10	4	0.0048358	0.0870445
GO:0006635	fatty acid beta-oxidation	153	16	0.0062418	0.218463		GO:0031331	positive regulation of cellular catabolic process	7	3	0.0037152	0.304646		GO:0019184	nonribosomal peptide biosynthetic process	20	5	0.00499296	0.0798873		GO:0042398	cellular modified amino acid biosynthetic process	121	18	0.00466839	0.0840311
GO:0007568	aging	65	9	0.00629878	0.214159		GO:0009896	positive regulation of catabolic process	7	3	0.0037152	0.297216		GO:0006750	glutathione biosynthetic process	20	5	0.00499296	0.0798873		GO:1901605	alpha-amino acid metabolic process	383	44	0.00430928	0.077567
GO:0009856	pollination	368	31	0.00609631	0.213371		GO:0006659	phosphatidylserine biosynthetic process	7	3	0.0037152	0.293501		GO:0033037	polysaccharide localization	28	6	0.00486209	0.0777934		GO:0044036	cell wall macromolecule metabolic process	148	21	0.00420578	0.0757041
GO:0006561	proline biosynthetic process	23	5	0.00580233	0.208884		GO:0007154	cell communication	1208	82	0.00321266	0.28914		GO:0034754	cellular hormone metabolic process	110	14	0.00485675	0.077708		GO:0006268	DNA unwinding involved in DNA replication	15	5	0.00399537	0.0719166
GO:0008104	protein localization	1086	76	0.00585302	0.204856		GO:0006658	phosphatidylserine metabolic process	7	3	0.0037152	0.28607		GO:0045861	negative regulation of proteolysis	157	18	0.0048139	0.0770224		GO:0007165	signal transduction	1574	149	0.00361541	0.0650774
GO:0006810	transport	5835	346	0.00536394	0.193102		GO:0016036	cellular response to phosphate starvation	61	9	0.00310385	0.285554		GO:0052547	regulation of peptidase activity	157	18	0.0048139	0.0770224		GO:0071214	cellular response to abiotic stimulus	34	8	0.00336946	0.0606503
GO:0090487	secondary metabolite catabolic process	74	10	0.00487939	0.180537		GO:0051510	regulation of unidimensional cell growth	39	7	0.00285404	0.26828		GO:0010466	negative regulation of peptidase activity	157	18	0.0048139	0.0770224		GO:0009056	catabolic process	463	52	0.00330669	0.0595204
GO:0009407	toxin catabolic process	74	10	0.00487939	0.180537		GO:0030007	cellular potassium ion homeostasis	6	3	0.00220463	0.246919		GO:0052548	regulation of endopeptidase activity	157	18	0.0048139	0.0770224		GO:0006101	citrate metabolic process	117	18	0.00324283	0.058371
GO:0045860	positive regulation of protein kinase activity	22	5	0.0047413	0.180169		GO:0071215	cellular response to abscisic acid stimulus	106	13	0.00238751	0.243526		GO:0051234	establishment of localization	3611	248	0.00428007	0.0727612		GO:0044255	cellular lipid metabolic process	793	82	0.00310505	0.055891
GO:0032147	activation of protein kinase activity	22	5	0.0047413	0.180169		GO:0010136	ureide catabolic process	6	3	0.00220463	0.24251		GO:0006825	copper ion transport	36	7	0.00427449	0.0726663		GO:0046394	carboxylic acid biosynthetic process	991	100	0.00255432	0.0485321
GO:0006434	seryl-tRNA aminoacylation	14	4	0.00479302	0.177342		GO:0010135	ureide metabolic process	6	3	0.00220463	0.235896		GO:0009414	response to water deprivation	155	18	0.00420659	0.071512		GO:0046839	phospholipid dephosphorylation	55	11	0.00255394	0.0485248
GO:0042398	cellular modified amino acid biosynthetic process	121	14	0.00419007	0.175983		GO:0006611	protein export from nucleus	6	3	0.00220463	0.229282		GO:0009267	cellular response to starvation	97	13	0.00418846	0.0712038		GO:0046856	phosphatidylinositol dephosphorylation	55	11	0.00255394	0.0485248
GO:0009404	toxin metabolic process	74	10	0.00487939	0.175658		GO:0042538	hyperosmotic salinity response	46	8	0.0017995	0.206943		GO:0031669	cellular response to nutrient levels	108	14	0.00411512	0.0699571		GO:2000377	regulation of reactive oxygen species metabolic process	79	14	0.00239463	0.0454981
GO:1990267	response to transition metal nanoparticle	22	5	0.0047413	0.175428		GO:0009738	abscisic acid-activated signaling pathway	102	13	0.00168556	0.198896		GO:0071462	cellular response to water stimulus	27	6	0.0040157	0.0682669		GO:0006725	cellular aromatic compound metabolic process	681	73	0.00206996	0.0393291
GO:0031668	cellular response to extracellular stimulus	62	9	0.00459212	0.174501		GO:0046942	carboxylic acid transport	219	22	0.00149719	0.187149		GO:0042631	cellular response to water deprivation	27	6	0.0040157	0.0682669		GO:0008610	lipid biosynthetic process	882	91	0.0020596	0.0391323
GO:0009751	response to salicylic acid	61	9	0.00411159	0.172687		GO:0006672	ceramide metabolic process	11	4	0.00152911	0.186551		GO:0046417	chorismate metabolic process	19	5	0.00393149	0.0668354		GO:0005991	trehalose metabolic process	69	13	0.00191767	0.0364358
GO:0006749	glutathione metabolic process	40	7	0.00419079	0.171822		GO:0006972	hyperosmotic response	88	12	0.00139221	0.178203		GO:0051346	negative regulation of hydrolase activity	164	19	0.00342776	0.0582719		GO:0006428	isoleucyl-tRNA aminoacylation	8	4	0.00182455	0.0346664
GO:0018393	internal peptidyl-lysine acetylation	40	7	0.00419079	0.171822		GO:0006721	terpenoid metabolic process	43	8	0.00114155	0.150685		GO:0032940	secretion by cell	164	19	0.00342776	0.0582719		GO:0009062	fatty acid catabolic process	185	26	0.00181019	0.0343936
GO:0016573	histone acetylation	40	7	0.00419079	0.171822		GO:0009056	catabolic process	463	39	0.00110046	0.149662		GO:0009804	coumarin metabolic process	18	5	0.00304163	0.057791		GO:0047484	regulation of response to osmotic stress	4	3	0.00166006	0.0332011
GO:0010118	stomatal movement	30	6	0.00396871	0.170654		GO:0043090	amino acid import	24	6	0.000941351	0.136496		GO:0009805	coumarin biosynthetic process	18	5	0.00304163	0.057791		GO:0072329	monocarboxylic acid catabolic process	193	27	0.00160344	0.0320688
GO:0015936	coenzyme A metabolic process	30	6	0.00396871	0.170654		GO:0006865	amino acid transport	198	21	0.000958337	0.135126		GO:1901564	organonitrogen compound metabolic process	725	61	0.00292024	0.0554846		GO:0010225	response to UV-C	4	3	0.00166006	0.0315411
GO:0010508	positive regulation of autophagy	7	3	0.00419437	0.167775		GO:0051640	organelle localization	23	6	0.000736906	0.110536		GO:0016036	cellular response to phosphate starvation	61	10	0.00264194	0.0501968		GO:0050993	dimethylallyl diphosphate metabolic process	4	3	0.00166006	0.0315411
GO:0031331	positive regulation of cellular catabolic process	7	3	0.00419437	0.167775		GO:0061025	membrane fusion	40	8	0.000691297	0.107151		GO:0046351	disaccharide biosynthetic process	81	12	0.00252627	0.0479992		GO:0050992	dimethylallyl diphosphate biosynthetic process	4	3	0.00166006	0.0315411
GO:0006664	glycolipid metabolic process	146	16	0.00397276	0.166856		GO:0016998	cell wall macromolecule catabolic process	92	13	0.000637168	0.102584		GO:0006970	response to osmotic stress	321	32	0.00236129	0.0448645		GO:0044699	single-organism process	14463	1186	0.00151742	0.0303484
GO:0009628	response to abiotic stimulus	806	60	0.003762	0.165528		GO:0015936	coenzyme A metabolic process	30	7	0.000558849	0.0966809		GO:0010150	leaf senescence	41	8	0.00225122	0.0427732		GO:1901617	organic hydroxy compound biosynthetic process	260	34	0.00144913	0.0289826
GO:0006658	phosphatidylserine metabolic process	7	3	0.00419437	0.16358		GO:0044248	cellular catabolic process	417	37	0.000567797	0.0948221		GO:0009684	indoleacetic acid biosynthetic process	50	9	0.00220021	0.0418041		GO:0009966	regulation of signal transduction	349	43	0.00128138	0.0256276
GO:0006659	phosphatidylserine biosynthetic process	7	3	0.00419437	0.16358		GO:0006428	isoleucyl-tRNA aminoacylation	8	4	0.000365998	0.0658796		GO:0051179	localization	3101	219	0.00204534	0.0388614		GO:0009607	response to biotic stimulus	161	24	0.00118393	0.0248625
GO:0009896	positive regulation of catabolic process	7	3	0.00419437	0.16358		GO:0009608	response to symbiont	20	6	0.000321825	0.0605031		GO:0006596	polyamine biosynthetic process	49	9	0.00190121	0.0380243		GO:0044242	cellular lipid catabolic process	189	27	0.00117315	0.024636
GO:0071396	cellular response to lipid	132	15	0.00368857	0.162297		GO:0006720	isoprenoid metabolic process	131	17	0.000288131	0.0564737		GO:0008652	cellular amino acid biosynthetic process	642	56	0.00195937	0.037228		GO:0055065	metal ion homeostasis	58	12	0.00121918	0.0243836
GO:0008219	cell death	49	8	0.00353864	0.159239		GO:0015937	coenzyme A biosynthetic process	18	6	0.00016799	0.0540929		GO:0009310	amine catabolic process	10	4	0.00182632	0.0365264		GO:0009692	ethylene metabolic process	36	9	0.00120526	0.0241051
GO:0006094	gluconeogenesis	94	12	0.00347956	0.15658		GO:0034033	purine nucleoside bisphosphate biosynthetic process	18	6	0.00016799	0.0503971		GO:0006598	polyamine catabolic process	10	4	0.00182632	0.0365264		GO:0009693	ethylene biosynthetic process	36	9	0.00120526	0.0241051
GO:0098656	anion transmembrane transport	183	19	0.00332702	0.153043		GO:0009610	response to symbiotic fungus	17	6	0.000116926	0.0479397		GO:0070982	L-asparagine metabolic process	10	4	0.00182632	0.0365264		GO:0043449	cellular alkene metabolic process	36	9	0.00120526	0.0241051
GO:0060548	negative regulation of cell death	70	10	0.00324865	0.149438		GO:0034030	ribonucleoside bisphosphate biosynthetic process	18	6	0.00016799	0.0473733		GO:0070981	L-asparagine biosynthetic process	10	4	0.00182632	0.0365264		GO:1900674	olefin biosynthetic process	36	9	0.00120526	0.0241051
GO:0009608	response to symbiont	20	5	0.00304376	0.146101		GO:0009244	lipopolysaccharide core region biosynthetic process	3	3	0.000123523	0.0464445		GO:0048583	regulation of response to stimulus	461	43	0.0018062	0.036124		GO:0043450	alkene biosynthetic process	36	9	0.00120526	0.0241051
GO:0055072	iron ion homeostasis	38	7	0.00310528	0.145948		GO:0048544	recognition of pollen	253	27	0.000179494	0.0448735		GO:0052545	callose localization	31	7	0.00173749	0.0347497		GO:0010167	response to nitrate	50	11	0.00113267	0.023786
GO:0051646	mitochondrion localization	20	5	0.00304376	0.143057		GO:0033866	nucleoside bisphosphate biosynthetic process	18	6	0.00016799	0.0445175		GO:0009719	response to endogenous stimulus	680	59	0.00171192	0.0342384		GO:0006595	polyamine metabolic process	65	13	0.00108289	0.0227407
GO:0006643	membrane lipid metabolic process	69	10	0.00291809	0.140068		GO:0015854	guanine transport	7	4	0.000190545	0.0428727		GO:0044255	cellular lipid metabolic process	793	67	0.00171192	0.0342383		GO:0007568	aging	65	13	0.00108289	0.0227407
GO:0018394	peptidyl-lysine acetylation	37	7	0.00265058	0.13518		GO:0046401	lipopolysaccharide core region metabolic process	3	3	0.000123523	0.0428623		GO:0043900	regulation of multi-organism process	85	13	0.00126729	0.0266131		GO:0009651	response to salt stress	275	36	0.00105325	0.0221183
GO:0006475	internal protein amino acid acetylation	37	7	0.00265058	0.132529		GO:0008037	cell recognition	253	27	0.000179494	0.0425401		GO:0006955	immune response	186	22	0.00132467	0.0264935		GO:0006082	organic acid metabolic process	150	23	0.00100593	0.0211245
GO:0006777	Mo-molybdopterin cofactor biosynthetic process	19	5	0.00238401	0.131121		GO:0009875	pollen-pistil interaction	255	27	0.000204108	0.0418421		GO:0006470	protein dephosphorylation	360	36	0.00125363	0.0263262		GO:0032147	activation of protein kinase activity	22	7	0.000901045	0.019823
GO:0030007	cellular potassium ion homeostasis	6	3	0.00249312	0.129642		GO:0015853	adenine transport	7	4	0.000190545	0.0407767		GO:0009411	response to UV	75	12	0.00128751	0.0257501		GO:0055114	oxidation-reduction process	7830	666	0.000939536	0.0197303
GO:0042631	cellular response to water deprivation	27	6	0.00226063	0.128856		GO:0006200	obsolete ATP catabolic process	796	66	4.55296e-05	0.0205339		GO:0009607	response to biotic stimulus	161	20	0.00117918	0.0247628		GO:0006914	autophagy	96	17	0.000877935	0.0193146
GO:0032324	molybdopterin cofactor biosynthetic process	19	5	0.00238401	0.128737		GO:0006914	autophagy	96	16	2.07066e-05	0.010374		GO:0009851	auxin biosynthetic process	64	11	0.00110697	0.0232464		GO:0019673	GDP-mannose metabolic process	22	7	0.000901045	0.018922
GO:0006611	protein export from nucleus	6	3	0.00249312	0.127149		GO:0008152	metabolic process	21978	1219	2.62688e-06	0.00148156		GO:0098656	anion transmembrane transport	183	22	0.0010706	0.0224827		GO:0045861	negative regulation of proteolysis	157	24	0.000827722	0.0182099
GO:0032940	secretion by cell	164	18	0.00230601	0.126831		GO:0008150	biological_process	15108	864	2.20251e-06	0.00141842		GO:0006002	fructose 6-phosphate metabolic process	36	8	0.000924195	0.0194081		GO:0052547	regulation of peptidase activity	157	24	0.000827722	0.0182099
GO:0071462	cellular response to water stimulus	27	6	0.00226063	0.126595		GO:0044267	cellular protein metabolic process	8820	536	5.03866e-07	0.000378907		GO:0009850	auxin metabolic process	72	12	0.00088975	0.0186847		GO:0010466	negative regulation of peptidase activity	157	24	0.000827722	0.0182099
GO:0043545	molybdopterin cofactor metabolic process	19	5	0.00238401	0.126353		GO:0006464	cellular protein modification process	6315	450	4.56554e-15	4.11812e-12		GO:1901700	response to oxygen-containing compound	605	55	0.000852832	0.0179095		GO:0052548	regulation of endopeptidase activity	157	24	0.000827722	0.0182099
GO:0019720	Mo-molybdopterin cofactor metabolic process	19	5	0.00238401	0.126353		GO:0036211	protein modification process	5907	434	1.18156e-16	1.3328e-13		GO:0006887	exocytosis	144	19	0.000745792	0.0164074		GO:0010951	negative regulation of endopeptidase activity	157	24	0.000827722	0.0182099
GO:0072350	tricarboxylic acid metabolic process	163	18	0.00215557	0.122867		GO:0016310	phosphorylation	5925	436	7.68013e-17	1.15509e-13		GO:1905039	carboxylic acid transmembrane transport	122	17	0.000744054	0.0163692		GO:0006629	lipid metabolic process	1559	153	0.000787224	0.0173189
GO:0009723	response to ethylene	111	14	0.0018811	0.109104		GO:0006796	phosphate-containing compound metabolic process	6805	492	1.3838e-17	3.12324e-14		GO:0009683	indoleacetic acid metabolic process	52	10	0.000746513	0.0156768		GO:0006810	transport	5835	507	0.000764487	0.0168187
GO:0046482	para-aminobenzoic acid metabolic process	26	6	0.00183836	0.108463		GO:0006468	protein phosphorylation	4904	394	2.16947e-21	9.793e-18		GO:0071840	cellular component organization or biogenesis	142	19	0.000627097	0.0137961		GO:0014070	response to organic cyclic compound	78	15	0.00071559	0.0164586
GO:0006672	ceramide metabolic process	11	4	0.00179118	0.107471									GO:0010286	heat acclimation	42	9	0.000596115	0.0131145		GO:0051346	negative regulation of hydrolase activity	164	25	0.00068128	0.0156694
GO:0036065	fucosylation	64	10	0.0016437	0.100266									GO:0009803	cinnamic acid metabolic process	42	9	0.000596115	0.0131145		GO:0071462	cellular response to water stimulus	27	8	0.000664618	0.0152862
GO:0009415	response to water	184	20	0.00153555	0.0936688									GO:0009800	cinnamic acid biosynthetic process	42	9	0.000596115	0.0131145		GO:0042631	cellular response to water deprivation	27	8	0.000664618	0.0152862
GO:0006887	exocytosis	144	17	0.00137479	0.0866116									GO:0006972	hyperosmotic response	88	14	0.000560367	0.0123281		GO:0002237	response to molecule of bacterial origin	21	7	0.000657312	0.0151182
GO:0009610	response to symbiotic fungus	17	5	0.00138392	0.085803									GO:1903825	organic acid transmembrane transport	119	17	0.000557277	0.0122601		GO:0009298	GDP-mannose biosynthetic process	21	7	0.000657312	0.0151182
GO:0010260	organ senescence	52	9	0.00132536	0.0848227									GO:0009312	oligosaccharide biosynthetic process	108	16	0.000532263	0.012242		GO:0010310	regulation of hydrogen peroxide metabolic process	69	14	0.000608371	0.0139925
GO:0070981	L-asparagine biosynthetic process	10	4	0.00118868	0.0808306									GO:0042402	cellular biogenic amine catabolic process	50	10	0.000539101	0.0118602		GO:1901136	carbohydrate derivative catabolic process	101	18	0.000581099	0.0133653
GO:0070982	L-asparagine metabolic process	10	4	0.00118868	0.0796419									GO:0005992	trehalose biosynthetic process	66	12	0.000393987	0.0090617		GO:0006558	L-phenylalanine metabolic process	76	15	0.000537492	0.0128998
GO:0071407	cellular response to organic cyclic compound	83	12	0.0011914	0.0786322									GO:0033865	nucleoside bisphosphate metabolic process	12	5	0.000377353	0.00867912		GO:1902221	erythrose 4-phosphate/phosphoenolpyruvate family amino acid metabolic process	76	15	0.000537492	0.0128998
GO:0071215	cellular response to abscisic acid stimulus	106	14	0.00120354	0.0782303									GO:0046903	secretion	115	17	0.000371801	0.00855142		GO:0019438	aromatic compound biosynthetic process	658	74	0.000528203	0.0126769
GO:0045184	establishment of protein localization	1307	94	0.00107751	0.0765033									GO:0080022	primary root development	7	4	0.000350841	0.00806935		GO:0010646	regulation of cell communication	284	38	0.00051308	0.0123139
GO:1901701	cellular response to oxygen-containing compound	166	19	0.00108204	0.0757427									GO:0009423	chorismate biosynthetic process	7	4	0.000350841	0.00806935		GO:0023051	regulation of signaling	284	38	0.00051308	0.0123139
GO:0055067	monovalent inorganic cation homeostasis	32	7	0.0010874	0.0750309									GO:0044710	single-organism metabolic process	10379	682	0.000346029	0.00795867		GO:0009244	lipopolysaccharide core region biosynthetic process	3	3	0.000440114	0.011443
GO:0043069	negative regulation of programmed cell death	60	10	0.000987595	0.0711069									GO:0007568	aging	65	12	0.000340241	0.00782554		GO:0042040	metal incorporation into metallo-molybdopterin complex	3	3	0.000440114	0.011443
GO:0051640	organelle localization	23	6	0.00092158	0.0681969									GO:0009404	toxin metabolic process	74	13	0.000325806	0.00781934		GO:0018315	molybdenum incorporation into molybdenum-molybdopterin complex	3	3	0.000440114	0.011443
GO:0055085	transmembrane transport	2450	163	0.000837141	0.0627856									GO:0090487	secondary metabolite catabolic process	74	13	0.000325806	0.00781934		GO:0010942	positive regulation of cell death	10	5	0.000462856	0.0111086
GO:0009738	abscisic acid-activated signaling pathway	102	14	0.000821118	0.062405									GO:0009407	toxin catabolic process	74	13	0.000325806	0.00781934		GO:0052317	camalexin metabolic process	3	3	0.000440114	0.0110028
GO:0042594	response to starvation	101	14	0.000743482	0.0572481									GO:1901361	organic cyclic compound catabolic process	213	26	0.000315504	0.0075721		GO:0010120	camalexin biosynthetic process	3	3	0.000440114	0.0110028
GO:0015031	protein transport	1175	87	0.000688464	0.0543887									GO:1901360	organic cyclic compound metabolic process	783	70	0.000302687	0.00726448		GO:0019418	sulfide oxidation	3	3	0.000440114	0.0110028
GO:0019375	galactolipid biosynthetic process	55	10	0.000485082	0.0417171									GO:1901605	alpha-amino acid metabolic process	383	40	0.000296398	0.00711356		GO:0019424	sulfide oxidation, using siroheme sulfite reductase	3	3	0.000440114	0.0110028
GO:0019374	galactolipid metabolic process	55	10	0.000485082	0.041232									GO:0045087	innate immune response	270	31	0.000270403	0.00648967		GO:0010618	aerenchyma formation	3	3	0.000440114	0.0110028
GO:0071229	cellular response to acid chemical	218	24	0.000462555	0.0407048									GO:0006793	phosphorus metabolic process	1992	154	0.000257652	0.00618365		GO:0033542	fatty acid beta-oxidation, unsaturated, even number	3	3	0.000440114	0.0110028
GO:0072329	monocarboxylic acid catabolic process	193	22	0.00048606	0.040343									GO:0052542	defense response by callose deposition	23	7	0.000244274	0.00610685		GO:0046401	lipopolysaccharide core region metabolic process	3	3	0.000440114	0.0110028
GO:0009267	cellular response to starvation	97	14	0.000491828	0.0403299									GO:0010224	response to UV-B	54	11	0.000243529	0.00608823		GO:0015711	organic anion transport	141	23	0.000416722	0.0108348
GO:0046942	carboxylic acid transport	219	24	0.000494289	0.0395431									GO:0009723	response to ethylene	111	17	0.000242261	0.00605652		GO:0010135	ureide metabolic process	6	4	0.000442864	0.0106287
GO:0006428	isoleucyl-tRNA aminoacylation	8	4	0.000431018	0.0387916									GO:1901565	organonitrogen compound catabolic process	142	20	0.000231174	0.00577935		GO:0010136	ureide catabolic process	6	4	0.000442864	0.0106287
GO:0006750	glutathione biosynthetic process	20	6	0.000404757	0.0380472									GO:0010120	camalexin biosynthetic process	3	3	0.000198375	0.00515776		GO:0072330	monocarboxylic acid biosynthetic process	737	82	0.000384849	0.0100061
GO:0019184	nonribosomal peptide biosynthetic process	20	6	0.000404757	0.0372376									GO:0010618	aerenchyma formation	3	3	0.000198375	0.00515776		GO:1901564	organonitrogen compound metabolic process	725	81	0.000366382	0.00952593
GO:0006470	protein dephosphorylation	360	35	0.000320039	0.0307237									GO:0015744	succinate transport	3	3	0.000198375	0.00515776		GO:0009415	response to water	184	28	0.000347798	0.00939056
GO:0043039	tRNA aminoacylation	317	32	0.000291931	0.0286093									GO:0071422	succinate transmembrane transport	3	3	0.000198375	0.00515776		GO:0042256	mature ribosome assembly	14	6	0.00033981	0.00917488
GO:0043038	amino acid activation	275	29	0.000265478	0.0284062									GO:0046401	lipopolysaccharide core region metabolic process	3	3	0.000198375	0.00515776		GO:0010118	stomatal movement	30	9	0.00027775	0.00749926
GO:0006986	response to unfolded protein	61	11	0.000277193	0.0277193									GO:0009244	lipopolysaccharide core region biosynthetic process	3	3	0.000198375	0.00515776		GO:0043090	amino acid import	24	8	0.000270581	0.00730569
GO:0009651	response to salt stress	275	29	0.000265478	0.0276097									GO:0019418	sulfide oxidation	3	3	0.000198375	0.00495938		GO:0036293	response to decreased oxygen levels	36	10	0.000259132	0.00699655
GO:0009062	fatty acid catabolic process	185	22	0.000269223	0.0274608									GO:0019424	sulfide oxidation, using siroheme sulfite reductase	3	3	0.000198375	0.00495938		GO:1901071	glucosamine-containing compound metabolic process	86	17	0.000231758	0.00648921
GO:0030968	endoplasmic reticulum unfolded protein response	60	11	0.000238311	0.0274058									GO:0052317	camalexin metabolic process	3	3	0.000198375	0.00495938		GO:0008219	cell death	49	12	0.000239009	0.00645323
GO:0015937	coenzyme A biosynthetic process	18	6	0.000212082	0.0271466									GO:0009056	catabolic process	463	47	0.000182036	0.00491497		GO:0006450	regulation of translational fidelity	42	11	0.000228296	0.00639229
GO:0034620	cellular response to unfolded protein	60	11	0.000238311	0.0266908									GO:0043450	alkene biosynthetic process	36	9	0.000172784	0.00483796		GO:0043436	oxoacid metabolic process	321	43	0.000225256	0.00630716
GO:0034033	purine nucleoside bisphosphate biosynthetic process	18	6	0.000212082	0.0265103									GO:0009693	ethylene biosynthetic process	36	9	0.000172784	0.00483796		GO:0042401	cellular biogenic amine biosynthetic process	135	23	0.000218117	0.00610727
GO:0035967	cellular response to topologically incorrect protein	60	11	0.000238311	0.0262142									GO:0070482	response to oxygen levels	36	9	0.000172784	0.00483796		GO:0009095	aromatic amino acid family biosynthetic process, prephenate pathway	29	9	0.000208445	0.00583646
GO:0007154	cell communication	1208	92	0.000196727	0.025968									GO:0036293	response to decreased oxygen levels	36	9	0.000172784	0.00483796		GO:0015849	organic acid transport	55	13	0.000195522	0.00567014
GO:0034030	ribonucleoside bisphosphate biosynthetic process	18	6	0.000212082	0.0258741									GO:0009816	defense response to bacterium, incompatible interaction	22	7	0.000178926	0.00483099		GO:0043900	regulation of multi-organism process	85	17	0.000199982	0.00559948
GO:0033866	nucleoside bisphosphate biosynthetic process	18	6	0.000212082	0.0250257									GO:0010260	organ senescence	52	11	0.000171121	0.0047914		GO:0006032	chitin catabolic process	84	17	0.000172067	0.00516202
GO:0009414	response to water deprivation	155	20	0.000168468	0.0244279									GO:2000377	regulation of reactive oxygen species metabolic process	79	14	0.000177154	0.00478316		GO:0006030	chitin metabolic process	84	17	0.000172067	0.00498995
GO:0018315	molybdenum incorporation into molybdenum-molybdopterin complex	3	3	0.000140394	0.0242881									GO:0043449	cellular alkene metabolic process	36	9	0.000172784	0.00466518		GO:0006026	aminoglycan catabolic process	84	17	0.000172067	0.00498995
GO:0006970	response to osmotic stress	321	33	0.000169529	0.0239036									GO:0009692	ethylene metabolic process	36	9	0.000172784	0.00466518		GO:0046348	amino sugar catabolic process	84	17	0.000172067	0.00498995
GO:0061025	membrane fusion	40	9	0.000172762	0.0234956									GO:1900674	olefin biosynthetic process	36	9	0.000172784	0.00466518		GO:1901072	glucosamine-containing compound catabolic process	84	17	0.000172067	0.00498995
GO:0042040	metal incorporation into metallo-molybdopterin complex	3	3	0.000140394	0.0234457									GO:0009063	cellular amino acid catabolic process	126	19	0.000132825	0.0037191		GO:0098542	defense response to other organism	445	56	0.000156428	0.00469283
GO:0009244	lipopolysaccharide core region biosynthetic process	3	3	0.000140394	0.0226034									GO:0001666	response to hypoxia	34	9	0.000107022	0.00310365		GO:0001666	response to hypoxia	34	10	0.000153859	0.00461577
GO:0016311	dephosphorylation	705	60	0.000150525	0.0225787									GO:0023014	signal transduction by protein phosphorylation	177	24	0.000106745	0.00309561		GO:0006984	ER-nucleus signaling pathway	17	7	0.000144201	0.00432603
GO:0046401	lipopolysaccharide core region metabolic process	3	3	0.000140394	0.021761									GO:1902578	single-organism localization	3136	233	9.55548e-05	0.00277109		GO:0006749	glutathione metabolic process	40	11	0.000142064	0.00426193
GO:0019752	carboxylic acid metabolic process	774	65	0.000120405	0.0216729									GO:0006595	polyamine metabolic process	65	13	8.34335e-05	0.00241957		GO:0009816	defense response to bacterium, incompatible interaction	22	8	0.000135028	0.00418586
GO:0006865	amino acid transport	198	24	0.000108318	0.0203638									GO:0019748	secondary metabolic process	207	27	8.08208e-05	0.0023438		GO:0046942	carboxylic acid transport	219	33	0.00013265	0.00411214
GO:0006418	tRNA aminoacylation for protein translation	299	32	0.000100567	0.0197111									GO:0008610	lipid biosynthetic process	882	80	7.43002e-05	0.00222901		GO:0006970	response to osmotic stress	321	44	0.000113908	0.00353115
GO:0006099	tricarboxylic acid cycle	115	17	9.57759e-05	0.0196341									GO:0090150	establishment of protein localization to membrane	173	24	7.42246e-05	0.00222674		GO:0010260	organ senescence	52	13	0.000106098	0.00328902
GO:0055075	potassium ion homeostasis	22	7	8.70394e-05	0.0186264									GO:0010583	response to cyclopentenone	32	9	6.36356e-05	0.00190907		GO:0044248	cellular catabolic process	417	54	9.70956e-05	0.00310706
GO:0006793	phosphorus metabolic process	1992	143	7.22829e-05	0.0162637									GO:0044765	single-organism transport	3783	277	5.85261e-05	0.00175578		GO:0034976	response to endoplasmic reticulum stress	162	27	9.58356e-05	0.00306674
GO:0044242	cellular lipid catabolic process	189	24	5.17129e-05	0.012256									GO:0046217	indole phytoalexin metabolic process	5	4	5.5126e-05	0.00170891		GO:0010583	response to cyclopentenone	32	10	8.71421e-05	0.00278855
GO:0006972	hyperosmotic response	88	15	4.60247e-05	0.0115062									GO:0052315	phytoalexin biosynthetic process	5	4	5.5126e-05	0.00170891		GO:0015696	ammonium transport	38	11	8.52199e-05	0.00272704
GO:0031669	cellular response to nutrient levels	108	17	4.26759e-05	0.0113091									GO:0009700	indole phytoalexin biosynthetic process	5	4	5.5126e-05	0.00170891		GO:0009094	L-phenylalanine biosynthetic process	26	9	8.01704e-05	0.00264562
GO:0006101	citrate metabolic process	117	18	3.52581e-05	0.0105774									GO:0072657	protein localization to membrane	170	24	5.59813e-05	0.00167944		GO:1902223	erythrose 4-phosphate/phosphoenolpyruvate family amino acid biosynthetic process	26	9	8.01704e-05	0.00264562
GO:0055065	metal ion homeostasis	58	12	3.64308e-05	0.0102735									GO:0009074	aromatic amino acid family catabolic process	107	18	4.63207e-05	0.00148226		GO:0046482	para-aminobenzoic acid metabolic process	26	9	8.01704e-05	0.00256545
GO:0048544	recognition of pollen	253	30	2.47606e-05	0.00930998									GO:0071705	nitrogen compound transport	603	60	4.62341e-05	0.00147949		GO:0006022	aminoglycan metabolic process	94	19	7.4683e-05	0.00246454
GO:0009875	pollen-pistil interaction	255	30	2.87688e-05	0.00926355									GO:0015696	ammonium transport	38	10	4.70854e-05	0.00145965		GO:0023014	signal transduction by protein phosphorylation	177	29	7.41491e-05	0.00244692
GO:0008037	cell recognition	253	30	2.47606e-05	0.00859192									GO:0019439	aromatic compound catabolic process	189	26	4.40999e-05	0.0014112		GO:0036065	fucosylation	64	15	7.18522e-05	0.00244297
GO:0042538	hyperosmotic salinity response	46	11	1.81368e-05	0.00743608									GO:0043090	amino acid import	24	8	4.20664e-05	0.00134612		GO:0002376	immune system process	101	20	6.63083e-05	0.00225448
GO:0016036	cellular response to phosphate starvation	61	13	1.24206e-05	0.00560168									GO:0010310	regulation of hydrogen peroxide metabolic process	69	14	3.80707e-05	0.00125633		GO:0043207	response to external biotic stimulus	125	23	6.56317e-05	0.00223148
GO:0008150	biological_process	15108	896	3.90343e-06	0.00195562									GO:0005991	trehalose metabolic process	69	14	3.80707e-05	0.00121826		GO:0042221	response to chemical	727	85	5.86184e-05	0.00199302
GO:0006914	autophagy	96	22	3.35976e-09	1.89491e-06									GO:0006612	protein targeting to membrane	196	27	3.10395e-05	0.0010243		GO:0016998	cell wall macromolecule catabolic process	92	19	5.49103e-05	0.00192186
GO:0006200	obsolete ATP catabolic process	796	84	9.16815e-10	5.90429e-07									GO:0048523	negative regulation of cellular process	113	19	2.90742e-05	0.000959449		GO:0009755	hormone-mediated signaling pathway	508	64	5.42673e-05	0.00189935
GO:0044267	cellular protein metabolic process	8820	604	4.45606e-13	3.35095e-10									GO:1901576	organic substance biosynthetic process	1339	115	2.66345e-05	0.00087894		GO:0070482	response to oxygen levels	36	11	4.9046e-05	0.00171661
GO:0016310	phosphorylation	5925	495	1.43513e-26	1.29448e-23									GO:1901617	organic hydroxy compound biosynthetic process	260	33	2.46961e-05	0.000839666		GO:0010033	response to organic substance	882	100	4.73172e-05	0.00170342
GO:0006464	cellular protein modification process	6315	526	5.47942e-28	6.18079e-25									GO:1902222	erythrose 4-phosphate/phosphoenolpyruvate family amino acid catabolic process	50	12	2.31275e-05	0.000786335		GO:0009414	response to water deprivation	155	27	4.38503e-05	0.00157861
GO:0006796	phosphate-containing compound metabolic process	6805	563	2.56481e-29	5.78877e-26									GO:0006559	L-phenylalanine catabolic process	50	12	2.31275e-05	0.000786335		GO:0043039	tRNA aminoacylation	317	45	4.14231e-05	0.00149123
GO:0036211	protein modification process	5907	504	3.77226e-29	5.67349e-26									GO:0006520	cellular amino acid metabolic process	679	67	2.26402e-05	0.000769767		GO:0006793	phosphorus metabolic process	1992	200	3.91758e-05	0.0014495
GO:0006468	protein phosphorylation	4904	449	1.7967e-32	8.11029e-29									GO:0071407	cellular response to organic cyclic compound	83	16	2.14624e-05	0.000751185		GO:0055085	transmembrane transport	2450	240	3.55993e-05	0.00131717
														GO:1901607	alpha-amino acid biosynthetic process	622	63	1.78167e-05	0.000623583		GO:0009407	toxin catabolic process	74	17	3.20589e-05	0.00121824
														GO:0098542	defense response to other organism	445	49	1.74991e-05	0.000612468		GO:0009404	toxin metabolic process	74	17	3.20589e-05	0.00118618
														GO:0080134	regulation of response to stress	199	28	1.50723e-05	0.000542603		GO:0090487	secondary metabolite catabolic process	74	17	3.20589e-05	0.00118618
														GO:0009737	response to abscisic acid	253	33	1.40601e-05	0.000506164		GO:0043038	amino acid activation	275	41	2.86204e-05	0.00108757
														GO:0015854	guanine transport	7	5	1.28138e-05	0.00047411		GO:0009737	response to abscisic acid	253	39	2.06063e-05	0.000783041
														GO:0015853	adenine transport	7	5	1.28138e-05	0.000461296		GO:0072488	ammonium transmembrane transport	27	10	1.62202e-05	0.000632588
														GO:0042401	cellular biogenic amine biosynthetic process	135	22	1.18717e-05	0.000439254		GO:0032870	cellular response to hormone stimulus	488	64	1.59298e-05	0.000621263
														GO:0010225	response to UV-C	4	4	1.15644e-05	0.000427883		GO:0032787	monocarboxylic acid metabolic process	1510	160	1.52225e-05	0.000593677
														GO:0043207	response to external biotic stimulus	125	21	1.14911e-05	0.000425172		GO:0071407	cellular response to organic cyclic compound	83	19	1.18928e-05	0.000475713
														GO:0046482	para-aminobenzoic acid metabolic process	26	9	9.75328e-06	0.000370625		GO:0009073	aromatic amino acid family biosynthetic process	186	32	1.18717e-05	0.000474868
														GO:0009699	phenylpropanoid biosynthetic process	86	17	8.45801e-06	0.000321405		GO:0046219	indolalkylamine biosynthetic process	49	14	1.12402e-05	0.00046085
														GO:1901362	organic cyclic compound biosynthetic process	999	93	7.4978e-06	0.000292414		GO:0000162	tryptophan biosynthetic process	49	14	1.12402e-05	0.00046085
														GO:0009627	systemic acquired resistance	151	24	7.57463e-06	0.000287836		GO:0006418	tRNA aminoacylation for protein translation	299	45	9.45688e-06	0.000387732
														GO:0010942	positive regulation of cell death	10	6	6.7218e-06	0.00026215		GO:0006520	cellular amino acid metabolic process	679	84	8.43826e-06	0.000354407
														GO:0044248	cellular catabolic process	417	48	6.58003e-06	0.000256621		GO:0033865	nucleoside bisphosphate metabolic process	12	7	8.25974e-06	0.000346909
														GO:0031347	regulation of defense response	200	29	5.93449e-06	0.000237379		GO:0006865	amino acid transport	198	34	6.73659e-06	0.000289673
														GO:0000162	tryptophan biosynthetic process	49	13	3.20189e-06	0.000131277		GO:0006750	glutathione biosynthetic process	20	9	6.56061e-06	0.000288667
														GO:0046219	indolalkylamine biosynthetic process	49	13	3.20189e-06	0.000128076		GO:0015936	coenzyme A metabolic process	30	11	6.83773e-06	0.000287185
														GO:0009581	detection of external stimulus	23	9	2.9935e-06	0.000122733		GO:0019184	nonribosomal peptide biosynthetic process	20	9	6.56061e-06	0.000282106
														GO:0006984	ER-nucleus signaling pathway	17	8	2.0106e-06	8.24345e-05		GO:0009856	pollination	368	53	6.04879e-06	0.000266147
														GO:0009698	phenylpropanoid metabolic process	130	23	1.81027e-06	7.60313e-05		GO:0006612	protein targeting to membrane	196	34	5.36663e-06	0.000241498
														GO:0009696	salicylic acid metabolic process	85	18	1.64226e-06	6.8975e-05		GO:0033875	ribonucleoside bisphosphate metabolic process	46	14	4.96352e-06	0.000233285
														GO:0009697	salicylic acid biosynthetic process	85	18	1.64226e-06	6.8975e-05		GO:0034032	purine nucleoside bisphosphate metabolic process	46	14	4.96352e-06	0.000233285
														GO:0044036	cell wall macromolecule metabolic process	148	25	1.597e-06	6.86709e-05		GO:0042430	indole-containing compound metabolic process	100	22	5.04638e-06	0.000232133
														GO:0072488	ammonium transmembrane transport	27	10	1.51786e-06	6.52678e-05		GO:0009719	response to endogenous stimulus	680	85	5.0321e-06	0.000231477
														GO:1901136	carbohydrate derivative catabolic process	101	20	1.3647e-06	6.0047e-05		GO:0018958	phenol-containing compound metabolic process	100	22	5.04638e-06	0.000227087
														GO:0045088	regulation of innate immune response	137	24	1.31119e-06	5.76926e-05		GO:0009617	response to bacterium	211	36	4.27887e-06	0.000205386
														GO:1901698	response to nitrogen compound	163	27	9.28283e-07	4.17727e-05		GO:1901700	response to oxygen-containing compound	605	78	3.89287e-06	0.000186858
														GO:0050776	regulation of immune response	134	24	8.6783e-07	3.90524e-05		GO:0006568	tryptophan metabolic process	112	24	3.13382e-06	0.000153557
														GO:0034976	response to endoplasmic reticulum stress	162	27	8.19813e-07	3.77114e-05		GO:0033037	polysaccharide localization	28	11	3.10068e-06	0.000151933
														GO:0006810	transport	5835	426	7.71777e-07	3.55018e-05		GO:0009581	detection of external stimulus	23	10	2.9203e-06	0.000146015
														GO:0010243	response to organonitrogen compound	106	21	7.44598e-07	3.49961e-05		GO:0009595	detection of biotic stimulus	50	15	2.80574e-06	0.000143093
														GO:0071396	cellular response to lipid	132	24	6.53848e-07	3.20386e-05		GO:0051606	detection of stimulus	50	15	2.80574e-06	0.000140287
														GO:0051606	detection of stimulus	50	14	6.57539e-07	3.15619e-05		GO:0042742	defense response to bacterium	182	33	2.7356e-06	0.000139516
														GO:0009595	detection of biotic stimulus	50	14	6.57539e-07	3.15619e-05		GO:0009723	response to ethylene	111	24	2.65271e-06	0.000137941
														GO:0044699	single-organism process	14463	968	6.64479e-07	3.12305e-05		GO:0009700	indole phytoalexin biosynthetic process	5	5	2.54435e-06	0.000137395
														GO:0009862	systemic acquired resistance, salicylic acid mediated signaling pathway	88	19	6.22206e-07	3.04881e-05		GO:0046217	indole phytoalexin metabolic process	5	5	2.54435e-06	0.000134851
														GO:0036065	fucosylation	64	16	5.82269e-07	2.91135e-05		GO:0052315	phytoalexin biosynthetic process	5	5	2.54435e-06	0.000134851
														GO:0000165	MAPK cascade	113	22	5.61269e-07	2.86247e-05		GO:0048585	negative regulation of response to stimulus	156	30	2.19661e-06	0.000120814
														GO:0080135	regulation of cellular response to stress	131	24	5.66137e-07	2.83069e-05		GO:0007154	cell communication	1208	137	2.14147e-06	0.000117781
														GO:0006725	cellular aromatic compound metabolic process	681	73	5.17139e-07	2.63741e-05		GO:0006721	terpenoid metabolic process	43	14	2.01658e-06	0.000114945
														GO:0097306	cellular response to alcohol	129	24	4.22277e-07	2.23807e-05		GO:0046189	phenol-containing compound biosynthetic process	95	22	2.051e-06	0.000114856
														GO:1901071	glucosamine-containing compound metabolic process	86	19	4.26618e-07	2.21842e-05		GO:0016036	cellular response to phosphate starvation	61	17	1.94425e-06	0.000110822
														GO:0060548	negative regulation of cell death	70	17	4.08401e-07	2.20536e-05		GO:0031669	cellular response to nutrient levels	108	24	1.58518e-06	9.19407e-05
														GO:0006022	aminoglycan metabolic process	94	20	4.08955e-07	2.16746e-05		GO:0009697	salicylic acid biosynthetic process	85	21	1.13009e-06	6.78053e-05
														GO:0010200	response to chitin	102	21	3.80233e-07	2.09128e-05		GO:0009696	salicylic acid metabolic process	85	21	1.13009e-06	6.66752e-05
														GO:0048585	negative regulation of response to stimulus	156	27	3.78914e-07	2.08403e-05		GO:0009627	systemic acquired resistance	151	30	1.08213e-06	6.601e-05
														GO:0009095	aromatic amino acid family biosynthetic process, prephenate pathway	29	11	3.40296e-07	1.90566e-05		GO:0048523	negative regulation of cellular process	113	25	1.05898e-06	6.45977e-05
														GO:0009751	response to salicylic acid	61	16	2.85665e-07	1.74255e-05		GO:0090150	establishment of protein localization to membrane	173	33	8.50554e-07	5.35849e-05
														GO:0006032	chitin catabolic process	84	19	2.88742e-07	1.73245e-05		GO:0051707	response to other organism	428	62	8.58324e-07	5.32161e-05
														GO:1901072	glucosamine-containing compound catabolic process	84	19	2.88742e-07	1.70358e-05		GO:0009267	cellular response to starvation	97	23	7.79445e-07	4.98845e-05
														GO:0046348	amino sugar catabolic process	84	19	2.88742e-07	1.6747e-05		GO:0071396	cellular response to lipid	132	28	6.14537e-07	3.99449e-05
														GO:0006026	aminoglycan catabolic process	84	19	2.88742e-07	1.64583e-05		GO:0072657	protein localization to membrane	170	33	5.6278e-07	3.71435e-05
														GO:0006030	chitin metabolic process	84	19	2.88742e-07	1.64583e-05		GO:0042435	indole-containing compound biosynthetic process	102	24	5.26803e-07	3.52958e-05
														GO:0018958	phenol-containing compound metabolic process	100	21	2.67719e-07	1.63309e-05		GO:0009862	systemic acquired resistance, salicylic acid mediated signaling pathway	88	22	5.08871e-07	3.46032e-05
														GO:0043069	negative regulation of programmed cell death	60	16	2.2281e-07	1.38142e-05		GO:0050832	defense response to fungus	169	33	4.89042e-07	3.37439e-05
														GO:0072330	monocarboxylic acid biosynthetic process	737	79	1.81274e-07	1.14203e-05		GO:0042594	response to starvation	101	24	4.3407e-07	3.03849e-05
														GO:0009814	defense response, incompatible interaction	198	32	1.72094e-07	1.13582e-05		GO:0097306	cellular response to alcohol	129	28	3.74096e-07	2.65608e-05
														GO:0050832	defense response to fungus	169	29	1.7303e-07	1.12469e-05		GO:0042537	benzene-containing compound metabolic process	167	33	3.67713e-07	2.64753e-05
														GO:0019752	carboxylic acid metabolic process	774	82	1.75313e-07	1.12201e-05		GO:0031348	negative regulation of defense response	114	26	3.47495e-07	2.57146e-05
														GO:0032787	monocarboxylic acid metabolic process	1510	138	1.58232e-07	1.06015e-05		GO:0006470	protein dephosphorylation	360	56	2.84813e-07	2.1361e-05
														GO:0006720	isoprenoid metabolic process	131	25	1.47089e-07	1.0002e-05		GO:0006586	indolalkylamine metabolic process	98	24	2.38374e-07	1.81164e-05
														GO:0010363	regulation of plant-type hypersensitive response	122	24	1.42994e-07	9.8666e-06		GO:0016311	dephosphorylation	705	93	1.75951e-07	1.35482e-05
														GO:0009620	response to fungus	236	36	1.35516e-07	9.48615e-06		GO:0052545	callose localization	31	13	1.56916e-07	1.23964e-05
														GO:0055114	oxidation-reduction process	7830	561	1.28688e-07	9.13688e-06		GO:0048583	regulation of response to stimulus	461	68	1.32276e-07	1.05821e-05
														GO:0006568	tryptophan metabolic process	112	23	1.13663e-07	8.18373e-06		GO:0080134	regulation of response to stress	199	38	1.28039e-07	1.04992e-05
														GO:0006576	cellular biogenic amine metabolic process	138	26	1.09438e-07	8.0984e-06		GO:0006972	hyperosmotic response	88	23	1.17921e-07	9.78744e-06
														GO:0046189	phenol-containing compound biosynthetic process	95	21	1.06262e-07	7.96968e-06		GO:0009814	defense response, incompatible interaction	198	38	1.11739e-07	9.49782e-06
														GO:0009094	L-phenylalanine biosynthetic process	26	11	8.94796e-08	6.88993e-06		GO:0009751	response to salicylic acid	61	19	7.01754e-08	6.03508e-06
														GO:1902223	erythrose 4-phosphate/phosphoenolpyruvate family amino acid biosynthetic process	26	11	8.94796e-08	6.80045e-06		GO:0019752	carboxylic acid metabolic process	774	102	4.85733e-08	4.3716e-06
														GO:0006721	terpenoid metabolic process	43	14	8.09331e-08	6.47465e-06		GO:0031347	regulation of defense response	200	39	4.9146e-08	4.32485e-06
														GO:0010941	regulation of cell death	145	27	8.10655e-08	6.40417e-06		GO:0006720	isoprenoid metabolic process	131	30	4.10849e-08	3.77981e-06
														GO:0009856	pollination	368	49	7.34385e-08	6.02196e-06		GO:0006576	cellular biogenic amine metabolic process	138	31	3.96609e-08	3.72813e-06
														GO:0002376	immune system process	101	22	7.06011e-08	6.00109e-06		GO:0009611	response to wounding	158	34	2.80985e-08	2.69746e-06
														GO:0007154	cell communication	1208	117	7.18735e-08	5.9655e-06		GO:0042538	hyperosmotic salinity response	46	17	1.91188e-08	1.87365e-06
														GO:0009867	jasmonic acid mediated signaling pathway	115	24	4.39332e-08	3.95399e-06		GO:0000165	MAPK cascade	113	28	1.86807e-08	1.86807e-06
														GO:0071395	cellular response to jasmonic acid stimulus	115	24	4.39332e-08	3.86612e-06		GO:0010941	regulation of cell death	145	33	1.04583e-08	1.06674e-06
														GO:0055085	transmembrane transport	2450	208	4.43227e-08	3.81175e-06		GO:0045088	regulation of innate immune response	137	32	8.88221e-09	9.2375e-07
														GO:0043067	regulation of programmed cell death	140	27	3.7853e-08	3.55818e-06		GO:0009867	jasmonic acid mediated signaling pathway	115	29	6.8345e-09	7.51795e-07
														GO:0031348	negative regulation of defense response	114	24	3.67951e-08	3.53233e-06		GO:0071395	cellular response to jasmonic acid stimulus	115	29	6.8345e-09	7.31291e-07
														GO:0009611	response to wounding	158	29	3.8084e-08	3.50373e-06		GO:0050776	regulation of immune response	134	32	4.98226e-09	5.58013e-07
														GO:0019438	aromatic compound biosynthetic process	658	75	3.12485e-08	3.06236e-06		GO:0071215	cellular response to abscisic acid stimulus	106	28	4.04329e-09	4.77108e-07
														GO:0042742	defense response to bacterium	182	32	2.26327e-08	2.26327e-06		GO:0043067	regulation of programmed cell death	140	33	4.11021e-09	4.72674e-07
														GO:0042435	indole-containing compound biosynthetic process	102	23	1.80004e-08	1.83604e-06		GO:0002679	respiratory burst involved in defense response	24	13	3.1584e-09	3.948e-07
														GO:0051707	response to other organism	428	56	1.67551e-08	1.74253e-06		GO:0045730	respiratory burst	24	13	3.1584e-09	3.85325e-07
														GO:0046394	carboxylic acid biosynthetic process	991	103	1.35607e-08	1.45099e-06		GO:0080135	regulation of cellular response to stress	131	32	2.73709e-09	3.50347e-07
														GO:0042430	indole-containing compound metabolic process	100	23	1.20601e-08	1.32662e-06		GO:0009863	salicylic acid mediated signaling pathway	123	31	2.13016e-09	3.00352e-07
														GO:0006586	indolalkylamine metabolic process	98	23	7.98556e-09	9.18339e-07		GO:0009072	aromatic amino acid family metabolic process	339	59	2.19936e-09	2.90315e-07
														GO:0071215	cellular response to abscisic acid stimulus	106	24	8.16386e-09	9.14352e-07		GO:0071446	cellular response to salicylic acid stimulus	123	31	2.13016e-09	2.89701e-07
														GO:0009738	abscisic acid-activated signaling pathway	102	24	3.60824e-09	4.25772e-07		GO:0010363	regulation of plant-type hypersensitive response	122	31	1.71831e-09	2.49155e-07
														GO:0006855	drug transmembrane transport	273	43	3.27576e-09	4.19297e-07		GO:0052542	defense response by callose deposition	23	13	1.55692e-09	2.41322e-07
														GO:0015893	drug transport	273	43	3.27576e-09	4.0947e-07		GO:0009738	abscisic acid-activated signaling pathway	102	28	1.56916e-09	2.35374e-07
														GO:0042493	response to drug	273	43	3.27576e-09	3.99642e-07		GO:0009620	response to fungus	236	47	1.08667e-09	1.74954e-07
														GO:0015711	organic anion transport	141	29	2.59651e-09	3.42739e-07		GO:0006855	drug transmembrane transport	273	52	7.71477e-10	1.38866e-07
														GO:0002679	respiratory burst involved in defense response	24	12	2.13605e-09	3.09728e-07		GO:0015893	drug transport	273	52	7.71477e-10	1.33466e-07
														GO:0045730	respiratory burst	24	12	2.13605e-09	3.01184e-07		GO:0042493	response to drug	273	52	7.71477e-10	1.28837e-07
														GO:0016998	cell wall macromolecule catabolic process	92	23	2.14752e-09	2.92063e-07		GO:0009875	pollen-pistil interaction	255	50	5.73542e-10	1.07826e-07
														GO:0015849	organic acid transport	55	18	1.05527e-09	1.5829e-07		GO:0048544	recognition of pollen	253	50	4.31408e-10	8.84387e-08
														GO:0006986	response to unfolded protein	61	19	9.47273e-10	1.46827e-07		GO:0008037	cell recognition	253	50	4.31408e-10	8.45561e-08
														GO:0030968	endoplasmic reticulum unfolded protein response	60	19	6.90067e-10	1.24212e-07		GO:0009753	response to jasmonic acid	134	34	2.99986e-10	6.4197e-08
														GO:0009753	response to jasmonic acid	134	29	7.42976e-10	1.19619e-07		GO:0060548	negative regulation of cell death	70	24	1.48202e-10	3.33455e-08
														GO:0034620	cellular response to unfolded protein	60	19	6.90067e-10	1.19382e-07		GO:0006986	response to unfolded protein	61	23	3.83598e-11	9.09127e-09
														GO:0035967	cellular response to topologically incorrect protein	60	19	6.90067e-10	1.15241e-07		GO:0043069	negative regulation of programmed cell death	60	23	2.57573e-11	7.7272e-09
														GO:0009617	response to bacterium	211	38	5.68324e-10	1.06845e-07		GO:0030968	endoplasmic reticulum unfolded protein response	60	23	2.57573e-11	7.26357e-09
														GO:0009863	salicylic acid mediated signaling pathway	123	28	4.2332e-10	8.67807e-08		GO:0034620	cellular response to unfolded protein	60	23	2.57573e-11	6.82569e-09
														GO:0071446	cellular response to salicylic acid stimulus	123	28	4.2332e-10	8.29708e-08		GO:0035967	cellular response to topologically incorrect protein	60	23	2.57573e-11	6.43933e-09
														GO:0009073	aromatic amino acid family biosynthetic process	186	36	2.0197e-10	4.54433e-08		GO:1901701	cellular response to oxygen-containing compound	166	41	1.1975e-11	3.85596e-09
														GO:0006200	obsolete ATP catabolic process	796	93	2.08296e-10	4.45754e-08		GO:0006200	obsolete ATP catabolic process	796	117	6.63755e-12	2.49572e-09
														GO:0044267	cellular protein metabolic process	8820	652	6.23332e-11	1.4773e-08		GO:0010243	response to organonitrogen compound	106	32	6.93193e-12	2.40538e-09
														GO:1901701	cellular response to oxygen-containing compound	166	35	2.98924e-11	9.62535e-09		GO:0010200	response to chitin	102	32	2.17423e-12	8.91435e-10
														GO:0006558	L-phenylalanine metabolic process	76	23	3.23612e-11	9.12585e-09		GO:0071229	cellular response to acid chemical	218	50	1.47537e-12	6.65392e-10
														GO:0071229	cellular response to acid chemical	218	41	2.99583e-11	8.98749e-09		GO:1901698	response to nitrogen compound	163	44	7.60313e-14	3.80917e-11
														GO:0046942	carboxylic acid transport	219	41	3.47904e-11	8.69761e-09		GO:0008150	biological_process	15108	1391	1.92284e-16	1.08448e-13
														GO:1902221	erythrose 4-phosphate/phosphoenolpyruvate family amino acid metabolic process	76	23	3.23612e-11	8.57571e-09		GO:0044267	cellular protein metabolic process	8820	890	9.63715e-20	6.20632e-17
														GO:0009875	pollen-pistil interaction	255	46	8.81774e-12	3.05976e-09		GO:0008152	metabolic process	21978	2012	1.06092e-24	7.97808e-22
														GO:0042537	benzene-containing compound metabolic process	167	36	7.97958e-12	3.00032e-09		GO:0006464	cellular protein modification process	6315	811	2.04525e-52	1.84481e-49
														GO:0048544	recognition of pollen	253	46	6.64465e-12	2.99674e-09		GO:0016310	phosphorylation	5925	782	4.16656e-55	4.69988e-52
														GO:0008037	cell recognition	253	46	6.64465e-12	2.7243e-09		GO:0036211	protein modification process	5907	786	7.54147e-57	1.13424e-53
														GO:0006865	amino acid transport	198	40	5.0572e-12	2.53366e-09		GO:0006796	phosphate-containing compound metabolic process	6805	890	1.52991e-61	3.45301e-58
														GO:0008150	biological_process	15108	1088	1.98861e-15	1.12158e-12		GO:0006468	protein phosphorylation	4904	727	3.3524e-71	1.51328e-67
														GO:0009072	aromatic amino acid family metabolic process	339	68	3.37187e-19	2.17148e-16
														GO:0008152	metabolic process	21978	1602	1.49558e-27	1.12468e-24
														GO:0006464	cellular protein modification process	6315	585	4.10157e-30	3.69962e-27
														GO:0036211	protein modification process	5907	576	1.64927e-35	1.86037e-32
														GO:0006796	phosphate-containing compound metabolic process	6805	650	1.36184e-37	2.04821e-34
														GO:0016310	phosphorylation	5925	589	9.81689e-39	2.21567e-35
														GO:0006468	protein phosphorylation	4904	546	7.61727e-50	3.43844e-46

## Sheet: Spikelet_2dpi_dn
Spikelets
SUMAI3_2dpi_Down-regulated							FL62R1_2dpi_Down-regulated							Stettler_2dpi_down-regulated							MUCHMORE_2dpi_Down-regulated
	Gene Count:	8811						Gene Count:	7784						Gene Count:	7431						Gene Count:	8102
	Background Gene Count:	72307						Background Gene Count:	72307						Background Gene Count:	72307						Background Gene Count:	72307
GO ID	Description	Total Genes	Matched Gene Counts	P-Value	Corrected P-Value		GO ID	Description	Total Genes	Matched Gene Counts	P-Value	Corrected P-Value		GO ID	Description	Total Genes	Matched Gene Counts	P-Value	Corrected P-Value		GO ID	Description	Total Genes	Matched Gene Counts	P-Value	Corrected P-Value
GO:0042325	regulation of phosphorylation	21	7	0.00977484	0.0684239		GO:0016311	dephosphorylation	705	96	0.0099557	0.0696899		GO:0046341	CDP-diacylglycerol metabolic process	19	6	0.00978691	0.0685084		GO:0048285	organelle fission	290	46	0.00996554	0.0697588
GO:0016125	sterol metabolic process	120	24	0.00967791	0.0677454		GO:0018958	phenol-containing compound metabolic process	100	19	0.00986556	0.0690589		GO:0016024	CDP-diacylglycerol biosynthetic process	19	6	0.00978691	0.0685084		GO:0006817	phosphate ion transport	28	8	0.00977009	0.0683906
GO:0009642	response to light intensity	192	35	0.00965913	0.0676139		GO:0042446	hormone biosynthetic process	135	24	0.00950457	0.066532		GO:0005996	monosaccharide metabolic process	187	30	0.00943194	0.0660236		GO:0007059	chromosome segregation	130	24	0.00960436	0.0672305
GO:0009743	response to carbohydrate	145	28	0.00900323	0.0630226		GO:0048764	trichoblast maturation	53	12	0.00947734	0.0663414		GO:0008033	tRNA processing	258	39	0.00941838	0.0659286		GO:0072528	pyrimidine-containing compound biosynthetic process	230	38	0.00953765	0.0667636
GO:0006066	alcohol metabolic process	171	32	0.00885297	0.0619708		GO:0018208	peptidyl-proline modification	164	28	0.0094294	0.0660058		GO:0009615	response to virus	104	19	0.00932492	0.0652745		GO:0006714	sesquiterpenoid metabolic process	51	12	0.00941727	0.0659209
GO:0052546	cell wall pectin metabolic process	16	6	0.00881002	0.0616701		GO:0006308	DNA catabolic process	79	16	0.00932308	0.0652616		GO:0065007	biological regulation	298	44	0.00926298	0.0648409		GO:0048451	petal formation	51	12	0.00941727	0.0659209
GO:0015867	ATP transport	16	6	0.00881002	0.0616701		GO:2000112	regulation of cellular macromolecule biosynthetic process	4367	518	0.00912069	0.0638449		GO:0042762	regulation of sulfur metabolic process	5	3	0.00924701	0.0647291		GO:0016104	triterpenoid biosynthetic process	17	6	0.00816972	0.0653577
GO:0032543	mitochondrial translation	16	6	0.00881002	0.0616701		GO:0010468	regulation of gene expression	4304	511	0.00900133	0.0630093		GO:0031335	regulation of sulfur amino acid metabolic process	5	3	0.00924701	0.0647291		GO:0019742	pentacyclic triterpenoid metabolic process	17	6	0.00816972	0.0653577
GO:0022622	root system development	119	24	0.0087272	0.0610904		GO:0048588	developmental cell growth	113	21	0.00892452	0.0624716		GO:1900911	regulation of olefin biosynthetic process	5	3	0.00924701	0.0647291		GO:0019745	pentacyclic triterpenoid biosynthetic process	17	6	0.00816972	0.0653577
GO:0071365	cellular response to auxin stimulus	217	39	0.00836448	0.0585514		GO:0046854	phosphatidylinositol phosphorylation	120	22	0.00887956	0.0621569		GO:0010364	regulation of ethylene biosynthetic process	5	3	0.00924701	0.0647291		GO:0009583	detection of light stimulus	39	10	0.0092322	0.0646254
GO:0009734	auxin-activated signaling pathway	217	39	0.00836448	0.0585514		GO:0006270	DNA replication initiation	99	19	0.00886434	0.0620504		GO:1905156	negative regulation of photosynthesis	5	3	0.00924701	0.0647291		GO:0010051	xylem and phloem pattern formation	57	13	0.00923029	0.064612
GO:0048831	regulation of shoot system development	299	51	0.00833037	0.0583126		GO:0031122	cytoplasmic microtubule organization	13	5	0.00883716	0.0618601		GO:0080183	response to photooxidative stress	5	3	0.00924701	0.0647291		GO:0042446	hormone biosynthetic process	135	25	0.00802515	0.0642012
GO:1901700	response to oxygen-containing compound	605	94	0.00823151	0.0576206		GO:0010311	lateral root formation	23	7	0.0086162	0.0603134		GO:0055122	response to very low light intensity stimulus	5	3	0.00924701	0.0647291		GO:0048447	sepal morphogenesis	50	12	0.00799973	0.0639979
GO:0044270	cellular nitrogen compound catabolic process	75	17	0.00791864	0.0554305		GO:0010564	regulation of cell cycle process	85	17	0.00853549	0.0597485		GO:0006521	regulation of cellular amino acid metabolic process	9	4	0.00917893	0.0642525		GO:0048453	sepal formation	50	12	0.00799973	0.0639979
GO:0034285	response to disaccharide	142	28	0.00675908	0.0540727		GO:0043288	apocarotenoid metabolic process	40	10	0.0084539	0.0591773		GO:0097502	mannosylation	9	4	0.00917893	0.0642525		GO:0051606	detection of stimulus	50	12	0.00799973	0.0639979
GO:0044275	cellular carbohydrate catabolic process	46	12	0.00767083	0.0536958		GO:1902644	tertiary alcohol metabolic process	40	10	0.0084539	0.0591773		GO:0052386	cell wall thickening	9	4	0.00917893	0.0642525		GO:0009595	detection of biotic stimulus	50	12	0.00799973	0.0639979
GO:0009651	response to salt stress	275	48	0.00668007	0.0534406		GO:0009687	abscisic acid metabolic process	40	10	0.0084539	0.0591773		GO:0052543	callose deposition in cell wall	9	4	0.00917893	0.0642525		GO:0048653	anther development	56	13	0.00791994	0.0633595
GO:0048765	root hair cell differentiation	99	21	0.00762984	0.0534089		GO:0006637	acyl-CoA metabolic process	65	14	0.0084141	0.0588987		GO:0010030	positive regulation of seed germination	9	4	0.00917893	0.0642525		GO:0016053	organic acid biosynthetic process	251	41	0.00887891	0.0621523
GO:0071322	cellular response to carbohydrate stimulus	99	21	0.00762984	0.0534089		GO:0065007	biological regulation	298	46	0.00808234	0.0565764		GO:0046416	D-amino acid metabolic process	9	4	0.00917893	0.0642525		GO:0030243	cellulose metabolic process	271	44	0.00770984	0.0616787
GO:0098781	ncRNA transcription	4	3	0.00657438	0.052595		GO:0048868	pollen tube development	98	19	0.00794646	0.0556252		GO:0007126	meiotic nuclear division	210	33	0.00915864	0.0641105		GO:0007602	phototransduction	38	10	0.00761451	0.0609161
GO:0009303	rRNA transcription	4	3	0.00657438	0.052595		GO:0071669	plant-type cell wall organization or biogenesis	259	41	0.00781857	0.05473		GO:0031050	dsRNA fragmentation	111	20	0.00907208	0.0635046		GO:0009585	red, far-red light phototransduction	38	10	0.00761451	0.0609161
GO:0034219	carbohydrate transmembrane transport	4	3	0.00657438	0.052595		GO:0048589	developmental growth	169	29	0.00779734	0.0545814		GO:0022402	cell cycle process	510	70	0.0079013	0.0632104		GO:0060003	copper ion export	8	4	0.00759364	0.0607492
GO:0043155	negative regulation of photosynthesis, light reaction	4	3	0.00657438	0.052595		GO:0048468	cell development	228	37	0.00749586	0.052471		GO:0007165	signal transduction	1574	191	0.00902074	0.0631452		GO:2000121	regulation of removal of superoxide radicals	8	4	0.00759364	0.0607492
GO:0010205	photoinhibition	4	3	0.00657438	0.052595		GO:0000725	recombinational repair	118	22	0.00728636	0.0510045		GO:0006862	nucleotide transport	55	12	0.00897206	0.0628044		GO:1901668	regulation of superoxide dismutase activity	8	4	0.00759364	0.0607492
GO:0046185	aldehyde catabolic process	4	3	0.00657438	0.052595		GO:0000724	double-strand break repair via homologous recombination	118	22	0.00728636	0.0510045		GO:0046218	indolalkylamine catabolic process	54	12	0.00772096	0.0617676		GO:1900409	positive regulation of cellular response to oxidative stress	8	4	0.00759364	0.0607492
GO:0046292	formaldehyde metabolic process	4	3	0.00657438	0.052595		GO:0006354	DNA-templated transcription, elongation	104	20	0.00721649	0.0505154		GO:0006569	tryptophan catabolic process	54	12	0.00772096	0.0617676		GO:1901033	positive regulation of response to reactive oxygen species	8	4	0.00759364	0.0607492
GO:0046294	formaldehyde catabolic process	4	3	0.00657438	0.052595		GO:0008283	cell proliferation	132	24	0.00720438	0.0504307		GO:0010228	vegetative to reproductive phase transition of meristem	354	51	0.00872065	0.0610445		GO:2000379	positive regulation of reactive oxygen species metabolic process	8	4	0.00759364	0.0607492
GO:0010088	phloem development	4	3	0.00657438	0.052595		GO:0006108	malate metabolic process	51	12	0.0068994	0.0482958		GO:0044270	cellular nitrogen compound catabolic process	75	15	0.00866205	0.0606343		GO:1904833	positive regulation of removal of superoxide radicals	8	4	0.00759364	0.0607492
GO:0046246	terpene biosynthetic process	4	3	0.00657438	0.052595		GO:0048451	petal formation	51	12	0.0068994	0.0482958		GO:0048441	petal development	75	15	0.00866205	0.0606343		GO:1901671	positive regulation of superoxide dismutase activity	8	4	0.00759364	0.0607492
GO:0016120	carotene biosynthetic process	4	3	0.00657438	0.052595		GO:0006869	lipid transport	257	41	0.00685943	0.048016		GO:0030091	protein repair	35	9	0.00751002	0.0600801		GO:0008033	tRNA processing	258	42	0.00865887	0.0606121
GO:0071241	cellular response to inorganic substance	4	3	0.00657438	0.052595		GO:0022615	protein to membrane docking	17	6	0.00671744	0.0470221		GO:0050896	response to stimulus	3698	424	0.00852545	0.0596781		GO:0046189	phenol-containing compound biosynthetic process	95	19	0.00858961	0.0601273
GO:0006768	biotin metabolic process	4	3	0.00657438	0.052595		GO:0016560	protein import into peroxisome matrix, docking	17	6	0.00671744	0.0470221		GO:0052249	modulation of RNA levels in other organism involved in symbiotic interaction	67	14	0.00743613	0.059489		GO:0042743	hydrogen peroxide metabolic process	155	28	0.00742527	0.0594022
GO:0009102	biotin biosynthetic process	4	3	0.00657438	0.052595		GO:1901679	nucleotide transmembrane transport	17	6	0.00671744	0.0470221		GO:0019400	alditol metabolic process	67	14	0.00743613	0.059489		GO:0048364	root development	148	27	0.00740993	0.0592794
GO:0043486	histone exchange	4	3	0.00657438	0.052595		GO:0010082	regulation of root meristem growth	17	6	0.00671744	0.0470221		GO:0006071	glycerol metabolic process	67	14	0.00743613	0.059489		GO:0046942	carboxylic acid transport	219	37	0.00733318	0.0586654
GO:0045910	negative regulation of DNA recombination	11	5	0.0065613	0.0524904		GO:0008361	regulation of cell size	33	9	0.00671552	0.0470087		GO:0051273	beta-glucan metabolic process	337	49	0.00843423	0.0590396		GO:0048466	androecium development	87	18	0.00725762	0.058061
GO:0006353	DNA-templated transcription, termination	11	5	0.0065613	0.0524904		GO:0006312	mitotic recombination	57	13	0.00664764	0.0465335		GO:0032535	regulation of cellular component size	41	10	0.00736879	0.0589503		GO:0042724	thiamine-containing compound biosynthetic process	22	7	0.00820786	0.0574551
GO:0080147	root hair cell development	57	14	0.00736823	0.0515776		GO:0097359	UDP-glucosylation	8	4	0.00656887	0.0459821		GO:0051274	beta-glucan biosynthetic process	278	42	0.00735716	0.0588573		GO:0009228	thiamine biosynthetic process	22	7	0.00820786	0.0574551
GO:0007049	cell cycle	701	108	0.00637594	0.0510075		GO:0018212	peptidyl-tyrosine modification	110	21	0.00654696	0.0458287		GO:0035725	sodium ion transmembrane transport	18	6	0.00732395	0.0585916		GO:0001101	response to acid chemical	362	56	0.00819878	0.0573914
GO:0010304	PSII associated light-harvesting complex II catabolic process	20	7	0.00726974	0.0508882		GO:0018108	peptidyl-tyrosine phosphorylation	110	21	0.00654696	0.0458287		GO:1902578	single-organism localization	3136	364	0.00728914	0.0583131		GO:0006722	triterpenoid metabolic process	17	6	0.00816972	0.057188
GO:0043173	nucleotide salvage	20	7	0.00726974	0.0508882		GO:0019751	polyol metabolic process	103	20	0.00646882	0.0452818		GO:0048646	anatomical structure formation involved in morphogenesis	199	32	0.00728653	0.0582922		GO:0051707	response to other organism	428	65	0.00714114	0.0571291
GO:0010190	cytochrome b6f complex assembly	20	7	0.00726974	0.0508882		GO:0009860	pollen tube growth	63	14	0.00632474	0.0442732		GO:0031122	cytoplasmic microtubule organization	13	5	0.00725534	0.0580428		GO:0030071	regulation of mitotic metaphase/anaphase transition	12	5	0.0070846	0.0566768
GO:0009958	positive gravitropism	20	7	0.00726974	0.0508882		GO:0000413	protein peptidyl-prolyl isomerization	159	28	0.00619514	0.043366		GO:1901605	alpha-amino acid metabolic process	383	55	0.0071314	0.0570512		GO:0061458	reproductive system development	277	45	0.00704441	0.0563553
GO:0006573	valine metabolic process	20	7	0.00726974	0.0508882		GO:0010257	NADH dehydrogenase complex assembly	12	5	0.00596166	0.0417316		GO:0061458	reproductive system development	277	42	0.00691773	0.0553418		GO:0006974	cellular response to DNA damage stimulus	835	117	0.00687622	0.0550098
GO:0032259	methylation	1216	177	0.00710085	0.049706		GO:0051353	positive regulation of oxidoreductase activity	12	5	0.00596166	0.0417316		GO:0071103	DNA conformation change	269	41	0.00690872	0.0552698		GO:0002098	tRNA wobble uridine modification	21	7	0.0061859	0.0494872
GO:0003002	regionalization	117	24	0.00705345	0.0493742		GO:0098813	nuclear chromosome segregation	123	23	0.0059532	0.0416724		GO:0010629	negative regulation of gene expression	374	54	0.0068421	0.0547368		GO:0050789	regulation of biological process	1874	245	0.00596208	0.0476966
GO:1990066	energy quenching	15	6	0.00613111	0.0490489		GO:0048447	sepal morphogenesis	50	12	0.00583666	0.0408566		GO:0009814	defense response, incompatible interaction	198	32	0.00676647	0.0541318		GO:0006308	DNA catabolic process	79	17	0.00594872	0.0475897
GO:0010196	nonphotochemical quenching	15	6	0.00613111	0.0490489		GO:0048453	sepal formation	50	12	0.00583666	0.0408566		GO:0048764	trichoblast maturation	53	12	0.0066107	0.0528856		GO:0048442	sepal development	54	13	0.00573991	0.0459193
GO:0009744	response to sucrose	141	28	0.00612299	0.0489839		GO:0044255	cellular lipid metabolic process	793	109	0.00486833	0.0389466		GO:0071395	cellular response to jasmonic acid stimulus	115	21	0.00654258	0.0523407		GO:0046218	indolalkylamine catabolic process	54	13	0.00573991	0.0459193
GO:0043087	regulation of GTPase activity	85	19	0.00607714	0.0486172		GO:0048509	regulation of meristem development	135	25	0.00486423	0.0389138		GO:0009867	jasmonic acid mediated signaling pathway	115	21	0.00654258	0.0523407		GO:0006569	tryptophan catabolic process	54	13	0.00573991	0.0459193
GO:0006108	malate metabolic process	51	13	0.00694383	0.0486068		GO:0009826	unidimensional cell growth	121	23	0.00484588	0.038767		GO:0006139	nucleobase-containing compound metabolic process	588	80	0.0060149	0.0481192		GO:0001172	transcription, RNA-templated	48	12	0.00566734	0.0453387
GO:0006714	sesquiterpenoid metabolic process	51	13	0.00694383	0.0486068		GO:1901987	regulation of cell cycle phase transition	62	14	0.00544827	0.0381379		GO:0044712	single-organism catabolic process	879	114	0.00594667	0.0475734		GO:0034655	nucleobase-containing compound catabolic process	131	25	0.00543436	0.0434748
GO:0006950	response to stress	3640	492	0.00687484	0.0481239		GO:2000241	regulation of reproductive process	320	50	0.00472134	0.0377707		GO:1901068	guanosine-containing compound metabolic process	46	11	0.00593435	0.0474748		GO:0050794	regulation of cellular process	1936	253	0.00538185	0.0430548
GO:0042816	vitamin B6 metabolic process	29	9	0.00599299	0.0479439		GO:0030261	chromosome condensation	32	9	0.00539035	0.0377324		GO:0009826	unidimensional cell growth	121	22	0.00576983	0.0461587		GO:0001522	pseudouridine synthesis	91	19	0.00534132	0.0427305
GO:0042819	vitamin B6 biosynthetic process	29	9	0.00599299	0.0479439		GO:0048443	stamen development	107	21	0.0047146	0.0377168		GO:0009832	plant-type cell wall biogenesis	121	22	0.00576983	0.0461587		GO:0046107	uracil biosynthetic process	4	3	0.0051528	0.0412224
GO:0035194	posttranscriptional gene silencing by RNA	155	30	0.00682479	0.0477735		GO:0046390	ribose phosphate biosynthetic process	129	24	0.00538215	0.037675		GO:0000394	RNA splicing, via endonucleolytic cleavage and ligation	143	25	0.00576534	0.0461227		GO:0006223	uracil salvage	4	3	0.0051528	0.0412224
GO:0048868	pollen tube development	98	21	0.00677208	0.0474045		GO:0043289	apocarotenoid biosynthetic process	37	10	0.00468276	0.0374621		GO:0048444	floral organ morphogenesis	143	25	0.00576534	0.0461227		GO:0034219	carbohydrate transmembrane transport	4	3	0.0051528	0.0412224
GO:0009073	aromatic amino acid family biosynthetic process	186	35	0.00588819	0.0471055		GO:1902645	tertiary alcohol biosynthetic process	37	10	0.00468276	0.0374621		GO:0051707	response to other organism	428	61	0.00569442	0.0455554		GO:0006768	biotin metabolic process	4	3	0.0051528	0.0412224
GO:0042726	flavin-containing compound metabolic process	34	10	0.00587692	0.0470153		GO:0009688	abscisic acid biosynthetic process	37	10	0.00468276	0.0374621		GO:0009767	photosynthetic electron transport chain	395	57	0.00566466	0.0453173		GO:0009102	biotin biosynthetic process	4	3	0.0051528	0.0412224
GO:0009695	jasmonic acid biosynthetic process	67	16	0.00582024	0.0465619		GO:0019685	photosynthesis, dark reaction	61	14	0.0046721	0.0373768		GO:0048449	floral organ formation	128	23	0.00561283	0.0449026		GO:0010088	phloem development	4	3	0.0051528	0.0412224
GO:0051606	detection of stimulus	50	13	0.00580956	0.0464765		GO:0019253	reductive pentose-phosphate cycle	61	14	0.0046721	0.0373768		GO:0006656	phosphatidylcholine biosynthetic process	8	4	0.00554838	0.044387		GO:0043155	negative regulation of photosynthesis, light reaction	4	3	0.0051528	0.0412224
GO:0009595	detection of biotic stimulus	50	13	0.00580956	0.0464765		GO:0009106	lipoate metabolic process	61	14	0.0046721	0.0373768		GO:0032065	cortical protein anchoring	8	4	0.00554838	0.044387		GO:0010205	photoinhibition	4	3	0.0051528	0.0412224
GO:0009798	axis specification	50	13	0.00580956	0.0464765		GO:0006302	double-strand break repair	179	31	0.00533096	0.0373167		GO:2000121	regulation of removal of superoxide radicals	8	4	0.00554838	0.044387		GO:2000034	regulation of seed maturation	4	3	0.0051528	0.0412224
GO:0008593	regulation of Notch signaling pathway	7	4	0.00567863	0.0454291		GO:0009606	tropism	108	21	0.00527112	0.0368978		GO:1901668	regulation of superoxide dismutase activity	8	4	0.00554838	0.044387		GO:0031426	polycistronic mRNA processing	4	3	0.0051528	0.0412224
GO:0045747	positive regulation of Notch signaling pathway	7	4	0.00567863	0.0454291		GO:0050794	regulation of cellular process	1936	244	0.00525739	0.0368017		GO:1900409	positive regulation of cellular response to oxidative stress	8	4	0.00554838	0.044387		GO:0046185	aldehyde catabolic process	4	3	0.0051528	0.0412224
GO:0051493	regulation of cytoskeleton organization	7	4	0.00567863	0.0454291		GO:0043155	negative regulation of photosynthesis, light reaction	4	3	0.00458596	0.0366877		GO:1901033	positive regulation of response to reactive oxygen species	8	4	0.00554838	0.044387		GO:0046292	formaldehyde metabolic process	4	3	0.0051528	0.0412224
GO:0046146	tetrahydrobiopterin metabolic process	7	4	0.00567863	0.0454291		GO:0010205	photoinhibition	4	3	0.00458596	0.0366877		GO:2000379	positive regulation of reactive oxygen species metabolic process	8	4	0.00554838	0.044387		GO:0046294	formaldehyde catabolic process	4	3	0.0051528	0.0412224
GO:0006729	tetrahydrobiopterin biosynthetic process	7	4	0.00567863	0.0454291		GO:0060359	response to ammonium ion	4	3	0.00458596	0.0366877		GO:1904833	positive regulation of removal of superoxide radicals	8	4	0.00554838	0.044387		GO:0060359	response to ammonium ion	4	3	0.0051528	0.0412224
GO:0009235	cobalamin metabolic process	7	4	0.00567863	0.0454291		GO:0009220	pyrimidine ribonucleotide biosynthetic process	206	35	0.00442914	0.0354332		GO:1901671	positive regulation of superoxide dismutase activity	8	4	0.00554838	0.044387		GO:0010163	high-affinity potassium ion import	4	3	0.0051528	0.0412224
GO:0009236	cobalamin biosynthetic process	7	4	0.00567863	0.0454291		GO:0051128	regulation of cellular component organization	134	25	0.00440458	0.0352366		GO:0042446	hormone biosynthetic process	135	24	0.00544141	0.0435313		GO:0071241	cellular response to inorganic substance	4	3	0.0051528	0.0412224
GO:0019464	glycine decarboxylation via glycine cleavage system	7	4	0.00567863	0.0454291		GO:0007067	mitotic nuclear division	171	30	0.00500765	0.0350535		GO:0016122	xanthophyll metabolic process	17	6	0.00534152	0.0427322		GO:0070482	response to oxygen levels	36	10	0.00503959	0.0403167
GO:0046341	CDP-diacylglycerol metabolic process	19	7	0.00527298	0.0421838		GO:1901605	alpha-amino acid metabolic process	383	58	0.00499178	0.0349424		GO:0000165	MAPK cascade	113	21	0.00532366	0.0425893		GO:0036293	response to decreased oxygen levels	36	10	0.00503959	0.0403167
GO:0016024	CDP-diacylglycerol biosynthetic process	19	7	0.00527298	0.0421838		GO:0006950	response to stress	3640	440	0.00495372	0.0346761		GO:0009132	nucleoside diphosphate metabolic process	22	7	0.00510555	0.0408444		GO:0048646	anatomical structure formation involved in morphogenesis	199	35	0.0047389	0.0379112
GO:0019374	galactolipid metabolic process	55	14	0.00526264	0.0421011		GO:0002098	tRNA wobble uridine modification	21	7	0.00495246	0.0346672		GO:0009583	detection of light stimulus	39	10	0.00505086	0.0404068		GO:0016441	posttranscriptional gene silencing	71	16	0.00468814	0.0375051
GO:0019375	galactolipid biosynthetic process	55	14	0.00526264	0.0421011		GO:0009066	aspartate family amino acid metabolic process	178	31	0.00490257	0.034318		GO:0008361	regulation of cell size	33	9	0.0049496	0.0395968		GO:0000002	mitochondrial genome maintenance	7	4	0.00416537	0.0374883
GO:0006862	nucleotide transport	55	14	0.00526264	0.0421011		GO:0008202	steroid metabolic process	169	30	0.00420615	0.0336492		GO:0009753	response to jasmonic acid	134	24	0.00494573	0.0395658		GO:0051273	beta-glucan metabolic process	337	54	0.00459619	0.0367695
GO:0009909	regulation of flower development	285	50	0.00519174	0.0415339		GO:0080090	regulation of primary metabolic process	99	20	0.00408169	0.0326535		GO:0007602	phototransduction	38	10	0.00412999	0.0371699		GO:0010190	cytochrome b6f complex assembly	20	7	0.0045595	0.036476
GO:0009606	tropism	108	23	0.00514802	0.0411842		GO:0006928	movement of cell or subcellular component	249	41	0.0039488	0.0315904		GO:0009585	red, far-red light phototransduction	38	10	0.00412999	0.0371699		GO:0044699	single-organism process	14463	1710	0.00455684	0.0364547
GO:1901360	organic cyclic compound metabolic process	783	120	0.00503901	0.0403121		GO:0045038	protein import into chloroplast thylakoid membrane	11	5	0.00381352	0.0305081		GO:0019752	carboxylic acid metabolic process	774	103	0.00409744	0.036877		GO:0048564	photosystem I assembly	11	5	0.00454941	0.0363953
GO:0044070	regulation of anion transport	66	16	0.00498318	0.0398654		GO:0046039	GTP metabolic process	20	7	0.00363573	0.0290858		GO:0071450	cellular response to oxygen radical	27	8	0.00457425	0.036594		GO:0090407	organophosphate biosynthetic process	298	49	0.00403967	0.036357
GO:0045489	pectin biosynthetic process	60	15	0.00473841	0.0379073		GO:0006183	GTP biosynthetic process	20	7	0.00363573	0.0290858		GO:0071451	cellular response to superoxide	27	8	0.00457425	0.036594		GO:1990066	energy quenching	15	6	0.00402331	0.0362098
GO:0018208	peptidyl-proline modification	164	32	0.00471729	0.0377383		GO:0009148	pyrimidine nucleoside triphosphate biosynthetic process	20	7	0.00363573	0.0290858		GO:0019430	removal of superoxide radicals	27	8	0.00457425	0.036594		GO:0010196	nonphotochemical quenching	15	6	0.00402331	0.0362098
GO:0006817	phosphate ion transport	28	9	0.00462594	0.0370075		GO:0009208	pyrimidine ribonucleoside triphosphate metabolic process	20	7	0.00363573	0.0290858		GO:0071462	cellular response to water stimulus	27	8	0.00457425	0.036594		GO:0008152	metabolic process	21978	2567	0.00397018	0.0357316
GO:0055086	nucleobase-containing small molecule metabolic process	101	22	0.00462561	0.0370049		GO:0046051	UTP metabolic process	20	7	0.00363573	0.0290858		GO:0042631	cellular response to water deprivation	27	8	0.00457425	0.036594		GO:0044275	cellular carbohydrate catabolic process	46	12	0.00390949	0.0351854
GO:0016126	sterol biosynthetic process	100	22	0.00407835	0.0367051		GO:0006228	UTP biosynthetic process	20	7	0.00363573	0.0290858		GO:0007267	cell-cell signaling	50	12	0.0040156	0.0361404		GO:0016106	sesquiterpenoid biosynthetic process	46	12	0.00390949	0.0351854
GO:0046149	pigment catabolic process	88	20	0.00407228	0.0366505		GO:0043173	nucleotide salvage	20	7	0.00363573	0.0290858		GO:0098781	ncRNA transcription	4	3	0.00400573	0.0360516		GO:0000737	DNA catabolic process, endonucleolytic	30	9	0.00439351	0.0351481
GO:0015996	chlorophyll catabolic process	88	20	0.00407228	0.0366505		GO:0016255	attachment of GPI anchor to protein	20	7	0.00363573	0.0290858		GO:0009303	rRNA transcription	4	3	0.00400573	0.0360516		GO:0009860	pollen tube growth	63	15	0.00350703	0.0315633
GO:0009750	response to fructose	88	20	0.00407228	0.0366505		GO:0007062	sister chromatid cohesion	132	25	0.00359358	0.0287487		GO:0034219	carbohydrate transmembrane transport	4	3	0.00400573	0.0360516		GO:0031407	oxylipin metabolic process	75	17	0.00340243	0.0306218
GO:0090305	nucleic acid phosphodiester bond hydrolysis	497	81	0.00406628	0.0365965		GO:0016123	xanthophyll biosynthetic process	7	4	0.00358975	0.028718		GO:0010088	phloem development	4	3	0.00400573	0.0360516		GO:0031408	oxylipin biosynthetic process	75	17	0.00340243	0.0306218
GO:0007165	signal transduction	1574	227	0.00404024	0.0363622		GO:0065008	regulation of biological quality	225	38	0.00347651	0.0278121		GO:0043155	negative regulation of photosynthesis, light reaction	4	3	0.00400573	0.0360516		GO:0048856	anatomical structure development	1175	162	0.00334991	0.0301492
GO:0051301	cell division	288	51	0.00397581	0.0357823		GO:0042158	lipoprotein biosynthetic process	53	13	0.00343223	0.0274578		GO:0010205	photoinhibition	4	3	0.00400573	0.0360516		GO:0010468	regulation of gene expression	4304	538	0.00329365	0.0296429
GO:0009735	response to cytokinin	71	17	0.00443032	0.0354426		GO:0071365	cellular response to auxin stimulus	217	37	0.00330688	0.026455		GO:0090391	granum assembly	4	3	0.00400573	0.0360516		GO:0006775	fat-soluble vitamin metabolic process	19	7	0.00327746	0.0294971
GO:0006013	mannose metabolic process	23	8	0.00435383	0.0348306		GO:0009734	auxin-activated signaling pathway	217	37	0.00330688	0.026455		GO:2000034	regulation of seed maturation	4	3	0.00400573	0.0360516		GO:0042360	vitamin E metabolic process	19	7	0.00327746	0.0294971
GO:0009225	nucleotide-sugar metabolic process	65	16	0.0042467	0.0339736		GO:0006732	coenzyme metabolic process	299	48	0.00327184	0.0261747		GO:0046246	terpene biosynthetic process	4	3	0.00400573	0.0360516		GO:0042362	fat-soluble vitamin biosynthetic process	19	7	0.00327746	0.0294971
GO:0045017	glycerolipid biosynthetic process	282	50	0.00420431	0.0336345		GO:0045229	external encapsulating structure organization	580	84	0.00318995	0.0255196		GO:0016120	carotene biosynthetic process	4	3	0.00400573	0.0360516		GO:0010189	vitamin E biosynthetic process	19	7	0.00327746	0.0294971
GO:0015977	carbon fixation	150	30	0.00420102	0.0336082		GO:0032504	multicellular organism reproduction	268	44	0.00308418	0.0246735		GO:0060359	response to ammonium ion	4	3	0.00400573	0.0360516		GO:0001666	response to hypoxia	34	10	0.00320204	0.0288183
GO:0006011	UDP-glucose metabolic process	18	7	0.0037173	0.0334557		GO:0006631	fatty acid metabolic process	724	102	0.00304003	0.0243203		GO:0019627	urea metabolic process	4	3	0.00400573	0.0360516		GO:0009266	response to temperature stimulus	542	82	0.00314238	0.0282814
GO:0006020	inositol metabolic process	18	7	0.0037173	0.0334557		GO:0006814	sodium ion transport	90	19	0.00302984	0.0242388		GO:0052018	modulation by symbiont of RNA levels in host	70	15	0.00446604	0.0357283		GO:0009719	response to endogenous stimulus	680	100	0.00297766	0.0267989
GO:0016568	chromatin modification	364	62	0.00412138	0.032971		GO:0007051	spindle organization	58	14	0.00286228	0.0228982		GO:0098586	cellular response to virus	70	15	0.00446604	0.0357283		GO:0048446	petal morphogenesis	56	14	0.00292579	0.0263321
GO:0019852	L-ascorbic acid metabolic process	14	6	0.00409747	0.0327798		GO:0042558	pteridine-containing compound metabolic process	58	14	0.00286228	0.0228982		GO:0009616	virus induced gene silencing	70	15	0.00446604	0.0357283		GO:0007267	cell-cell signaling	50	13	0.00281189	0.025307
GO:0019853	L-ascorbic acid biosynthetic process	14	6	0.00409747	0.0327798		GO:0009260	ribonucleotide biosynthetic process	289	47	0.0027716	0.0221728		GO:0048511	rhythmic process	70	15	0.00446604	0.0357283		GO:0009932	cell tip growth	86	19	0.00276842	0.0249158
GO:0009756	carbohydrate mediated signaling	94	21	0.00408958	0.0327167		GO:0006725	cellular aromatic compound metabolic process	681	97	0.00272729	0.0218183		GO:0051321	meiotic cell cycle	231	37	0.00444991	0.0355993		GO:0070084	protein initiator methionine removal	10	5	0.00273263	0.0245936
GO:0010182	sugar mediated signaling pathway	94	21	0.00408958	0.0327167		GO:0033554	cellular response to stress	983	134	0.00269509	0.0215607		GO:0006813	potassium ion transport	200	33	0.00438428	0.0350742		GO:0009306	protein secretion	14	6	0.00266495	0.0239845
GO:0000038	very long-chain fatty acid metabolic process	32	10	0.00363036	0.0326733		GO:0007127	meiosis I	150	28	0.00267721	0.0214177		GO:0043067	regulation of programmed cell death	140	25	0.00435867	0.0348694		GO:0043436	oxoacid metabolic process	321	53	0.00264561	0.0238105
GO:0016458	gene silencing	341	59	0.0035559	0.0320031		GO:0008033	tRNA processing	258	43	0.00256477	0.0205182		GO:0042744	hydrogen peroxide catabolic process	103	20	0.00386385	0.0347747		GO:0042592	homeostatic process	508	78	0.00263722	0.023735
GO:0009694	jasmonic acid metabolic process	75	18	0.00337693	0.0303924		GO:0006221	pyrimidine nucleotide biosynthetic process	221	38	0.00253486	0.0202789		GO:0018904	ether metabolic process	97	19	0.00433171	0.0346537		GO:0006066	alcohol metabolic process	171	32	0.002544	0.022896
GO:0031407	oxylipin metabolic process	75	18	0.00337693	0.0303924		GO:0051225	spindle assembly	57	14	0.00240607	0.0192485		GO:0006662	glycerol ether metabolic process	97	19	0.00433171	0.0346537		GO:0009695	jasmonic acid biosynthetic process	67	16	0.00253283	0.0227955
GO:0031408	oxylipin biosynthetic process	75	18	0.00337693	0.0303924		GO:0044281	small molecule metabolic process	302	49	0.00240527	0.0192422		GO:0006354	DNA-templated transcription, elongation	104	20	0.00433079	0.0346463		GO:1903509	liposaccharide metabolic process	33	10	0.00250901	0.0225811
GO:0006885	regulation of pH	22	8	0.00317485	0.0285737		GO:0071489	cellular response to red or far red light	45	12	0.00229505	0.0183604		GO:0010087	phloem or xylem histogenesis	56	13	0.00382662	0.0344396		GO:0006400	tRNA modification	137	27	0.00249698	0.0224728
GO:0042181	ketone biosynthetic process	63	16	0.00303931	0.0273538		GO:0010017	red or far-red light signaling pathway	45	12	0.00229505	0.0183604		GO:0016458	gene silencing	341	51	0.00423026	0.033842		GO:0006284	base-excision repair	55	14	0.00244234	0.0219811
GO:1901661	quinone metabolic process	63	16	0.00303931	0.0273538		GO:0070681	glutaminyl-tRNAGln biosynthesis via transamidation	10	5	0.0022817	0.0182536		GO:0071669	plant-type cell wall organization or biogenesis	259	41	0.00356446	0.0320802		GO:0006354	DNA-templated transcription, elongation	104	22	0.00241811	0.021763
GO:1901663	quinone biosynthetic process	63	16	0.00303931	0.0273538		GO:0009072	aromatic amino acid family metabolic process	339	54	0.00227101	0.0181681		GO:0010941	regulation of cell death	145	26	0.0034925	0.0314325		GO:0048563	post-embryonic organ morphogenesis	85	19	0.00240517	0.0216466
GO:0051179	localization	3101	428	0.0030391	0.0273519		GO:0009581	detection of external stimulus	23	8	0.00198352	0.0178516		GO:0046483	heterocycle metabolic process	509	72	0.0034894	0.0314046		GO:0009696	salicylic acid metabolic process	85	19	0.00240517	0.0216466
GO:0016049	cell growth	264	48	0.00300681	0.0270613		GO:0007623	circadian rhythm	50	13	0.00196649	0.0176984		GO:0042537	benzene-containing compound metabolic process	167	29	0.00345812	0.031123		GO:0009697	salicylic acid biosynthetic process	85	19	0.00240517	0.0216466
GO:0015931	nucleobase-containing compound transport	80	19	0.00300021	0.0270019		GO:0048831	regulation of shoot system development	299	49	0.00195323	0.0175791		GO:0042439	ethanolamine-containing compound metabolic process	37	10	0.0033468	0.0301212		GO:0008380	RNA splicing	233	41	0.00237781	0.0214003
GO:0061458	reproductive system development	277	50	0.00291484	0.0262336		GO:0000280	nuclear division	314	51	0.00194991	0.0175492		GO:1901701	cellular response to oxygen-containing compound	166	29	0.00316204	0.0284584		GO:0048444	floral organ morphogenesis	143	28	0.00232277	0.0209049
GO:0000413	protein peptidyl-prolyl isomerization	159	32	0.00288477	0.025963		GO:0050793	regulation of developmental process	196	35	0.00191713	0.0172542		GO:0042723	thiamine-containing compound metabolic process	31	9	0.00312365	0.0281128		GO:0018904	ether metabolic process	97	21	0.00222892	0.0200603
GO:0009908	flower development	204	39	0.00287879	0.0259091		GO:0017148	negative regulation of translation	133	26	0.00191647	0.0172483		GO:0006772	thiamine metabolic process	31	9	0.00312365	0.0281128		GO:0006662	glycerol ether metabolic process	97	21	0.00222892	0.0200603
GO:0045087	innate immune response	270	49	0.00285096	0.0256586		GO:0034220	ion transmembrane transport	190	34	0.00212504	0.0170003		GO:0045038	protein import into chloroplast thylakoid membrane	11	5	0.00310428	0.0279385		GO:0010496	intercellular transport	6	4	0.00195926	0.0195926
GO:0042026	protein refolding	36	11	0.00283308	0.0254977		GO:0000070	mitotic sister chromatid segregation	44	12	0.00186317	0.0167685		GO:0048564	photosystem I assembly	11	5	0.00310428	0.0279385		GO:0010497	plasmodesmata-mediated intercellular transport	6	4	0.00195926	0.0195926
GO:0042727	flavin-containing compound biosynthetic process	31	10	0.0027975	0.0251775		GO:0009909	regulation of flower development	285	47	0.00209163	0.0167331		GO:0046835	carbohydrate phosphorylation	108	21	0.00307101	0.0276391		GO:0042744	hydrogen peroxide catabolic process	103	22	0.00212796	0.0191516
GO:0006771	riboflavin metabolic process	31	10	0.0027975	0.0251775		GO:0016125	sterol metabolic process	120	24	0.00203974	0.0163179		GO:0009991	response to extracellular stimulus	61	14	0.00306805	0.0276124		GO:0048449	floral organ formation	128	26	0.00191272	0.0191272
GO:0009231	riboflavin biosynthetic process	31	10	0.0027975	0.0251775		GO:1900864	mitochondrial RNA modification	18	7	0.00181104	0.0162993		GO:0019685	photosynthesis, dark reaction	61	14	0.00306805	0.0276124		GO:0051171	regulation of nitrogen compound metabolic process	43	12	0.00211744	0.0190569
GO:0007030	Golgi organization	91	21	0.00271693	0.0244524		GO:0071555	cell wall organization	600	88	0.00180685	0.0162617		GO:0019253	reductive pentose-phosphate cycle	61	14	0.00306805	0.0276124		GO:2000026	regulation of multicellular organismal development	397	64	0.00190468	0.0190468
GO:0070918	production of small RNA involved in gene silencing by RNA	121	26	0.0027024	0.0243216		GO:0009629	response to gravity	87	19	0.0020167	0.0161336		GO:0090150	establishment of protein localization to membrane	173	30	0.00304555	0.02741		GO:0050793	regulation of developmental process	196	36	0.00200844	0.0180759
GO:0010236	plastoquinone biosynthetic process	6	4	0.00269382	0.0242444		GO:0009630	gravitropism	87	19	0.0020167	0.0161336		GO:0015739	sialic acid transport	7	4	0.0030195	0.0271755		GO:0043487	regulation of RNA stability	6	4	0.00195926	0.0176333
GO:0016106	sesquiterpenoid biosynthetic process	46	13	0.0026523	0.0238707		GO:0042559	pteridine-containing compound biosynthetic process	56	14	0.00201147	0.0160917		GO:0044208	'de novo' AMP biosynthetic process	7	4	0.0030195	0.0271755		GO:0043488	regulation of mRNA stability	6	4	0.00195926	0.0176333
GO:0006189	'de novo' IMP biosynthetic process	26	9	0.00262316	0.0236084		GO:0048446	petal morphogenesis	56	14	0.00201147	0.0160917		GO:0046039	GTP metabolic process	20	7	0.00278864	0.0250978		GO:0043489	RNA stabilization	6	4	0.00195926	0.0176333
GO:0032507	maintenance of protein location in cell	13	6	0.00260883	0.0234795		GO:0010020	chloroplast fission	23	8	0.00198352	0.0158681		GO:0006183	GTP biosynthetic process	20	7	0.00278864	0.0250978		GO:0048255	mRNA stabilization	6	4	0.00195926	0.0176333
GO:0031122	cytoplasmic microtubule organization	13	6	0.00260883	0.0234795		GO:0006013	mannose metabolic process	23	8	0.00198352	0.0158681		GO:0009148	pyrimidine nucleoside triphosphate biosynthetic process	20	7	0.00278864	0.0250978		GO:0000270	peptidoglycan metabolic process	6	4	0.00195926	0.0176333
GO:0046379	extracellular polysaccharide metabolic process	13	6	0.00260883	0.0234795		GO:0016143	S-glycoside metabolic process	23	8	0.00198352	0.0158681		GO:0009208	pyrimidine ribonucleoside triphosphate metabolic process	20	7	0.00278864	0.0250978		GO:0070589	cellular component macromolecule biosynthetic process	6	4	0.00195926	0.0176333
GO:0045226	extracellular polysaccharide biosynthetic process	13	6	0.00260883	0.0234795		GO:0009932	cell tip growth	86	19	0.00175011	0.015751		GO:0046051	UTP metabolic process	20	7	0.00278864	0.0250978		GO:0009273	peptidoglycan-based cell wall biogenesis	6	4	0.00195926	0.0176333
GO:0006722	triterpenoid metabolic process	17	7	0.00253636	0.0228273		GO:0006766	vitamin metabolic process	38	11	0.00168815	0.0151933		GO:0006228	UTP biosynthetic process	20	7	0.00278864	0.0250978		GO:0009252	peptidoglycan biosynthetic process	6	4	0.00195926	0.0176333
GO:0016104	triterpenoid biosynthetic process	17	7	0.00253636	0.0228273		GO:0010236	plastoquinone biosynthetic process	6	4	0.00168212	0.0151391		GO:0006753	nucleoside phosphate metabolic process	179	31	0.00268293	0.0241464		GO:0044707	single-multicellular organism process	1259	175	0.00168862	0.0168862
GO:0019742	pentacyclic triterpenoid metabolic process	17	7	0.00253636	0.0228273		GO:0007018	microtubule-based movement	223	39	0.00164158	0.0147742		GO:0051053	negative regulation of DNA metabolic process	15	6	0.00258707	0.0232836		GO:0009933	meristem structural organization	140	28	0.00167689	0.0167689
GO:0019745	pentacyclic triterpenoid biosynthetic process	17	7	0.00253636	0.0228273		GO:0009628	response to abiotic stimulus	806	114	0.00159834	0.014385		GO:1990066	energy quenching	15	6	0.00258707	0.0232836		GO:0018193	peptidyl-amino acid modification	387	63	0.00161793	0.0161793
GO:0016122	xanthophyll metabolic process	17	7	0.00253636	0.0228273		GO:0043087	regulation of GTPase activity	85	19	0.00151392	0.0136253		GO:0010196	nonphotochemical quenching	15	6	0.00258707	0.0232836		GO:0044283	small molecule biosynthetic process	120	25	0.00160262	0.0160262
GO:0050794	regulation of cellular process	1936	277	0.00253407	0.0228066		GO:0006873	cellular ion homeostasis	104	22	0.00145491	0.0130942		GO:0016559	peroxisome fission	15	6	0.00258707	0.0232836		GO:1901700	response to oxygen-containing compound	605	92	0.00159334	0.0159334
GO:0030091	protein repair	35	11	0.00220749	0.0220749		GO:0009132	nucleoside diphosphate metabolic process	22	8	0.00142725	0.0128453		GO:0048364	root development	148	27	0.0023005	0.023005		GO:0010359	regulation of anion channel activity	17	7	0.00154807	0.0154807
GO:0009687	abscisic acid metabolic process	40	12	0.0022028	0.022028		GO:0008643	carbohydrate transport	117	24	0.0014254	0.0128286		GO:0009414	response to water deprivation	155	28	0.00224438	0.0224438		GO:1901679	nucleotide transmembrane transport	17	7	0.00154807	0.0154807
GO:0043288	apocarotenoid metabolic process	40	12	0.0022028	0.022028		GO:0006400	tRNA modification	137	27	0.00140321	0.0126288		GO:0010015	root morphogenesis	85	18	0.0022436	0.022436		GO:0006813	potassium ion transport	200	37	0.00154136	0.0154136
GO:1902644	tertiary alcohol metabolic process	40	12	0.0022028	0.022028		GO:0010228	vegetative to reproductive phase transition of meristem	354	57	0.00136546	0.0122891		GO:0043900	regulation of multi-organism process	85	18	0.0022436	0.022436		GO:0048532	anatomical structure arrangement	139	28	0.00149918	0.0149918
GO:0008202	steroid metabolic process	169	34	0.00219617	0.0219617		GO:0046379	extracellular polysaccharide metabolic process	13	6	0.00136086	0.0122477		GO:0009644	response to high light intensity	156	28	0.00247198	0.0222478		GO:0010395	rhamnogalacturonan I metabolic process	3	3	0.00140635	0.0140635
GO:0009845	seed germination	114	25	0.00241545	0.0217391		GO:0045226	extracellular polysaccharide biosynthetic process	13	6	0.00136086	0.0122477		GO:0009066	aspartate family amino acid metabolic process	178	31	0.00245549	0.0220994		GO:0010400	rhamnogalacturonan I side chain metabolic process	3	3	0.00140635	0.0140635
GO:0030422	production of siRNA involved in RNA interference	120	26	0.00239449	0.0215504		GO:0008213	protein alkylation	110	23	0.00135597	0.0122037		GO:0009415	response to water	184	32	0.00216458	0.0216458		GO:0010239	chloroplast mRNA processing	3	3	0.00140635	0.0140635
GO:0009955	adaxial/abaxial pattern specification	45	13	0.002138	0.02138		GO:0006066	alcohol metabolic process	171	32	0.00134255	0.0120829		GO:0032273	positive regulation of protein polymerization	92	19	0.00233191	0.0209872		GO:0070178	D-serine metabolic process	3	3	0.00140635	0.0140635
GO:0071489	cellular response to red or far red light	45	13	0.002138	0.02138		GO:0006694	steroid biosynthetic process	164	31	0.00133686	0.0120318		GO:0072657	protein localization to membrane	170	30	0.00232338	0.0209104		GO:1900908	regulation of olefin metabolic process	3	3	0.00140635	0.0140635
GO:0010017	red or far-red light signaling pathway	45	13	0.002138	0.02138		GO:0001172	transcription, RNA-templated	48	13	0.00131206	0.0118086		GO:0032875	regulation of DNA endoreduplication	24	8	0.00200473	0.0200473		GO:0060145	viral gene silencing in virus induced gene silencing	3	3	0.00140635	0.0140635
GO:0019685	photosynthesis, dark reaction	61	16	0.00213041	0.0213041		GO:0000394	RNA splicing, via endonucleolytic cleavage and ligation	143	28	0.00128439	0.0115595		GO:0006644	phospholipid metabolic process	213	36	0.00200167	0.0200167		GO:0035970	peptidyl-threonine dephosphorylation	3	3	0.00140635	0.0140635
GO:0019253	reductive pentose-phosphate cycle	61	16	0.00213041	0.0213041		GO:0050801	ion homeostasis	103	22	0.00127477	0.0114729		GO:0006775	fat-soluble vitamin metabolic process	19	7	0.00198753	0.0198753		GO:0071490	cellular response to far red light	3	3	0.00140635	0.0140635
GO:0048653	anther development	56	15	0.00231606	0.0208445		GO:0010258	NADH dehydrogenase complex (plastoquinone) assembly	9	5	0.00125179	0.0112661		GO:0042360	vitamin E metabolic process	19	7	0.00198753	0.0198753		GO:0010018	far-red light signaling pathway	3	3	0.00140635	0.0140635
GO:0010087	phloem or xylem histogenesis	56	15	0.00231606	0.0208445		GO:0010239	chloroplast mRNA processing	3	3	0.00124715	0.0112243		GO:0042362	fat-soluble vitamin biosynthetic process	19	7	0.00198753	0.0198753		GO:0071491	cellular response to red light	3	3	0.00140635	0.0140635
GO:0023052	signaling	614	99	0.00231329	0.0208196		GO:1900908	regulation of olefin metabolic process	3	3	0.00124715	0.0112243		GO:0010189	vitamin E biosynthetic process	19	7	0.00198753	0.0198753		GO:0010161	red light signaling pathway	3	3	0.00140635	0.0140635
GO:0048444	floral organ morphogenesis	143	30	0.00198977	0.0198977		GO:0061687	detoxification of inorganic compound	3	3	0.00124715	0.0112243		GO:0009607	response to biotic stimulus	161	29	0.00198358	0.0198358		GO:0010201	response to continuous far red light stimulus by the high-irradiance response system	3	3	0.00140635	0.0140635
GO:0006521	regulation of cellular amino acid metabolic process	9	5	0.00220904	0.0198813		GO:0046688	response to copper ion	3	3	0.00124715	0.0112243		GO:0045005	DNA-dependent DNA replication maintenance of fidelity	10	5	0.00184934	0.0184934		GO:0010203	response to very low fluence red light stimulus	3	3	0.00140635	0.0140635
GO:0005996	monosaccharide metabolic process	187	37	0.00196858	0.0196858		GO:0097501	stress response to metal ion	3	3	0.00124715	0.0112243		GO:0070084	protein initiator methionine removal	10	5	0.00184934	0.0184934		GO:0043157	response to cation stress	3	3	0.00140635	0.0140635
GO:1901070	guanosine-containing compound biosynthetic process	25	9	0.00192085	0.0192085		GO:1990169	stress response to copper ion	3	3	0.00124715	0.0112243		GO:0017006	protein-tetrapyrrole linkage	14	6	0.00169927	0.0169927		GO:1900871	chloroplast mRNA modification	3	3	0.00140635	0.0140635
GO:2000280	regulation of root development	25	9	0.00192085	0.0192085		GO:0010273	detoxification of copper ion	3	3	0.00124715	0.0112243		GO:0009251	glucan catabolic process	70	16	0.00168403	0.0168403		GO:0072387	flavin adenine dinucleotide metabolic process	3	3	0.00140635	0.0140635
GO:0090407	organophosphate biosynthetic process	298	54	0.00187739	0.0187739		GO:0000491	small nucleolar ribonucleoprotein complex assembly	3	3	0.00124715	0.0112243		GO:0019725	cellular homeostasis	412	62	0.00152529	0.0152529		GO:0046443	FAD metabolic process	3	3	0.00140635	0.0140635
GO:0090351	seedling development	118	26	0.00186734	0.0186734		GO:0035970	peptidyl-threonine dephosphorylation	3	3	0.00124715	0.0112243		GO:0010020	chloroplast fission	23	8	0.00146763	0.0146763		GO:0009051	pentose-phosphate shunt, oxidative branch	3	3	0.00140635	0.0140635
GO:0018298	protein-chromophore linkage	291	53	0.00183388	0.0183388		GO:0043157	response to cation stress	3	3	0.00124715	0.0112243		GO:0002097	tRNA wobble base modification	23	8	0.00146763	0.0146763		GO:0010478	chlororespiration	3	3	0.00140635	0.0140635
GO:0010239	chloroplast mRNA processing	3	3	0.00180886	0.0180886		GO:0033478	UDP-rhamnose metabolic process	3	3	0.00124715	0.0112243		GO:0044247	cellular polysaccharide catabolic process	69	16	0.00143396	0.0143396		GO:0009694	jasmonic acid metabolic process	75	18	0.00132703	0.0132703
GO:1900908	regulation of olefin metabolic process	3	3	0.00180886	0.0180886		GO:0010253	UDP-rhamnose biosynthetic process	3	3	0.00124715	0.0112243		GO:0009862	systemic acquired resistance, salicylic acid mediated signaling pathway	88	19	0.00135307	0.0135307		GO:0010014	meristem initiation	81	19	0.00132494	0.0132494
GO:0022403	cell cycle phase	3	3	0.00180886	0.0180886		GO:0046383	dTDP-rhamnose metabolic process	3	3	0.00124715	0.0112243		GO:1901700	response to oxygen-containing compound	605	86	0.00133484	0.0133484		GO:0009888	tissue development	261	46	0.00131106	0.0131106
GO:0051322	anaphase	3	3	0.00180886	0.0180886		GO:0019305	dTDP-rhamnose biosynthetic process	3	3	0.00124715	0.0112243		GO:1901615	organic hydroxy compound metabolic process	94	20	0.00124214	0.0124214		GO:0042181	ketone biosynthetic process	63	16	0.00127281	0.0127281
GO:0098763	mitotic cell cycle phase	3	3	0.00180886	0.0180886		GO:0019695	choline metabolic process	3	3	0.00124715	0.0112243		GO:0044723	single-organism carbohydrate metabolic process	669	94	0.00119779	0.0119779		GO:1901661	quinone metabolic process	63	16	0.00127281	0.0127281
GO:0000279	M phase	3	3	0.00180886	0.0180886		GO:0006578	amino-acid betaine biosynthetic process	3	3	0.00124715	0.0112243		GO:0010253	UDP-rhamnose biosynthetic process	3	3	0.00108503	0.0119354		GO:1901663	quinone biosynthetic process	63	16	0.00127281	0.0127281
GO:0000087	mitotic M phase	3	3	0.00180886	0.0180886		GO:0031455	glycine betaine metabolic process	3	3	0.00124715	0.0112243		GO:0046383	dTDP-rhamnose metabolic process	3	3	0.00108503	0.0119354		GO:0023014	signal transduction by protein phosphorylation	177	34	0.00120885	0.0120885
GO:0000090	mitotic anaphase	3	3	0.00180886	0.0180886		GO:0031456	glycine betaine biosynthetic process	3	3	0.00124715	0.0112243		GO:0019305	dTDP-rhamnose biosynthetic process	3	3	0.00108503	0.0119354		GO:1902644	tertiary alcohol metabolic process	40	12	0.00106079	0.0116687
GO:0071490	cellular response to far red light	3	3	0.00180886	0.0180886		GO:0019285	glycine betaine biosynthetic process from choline	3	3	0.00124715	0.0112243		GO:0009051	pentose-phosphate shunt, oxidative branch	3	3	0.00108503	0.0119354		GO:0009687	abscisic acid metabolic process	40	12	0.00106079	0.0116687
GO:0010018	far-red light signaling pathway	3	3	0.00180886	0.0180886		GO:0016441	posttranscriptional gene silencing	71	17	0.00118202	0.0106382		GO:0019695	choline metabolic process	3	3	0.00108503	0.0119354		GO:0030522	intracellular receptor signaling pathway	25	9	0.00105304	0.0115834
GO:0071491	cellular response to red light	3	3	0.00180886	0.0180886		GO:0006479	protein methylation	254	44	0.00106038	0.0106038		GO:0006578	amino-acid betaine biosynthetic process	3	3	0.00108503	0.0119354		GO:0009785	blue light signaling pathway	25	9	0.00105304	0.0115834
GO:0010161	red light signaling pathway	3	3	0.00180886	0.0180886		GO:0035383	thioester metabolic process	47	13	0.00106	0.0106		GO:0031455	glycine betaine metabolic process	3	3	0.00108503	0.0119354		GO:0002252	immune effector process	123	26	0.00104812	0.0115293
GO:0010201	response to continuous far red light stimulus by the high-irradiance response system	3	3	0.00180886	0.0180886		GO:0050896	response to stimulus	3698	456	0.00105627	0.0105627		GO:0031456	glycine betaine biosynthetic process	3	3	0.00108503	0.0119354		GO:0010257	NADH dehydrogenase complex assembly	12	6	0.00100014	0.0110015
GO:0010203	response to very low fluence red light stimulus	3	3	0.00180886	0.0180886		GO:0009251	glucan catabolic process	70	17	0.000997771	0.00997771		GO:0019285	glycine betaine biosynthetic process from choline	3	3	0.00108503	0.0119354		GO:0048437	floral organ development	210	39	0.00108944	0.0108944
GO:0006671	phytosphingosine metabolic process	3	3	0.00180886	0.0180886		GO:0043572	plastid fission	26	9	0.00108886	0.00979971		GO:0005976	polysaccharide metabolic process	290	47	0.00117582	0.0117582		GO:0043288	apocarotenoid metabolic process	40	12	0.00106079	0.0106079
GO:0033478	UDP-rhamnose metabolic process	3	3	0.00180886	0.0180886		GO:0009640	photomorphogenesis	161	31	0.000978717	0.00978717		GO:0048466	androecium development	87	19	0.00117223	0.0117223		GO:1901564	organonitrogen compound metabolic process	725	109	0.000955836	0.0105142
GO:0010253	UDP-rhamnose biosynthetic process	3	3	0.00180886	0.0180886		GO:0043647	inositol phosphate metabolic process	82	19	0.000960535	0.00960535		GO:0042724	thiamine-containing compound biosynthetic process	22	8	0.00105124	0.0115636		GO:0031113	regulation of microtubule polymerization	20	8	0.000896516	0.00986168
GO:0046383	dTDP-rhamnose metabolic process	3	3	0.00180886	0.0180886		GO:0015718	monocarboxylic acid transport	41	12	0.000947263	0.00947263		GO:0009228	thiamine biosynthetic process	22	8	0.00105124	0.0115636		GO:0010968	regulation of microtubule nucleation	20	8	0.000896516	0.00986168
GO:0019305	dTDP-rhamnose biosynthetic process	3	3	0.00180886	0.0180886		GO:0016126	sterol biosynthetic process	100	22	0.000844221	0.00844221		GO:0005978	glycogen biosynthetic process	22	8	0.00105124	0.0115636		GO:0031112	positive regulation of microtubule polymerization or depolymerization	20	8	0.000896516	0.00986168
GO:0006021	inositol biosynthetic process	12	6	0.00156569	0.0172226		GO:0044247	cellular polysaccharide catabolic process	69	17	0.000838514	0.00838514		GO:0023014	signal transduction by protein phosphorylation	177	32	0.00113126	0.0113126		GO:0031116	positive regulation of microtubule polymerization	20	8	0.000896516	0.00986168
GO:0010817	regulation of hormone levels	34	11	0.00169869	0.0169869		GO:0048441	petal development	75	18	0.000834698	0.00834698		GO:0009932	cell tip growth	86	19	0.0010124	0.0111364		GO:0090063	positive regulation of microtubule nucleation	20	8	0.000896516	0.00986168
GO:0002252	immune effector process	123	27	0.00163847	0.0163847		GO:0043648	dicarboxylic acid metabolic process	180	34	0.000819882	0.00819882		GO:0045454	cell redox homeostasis	342	54	0.000999228	0.0109915		GO:0010304	PSII associated light-harvesting complex II catabolic process	20	8	0.000896516	0.00986168
GO:0048511	rhythmic process	70	18	0.00148478	0.0163325		GO:0010014	meristem initiation	81	19	0.000819615	0.00819615		GO:0033015	tetrapyrrole catabolic process	99	21	0.000991473	0.0109062		GO:0007389	pattern specification process	174	34	0.000888526	0.00977378
GO:0033015	tetrapyrrole catabolic process	99	23	0.00159897	0.0159897		GO:0000737	DNA catabolic process, endonucleolytic	30	10	0.000814689	0.00814689		GO:0051187	cofactor catabolic process	99	21	0.000991473	0.0109062		GO:0015780	nucleotide-sugar transport	34	11	0.000845746	0.0093032
GO:0051187	cofactor catabolic process	99	23	0.00159897	0.0159897		GO:0022622	root system development	119	25	0.000801287	0.00801287		GO:0006787	porphyrin-containing compound catabolic process	99	21	0.000991473	0.0109062		GO:0071214	cellular response to abiotic stimulus	34	11	0.000845746	0.0093032
GO:0006787	porphyrin-containing compound catabolic process	99	23	0.00159897	0.0159897		GO:0007026	negative regulation of microtubule depolymerization	57	15	0.000799483	0.00799483		GO:0080090	regulation of primary metabolic process	99	21	0.000991473	0.0109062		GO:0009409	response to cold	255	46	0.000797166	0.00876882
GO:0048449	floral organ formation	128	28	0.0014375	0.0158126		GO:0080156	mitochondrial mRNA modification	16	7	0.000790577	0.00790577		GO:0010239	chloroplast mRNA processing	3	3	0.00108503	0.0108503		GO:0006955	immune response	186	36	0.000768098	0.00844908
GO:0023014	signal transduction by protein phosphorylation	177	36	0.00136337	0.0149971		GO:0032543	mitochondrial translation	16	7	0.000790577	0.00790577		GO:1900908	regulation of olefin metabolic process	3	3	0.00108503	0.0108503		GO:0043100	pyrimidine nucleobase salvage	5	4	0.000717074	0.00788781
GO:0017148	negative regulation of translation	133	29	0.0012611	0.0138721		GO:0021700	developmental maturation	112	24	0.000751146	0.00751146		GO:0035970	peptidyl-threonine dephosphorylation	3	3	0.00108503	0.0108503		GO:0006783	heme biosynthetic process	77	19	0.000688277	0.00757105
GO:0006826	iron ion transport	58	16	0.00119797	0.0131777		GO:0009073	aromatic amino acid family biosynthetic process	186	35	0.000745427	0.00745427		GO:0071490	cellular response to far red light	3	3	0.00108503	0.0108503		GO:0055086	nucleobase-containing small molecule metabolic process	101	23	0.000682965	0.00751262
GO:0006650	glycerophospholipid metabolic process	441	76	0.00119215	0.0131136		GO:0006767	water-soluble vitamin metabolic process	99	22	0.000731907	0.00731907		GO:0010018	far-red light signaling pathway	3	3	0.00108503	0.0108503		GO:0009066	aspartate family amino acid metabolic process	178	35	0.000670407	0.00737448
GO:0045229	external encapsulating structure organization	580	96	0.00117977	0.0129774		GO:0071322	cellular response to carbohydrate stimulus	99	22	0.000731907	0.00731907		GO:0071491	cellular response to red light	3	3	0.00108503	0.0108503		GO:0051301	cell division	288	51	0.000669836	0.00736819
GO:0009860	pollen tube growth	63	17	0.00111847	0.0123032		GO:0009765	photosynthesis, light harvesting	165	32	0.000721649	0.00721649		GO:0010161	red light signaling pathway	3	3	0.00108503	0.0108503		GO:0071804	cellular potassium ion transport	158	32	0.000658101	0.00723911
GO:0000272	polysaccharide catabolic process	138	30	0.00110629	0.0121691		GO:0010876	lipid localization	337	56	0.000706017	0.00706017		GO:0010201	response to continuous far red light stimulus by the high-irradiance response system	3	3	0.00108503	0.0108503		GO:0071805	potassium ion transmembrane transport	158	32	0.000658101	0.00723911
GO:0048563	post-embryonic organ morphogenesis	85	21	0.00109789	0.0120768		GO:0045132	meiotic chromosome segregation	131	27	0.000692906	0.00692906		GO:0010203	response to very low fluence red light stimulus	3	3	0.00108503	0.0108503		GO:0006281	DNA repair	809	121	0.000640774	0.00704851
GO:0009768	photosynthesis, light harvesting in photosystem I	8	5	0.00109148	0.0120063		GO:0010304	PSII associated light-harvesting complex II catabolic process	20	8	0.000684789	0.00684789		GO:0006671	phytosphingosine metabolic process	3	3	0.00108503	0.0108503		GO:0051053	negative regulation of DNA metabolic process	15	7	0.000627409	0.0069015
GO:0009943	adaxial/abaxial axis specification	42	13	0.00106105	0.0116716		GO:1901269	lipooligosaccharide metabolic process	20	8	0.000684789	0.00684789		GO:0010157	response to chlorate	3	3	0.00108503	0.0108503		GO:0016246	RNA interference	151	31	0.000623468	0.00685815
GO:0065001	specification of axis polarity	42	13	0.00106105	0.0116716		GO:0046493	lipid A metabolic process	20	8	0.000684789	0.00684789		GO:0043157	response to cation stress	3	3	0.00108503	0.0108503		GO:0006353	DNA-templated transcription, termination	11	6	0.000552489	0.00662987
GO:0019566	arabinose metabolic process	15	7	0.00104703	0.0115173		GO:1901271	lipooligosaccharide biosynthetic process	20	8	0.000684789	0.00684789		GO:0043419	urea catabolic process	3	3	0.00108503	0.0108503		GO:0042168	heme metabolic process	88	21	0.000597399	0.00657139
GO:0046373	L-arabinose metabolic process	15	7	0.00104703	0.0115173		GO:0009245	lipid A biosynthetic process	20	8	0.000684789	0.00684789		GO:0033478	UDP-rhamnose metabolic process	3	3	0.00108503	0.0108503		GO:0006298	mismatch repair	59	16	0.000588224	0.00647047
GO:0043289	apocarotenoid biosynthetic process	37	12	0.00103499	0.0113849		GO:2000379	positive regulation of reactive oxygen species metabolic process	8	5	0.000610629	0.00671691		GO:0044707	single-multicellular organism process	1259	164	0.000982449	0.0108069		GO:0045454	cell redox homeostasis	342	59	0.000537204	0.00644645
GO:1902645	tertiary alcohol biosynthetic process	37	12	0.00103499	0.0113849		GO:1904833	positive regulation of removal of superoxide radicals	8	5	0.000610629	0.00671691		GO:0009755	hormone-mediated signaling pathway	508	75	0.00092688	0.0101957		GO:0034637	cellular carbohydrate biosynthetic process	131	28	0.000572883	0.00630172
GO:0009688	abscisic acid biosynthetic process	37	12	0.00103499	0.0113849		GO:1901671	positive regulation of superoxide dismutase activity	8	5	0.000610629	0.00671691		GO:1901679	nucleotide transmembrane transport	17	7	0.000922823	0.0101511		GO:0009247	glycolipid biosynthetic process	156	32	0.000522753	0.00627303
GO:0006308	DNA catabolic process	79	20	0.00103065	0.0113372		GO:0010162	seed dormancy process	92	21	0.00065913	0.0065913		GO:0034637	cellular carbohydrate biosynthetic process	131	26	0.000780007	0.00858008		GO:0000394	RNA splicing, via endonucleolytic cleavage and ligation	143	30	0.000518835	0.00622602
GO:0044723	single-organism carbohydrate metabolic process	669	109	0.00101747	0.0111922		GO:0046173	polyol biosynthetic process	73	18	0.000591923	0.00651115		GO:0042335	cuticle development	31	10	0.000755992	0.00831591		GO:0002097	tRNA wobble base modification	23	9	0.000518765	0.00622519
GO:0009662	etioplast organization	5	4	0.000994405	0.0109385		GO:0061640	cytoskeleton-dependent cytokinesis	164	32	0.000647573	0.00647573		GO:0009110	vitamin biosynthetic process	103	22	0.000690428	0.00759471		GO:0009628	response to abiotic stimulus	806	121	0.000556483	0.00612131
GO:0031110	regulation of microtubule polymerization or depolymerization	5	4	0.000994405	0.0109385		GO:0035825	reciprocal DNA recombination	137	28	0.000641885	0.00641885		GO:0042044	fluid transport	77	18	0.00067395	0.00741345		GO:0009251	glucan catabolic process	70	18	0.000555745	0.00611319
GO:0048656	anther wall tapetum formation	5	4	0.000994405	0.0109385		GO:0007131	reciprocal meiotic recombination	137	28	0.000641885	0.00641885		GO:0006833	water transport	77	18	0.00067395	0.00741345		GO:0006767	water-soluble vitamin metabolic process	99	23	0.000506682	0.00608018
GO:0010394	homogalacturonan metabolic process	5	4	0.000994405	0.0109385		GO:0002252	immune effector process	123	26	0.000577923	0.00635715		GO:0009067	aspartate family amino acid biosynthetic process	200	36	0.000631396	0.00694536		GO:0045038	protein import into chloroplast thylakoid membrane	11	6	0.000552489	0.00607738
GO:0052325	cell wall pectin biosynthetic process	5	4	0.000994405	0.0109385		GO:0009218	pyrimidine ribonucleotide metabolic process	157	31	0.000632858	0.00632858		GO:0000018	regulation of DNA recombination	12	6	0.000627005	0.00689706		GO:0043289	apocarotenoid biosynthetic process	37	12	0.00048429	0.00581148
GO:0010289	homogalacturonan biosynthetic process	5	4	0.000994405	0.0109385		GO:0022611	dormancy process	91	21	0.000565313	0.00621844		GO:0045934	negative regulation of nucleobase-containing compound metabolic process	12	6	0.000627005	0.00689706		GO:1902645	tertiary alcohol biosynthetic process	37	12	0.00048429	0.00581148
GO:0000394	RNA splicing, via endonucleolytic cleavage and ligation	143	31	0.000970449	0.0106749		GO:0009662	etioplast organization	5	4	0.000613293	0.00613293		GO:0006003	fructose 2,6-bisphosphate metabolic process	12	6	0.000627005	0.00689706		GO:0009688	abscisic acid biosynthetic process	37	12	0.00048429	0.00581148
GO:0009581	detection of external stimulus	23	9	0.000964261	0.0106069		GO:0007059	chromosome segregation	130	27	0.000612007	0.00612007		GO:0042592	homeostatic process	508	76	0.000588126	0.00646938		GO:0045087	innate immune response	270	49	0.00047972	0.00575663
GO:0009108	coenzyme biosynthetic process	316	58	0.000961329	0.0105746		GO:0060003	copper ion export	8	5	0.000610629	0.00610629		GO:0010050	vegetative phase change	35	11	0.000534582	0.00641499		GO:0007275	multicellular organism development	1255	179	0.00046329	0.00555948
GO:0016569	covalent chromatin modification	328	60	0.000867767	0.0104132		GO:2000121	regulation of removal of superoxide radicals	8	5	0.000610629	0.00610629		GO:0006457	protein folding	572	84	0.000568187	0.00625006		GO:0044247	cellular polysaccharide catabolic process	69	18	0.000460566	0.0055268
GO:0048443	stamen development	107	25	0.000943411	0.0103775		GO:1901668	regulation of superoxide dismutase activity	8	5	0.000610629	0.00610629		GO:0009750	response to fructose	88	20	0.000515502	0.00618602		GO:0019748	secondary metabolic process	207	40	0.000421918	0.00506302
GO:0072511	divalent inorganic cation transport	223	44	0.00084438	0.0101326		GO:1900409	positive regulation of cellular response to oxidative stress	8	5	0.000610629	0.00610629		GO:0010304	PSII associated light-harvesting complex II catabolic process	20	8	0.000499766	0.00599719		GO:0006457	protein folding	572	91	0.000401613	0.00481936
GO:0035196	production of miRNAs involved in gene silencing by miRNA	101	24	0.000917223	0.0100895		GO:1901033	positive regulation of response to reactive oxygen species	8	5	0.000610629	0.00610629		GO:0006974	cellular response to DNA damage stimulus	835	116	0.000543675	0.00598042		GO:0090305	nucleic acid phosphodiester bond hydrolysis	497	81	0.000382822	0.00459386
GO:0006733	oxidoreduction coenzyme metabolic process	89	22	0.000840329	0.0100839		GO:0006346	methylation-dependent chromatin silencing	84	20	0.000493422	0.00542764		GO:0042181	ketone biosynthetic process	63	16	0.000497377	0.00596853		GO:0017006	protein-tetrapyrrole linkage	14	7	0.000370451	0.00444541
GO:0006461	protein complex assembly	1282	194	0.000893181	0.00982499		GO:0019566	arabinose metabolic process	15	7	0.000490194	0.00539213		GO:1901661	quinone metabolic process	63	16	0.000497377	0.00596853		GO:0015718	monocarboxylic acid transport	41	13	0.00036574	0.00438888
GO:0045038	protein import into chloroplast thylakoid membrane	11	6	0.000872805	0.00960085		GO:0046373	L-arabinose metabolic process	15	7	0.000490194	0.00539213		GO:1901663	quinone biosynthetic process	63	16	0.000497377	0.00596853		GO:0006664	glycolipid metabolic process	146	31	0.000339882	0.00407859
GO:0006816	calcium ion transport	100	24	0.000789238	0.00947085		GO:0070271	protein complex biogenesis	708	105	0.000482902	0.00531192		GO:0009117	nucleotide metabolic process	295	49	0.000539773	0.00593751		GO:0017148	negative regulation of translation	133	29	0.000325755	0.00390906
GO:0043478	pigment accumulation in response to UV light	36	12	0.000785698	0.00942838		GO:0031323	regulation of cellular metabolic process	161	32	0.000463873	0.0051026		GO:0060003	copper ion export	8	5	0.000490623	0.00588747		GO:0052249	modulation of RNA levels in other organism involved in symbiotic interaction	67	18	0.000311591	0.0037391
GO:0043480	pigment accumulation in tissues	36	12	0.000785698	0.00942838		GO:0019321	pentose metabolic process	60	16	0.000461999	0.00508198		GO:0051641	cellular localization	441	68	0.00048484	0.00581808		GO:0010087	phloem or xylem histogenesis	56	16	0.00030946	0.00371352
GO:0043479	pigment accumulation in tissues in response to UV light	36	12	0.000785698	0.00942838		GO:0032544	plastid translation	19	8	0.000453555	0.00498911		GO:0031407	oxylipin metabolic process	75	18	0.000481138	0.00577366		GO:0015739	sialic acid transport	7	5	0.000304676	0.00365611
GO:0043481	anthocyanin accumulation in tissues in response to UV light	36	12	0.000785698	0.00942838		GO:0006775	fat-soluble vitamin metabolic process	19	8	0.000453555	0.00498911		GO:0031408	oxylipin biosynthetic process	75	18	0.000481138	0.00577366		GO:0071483	cellular response to blue light	26	10	0.000300246	0.00360295
GO:0022402	cell cycle process	510	87	0.000774066	0.0092888		GO:0042360	vitamin E metabolic process	19	8	0.000453555	0.00498911		GO:1902580	single-organism cellular localization	657	95	0.00044467	0.00533604		GO:0006732	coenzyme metabolic process	299	54	0.00029094	0.00349128
GO:0031050	dsRNA fragmentation	111	26	0.000725262	0.00870314		GO:0042362	fat-soluble vitamin biosynthetic process	19	8	0.000453555	0.00498911		GO:0048856	anatomical structure development	1175	157	0.000416186	0.00499423		GO:1901606	alpha-amino acid catabolic process	223	43	0.000276695	0.00332034
GO:0009072	aromatic amino acid family metabolic process	339	62	0.00072499	0.00869988		GO:0010189	vitamin E biosynthetic process	19	8	0.000453555	0.00498911		GO:0046501	protoporphyrinogen IX metabolic process	29	10	0.000413697	0.00496437		GO:0035196	production of miRNAs involved in gene silencing by miRNA	101	24	0.000270823	0.00324987
GO:0048439	flower morphogenesis	31	11	0.000711147	0.00853376		GO:0016571	histone methylation	309	53	0.000452488	0.00497736		GO:0006782	protoporphyrinogen IX biosynthetic process	29	10	0.000413697	0.00496437		GO:0006733	oxidoreduction coenzyme metabolic process	89	22	0.000264028	0.00316834
GO:0042445	hormone metabolic process	134	30	0.000667976	0.00801571		GO:0070918	production of small RNA involved in gene silencing by RNA	121	26	0.000443836	0.00488219		GO:0006732	coenzyme metabolic process	299	50	0.000407449	0.00488939		GO:0050896	response to stimulus	3698	481	0.000257379	0.00308855
GO:0009132	nucleoside diphosphate metabolic process	22	9	0.000657721	0.00789265		GO:0040029	regulation of gene expression, epigenetic	121	26	0.000443836	0.00488219		GO:0006555	methionine metabolic process	132	27	0.000381563	0.00457876		GO:0032259	methylation	1216	176	0.000253399	0.00304079
GO:0065007	biological regulation	298	56	0.000653808	0.00784569		GO:0007602	phototransduction	38	12	0.000441213	0.00485334		GO:0007623	circadian rhythm	50	14	0.000375934	0.00451121		GO:1901615	organic hydroxy compound metabolic process	94	23	0.000227737	0.00296058
GO:0007623	circadian rhythm	50	15	0.000651116	0.0078134		GO:0009585	red, far-red light phototransduction	38	12	0.000441213	0.00485334		GO:0045910	negative regulation of DNA recombination	11	6	0.000343419	0.00412103		GO:0042221	response to chemical	727	113	0.000225425	0.00293053
GO:0051274	beta-glucan biosynthetic process	278	53	0.000633625	0.0076035		GO:0009845	seed germination	114	25	0.000409912	0.00450903		GO:0006353	DNA-templated transcription, termination	11	6	0.000343419	0.00412103		GO:0035194	posttranscriptional gene silencing by RNA	155	33	0.000211895	0.00275463
GO:0034755	iron ion transmembrane transport	14	7	0.000623967	0.00748761		GO:0000910	cytokinesis	65	17	0.000398819	0.00438701		GO:0009582	detection of abiotic stimulus	11	6	0.000343419	0.00412103		GO:0000910	cytokinesis	65	18	0.000206362	0.0026827
GO:0035195	gene silencing by miRNA	104	25	0.000605654	0.00726785		GO:1901360	organic cyclic compound metabolic process	783	115	0.000392755	0.0043203		GO:0009584	detection of visible light	11	6	0.000343419	0.00412103		GO:0042374	phylloquinone metabolic process	13	7	0.000205103	0.00266634
GO:0009629	response to gravity	87	22	0.000603933	0.0072472		GO:0030422	production of siRNA involved in RNA interference	120	26	0.00038768	0.00426448		GO:0008643	carbohydrate transport	117	25	0.000308458	0.0037015		GO:0042372	phylloquinone biosynthetic process	13	7	0.000205103	0.00266634
GO:0009630	gravitropism	87	22	0.000603933	0.0072472		GO:0002097	tRNA wobble base modification	23	9	0.000384261	0.00422688		GO:0032870	cellular response to hormone stimulus	488	75	0.000286514	0.00343816		GO:0008643	carbohydrate transport	117	27	0.000195511	0.00254164
GO:0048589	developmental growth	169	36	0.000566413	0.00679696		GO:0018022	peptidyl-lysine methylation	285	50	0.000378157	0.00415973		GO:0045087	innate immune response	270	47	0.000236707	0.00284048		GO:0009629	response to gravity	87	22	0.000186017	0.00241822
GO:0019438	aromatic compound biosynthetic process	658	109	0.000564775	0.0067773		GO:0010182	sugar mediated signaling pathway	94	22	0.000343239	0.00411887		GO:0034220	ion transmembrane transport	190	36	0.000230196	0.00276235		GO:0009630	gravitropism	87	22	0.000186017	0.00241822
GO:0032273	positive regulation of protein polymerization	92	23	0.000546827	0.00656192		GO:0006555	methionine metabolic process	132	28	0.000342581	0.00411098		GO:0050793	regulation of developmental process	196	37	0.000205394	0.00267012		GO:0048511	rhythmic process	70	19	0.000185607	0.00241289
GO:0010267	production of ta-siRNAs involved in RNA interference	91	23	0.000462879	0.00555455		GO:1902410	mitotic cytokinetic process	165	33	0.000339694	0.00407633		GO:0006112	energy reserve metabolic process	32	11	0.000221098	0.00265318		GO:0044238	primary metabolic process	5879	743	0.000185454	0.0024109
GO:0015739	sialic acid transport	7	5	0.000455207	0.00546248		GO:0040008	regulation of growth	145	30	0.000338473	0.00406167		GO:0005977	glycogen metabolic process	32	11	0.000221098	0.00265318		GO:0046501	protoporphyrinogen IX metabolic process	29	11	0.000173894	0.00226062
GO:0022607	cellular component assembly	473	83	0.000419124	0.00502948		GO:0006955	immune response	186	36	0.00036531	0.0040184		GO:0006000	fructose metabolic process	7	5	0.000201103	0.00261434		GO:0006782	protoporphyrinogen IX biosynthetic process	29	11	0.000173894	0.00226062
GO:0001172	transcription, RNA-templated	48	15	0.00040078	0.00480935		GO:0019216	regulation of lipid metabolic process	37	12	0.000334437	0.00401324		GO:0051701	interaction with host	14	7	0.000215155	0.00258186		GO:0035195	gene silencing by miRNA	104	25	0.000168267	0.00218748
GO:0009944	polarity specification of adaxial/abaxial axis	38	13	0.000359916	0.00467891		GO:0045087	innate immune response	270	48	0.000358891	0.0039478		GO:0048285	organelle fission	290	50	0.000194612	0.00252996		GO:0019725	cellular homeostasis	412	71	0.000164539	0.00213901
GO:0007602	phototransduction	38	13	0.000359916	0.00467891		GO:0032506	cytokinetic process	158	32	0.000327831	0.00393397		GO:0046189	phenol-containing compound biosynthetic process	95	22	0.000209285	0.00251142		GO:0090391	granum assembly	4	4	0.00015753	0.00204788
GO:0009585	red, far-red light phototransduction	38	13	0.000359916	0.00467891		GO:0032958	inositol phosphate biosynthetic process	64	17	0.000327003	0.00392404		GO:0090305	nucleic acid phosphodiester bond hydrolysis	497	77	0.00018674	0.00242762		GO:0046246	terpene biosynthetic process	4	4	0.00015753	0.00204788
GO:0031425	chloroplast RNA processing	13	7	0.000348696	0.00453305		GO:0033517	myo-inositol hexakisphosphate metabolic process	64	17	0.000327003	0.00392404		GO:0046149	pigment catabolic process	88	21	0.000185022	0.00240529		GO:0016120	carotene biosynthetic process	4	4	0.00015753	0.00204788
GO:0051273	beta-glucan metabolic process	337	63	0.000365446	0.00438535		GO:0010264	myo-inositol hexakisphosphate biosynthetic process	64	17	0.000327003	0.00392404		GO:0015996	chlorophyll catabolic process	88	21	0.000185022	0.00240529		GO:0032365	intracellular lipid transport	4	4	0.00015753	0.00204788
GO:0048285	organelle fission	290	56	0.00032731	0.00425502		GO:1901607	alpha-amino acid biosynthetic process	622	95	0.000323324	0.00387988		GO:0007275	multicellular organism development	1255	169	0.000177242	0.00230414		GO:0009903	chloroplast avoidance movement	4	4	0.00015753	0.00204788
GO:0006505	GPI anchor metabolic process	78	21	0.000321096	0.00417425		GO:0045814	negative regulation of gene expression, epigenetic	172	34	0.000349852	0.00384838		GO:0051817	modification of morphology or physiology of other organism involved in symbiotic interaction	10	6	0.000171031	0.0022234		GO:0009638	phototropism	24	10	0.000136931	0.00191704
GO:0046467	membrane lipid biosynthetic process	158	35	0.000311893	0.0040546		GO:0046149	pigment catabolic process	88	21	0.000349742	0.00384716		GO:0019048	modulation by virus of host morphology or physiology	10	6	0.000171031	0.0022234		GO:0009958	positive gravitropism	20	9	0.0001459	0.0018967
GO:0035383	thioester metabolic process	47	15	0.000310225	0.00403292		GO:0015996	chlorophyll catabolic process	88	21	0.000349742	0.00384716		GO:0018958	phenol-containing compound metabolic process	100	23	0.000169493	0.00220342		GO:0010267	production of ta-siRNAs involved in RNA interference	91	23	0.000135466	0.00189652
GO:0006664	glycolipid metabolic process	146	33	0.000309434	0.00402264		GO:0034968	histone lysine methylation	283	50	0.000319383	0.0038326		GO:0015718	monocarboxylic acid transport	41	13	0.000154447	0.00200781		GO:0048869	cellular developmental process	475	80	0.000144684	0.00188089
GO:1901615	organic hydroxy compound metabolic process	94	24	0.000299582	0.00389456		GO:0009756	carbohydrate mediated signaling	94	22	0.000343239	0.00377563		GO:0006955	immune response	186	36	0.000148785	0.0019342		GO:0070918	production of small RNA involved in gene silencing by RNA	121	28	0.000143157	0.00186104
GO:0044550	secondary metabolite biosynthetic process	219	45	0.000298905	0.00388577		GO:0016246	RNA interference	151	31	0.000314219	0.00377063		GO:0006189	'de novo' IMP biosynthetic process	26	10	0.000146454	0.00190391		GO:0052546	cell wall pectin metabolic process	16	8	0.000138442	0.00179974
GO:0046942	carboxylic acid transport	219	45	0.000298905	0.00388577		GO:0048285	organelle fission	290	51	0.000314029	0.00376835		GO:0043572	plastid fission	26	10	0.000146454	0.00190391		GO:0046467	membrane lipid biosynthetic process	158	34	0.000138237	0.00179708
GO:0046039	GTP metabolic process	20	9	0.000279036	0.00362747		GO:0000281	mitotic cytokinesis	164	33	0.000302629	0.00363155		GO:1901564	organonitrogen compound metabolic process	725	106	0.000143344	0.00186348		GO:0030422	production of siRNA involved in RNA interference	120	28	0.000123056	0.00172278
GO:0006183	GTP biosynthetic process	20	9	0.000279036	0.00362747		GO:0048466	androecium development	87	21	0.000295989	0.00355187		GO:0044275	cellular carbohydrate catabolic process	46	14	0.000142678	0.00185481		GO:0046416	D-amino acid metabolic process	9	6	0.000122709	0.00171793
GO:0009148	pyrimidine nucleoside triphosphate biosynthetic process	20	9	0.000279036	0.00362747		GO:0090351	seedling development	118	26	0.000293788	0.00352545		GO:0009642	response to light intensity	192	37	0.000133303	0.00173294		GO:0010258	NADH dehydrogenase complex (plastoquinone) assembly	9	6	0.000122709	0.00171793
GO:0009208	pyrimidine ribonucleoside triphosphate metabolic process	20	9	0.000279036	0.00362747		GO:0000819	sister chromatid segregation	157	32	0.000291108	0.00349329		GO:0010028	xanthophyll cycle	4	4	0.000111469	0.00144909		GO:0009108	coenzyme biosynthetic process	316	58	0.000114373	0.00160122
GO:0046051	UTP metabolic process	20	9	0.000279036	0.00362747		GO:0017006	protein-tetrapyrrole linkage	14	7	0.000288238	0.00345885		GO:2000377	regulation of reactive oxygen species metabolic process	79	20	0.000109902	0.00142872		GO:0010089	xylem development	37	13	0.000113745	0.00159242
GO:0006228	UTP biosynthetic process	20	9	0.000279036	0.00362747		GO:0033015	tetrapyrrole catabolic process	99	23	0.00028574	0.00342888		GO:0006281	DNA repair	809	117	0.000106393	0.00138311		GO:0006814	sodium ion transport	90	23	0.000113119	0.00158367
GO:0006520	cellular amino acid metabolic process	679	114	0.000256619	0.00333604		GO:0051187	cofactor catabolic process	99	23	0.00028574	0.00342888		GO:0034284	response to monosaccharide	97	23	0.000103913	0.00135086		GO:0000018	regulation of DNA recombination	12	7	0.000104843	0.0014678
GO:0019725	cellular homeostasis	412	75	0.000254375	0.00330688		GO:0006787	porphyrin-containing compound catabolic process	99	23	0.00028574	0.00342888		GO:0009746	response to hexose	97	23	0.000103913	0.00135086		GO:0010410	hemicellulose metabolic process	207	42	0.000102053	0.00142874
GO:0098542	defense response to other organism	445	80	0.000244885	0.0031835		GO:0019219	regulation of nucleobase-containing compound metabolic process	225	42	0.000283958	0.0034075		GO:0019751	polyol metabolic process	103	24	9.97214e-05	0.00129638		GO:0099402	plant organ development	382	68	8.35022e-05	0.00116903
GO:0006112	energy reserve metabolic process	32	12	0.000226135	0.00316589		GO:0015977	carbon fixation	150	31	0.000278025	0.0033363		GO:0048509	regulation of meristem development	135	29	9.69505e-05	0.00126036		GO:0031050	dsRNA fragmentation	111	27	7.61023e-05	0.00106543
GO:0005977	glycogen metabolic process	32	12	0.000226135	0.00316589		GO:0051567	histone H3-K9 methylation	136	29	0.000247205	0.00321366		GO:0046040	IMP metabolic process	39	13	8.66804e-05	0.00121353		GO:0071365	cellular response to auxin stimulus	217	44	7.21175e-05	0.00100965
GO:0006074	(1->3)-beta-D-glucan metabolic process	66	19	0.000239249	0.00311024		GO:0065003	macromolecular complex assembly	695	105	0.000246453	0.00320389		GO:0006188	IMP biosynthetic process	39	13	8.66804e-05	0.00121353		GO:0009734	auxin-activated signaling pathway	217	44	7.21175e-05	0.00100965
GO:0006075	(1->3)-beta-D-glucan biosynthetic process	66	19	0.000239249	0.00311024		GO:0031050	dsRNA fragmentation	111	25	0.000266498	0.00319797		GO:0009086	methionine biosynthetic process	128	28	9.09508e-05	0.00118236		GO:0005976	polysaccharide metabolic process	290	55	6.93037e-05	0.000970251
GO:0010028	xanthophyll cycle	4	4	0.000220353	0.00308495		GO:0051301	cell division	288	51	0.000265	0.00318		GO:0044003	modification by symbiont of host morphology or physiology	77	20	7.46652e-05	0.00104531		GO:0010050	vegetative phase change	35	13	5.84947e-05	0.000818926
GO:0048657	anther wall tapetum cell differentiation	4	4	0.000220353	0.00308495		GO:0016128	phytosteroid metabolic process	57	16	0.000244513	0.00317867		GO:0031113	regulation of microtubule polymerization	20	9	7.40599e-05	0.00103684		GO:0040008	regulation of growth	145	33	5.48743e-05	0.000768241
GO:0032365	intracellular lipid transport	4	4	0.000220353	0.00308495		GO:0006520	cellular amino acid metabolic process	679	103	0.000241552	0.00314018		GO:0010968	regulation of microtubule nucleation	20	9	7.40599e-05	0.00103684		GO:0000272	polysaccharide catabolic process	138	32	4.80329e-05	0.000720493
GO:0006955	immune response	186	40	0.000236613	0.00307597		GO:0000911	cytokinesis by cell plate formation	156	32	0.000258088	0.00309705		GO:0031112	positive regulation of microtubule polymerization or depolymerization	20	9	7.40599e-05	0.00103684		GO:0010413	glucuronoxylan metabolic process	97	25	5.01156e-05	0.000701619
GO:0071555	cell wall organization	600	103	0.000218143	0.00305401		GO:0035195	gene silencing by miRNA	104	24	0.000237643	0.00308935		GO:0031116	positive regulation of microtubule polymerization	20	9	7.40599e-05	0.00103684		GO:0009768	photosynthesis, light harvesting in photosystem I	8	6	4.52244e-05	0.000678366
GO:0006732	coenzyme metabolic process	299	58	0.000229802	0.00298743		GO:0006342	chromatin silencing	176	35	0.000256767	0.0030812		GO:0090063	positive regulation of microtubule nucleation	20	9	7.40599e-05	0.00103684		GO:0045910	negative regulation of DNA recombination	11	7	4.83921e-05	0.000677489
GO:0031323	regulation of cellular metabolic process	161	36	0.000212999	0.00298199		GO:1903046	meiotic cell cycle process	216	41	0.000231397	0.00300816		GO:1901269	lipooligosaccharide metabolic process	20	9	7.40599e-05	0.00103684		GO:0009582	detection of abiotic stimulus	11	7	4.83921e-05	0.000677489
GO:0044283	small molecule biosynthetic process	120	29	0.000211278	0.00295789		GO:0032273	positive regulation of protein polymerization	92	22	0.00024812	0.00297745		GO:0046493	lipid A metabolic process	20	9	7.40599e-05	0.00103684		GO:0009584	detection of visible light	11	7	4.83921e-05	0.000677489
GO:0019751	polyol metabolic process	103	26	0.000209278	0.00292989		GO:0061647	histone H3-K9 modification	136	29	0.000247205	0.00296646		GO:1901271	lipooligosaccharide biosynthetic process	20	9	7.40599e-05	0.00103684		GO:0042546	cell wall biogenesis	220	45	4.83284e-05	0.000676598
GO:0070838	divalent metal ion transport	272	54	0.000202758	0.00283861		GO:0006310	DNA recombination	418	69	0.000227984	0.00296379		GO:0009245	lipid A biosynthetic process	20	9	7.40599e-05	0.00103684		GO:0009067	aspartate family amino acid biosynthetic process	200	42	4.49431e-05	0.000674146
GO:0018904	ether metabolic process	97	25	0.000193531	0.00270943		GO:0071478	cellular response to radiation	10	6	0.000221877	0.00288441		GO:0044702	single organism reproductive process	1342	182	7.0638e-05	0.000988932		GO:0051701	interaction with host	14	8	3.9755e-05	0.000596325
GO:0006662	glycerol ether metabolic process	97	25	0.000193531	0.00270943		GO:0006189	'de novo' IMP biosynthetic process	26	10	0.000215687	0.00280393		GO:0042221	response to chemical	727	108	6.64122e-05	0.000929771		GO:0031323	regulation of cellular metabolic process	161	36	3.86163e-05	0.000579245
GO:0006812	cation transport	1163	183	0.000183626	0.00257076		GO:0048527	lateral root development	51	15	0.000215517	0.00280173		GO:0006605	protein targeting	727	108	6.64122e-05	0.000929771		GO:0048440	carpel development	167	37	3.75389e-05	0.000563083
GO:0010020	chloroplast fission	23	10	0.00018088	0.00253232		GO:0044723	single-organism carbohydrate metabolic process	669	102	0.000214173	0.00278424		GO:0009704	de-etiolation	6	5	6.28206e-05	0.000879489		GO:0009799	specification of symmetry	68	20	3.66811e-05	0.000550216
GO:0042592	homeostatic process	508	90	0.000177863	0.00249008		GO:0007389	pattern specification process	174	35	0.000204193	0.00265451		GO:0040008	regulation of growth	145	31	6.25779e-05	0.00087609		GO:0048509	regulation of meristem development	135	32	3.03174e-05	0.000454761
GO:0005983	starch catabolic process	27	11	0.000174241	0.00243937		GO:0071482	cellular response to light stimulus	73	19	0.000199882	0.00259846		GO:0010257	NADH dehydrogenase complex assembly	12	7	5.98329e-05	0.00083766		GO:0009834	plant-type secondary cell wall biogenesis	33	13	2.81916e-05	0.000422874
GO:0006775	fat-soluble vitamin metabolic process	19	9	0.000172072	0.00240901		GO:0016129	phytosteroid biosynthetic process	56	16	0.000195244	0.00253818		GO:0000272	polysaccharide catabolic process	138	30	5.89014e-05	0.000824619		GO:0044237	cellular metabolic process	3688	491	2.58811e-05	0.000388217
GO:0042360	vitamin E metabolic process	19	9	0.000172072	0.00240901		GO:0048638	regulation of developmental growth	147	31	0.000190624	0.00247812		GO:0007010	cytoskeleton organization	380	64	5.71956e-05	0.000800738		GO:0009106	lipoate metabolic process	61	19	2.34265e-05	0.000351398
GO:0042362	fat-soluble vitamin biosynthetic process	19	9	0.000172072	0.00240901		GO:0098542	defense response to other organism	445	73	0.000186353	0.00242259		GO:0006631	fatty acid metabolic process	724	108	5.61652e-05	0.000786313		GO:0071669	plant-type cell wall organization or biogenesis	259	52	2.2577e-05	0.000338654
GO:0010189	vitamin E biosynthetic process	19	9	0.000172072	0.00240901		GO:0009067	aspartate family amino acid biosynthetic process	200	39	0.000182314	0.00237008		GO:0018208	peptidyl-proline modification	164	34	5.50405e-05	0.000770567		GO:1901360	organic cyclic compound metabolic process	783	126	2.16336e-05	0.000324504
GO:0018130	heterocycle biosynthetic process	595	103	0.000159122	0.0022277		GO:0006505	GPI anchor metabolic process	78	20	0.000171458	0.00222895		GO:0015977	carbon fixation	150	32	5.02861e-05	0.000754291		GO:0051817	modification of morphology or physiology of other organism involved in symbiotic interaction	10	7	1.94973e-05	0.000292459
GO:0042335	cuticle development	31	12	0.000158895	0.00222453		GO:0055082	cellular chemical homeostasis	133	29	0.000165083	0.00214608		GO:0044255	cellular lipid metabolic process	793	117	4.59158e-05	0.000688737		GO:0019048	modulation by virus of host morphology or physiology	10	7	1.94973e-05	0.000292459
GO:0044271	cellular nitrogen compound biosynthetic process	438	80	0.000145674	0.00218511		GO:0031425	chloroplast RNA processing	13	7	0.000158923	0.002066		GO:0006812	cation transport	1163	162	4.48782e-05	0.000673173		GO:0006555	methionine metabolic process	132	32	1.87514e-05	0.000281271
GO:0006506	GPI anchor biosynthetic process	68	20	0.000119958	0.00179938		GO:0045017	glycerolipid biosynthetic process	282	51	0.000156462	0.002034		GO:0071365	cellular response to auxin stimulus	217	42	4.43575e-05	0.000665362		GO:0052018	modulation by symbiont of RNA levels in host	70	21	1.69481e-05	0.00027117
GO:0009583	detection of light stimulus	39	14	0.000119659	0.00179489		GO:0016131	brassinosteroid metabolic process	55	16	0.000154827	0.00201275		GO:0009734	auxin-activated signaling pathway	217	42	4.43575e-05	0.000665362		GO:0098586	cellular response to virus	70	21	1.69481e-05	0.00027117
GO:0005978	glycogen biosynthetic process	22	10	0.000114765	0.00172148		GO:0009583	detection of light stimulus	39	13	0.000139452	0.00195233		GO:0048437	floral organ development	210	41	4.41585e-05	0.000662378		GO:0009616	virus induced gene silencing	70	21	1.69481e-05	0.00027117
GO:0050896	response to stimulus	3698	524	0.000112326	0.00168489		GO:0035196	production of miRNAs involved in gene silencing by miRNA	101	24	0.000147589	0.00191866		GO:0006790	sulfur compound metabolic process	244	46	3.93246e-05	0.000589868		GO:0042026	protein refolding	36	14	1.65801e-05	0.000265281
GO:0050789	regulation of biological process	1874	282	0.000108578	0.00162867		GO:0000959	mitochondrial RNA metabolic process	25	10	0.000146874	0.00190936		GO:0016053	organic acid biosynthetic process	251	47	3.89455e-05	0.000584183		GO:0009855	determination of bilateral symmetry	65	20	1.76495e-05	0.000264742
GO:0009826	unidimensional cell growth	121	30	0.000101528	0.00152292		GO:0051453	regulation of intracellular pH	4	4	0.000134212	0.00187897		GO:0009696	salicylic acid metabolic process	85	22	3.54107e-05	0.00053116		GO:0006184	obsolete GTP catabolic process	440	79	1.7443e-05	0.000261646
GO:0007275	multicellular organism development	1255	198	8.90518e-05	0.00133578		GO:0006768	biotin metabolic process	4	4	0.000134212	0.00187897		GO:0009697	salicylic acid biosynthetic process	85	22	3.54107e-05	0.00053116		GO:0006631	fatty acid metabolic process	724	119	1.37528e-05	0.000220045
GO:1901264	carbohydrate derivative transport	82	23	8.67164e-05	0.00130075		GO:0009102	biotin biosynthetic process	4	4	0.000134212	0.00187897		GO:0009695	jasmonic acid biosynthetic process	67	19	3.01306e-05	0.000451959		GO:0005983	starch catabolic process	27	12	1.32879e-05	0.000212606
GO:0016053	organic acid biosynthetic process	251	52	8.63976e-05	0.00129596		GO:0010088	phloem development	4	4	0.000134212	0.00187897		GO:0000413	protein peptidyl-prolyl isomerization	159	34	2.83571e-05	0.000425357		GO:0010020	chloroplast fission	23	11	1.2898e-05	0.000206368
GO:0006629	lipid metabolic process	1559	240	8.56555e-05	0.00128483		GO:0006650	glycerophospholipid metabolic process	441	73	0.000140809	0.00183052		GO:0042364	water-soluble vitamin biosynthetic process	114	27	2.79161e-05	0.000418742		GO:0048638	regulation of developmental growth	147	35	1.19411e-05	0.000191058
GO:0046474	glycerophospholipid biosynthetic process	301	60	8.3416e-05	0.00125124		GO:0051321	meiotic cell cycle	231	44	0.000129287	0.00181001		GO:1900865	chloroplast RNA modification	8	6	2.73919e-05	0.000410879		GO:0030091	protein repair	35	14	1.12976e-05	0.000180761
GO:0048364	root development	148	35	8.02851e-05	0.00120428		GO:0072330	monocarboxylic acid biosynthetic process	737	112	0.000124723	0.00174613		GO:0044238	primary metabolic process	5879	697	2.43545e-05	0.000365317		GO:0009086	methionine biosynthetic process	128	32	9.55624e-06	0.0001529
GO:0090304	nucleic acid metabolic process	1923	290	7.53236e-05	0.00112985		GO:0009855	determination of bilateral symmetry	65	18	0.000124228	0.0017392		GO:0019374	galactolipid metabolic process	55	17	2.28711e-05	0.000343066		GO:0006189	'de novo' IMP biosynthetic process	26	12	8.22272e-06	0.000131563
GO:0017006	protein-tetrapyrrole linkage	14	8	7.34244e-05	0.00110137		GO:0007126	meiotic nuclear division	210	41	0.000123369	0.00172717		GO:0019375	galactolipid biosynthetic process	55	17	2.28711e-05	0.000343066		GO:0043572	plastid fission	26	12	8.22272e-06	0.000131563
GO:0048588	developmental cell growth	113	29	6.77784e-05	0.00101668		GO:0016132	brassinosteroid biosynthetic process	54	16	0.000121892	0.00170649		GO:0006400	tRNA modification	137	31	1.96665e-05	0.000314664		GO:0045934	negative regulation of nucleobase-containing compound metabolic process	12	8	8.07005e-06	0.000129121
GO:0042446	hormone biosynthetic process	135	33	6.36202e-05	0.000954303		GO:0006298	mismatch repair	59	17	0.000111123	0.00155572		GO:0019321	pentose metabolic process	60	18	2.09344e-05	0.000314016		GO:0044042	glucan metabolic process	174	40	7.40707e-06	0.00012592
GO:1901606	alpha-amino acid catabolic process	223	48	5.92971e-05	0.000948753		GO:0044238	primary metabolic process	5879	719	0.000108163	0.00151428		GO:0046165	alcohol biosynthetic process	196	40	1.89388e-05	0.000303021		GO:0006520	cellular amino acid metabolic process	679	114	7.84311e-06	0.00012549
GO:0019321	pentose metabolic process	60	19	5.82416e-05	0.000931866		GO:0018130	heterocycle biosynthetic process	595	94	0.000104693	0.0014657		GO:0031047	gene silencing by RNA	351	62	1.73322e-05	0.000277315		GO:0010383	cell wall polysaccharide metabolic process	199	44	7.80534e-06	0.000124885
GO:0010206	photosystem II repair	17	9	5.6955e-05	0.00091128		GO:0005976	polysaccharide metabolic process	290	53	8.9299e-05	0.00125019		GO:0015780	nucleotide-sugar transport	34	13	1.62184e-05	0.000259495		GO:0009615	response to virus	104	28	7.52245e-06	0.000120359
GO:0010082	regulation of root meristem growth	17	9	5.6955e-05	0.00091128		GO:0016570	histone modification	442	74	8.86575e-05	0.0012412		GO:0006298	mismatch repair	59	18	1.62055e-05	0.000259289		GO:0000373	Group II intron splicing	22	11	7.49069e-06	0.000119851
GO:1901679	nucleotide transmembrane transport	17	9	5.6955e-05	0.00091128		GO:0009086	methionine biosynthetic process	128	29	8.08083e-05	0.00113132		GO:0048507	meristem development	228	45	1.46015e-05	0.000233624		GO:0051607	defense response to virus	98	27	6.81006e-06	0.000115771
GO:0048646	anatomical structure formation involved in morphogenesis	199	44	6.07107e-05	0.00091066		GO:0055080	cation homeostasis	103	25	7.52364e-05	0.00112855		GO:0009694	jasmonic acid metabolic process	75	21	1.45573e-05	0.000232917		GO:0035670	plant-type ovary development	143	35	6.24634e-06	0.000106188
GO:0043412	macromolecule modification	1078	175	4.95348e-05	0.000792557		GO:0000278	mitotic cell cycle	485	80	7.91355e-05	0.0011079		GO:0010206	photosystem II repair	17	9	1.42948e-05	0.000228717		GO:0048481	plant ovule development	143	35	6.24634e-06	0.000106188
GO:0016255	attachment of GPI anchor to protein	20	10	4.13381e-05	0.00066141		GO:0010267	production of ta-siRNAs involved in RNA interference	91	23	7.37192e-05	0.00110579		GO:0018298	protein-chromophore linkage	291	54	1.42628e-05	0.000228204		GO:0009110	vitamin biosynthetic process	103	28	6.15148e-06	0.000104575
GO:0031047	gene silencing by RNA	351	69	4.11645e-05	0.000658632		GO:0043487	regulation of RNA stability	6	5	7.88806e-05	0.00110433		GO:0090407	organophosphate biosynthetic process	298	55	1.40488e-05	0.000224781		GO:0009606	tropism	108	29	5.52323e-06	9.3895e-05
GO:0044238	primary metabolic process	5879	814	3.5013e-05	0.000560208		GO:0043488	regulation of mRNA stability	6	5	7.88806e-05	0.00110433		GO:0098542	defense response to other organism	445	75	1.3791e-05	0.000220656		GO:0019216	regulation of lipid metabolic process	37	15	4.51664e-06	7.67828e-05
GO:0007051	spindle organization	58	19	3.435e-05	0.0005496		GO:0043489	RNA stabilization	6	5	7.88806e-05	0.00110433		GO:0010310	regulation of hydrogen peroxide metabolic process	69	20	1.3156e-05	0.000210496		GO:0048731	system development	343	67	4.44018e-06	7.5483e-05
GO:0045454	cell redox homeostasis	342	68	3.215e-05	0.0005144		GO:0048255	mRNA stabilization	6	5	7.88806e-05	0.00110433		GO:0009662	etioplast organization	5	5	1.14501e-05	0.000183202		GO:0019374	galactolipid metabolic process	55	19	4.29984e-06	7.30974e-05
GO:0090558	plant epidermis development	266	56	2.97529e-05	0.000476046		GO:1903047	mitotic cell cycle process	309	56	7.29636e-05	0.00109445		GO:0032259	methylation	1216	172	1.13745e-05	0.000181992		GO:0019375	galactolipid biosynthetic process	55	19	4.29984e-06	7.30974e-05
GO:0043647	inositol phosphate metabolic process	82	24	2.87598e-05	0.000460157		GO:0051726	regulation of cell cycle	324	58	7.81729e-05	0.00109442		GO:0016051	carbohydrate biosynthetic process	185	39	1.09209e-05	0.000174735		GO:0034622	cellular macromolecular complex assembly	1334	203	4.27281e-06	7.26378e-05
GO:0006694	steroid biosynthetic process	164	39	2.85558e-05	0.000456892		GO:0048563	post-embryonic organ morphogenesis	85	22	7.14164e-05	0.00107125		GO:0042372	phylloquinone biosynthetic process	13	8	9.90346e-06	0.000168359		GO:0006725	cellular aromatic compound metabolic process	681	116	3.30119e-06	5.61202e-05
GO:0048466	androecium development	87	25	2.79459e-05	0.000447135		GO:0009799	specification of symmetry	68	19	7.13404e-05	0.00107011		GO:0031425	chloroplast RNA processing	13	8	9.90346e-06	0.000158455		GO:0030154	cell differentiation	462	85	3.26017e-06	5.54229e-05
GO:0051225	spindle assembly	57	19	2.60635e-05	0.000443079		GO:0044271	cellular nitrogen compound biosynthetic process	438	74	6.59429e-05	0.000989143		GO:0042374	phylloquinone metabolic process	13	8	9.90346e-06	0.000158455		GO:0072511	divalent inorganic cation transport	223	49	2.97982e-06	5.06569e-05
GO:0046040	IMP metabolic process	39	15	2.68862e-05	0.000430179		GO:0046467	membrane lipid biosynthetic process	158	34	6.31704e-05	0.000947556		GO:0008152	metabolic process	21978	2421	9.12344e-06	0.000155098		GO:0044255	cellular lipid metabolic process	793	132	2.52675e-06	4.54815e-05
GO:0006188	IMP biosynthetic process	39	15	2.68862e-05	0.000430179		GO:0042364	water-soluble vitamin biosynthetic process	114	27	6.2628e-05	0.00093942		GO:0009958	positive gravitropism	20	10	9.10415e-06	0.000154771		GO:0031047	gene silencing by RNA	351	69	2.56797e-06	4.36555e-05
GO:0030154	cell differentiation	462	87	2.49425e-05	0.000424022		GO:0044275	cellular carbohydrate catabolic process	46	15	5.82544e-05	0.000873816		GO:0055086	nucleobase-containing small molecule metabolic process	101	26	8.03209e-06	0.000136546		GO:0042364	water-soluble vitamin biosynthetic process	114	31	1.99867e-06	3.5976e-05
GO:0010014	meristem initiation	81	24	2.29831e-05	0.000390713		GO:0022607	cellular component assembly	473	79	5.71703e-05	0.000857554		GO:0043436	oxoacid metabolic process	321	59	8.01532e-06	0.00013626		GO:0032413	negative regulation of ion transmembrane transporter activity	6	6	1.97586e-06	3.55656e-05
GO:0043572	plastid fission	26	12	1.95661e-05	0.000332623		GO:0010075	regulation of meristem growth	101	25	5.32686e-05	0.000799029		GO:0006733	oxidoreduction coenzyme metabolic process	89	24	7.49887e-06	0.000127481		GO:1903960	negative regulation of anion transmembrane transport	6	6	1.97586e-06	3.55656e-05
GO:0050793	regulation of developmental process	196	45	1.89526e-05	0.000322194		GO:0016458	gene silencing	341	61	5.31858e-05	0.000797787		GO:0042026	protein refolding	36	14	6.08553e-06	0.000103454		GO:0010360	negative regulation of anion channel activity	6	6	1.97586e-06	3.55656e-05
GO:0034220	ion transmembrane transport	190	44	1.85914e-05	0.000316054		GO:0034637	cellular carbohydrate biosynthetic process	131	30	4.97817e-05	0.000746726		GO:0032544	plastid translation	19	10	5.01641e-06	8.52789e-05		GO:0010361	regulation of anion channel activity by blue light	6	6	1.97586e-06	3.55656e-05
GO:0009066	aspartate family amino acid metabolic process	178	42	1.76434e-05	0.000299937		GO:0019725	cellular homeostasis	412	71	4.83872e-05	0.000725807		GO:0022414	reproductive process	1395	196	4.48698e-06	7.62787e-05		GO:0010362	negative regulation of anion channel activity by blue light	6	6	1.97586e-06	3.55656e-05
GO:0009888	tissue development	261	56	1.68755e-05	0.000286883		GO:0030003	cellular cation homeostasis	83	22	4.83359e-05	0.000725039		GO:1901360	organic cyclic compound metabolic process	783	121	3.99151e-06	6.78556e-05		GO:0018130	heterocycle biosynthetic process	595	105	1.87757e-06	3.37963e-05
GO:0044281	small molecule metabolic process	302	63	1.34104e-05	0.000227978		GO:0050789	regulation of biological process	1874	256	4.24765e-05	0.000637148		GO:0034622	cellular macromolecular complex assembly	1334	189	3.92002e-06	6.66403e-05		GO:0006650	glycerophospholipid metabolic process	441	83	1.68745e-06	3.03742e-05
GO:0034637	cellular carbohydrate biosynthetic process	131	34	1.30418e-05	0.000221711		GO:0006139	nucleobase-containing compound metabolic process	588	95	4.13991e-05	0.000620986		GO:0010258	NADH dehydrogenase complex (plastoquinone) assembly	9	7	3.60217e-06	6.12369e-05		GO:0046474	glycerophospholipid biosynthetic process	301	62	1.65136e-06	2.97245e-05
GO:0007267	cell-cell signaling	50	18	1.27277e-05	0.000216372		GO:0071822	protein complex subunit organization	816	125	3.70352e-05	0.000592564		GO:0019566	arabinose metabolic process	15	9	3.56774e-06	6.06516e-05		GO:0018208	peptidyl-proline modification	164	40	1.5631e-06	2.81357e-05
GO:0009615	response to virus	104	29	1.26271e-05	0.00021466		GO:0010050	vegetative phase change	35	13	3.83412e-05	0.000575118		GO:0046373	L-arabinose metabolic process	15	9	3.56774e-06	6.06516e-05		GO:0022607	cellular component assembly	473	88	1.38282e-06	2.62736e-05
GO:0006873	cellular ion homeostasis	104	29	1.26271e-05	0.00021466		GO:1901137	carbohydrate derivative biosynthetic process	502	84	3.19167e-05	0.000510667		GO:1901606	alpha-amino acid catabolic process	223	46	3.50327e-06	5.95556e-05		GO:0045491	xylan metabolic process	129	34	1.43244e-06	2.5784e-05
GO:0051607	defense response to virus	98	28	1.07268e-05	0.000182356		GO:0006275	regulation of DNA replication	153	34	3.17258e-05	0.000507613		GO:0009606	tropism	108	28	3.16088e-06	5.68959e-05		GO:0044702	single organism reproductive process	1342	207	1.38376e-06	2.49077e-05
GO:0050801	ion homeostasis	103	29	1.02983e-05	0.000175071		GO:0006664	glycolipid metabolic process	146	33	2.86275e-05	0.00045804		GO:0006814	sodium ion transport	90	25	2.72728e-06	4.90911e-05		GO:0098542	defense response to other organism	445	84	1.29864e-06	2.46741e-05
GO:0048608	reproductive structure development	714	127	8.23416e-06	0.000148215		GO:0010431	seed maturation	103	26	2.64919e-05	0.00042387		GO:0071214	cellular response to abiotic stimulus	34	14	2.72284e-06	4.90111e-05		GO:0031425	chloroplast RNA processing	13	9	1.29766e-06	2.46555e-05
GO:0009932	cell tip growth	86	26	7.14352e-06	0.000128583		GO:0044707	single-multicellular organism process	1259	182	2.59077e-05	0.000414524		GO:0071482	cellular response to light stimulus	73	22	2.43179e-06	4.37722e-05		GO:0006766	vitamin metabolic process	38	16	1.18648e-06	2.25431e-05
GO:0048856	anatomical structure development	1175	194	7.14092e-06	0.000128537		GO:0044283	small molecule biosynthetic process	120	29	2.28831e-05	0.000366129		GO:0044042	glucan metabolic process	174	39	2.32386e-06	4.18294e-05		GO:0070838	divalent metal ion transport	272	58	1.10635e-06	2.10207e-05
GO:0055082	cellular chemical homeostasis	133	35	7.05889e-06	0.00012706		GO:0048609	multicellular organismal reproductive process	138	32	2.1862e-05	0.000349793		GO:0048638	regulation of developmental growth	147	35	1.748e-06	3.1464e-05		GO:0005978	glycogen biosynthetic process	22	12	8.48277e-07	1.61173e-05
GO:0005976	polysaccharide metabolic process	290	62	6.99353e-06	0.000125883		GO:0006722	triterpenoid metabolic process	17	9	2.08908e-05	0.000334253		GO:0048608	reproductive structure development	714	114	1.58142e-06	2.84656e-05		GO:0007010	cytoskeleton organization	380	75	8.31019e-07	1.57894e-05
GO:0007026	negative regulation of microtubule depolymerization	57	20	6.6977e-06	0.000120559		GO:0016104	triterpenoid biosynthetic process	17	9	2.08908e-05	0.000334253		GO:0009629	response to gravity	87	25	1.37854e-06	2.48138e-05		GO:0007623	circadian rhythm	50	19	8.11549e-07	1.54194e-05
GO:0090626	plant epidermis morphogenesis	211	49	5.97689e-06	0.000107584		GO:0019742	pentacyclic triterpenoid metabolic process	17	9	2.08908e-05	0.000334253		GO:0009630	gravitropism	87	25	1.37854e-06	2.48138e-05		GO:0044550	secondary metabolite biosynthetic process	219	50	7.27216e-07	1.38171e-05
GO:0006814	sodium ion transport	90	27	5.64477e-06	0.000101606		GO:0019745	pentacyclic triterpenoid biosynthetic process	17	9	2.08908e-05	0.000334253		GO:0010073	meristem maintenance	169	39	1.07908e-06	2.05026e-05		GO:0046173	polyol biosynthetic process	73	24	6.9824e-07	1.32666e-05
GO:0009106	lipoate metabolic process	61	21	5.61241e-06	0.000101023		GO:0010206	photosystem II repair	17	9	2.08908e-05	0.000334253		GO:0051606	detection of stimulus	50	18	1.11997e-06	2.01594e-05		GO:0000413	protein peptidyl-prolyl isomerization	159	40	6.68861e-07	1.27084e-05
GO:0048869	cellular developmental process	475	92	4.6808e-06	8.42544e-05		GO:0006506	GPI anchor biosynthetic process	68	20	2.05147e-05	0.000328236		GO:0009595	detection of biotic stimulus	50	18	1.11997e-06	2.01594e-05		GO:0048608	reproductive structure development	714	124	5.62833e-07	1.12567e-05
GO:0009628	response to abiotic stimulus	806	142	4.25225e-06	7.65405e-05		GO:0016568	chromatin modification	364	66	1.75064e-05	0.000280102		GO:0009108	coenzyme biosynthetic process	316	61	1.09807e-06	1.97653e-05		GO:0006426	glycyl-tRNA aminoacylation	15	10	5.45731e-07	1.09146e-05
GO:0044042	glucan metabolic process	174	43	4.07102e-06	7.32784e-05		GO:0051052	regulation of DNA metabolic process	206	43	1.643e-05	0.00027931		GO:0044281	small molecule metabolic process	302	59	1.0876e-06	1.95768e-05		GO:0006091	generation of precursor metabolites and energy	1799	269	5.7226e-07	1.08729e-05
GO:0006766	vitamin metabolic process	38	16	3.62864e-06	6.89441e-05		GO:0015979	photosynthesis	1548	219	1.74515e-05	0.000279224		GO:0022607	cellular component assembly	473	83	9.86622e-07	1.87458e-05		GO:0043647	inositol phosphate metabolic process	82	26	5.43048e-07	1.0861e-05
GO:0015780	nucleotide-sugar transport	34	15	3.60902e-06	6.85714e-05		GO:0045454	cell redox homeostasis	342	63	1.62072e-05	0.000275523		GO:1901617	organic hydroxy compound biosynthetic process	260	53	9.8001e-07	1.86202e-05		GO:0044003	modification by symbiont of host morphology or physiology	77	25	5.39586e-07	1.07917e-05
GO:0009451	RNA modification	590	110	3.79912e-06	6.83842e-05		GO:0044042	glucan metabolic process	174	38	1.71593e-05	0.000274549		GO:0009768	photosynthesis, light harvesting in photosystem I	8	7	8.79368e-07	1.6708e-05		GO:0006112	energy reserve metabolic process	32	15	4.72175e-07	9.44351e-06
GO:0040008	regulation of growth	145	38	3.26372e-06	6.20106e-05		GO:0043623	cellular protein complex assembly	877	135	1.47122e-05	0.000250107		GO:0010075	regulation of meristem growth	101	28	7.39473e-07	1.405e-05		GO:0005977	glycogen metabolic process	32	15	4.72175e-07	9.44351e-06
GO:0032544	plastid translation	19	11	2.57424e-06	4.89106e-05		GO:0006305	DNA alkylation	218	45	1.42876e-05	0.000242889		GO:0007017	microtubule-based process	543	93	6.93655e-07	1.31794e-05		GO:0016093	polyprenol metabolic process	21	12	4.29679e-07	8.59358e-06
GO:0008643	carbohydrate transport	117	33	2.51448e-06	4.77751e-05		GO:0006306	DNA methylation	218	45	1.42876e-05	0.000242889		GO:0072511	divalent inorganic cation transport	223	48	6.07919e-07	1.15505e-05		GO:1901607	alpha-amino acid biosynthetic process	622	112	3.15759e-07	6.31518e-06
GO:0051649	establishment of localization in cell	817	145	2.25693e-06	4.28816e-05		GO:2000026	regulation of multicellular organismal development	397	71	1.39738e-05	0.000237555		GO:1901137	carbohydrate derivative biosynthetic process	502	88	4.97723e-07	9.45673e-06		GO:0046040	IMP metabolic process	39	17	3.01438e-07	6.02875e-06
GO:0044707	single-multicellular organism process	1259	209	2.24576e-06	4.26694e-05		GO:0044003	modification by symbiont of host morphology or physiology	77	22	1.34789e-05	0.000229142		GO:0071478	cellular response to radiation	10	8	4.60903e-07	8.75716e-06		GO:0006188	IMP biosynthetic process	39	17	3.01438e-07	6.02875e-06
GO:0052249	modulation of RNA levels in other organism involved in symbiotic interaction	67	23	2.16195e-06	4.10771e-05		GO:0006074	(1->3)-beta-D-glucan metabolic process	66	20	1.25634e-05	0.000213578		GO:0018130	heterocycle biosynthetic process	595	101	3.65923e-07	6.95255e-06		GO:0006544	glycine metabolic process	89	28	2.42728e-07	5.09728e-06
GO:0006555	methionine metabolic process	132	36	2.15124e-06	4.08736e-05		GO:0006075	(1->3)-beta-D-glucan biosynthetic process	66	20	1.25634e-05	0.000213578		GO:0044550	secondary metabolite biosynthetic process	219	48	3.47354e-07	6.59972e-06		GO:0016071	mRNA metabolic process	703	124	2.42824e-07	4.85648e-06
GO:1901607	alpha-amino acid biosynthetic process	622	116	2.08159e-06	3.95503e-05		GO:0048869	cellular developmental process	475	82	1.25456e-05	0.000213275		GO:0006793	phosphorus metabolic process	1992	275	2.76603e-07	5.53206e-06		GO:1901617	organic hydroxy compound biosynthetic process	260	58	2.30443e-07	4.8393e-06
GO:0016128	phytosteroid metabolic process	57	21	1.5999e-06	3.03981e-05		GO:0009933	meristem structural organization	140	33	1.14183e-05	0.000194111		GO:0031323	regulation of cellular metabolic process	161	39	2.88364e-07	5.47892e-06		GO:0045492	xylan biosynthetic process	119	34	1.83013e-07	3.84328e-06
GO:0006767	water-soluble vitamin metabolic process	99	30	1.38817e-06	2.63752e-05		GO:0009615	response to virus	104	27	1.07777e-05	0.000183221		GO:0048731	system development	343	67	2.1486e-07	4.29721e-06		GO:0044281	small molecule metabolic process	302	65	1.82488e-07	3.83225e-06
GO:0009933	meristem structural organization	140	38	1.29632e-06	2.59263e-05		GO:0051607	defense response to virus	98	26	1.02274e-05	0.000173866		GO:0044264	cellular polysaccharide metabolic process	196	45	1.9747e-07	3.9494e-06		GO:0009642	response to light intensity	192	47	1.80068e-07	3.78142e-06
GO:1901362	organic cyclic compound biosynthetic process	999	173	1.25502e-06	2.51004e-05		GO:0007267	cell-cell signaling	50	17	1.01688e-05	0.00017287		GO:0016093	polyprenol metabolic process	21	12	1.65664e-07	3.31328e-06		GO:0044271	cellular nitrogen compound biosynthetic process	438	86	1.74275e-07	3.65978e-06
GO:0022414	reproductive process	1395	230	1.19635e-06	2.39271e-05		GO:0042592	homeostatic process	508	87	9.57058e-06	0.00017227		GO:0048869	cellular developmental process	475	86	1.61807e-07	3.23614e-06		GO:0046165	alcohol biosynthetic process	196	48	1.32335e-07	2.77903e-06
GO:0016129	phytosteroid biosynthetic process	56	21	1.1415e-06	2.283e-05		GO:0048532	anatomical structure arrangement	139	33	9.72467e-06	0.000165319		GO:0019748	secondary metabolic process	207	47	1.52688e-07	3.05376e-06		GO:0019408	dolichol biosynthetic process	19	12	9.14953e-08	2.0129e-06
GO:0016093	polyprenol metabolic process	21	12	1.07456e-06	2.14912e-05		GO:0090305	nucleic acid phosphodiester bond hydrolysis	497	86	7.15634e-06	0.000128814		GO:0072330	monocarboxylic acid biosynthetic process	737	122	1.00225e-07	2.0045e-06		GO:0016094	polyprenol biosynthetic process	19	12	9.14953e-08	1.9214e-06
GO:0048532	anatomical structure arrangement	139	38	1.06949e-06	2.13899e-05		GO:0044728	DNA methylation or demethylation	225	47	6.72236e-06	0.000121002		GO:0043647	inositol phosphate metabolic process	82	26	9.92345e-08	1.98469e-06		GO:0019348	dolichol metabolic process	19	12	9.14953e-08	1.9214e-06
GO:0009086	methionine biosynthetic process	128	36	9.71745e-07	1.94349e-05		GO:0035194	posttranscriptional gene silencing by RNA	155	36	6.70158e-06	0.000120628		GO:0008610	lipid biosynthetic process	882	141	9.34116e-08	1.86823e-06		GO:0030001	metal ion transport	781	137	8.24828e-08	1.81462e-06
GO:0010050	vegetative phase change	35	16	9.5038e-07	1.90076e-05		GO:0046040	IMP metabolic process	39	15	5.955e-06	0.00010719		GO:0009790	embryo development	397	76	8.24173e-08	1.64835e-06		GO:0000271	polysaccharide biosynthetic process	126	36	8.10168e-08	1.78237e-06
GO:0032958	inositol phosphate biosynthetic process	64	23	8.62827e-07	1.72565e-05		GO:0006188	IMP biosynthetic process	39	15	5.955e-06	0.00010719		GO:0006074	(1->3)-beta-D-glucan metabolic process	66	23	7.5832e-08	1.59247e-06		GO:0016043	cellular component organization	899	154	6.48444e-08	1.42658e-06
GO:0033517	myo-inositol hexakisphosphate metabolic process	64	23	8.62827e-07	1.72565e-05		GO:0048364	root development	148	35	5.83797e-06	0.000105083		GO:0006075	(1->3)-beta-D-glucan biosynthetic process	66	23	7.5832e-08	1.59247e-06		GO:0022414	reproductive process	1395	222	5.35186e-08	1.17741e-06
GO:0010264	myo-inositol hexakisphosphate biosynthetic process	64	23	8.62827e-07	1.72565e-05		GO:0016051	carbohydrate biosynthetic process	185	41	5.60309e-06	0.000100856		GO:0005983	starch catabolic process	27	14	7.89022e-08	1.57804e-06		GO:0051649	establishment of localization in cell	817	143	5.00412e-08	1.10091e-06
GO:0016131	brassinosteroid metabolic process	55	21	8.05993e-07	1.69259e-05		GO:0015850	organic hydroxy compound transport	26	12	5.41227e-06	9.74209e-05		GO:0099402	plant organ development	382	74	7.3762e-08	1.549e-06		GO:0044264	cellular polysaccharide metabolic process	196	49	4.94865e-08	1.0887e-06
GO:1901617	organic hydroxy compound biosynthetic process	260	60	7.33297e-07	1.53992e-05		GO:0006633	fatty acid biosynthetic process	463	82	4.7099e-06	8.47781e-05		GO:0070838	divalent metal ion transport	272	58	6.24017e-08	1.31044e-06		GO:0009644	response to high light intensity	156	42	4.65195e-08	1.02343e-06
GO:0044003	modification by symbiont of host morphology or physiology	77	26	6.93759e-07	1.45689e-05		GO:0009888	tissue development	261	53	4.36761e-06	7.8617e-05		GO:0009628	response to abiotic stimulus	806	132	5.83716e-08	1.2258e-06		GO:0009743	response to carbohydrate	145	40	4.64535e-08	1.02198e-06
GO:0031163	metallo-sulfur cluster assembly	174	45	6.45668e-07	1.3559e-05		GO:0006304	DNA modification	221	47	4.04832e-06	7.6918e-05		GO:0046467	membrane lipid biosynthetic process	158	40	5.69369e-08	1.19568e-06		GO:0032958	inositol phosphate biosynthetic process	64	24	4.06037e-08	9.33886e-07
GO:0016226	iron-sulfur cluster assembly	174	45	6.45668e-07	1.3559e-05		GO:0052249	modulation of RNA levels in other organism involved in symbiotic interaction	67	21	4.2432e-06	7.63776e-05		GO:0000226	microtubule cytoskeleton organization	251	55	5.1557e-08	1.0827e-06		GO:0033517	myo-inositol hexakisphosphate metabolic process	64	24	4.06037e-08	9.33886e-07
GO:0007389	pattern specification process	174	45	6.45668e-07	1.3559e-05		GO:0016569	covalent chromatin modification	328	63	4.10185e-06	7.38334e-05		GO:0009743	response to carbohydrate	145	38	4.508e-08	9.4668e-07		GO:0010264	myo-inositol hexakisphosphate biosynthetic process	64	24	4.06037e-08	9.33886e-07
GO:2000026	regulation of multicellular organismal development	397	83	5.94129e-07	1.24767e-05		GO:0044550	secondary metabolite biosynthetic process	219	47	3.11918e-06	5.92644e-05		GO:0033517	myo-inositol hexakisphosphate metabolic process	64	23	3.91809e-08	8.61979e-07		GO:0071482	cellular response to light stimulus	73	26	3.86928e-08	8.89934e-07
GO:0016132	brassinosteroid biosynthetic process	54	21	5.62918e-07	1.18213e-05		GO:0048856	anatomical structure development	1175	177	3.02103e-06	5.73996e-05		GO:0010264	myo-inositol hexakisphosphate biosynthetic process	64	23	3.91809e-08	8.61979e-07		GO:0009072	aromatic amino acid family metabolic process	339	73	3.28889e-08	7.56445e-07
GO:0009067	aspartate family amino acid biosynthetic process	200	50	4.88224e-07	1.07409e-05		GO:0016093	polyprenol metabolic process	21	11	2.80535e-06	5.33016e-05		GO:0032958	inositol phosphate biosynthetic process	64	23	3.91809e-08	8.22798e-07		GO:0010075	regulation of meristem growth	101	32	2.87736e-08	6.61792e-07
GO:0009639	response to red or far red light	269	62	5.07468e-07	1.06568e-05		GO:0061458	reproductive system development	277	56	2.7542e-06	5.23298e-05		GO:0016094	polyprenol biosynthetic process	19	12	3.46193e-08	7.61625e-07		GO:0009071	serine family amino acid catabolic process	72	26	2.78862e-08	6.41383e-07
GO:0009247	glycolipid biosynthetic process	156	42	4.70516e-07	1.03513e-05		GO:0032268	regulation of cellular protein metabolic process	250	52	2.57734e-06	4.89695e-05		GO:0019348	dolichol metabolic process	19	12	3.46193e-08	7.61625e-07		GO:0006546	glycine catabolic process	72	26	2.78862e-08	6.41383e-07
GO:0044702	single organism reproductive process	1342	225	4.49662e-07	9.89256e-06		GO:0043414	macromolecule methylation	571	98	2.50133e-06	4.75253e-05		GO:0019408	dolichol biosynthetic process	19	12	3.46193e-08	7.61625e-07		GO:0071478	cellular response to radiation	10	9	2.49388e-08	5.98531e-07
GO:0030001	metal ion transport	781	143	4.46292e-07	9.81843e-06		GO:0052018	modulation by symbiont of RNA levels in host	70	22	2.40293e-06	4.56556e-05		GO:0044271	cellular nitrogen compound biosynthetic process	438	83	3.45425e-08	7.59934e-07		GO:1900865	chloroplast RNA modification	8	8	2.47721e-08	5.94529e-07
GO:0042364	water-soluble vitamin biosynthetic process	114	34	4.32177e-07	9.5079e-06		GO:0098586	cellular response to virus	70	22	2.40293e-06	4.56556e-05		GO:0046173	polyol biosynthetic process	73	25	3.11666e-08	6.85664e-07		GO:0034285	response to disaccharide	142	40	2.4644e-08	5.91456e-07
GO:0015718	monocarboxylic acid transport	41	18	4.23317e-07	9.31297e-06		GO:0009616	virus induced gene silencing	70	22	2.40293e-06	4.56556e-05		GO:0034285	response to disaccharide	142	38	2.45636e-08	5.404e-07		GO:0010073	meristem maintenance	169	45	2.26739e-08	5.44174e-07
GO:0019216	regulation of lipid metabolic process	37	17	3.97608e-07	8.74738e-06		GO:0030154	cell differentiation	462	83	2.34051e-06	4.44698e-05		GO:0006461	protein complex assembly	1282	195	1.9156e-08	4.40588e-07		GO:0009744	response to sucrose	141	40	1.98428e-08	4.76227e-07
GO:0009616	virus induced gene silencing	70	25	3.35816e-07	7.72377e-06		GO:0006534	cysteine metabolic process	210	46	2.20041e-06	4.40082e-05		GO:0009744	response to sucrose	141	38	1.99625e-08	4.39175e-07		GO:0070592	cell wall polysaccharide biosynthetic process	124	37	1.52454e-08	3.65889e-07
GO:0052018	modulation by symbiont of RNA levels in host	70	25	3.35816e-07	7.38796e-06		GO:0009582	detection of abiotic stimulus	11	8	2.19547e-06	4.39094e-05		GO:0006664	glycolipid metabolic process	146	39	1.71033e-08	3.93375e-07		GO:0071704	organic substance metabolic process	3980	557	1.47314e-08	3.53554e-07
GO:0098586	cellular response to virus	70	25	3.35816e-07	7.38796e-06		GO:0009584	detection of visible light	11	8	2.19547e-06	4.39094e-05		GO:1901607	alpha-amino acid biosynthetic process	622	110	1.26813e-08	2.9167e-07		GO:0010206	photosystem II repair	17	12	1.39618e-08	3.35082e-07
GO:0009582	detection of abiotic stimulus	11	9	2.57437e-07	5.92106e-06		GO:0046394	carboxylic acid biosynthetic process	991	154	2.27413e-06	4.32085e-05		GO:0009247	glycolipid biosynthetic process	156	41	1.24175e-08	2.85603e-07		GO:0015850	organic hydroxy compound transport	26	15	1.24785e-08	3.11964e-07
GO:0009584	detection of visible light	11	9	2.57437e-07	5.92106e-06		GO:0046474	glycerophospholipid biosynthetic process	301	60	2.01183e-06	4.02367e-05		GO:0016071	mRNA metabolic process	703	121	1.237e-08	2.8451e-07		GO:0048507	meristem development	228	56	1.13172e-08	2.8293e-07
GO:0044255	cellular lipid metabolic process	793	146	2.44268e-07	5.61815e-06		GO:0006200	obsolete ATP catabolic process	796	129	1.73434e-06	3.46868e-05		GO:0005975	carbohydrate metabolic process	2063	292	1.17324e-08	2.69844e-07		GO:0015721	bile acid and bile salt transport	14	11	9.14335e-09	2.28584e-07
GO:0016094	polyprenol biosynthetic process	19	12	2.33446e-07	5.36925e-06		GO:0031113	regulation of microtubule polymerization	20	11	1.48077e-06	2.96155e-05		GO:0006520	cellular amino acid metabolic process	679	118	1.07009e-08	2.4612e-07		GO:0006461	protein complex assembly	1282	211	8.0232e-09	2.0058e-07
GO:0019348	dolichol metabolic process	19	12	2.33446e-07	5.36925e-06		GO:0010968	regulation of microtubule nucleation	20	11	1.48077e-06	2.96155e-05		GO:0071704	organic substance metabolic process	3980	518	8.59338e-09	1.97648e-07		GO:0044038	cell wall macromolecule biosynthetic process	125	38	5.54802e-09	1.38701e-07
GO:0019408	dolichol biosynthetic process	19	12	2.33446e-07	5.36925e-06		GO:0031112	positive regulation of microtubule polymerization or depolymerization	20	11	1.48077e-06	2.96155e-05		GO:0003006	developmental process involved in reproduction	1171	183	7.16259e-09	1.71902e-07		GO:0005975	carbohydrate metabolic process	2063	316	5.51994e-09	1.37998e-07
GO:0015979	photosynthesis	1548	258	1.12171e-07	2.69209e-06		GO:0031116	positive regulation of microtubule polymerization	20	11	1.48077e-06	2.96155e-05		GO:0051649	establishment of localization in cell	817	138	4.22867e-09	1.01488e-07		GO:0009790	embryo development	397	85	3.46814e-09	8.67036e-08
GO:0006631	fatty acid metabolic process	724	137	1.13031e-07	2.59972e-06		GO:0090063	positive regulation of microtubule nucleation	20	11	1.48077e-06	2.96155e-05		GO:0019216	regulation of lipid metabolic process	37	18	4.09259e-09	9.82222e-08		GO:0009832	plant-type cell wall biogenesis	121	38	2.01168e-09	5.23036e-08
GO:0044264	cellular polysaccharide metabolic process	196	51	9.83104e-08	2.35945e-06		GO:0071824	protein-DNA complex subunit organization	478	86	1.46628e-06	2.93256e-05		GO:0015850	organic hydroxy compound transport	26	15	3.78846e-09	9.0923e-08		GO:0045017	glycerolipid biosynthetic process	282	67	1.94638e-09	5.06059e-08
GO:0048440	carpel development	167	46	6.58899e-08	1.58136e-06		GO:0019344	cysteine biosynthetic process	206	46	1.25746e-06	2.64067e-05		GO:0009793	embryo development ending in seed dormancy	330	70	3.67194e-09	8.81266e-08		GO:0009793	embryo development ending in seed dormancy	330	75	1.85275e-09	4.81715e-08
GO:0048509	regulation of meristem development	135	40	5.32963e-08	1.27911e-06		GO:1900865	chloroplast RNA modification	8	7	1.21136e-06	2.54385e-05		GO:0000003	reproduction	1206	189	3.295e-09	7.90799e-08		GO:0009639	response to red or far red light	269	65	1.62639e-09	4.22861e-08
GO:0046173	polyol biosynthetic process	73	27	4.96702e-08	1.19209e-06		GO:0009070	serine family amino acid biosynthetic process	230	50	1.03925e-06	2.18242e-05		GO:0006633	fatty acid biosynthetic process	463	90	2.61945e-09	6.28668e-08		GO:0043412	macromolecule modification	1078	187	1.00541e-09	2.61407e-08
GO:0031116	positive regulation of microtubule polymerization	20	13	4.34741e-08	1.08685e-06		GO:0009110	vitamin biosynthetic process	103	29	8.67399e-07	1.82154e-05		GO:0000271	polysaccharide biosynthetic process	126	37	2.40654e-09	6.01636e-08		GO:0003006	developmental process involved in reproduction	1171	200	9.96683e-10	2.59138e-08
GO:0090063	positive regulation of microtubule nucleation	20	13	4.34741e-08	1.08685e-06		GO:0065004	protein-DNA complex assembly	479	87	8.54447e-07	1.79434e-05		GO:0030154	cell differentiation	462	90	2.34512e-09	5.86279e-08		GO:0000003	reproduction	1206	205	9.27849e-10	2.50519e-08
GO:0010968	regulation of microtubule nucleation	20	13	4.34741e-08	1.04338e-06		GO:0009416	response to light stimulus	681	115	8.24397e-07	1.73123e-05		GO:0009106	lipoate metabolic process	61	24	2.4323e-09	5.83752e-08		GO:0009073	aromatic amino acid family biosynthetic process	186	51	9.10592e-10	2.4586e-08
GO:0031113	regulation of microtubule polymerization	20	13	4.34741e-08	1.04338e-06		GO:1901617	organic hydroxy compound biosynthetic process	260	55	7.77529e-07	1.63281e-05		GO:0048316	seed development	385	79	1.91561e-09	4.78902e-08		GO:0006399	tRNA metabolic process	565	113	7.6931e-10	2.07714e-08
GO:0031112	positive regulation of microtubule polymerization or depolymerization	20	13	4.34741e-08	1.04338e-06		GO:0019348	dolichol metabolic process	19	11	7.3869e-07	1.62512e-05		GO:0006725	cellular aromatic compound metabolic process	681	121	1.85185e-09	4.62963e-08		GO:0000226	microtubule cytoskeleton organization	251	63	5.66236e-10	1.52884e-08
GO:0032268	regulation of cellular protein metabolic process	250	62	3.11834e-08	7.79584e-07		GO:0019408	dolichol biosynthetic process	19	11	7.3869e-07	1.62512e-05		GO:0030001	metal ion transport	781	135	1.40097e-09	3.50242e-08		GO:0048316	seed development	385	86	3.18657e-10	8.60373e-09
GO:0003006	developmental process involved in reproduction	1171	207	2.49303e-08	6.23257e-07		GO:0019438	aromatic compound biosynthetic process	658	112	7.67825e-07	1.61243e-05		GO:0006952	defense response	1513	230	1.12302e-09	2.80755e-08		GO:0010154	fruit development	359	82	2.60503e-10	7.03357e-09
GO:0016070	RNA metabolic process	1596	269	2.21315e-08	5.53287e-07		GO:0007049	cell cycle	701	118	7.05492e-07	1.55208e-05		GO:0006399	tRNA metabolic process	565	106	8.71561e-10	2.26606e-08		GO:0048366	leaf development	303	73	1.94724e-10	5.45228e-09
GO:0010374	stomatal complex development	161	46	1.95085e-08	4.87713e-07		GO:0016094	polyprenol biosynthetic process	19	11	7.3869e-07	1.55125e-05		GO:0010154	fruit development	359	76	8.92741e-10	2.23185e-08		GO:0008610	lipid biosynthetic process	882	163	1.07557e-10	3.0116e-09
GO:0005975	carbohydrate metabolic process	2063	336	1.72392e-08	4.4822e-07		GO:0034728	nucleosome organization	469	86	6.54229e-07	1.4393e-05		GO:0006766	vitamin metabolic process	38	19	8.34358e-10	2.16933e-08		GO:0016143	S-glycoside metabolic process	23	16	6.86409e-11	1.92194e-09
GO:0006793	phosphorus metabolic process	1992	326	1.71776e-08	4.46618e-07		GO:0006334	nucleosome assembly	465	86	4.51511e-07	9.93324e-06		GO:0035670	plant-type ovary development	143	41	7.56375e-10	1.96657e-08		GO:0072330	monocarboxylic acid biosynthetic process	737	143	4.60365e-11	1.28902e-09
GO:0030003	cellular cation homeostasis	83	30	1.70108e-08	4.42282e-07		GO:0006974	cellular response to DNA damage stimulus	835	137	4.23837e-07	9.32442e-06		GO:0048481	plant ovule development	143	41	7.56375e-10	1.96657e-08		GO:0018298	protein-chromophore linkage	291	73	2.65541e-11	7.43516e-10
GO:0065009	regulation of molecular function	403	89	1.75255e-08	4.38137e-07		GO:1901362	organic cyclic compound biosynthetic process	999	159	3.70586e-07	8.15289e-06		GO:0006091	generation of precursor metabolites and energy	1799	267	5.9241e-10	1.54026e-08		GO:0048827	phyllome development	395	91	1.73448e-11	4.85655e-10
GO:0009793	embryo development ending in seed dormancy	330	77	1.33221e-08	3.46375e-07		GO:0000272	polysaccharide catabolic process	138	36	3.56526e-07	7.84357e-06		GO:0016043	cellular component organization	899	153	3.66626e-10	9.53226e-09		GO:0006873	cellular ion homeostasis	104	38	1.2951e-11	3.75579e-10
GO:0009855	determination of bilateral symmetry	65	26	1.3149e-08	3.41874e-07		GO:0016043	cellular component organization	899	146	3.34258e-07	7.35369e-06		GO:0048440	carpel development	167	46	3.15185e-10	8.50999e-09		GO:0050801	ion homeostasis	103	38	9.21526e-12	2.67243e-10
GO:0009790	embryo development	397	89	8.28649e-09	2.15449e-07		GO:0090558	plant epidermis development	266	57	3.17818e-07	7.3098e-06		GO:0009073	aromatic amino acid family biosynthetic process	186	50	1.41895e-10	3.83117e-09		GO:0006796	phosphate-containing compound metabolic process	6805	934	8.79191e-12	2.54965e-10
GO:0055080	cation homeostasis	103	35	7.41605e-09	2.00233e-07		GO:0048444	floral organ morphogenesis	143	37	3.08746e-07	7.10116e-06		GO:0009072	aromatic amino acid family metabolic process	339	75	1.39073e-10	3.75498e-09		GO:0007020	microtubule nucleation	53	26	8.42887e-12	2.52866e-10
GO:0046471	phosphatidylglycerol metabolic process	98	34	6.59892e-09	1.78171e-07		GO:0009987	cellular process	7491	936	3.05505e-07	7.02662e-06		GO:0015721	bile acid and bile salt transport	14	12	1.02699e-10	2.77289e-09		GO:0031109	microtubule polymerization or depolymerization	53	26	8.42887e-12	2.44437e-10
GO:0006655	phosphatidylglycerol biosynthetic process	98	34	6.59892e-09	1.78171e-07		GO:0044264	cellular polysaccharide metabolic process	196	46	2.81321e-07	6.47037e-06		GO:0016143	S-glycoside metabolic process	23	16	1.83968e-11	4.96714e-10		GO:0046785	microtubule polymerization	53	26	8.42887e-12	2.44437e-10
GO:0009987	cellular process	7491	1070	5.01021e-09	1.35276e-07		GO:0071103	DNA conformation change	269	58	2.02401e-07	4.65522e-06		GO:0046394	carboxylic acid biosynthetic process	991	171	1.13462e-11	3.06347e-10		GO:0006952	defense response	1513	259	2.83077e-12	8.49231e-11
GO:0000003	reproduction	1206	216	4.20822e-09	1.13622e-07		GO:0007275	multicellular organism development	1255	194	1.76078e-07	4.0498e-06		GO:0031109	microtubule polymerization or depolymerization	53	25	9.52167e-12	2.66607e-10		GO:0090558	plant epidermis development	266	71	2.17318e-12	6.51953e-11
GO:0010154	fruit development	359	84	2.62922e-09	7.3618e-08		GO:0031497	chromatin assembly	475	89	1.59586e-07	3.67047e-06		GO:0046785	microtubule polymerization	53	25	9.52167e-12	2.66607e-10		GO:0048513	animal organ development	281	74	1.55578e-12	4.66733e-11
GO:0048638	regulation of developmental growth	147	45	2.63192e-09	7.10618e-08		GO:0048449	floral organ formation	128	35	1.49428e-07	3.43683e-06		GO:0007020	microtubule nucleation	53	25	9.52167e-12	2.66607e-10		GO:0006633	fatty acid biosynthetic process	463	105	1.44211e-12	4.32632e-11
GO:0033013	tetrapyrrole metabolic process	113	38	2.40742e-09	6.74077e-08		GO:0005983	starch catabolic process	27	14	1.41637e-07	3.39928e-06		GO:0009639	response to red or far red light	269	67	5.43001e-12	1.5204e-10		GO:0055082	cellular chemical homeostasis	133	46	9.46946e-13	2.93553e-11
GO:0048316	seed development	385	89	1.71228e-09	4.79438e-08		GO:0031047	gene silencing by RNA	351	71	1.38426e-07	3.32221e-06		GO:0048366	leaf development	303	73	3.56326e-12	9.97713e-11		GO:1901362	organic cyclic compound biosynthetic process	999	189	4.2879e-13	1.32925e-11
GO:0009799	specification of symmetry	68	28	1.68012e-09	4.70434e-08		GO:0015721	bile acid and bile salt transport	14	10	1.3803e-07	3.31271e-06		GO:0006544	glycine metabolic process	89	34	3.33189e-12	9.3293e-11		GO:0032544	plastid translation	19	16	4.2299e-13	1.31127e-11
GO:0009765	photosynthesis, light harvesting	165	49	1.66973e-09	4.67524e-08		GO:0009247	glycolipid biosynthetic process	156	40	1.36537e-07	3.2769e-06		GO:0032502	developmental process	1614	259	3.33416e-13	9.66908e-12		GO:0006636	unsaturated fatty acid biosynthetic process	72	33	1.60502e-13	5.13606e-12
GO:0016051	carbohydrate biosynthetic process	185	53	1.54017e-09	4.46651e-08		GO:0065009	regulation of molecular function	403	79	1.13851e-07	2.73243e-06		GO:1901362	organic cyclic compound biosynthetic process	999	178	2.58e-13	7.48199e-12		GO:0033559	unsaturated fatty acid metabolic process	72	33	1.60502e-13	4.97556e-12
GO:0006544	glycine metabolic process	89	33	1.57514e-09	4.41039e-08		GO:0043269	regulation of ion transport	183	45	8.94896e-08	2.14775e-06		GO:0032268	regulation of cellular protein metabolic process	250	67	1.39353e-13	4.04123e-12		GO:0030003	cellular cation homeostasis	83	36	1.04749e-13	3.35197e-12
GO:0006796	phosphate-containing compound metabolic process	6805	986	1.32204e-09	3.83392e-08		GO:0022402	cell cycle process	510	95	8.32853e-08	1.99885e-06		GO:0051258	protein polymerization	117	42	1.22981e-13	3.56645e-12		GO:0055080	cation homeostasis	103	41	7.28478e-14	2.33113e-12
GO:0048437	floral organ development	210	58	1.24925e-09	3.62283e-08		GO:0006655	phosphatidylglycerol biosynthetic process	98	30	7.46163e-08	1.86541e-06		GO:0006546	glycine catabolic process	72	32	9.91391e-14	2.97417e-12		GO:0065009	regulation of molecular function	403	99	3.65268e-14	1.16886e-12
GO:0009773	photosynthetic electron transport in photosystem I	97	35	1.19898e-09	3.47705e-08		GO:0046471	phosphatidylglycerol metabolic process	98	30	7.46163e-08	1.79079e-06		GO:0009071	serine family amino acid catabolic process	72	32	9.91391e-14	2.87503e-12		GO:0050790	regulation of catalytic activity	432	104	3.42656e-14	1.0965e-12
GO:0071704	organic substance metabolic process	3980	609	1.17596e-09	3.41028e-08		GO:1901576	organic substance biosynthetic process	1339	207	6.91433e-08	1.72858e-06		GO:0006650	glycerophospholipid metabolic process	441	99	6.88626e-14	2.06588e-12		GO:0009070	serine family amino acid biosynthetic process	230	68	3.17762e-14	1.04861e-12
GO:0035670	plant-type ovary development	143	45	9.8894e-10	2.96682e-08		GO:0006261	DNA-dependent DNA replication	318	67	6.20208e-08	1.55052e-06		GO:0048513	animal organ development	281	73	6.53042e-14	1.95913e-12		GO:0019438	aromatic compound biosynthetic process	658	141	2.93028e-14	9.66991e-13
GO:0048481	plant ovule development	143	45	9.8894e-10	2.96682e-08		GO:0048437	floral organ development	210	50	5.42147e-08	1.35537e-06		GO:0048827	phyllome development	395	92	5.28027e-14	1.58408e-12		GO:0009987	cellular process	7491	1040	2.50866e-14	8.27859e-13
GO:0007010	cytoskeleton organization	380	89	8.59325e-10	2.57798e-08		GO:0005978	glycogen biosynthetic process	22	13	5.00167e-08	1.25042e-06		GO:0009791	post-embryonic development	989	179	5.27647e-14	1.58294e-12		GO:1901576	organic substance biosynthetic process	1339	246	4.33693e-15	1.47456e-13
GO:0015721	bile acid and bile salt transport	14	12	7.63569e-10	2.29071e-08		GO:0006333	chromatin assembly or disassembly	500	95	3.14544e-08	7.8636e-07		GO:0090558	plant epidermis development	266	71	3.32113e-14	1.02955e-12		GO:0033013	tetrapyrrole metabolic process	113	45	4.44733e-15	1.46762e-13
GO:0010628	positive regulation of gene expression	408	94	7.35504e-10	2.20651e-08		GO:0009069	serine family amino acid metabolic process	311	67	2.51778e-08	6.29445e-07		GO:0006873	cellular ion homeostasis	104	40	3.27811e-14	1.01621e-12		GO:0046394	carboxylic acid biosynthetic process	991	195	3.74718e-15	1.27404e-13
GO:0009416	response to light stimulus	681	139	6.77252e-10	2.09948e-08		GO:0010073	meristem maintenance	169	44	2.04347e-08	5.31303e-07		GO:0050801	ion homeostasis	103	40	2.23988e-14	6.94363e-13		GO:0006534	cysteine metabolic process	210	66	2.85543e-15	9.70845e-14
GO:0048513	animal organ development	281	72	5.58167e-10	1.73032e-08		GO:0033013	tetrapyrrole metabolic process	113	34	1.69389e-08	4.40411e-07		GO:0044237	cellular metabolic process	3688	522	1.74997e-14	5.4249e-13		GO:0019758	glycosinolate biosynthetic process	120	47	2.37387e-15	8.30854e-14
GO:0048366	leaf development	303	76	5.44586e-10	1.68822e-08		GO:0006796	phosphate-containing compound metabolic process	6805	871	1.48968e-08	3.87317e-07		GO:0031163	metallo-sulfur cluster assembly	174	55	1.20758e-14	3.86425e-13		GO:0019761	glucosinolate biosynthetic process	120	47	2.37387e-15	8.30854e-14
GO:0010604	positive regulation of macromolecule metabolic process	394	92	5.3417e-10	1.65593e-08		GO:0006259	DNA metabolic process	1738	262	1.39898e-08	3.63735e-07		GO:0016226	iron-sulfur cluster assembly	174	55	1.20758e-14	3.86425e-13		GO:0016144	S-glycoside biosynthetic process	120	47	2.37387e-15	8.07115e-14
GO:0010103	stomatal complex morphogenesis	120	41	3.31922e-10	1.06215e-08		GO:0008610	lipid biosynthetic process	882	150	1.24041e-08	3.22506e-07		GO:0055082	cellular chemical homeostasis	133	47	8.83402e-15	2.82689e-13		GO:0009416	response to light stimulus	681	148	2.00973e-15	7.03404e-14
GO:0046777	protein autophosphorylation	93	35	3.17896e-10	1.01727e-08		GO:0006323	DNA packaging	509	98	9.70713e-09	2.52385e-07		GO:0043412	macromolecule modification	1078	194	8.31082e-15	2.65946e-13		GO:0046471	phosphatidylglycerol metabolic process	98	42	1.61709e-15	5.82154e-14
GO:0009071	serine family amino acid catabolic process	72	30	3.14587e-10	1.00668e-08		GO:0048646	anatomical structure formation involved in morphogenesis	199	50	8.37589e-09	2.26149e-07		GO:0019758	glycosinolate biosynthetic process	120	45	2.56826e-15	8.47526e-14		GO:0006655	phosphatidylglycerol biosynthetic process	98	42	1.61709e-15	5.82154e-14
GO:0006546	glycine catabolic process	72	30	3.14587e-10	1.00668e-08		GO:0022414	reproductive process	1395	219	8.37192e-09	2.26042e-07		GO:0019761	glucosinolate biosynthetic process	120	45	2.56826e-15	8.47526e-14		GO:0007017	microtubule-based process	543	126	1.46474e-15	5.27306e-14
GO:0048731	system development	343	84	2.51694e-10	8.05422e-09		GO:0051649	establishment of localization in cell	817	142	7.43113e-09	2.0064e-07		GO:0016144	S-glycoside biosynthetic process	120	45	2.56826e-15	8.21844e-14		GO:0019344	cysteine biosynthetic process	206	66	9.89473e-16	3.66105e-14
GO:0099402	plant organ development	382	91	2.20794e-10	7.28622e-09		GO:0006281	DNA repair	809	141	6.99692e-09	1.88917e-07		GO:0009070	serine family amino acid biosynthetic process	230	67	1.66579e-15	5.49712e-14		GO:0032268	regulation of cellular protein metabolic process	250	75	6.59802e-16	2.44127e-14
GO:0043623	cellular protein complex assembly	877	172	1.86952e-10	6.16941e-09		GO:0032259	methylation	1216	196	6.62652e-09	1.78916e-07		GO:1901576	organic substance biosynthetic process	1339	232	1.62943e-15	5.37712e-14		GO:0009887	organ morphogenesis	224	70	5.85534e-16	2.16648e-14
GO:0009110	vitamin biosynthetic process	103	38	1.12135e-10	3.70047e-09		GO:0010374	stomatal complex development	161	44	4.14345e-09	1.11873e-07		GO:0006534	cysteine metabolic process	210	64	6.37583e-16	2.16778e-14		GO:0016226	iron-sulfur cluster assembly	174	60	4.26701e-16	1.62146e-14
GO:0043269	regulation of ion transport	183	55	1.05921e-10	3.49538e-09		GO:0006112	energy reserve metabolic process	32	17	3.93545e-09	1.10193e-07		GO:0065009	regulation of molecular function	403	98	4.29817e-16	1.46138e-14		GO:0031163	metallo-sulfur cluster assembly	174	60	4.26701e-16	1.57879e-14
GO:0016144	S-glycoside biosynthetic process	120	42	8.53021e-11	2.90027e-09		GO:0005977	glycogen metabolic process	32	17	3.93545e-09	1.10193e-07		GO:0046777	protein autophosphorylation	93	40	3.45761e-16	1.17559e-14		GO:0009791	post-embryonic development	989	199	1.86267e-16	7.07813e-15
GO:0019758	glycosinolate biosynthetic process	120	42	8.53021e-11	2.90027e-09		GO:0048366	leaf development	303	68	3.50709e-09	9.81984e-08		GO:0019344	cysteine biosynthetic process	206	64	2.24279e-16	7.6255e-15		GO:0032502	developmental process	1614	292	9.6473e-17	3.66597e-15
GO:0019761	glucosinolate biosynthetic process	120	42	8.53021e-11	2.90027e-09		GO:0090626	plant epidermis morphogenesis	211	53	3.08521e-09	8.63858e-08		GO:0009765	photosynthesis, light harvesting	165	56	2.0485e-16	7.16974e-15		GO:0044272	sulfur compound biosynthetic process	471	117	7.70914e-17	3.00656e-15
GO:0006534	cysteine metabolic process	210	61	5.07088e-11	1.7241e-09		GO:0044272	sulfur compound biosynthetic process	471	94	3.02949e-09	8.48256e-08		GO:0033013	tetrapyrrole metabolic process	113	45	1.78661e-16	6.25313e-15		GO:0043623	cellular protein complex assembly	877	183	7.60654e-17	2.96655e-15
GO:0006396	RNA processing	1497	269	3.96979e-11	1.38943e-09		GO:0016071	mRNA metabolic process	703	128	2.33035e-09	6.52497e-08		GO:0050790	regulation of catalytic activity	432	104	1.15888e-16	4.05609e-15		GO:0090626	plant epidermis morphogenesis	211	69	6.78087e-17	2.64454e-15
GO:0010218	response to far red light	83	34	3.73548e-11	1.30742e-09		GO:0051049	regulation of transport	174	47	1.90089e-09	5.51258e-08		GO:0009887	organ morphogenesis	224	68	1.00872e-16	3.6314e-15		GO:0009965	leaf morphogenesis	167	60	4.65035e-17	1.86014e-15
GO:0050790	regulation of catalytic activity	432	102	3.2596e-11	1.14086e-09		GO:0046165	alcohol biosynthetic process	196	51	1.6515e-09	4.78934e-08		GO:0046474	glycerophospholipid biosynthetic process	301	83	2.98127e-17	1.07326e-15		GO:0008150	biological_process	15108	1985	4.54842e-17	1.81937e-15
GO:0019757	glycosinolate metabolic process	134	46	2.3878e-11	8.59608e-10		GO:0009639	response to red or far red light	269	64	8.51316e-10	2.46882e-08		GO:0019438	aromatic compound biosynthetic process	658	141	2.73178e-17	9.83441e-16		GO:0046777	protein autophosphorylation	93	43	2.3905e-17	9.80105e-16
GO:0019760	glucosinolate metabolic process	134	46	2.3878e-11	8.59608e-10		GO:0009773	photosynthetic electron transport in photosystem I	97	33	8.44834e-10	2.45002e-08		GO:0044767	single-organism developmental process	1774	297	2.21961e-17	8.21255e-16		GO:0044767	single-organism developmental process	1774	322	1.53952e-18	6.31202e-17
GO:0019344	cysteine biosynthetic process	206	61	2.10353e-11	7.57271e-10		GO:0071704	organic substance metabolic process	3980	548	7.05647e-10	2.04638e-08		GO:0045017	glycerolipid biosynthetic process	282	80	1.81888e-17	6.72985e-16		GO:0000096	sulfur amino acid metabolic process	349	99	1.29526e-18	5.31057e-17
GO:0015850	organic hydroxy compound transport	26	18	2.03015e-11	7.51155e-10		GO:0000097	sulfur amino acid biosynthetic process	329	74	6.65149e-10	1.99545e-08		GO:0043623	cellular protein complex assembly	877	175	8.2779e-18	3.06282e-16		GO:0009069	serine family amino acid metabolic process	311	92	1.0329e-18	4.33819e-17
GO:0009070	serine family amino acid biosynthetic process	230	66	1.53251e-11	5.67029e-10		GO:0000271	polysaccharide biosynthetic process	126	39	6.27439e-10	1.88232e-08		GO:0043269	regulation of ion transport	183	62	5.76983e-18	2.13484e-16		GO:0009314	response to radiation	290	88	9.59782e-19	4.03108e-17
GO:0009791	post-embryonic development	989	194	1.31792e-11	4.87629e-10		GO:0033559	unsaturated fatty acid metabolic process	72	28	4.70574e-10	1.41172e-08		GO:0090304	nucleic acid metabolic process	1923	319	5.46383e-18	2.07626e-16		GO:0019760	glucosinolate metabolic process	134	55	8.34584e-19	3.58871e-17
GO:0009887	organ morphogenesis	224	65	1.27082e-11	4.70203e-10		GO:0006636	unsaturated fatty acid biosynthetic process	72	28	4.70574e-10	1.41172e-08		GO:0009886	post-embryonic morphogenesis	185	63	2.33928e-18	9.12318e-17		GO:0019757	glycosinolate metabolic process	134	55	8.34584e-19	3.50525e-17
GO:0051049	regulation of transport	174	55	1.20777e-11	4.58951e-10		GO:0006265	DNA topological change	63	26	4.18373e-10	1.25512e-08		GO:0055080	cation homeostasis	103	45	2.39128e-18	9.08687e-17		GO:0008652	cellular amino acid biosynthetic process	642	152	2.62151e-19	1.12725e-17
GO:1902680	positive regulation of RNA biosynthetic process	360	91	7.39498e-12	2.81009e-10		GO:0048507	meristem development	228	58	3.40814e-10	1.05652e-08		GO:0030003	cellular cation homeostasis	83	40	2.37967e-18	9.04276e-17		GO:0051049	regulation of transport	174	65	2.27554e-19	1.00124e-17
GO:0010114	response to red light	83	35	7.15461e-12	2.71875e-10		GO:0000096	sulfur amino acid metabolic process	349	78	3.2165e-10	9.97114e-09		GO:0051049	regulation of transport	174	61	1.57376e-18	6.13765e-17		GO:0043269	regulation of ion transport	183	67	2.26041e-19	9.94581e-18
GO:0010155	regulation of proton transport	99	39	6.05907e-12	2.36304e-10		GO:0050790	regulation of catalytic activity	432	91	3.14096e-10	9.73698e-09		GO:0090626	plant epidermis morphogenesis	211	69	7.20751e-19	2.883e-17		GO:0010374	stomatal complex development	161	63	4.96566e-20	2.23455e-18
GO:0045893	positive regulation of transcription, DNA-templated	363	92	4.86709e-12	1.94684e-10		GO:0034622	cellular macromolecular complex assembly	1334	218	2.87658e-10	9.20507e-09		GO:0000097	sulfur amino acid biosynthetic process	329	91	7.35836e-19	2.86976e-17		GO:0000097	sulfur amino acid biosynthetic process	329	98	4.59674e-20	2.06853e-18
GO:0009886	post-embryonic morphogenesis	185	58	4.94585e-12	1.92888e-10		GO:0007010	cytoskeleton organization	380	83	2.94529e-10	9.13039e-09		GO:0010374	stomatal complex development	161	59	4.86477e-19	1.94591e-17		GO:0090304	nucleic acid metabolic process	1923	350	3.08901e-20	1.42094e-18
GO:1903508	positive regulation of nucleic acid-templated transcription	363	92	4.86709e-12	1.89817e-10		GO:0006793	phosphorus metabolic process	1992	304	2.68224e-10	8.58316e-09		GO:0033559	unsaturated fatty acid metabolic process	72	38	2.90812e-19	1.19233e-17		GO:0009451	RNA modification	590	148	2.53874e-21	1.16782e-19
GO:0010075	regulation of meristem growth	101	40	2.67128e-12	1.09522e-10		GO:0046777	protein autophosphorylation	93	33	2.39713e-10	7.67083e-09		GO:0006636	unsaturated fatty acid biosynthetic process	72	38	2.90812e-19	1.19233e-17		GO:0019222	regulation of metabolic process	469	127	1.62553e-21	7.63998e-20
GO:0046394	carboxylic acid biosynthetic process	991	197	2.68306e-12	1.07323e-10		GO:0031163	metallo-sulfur cluster assembly	174	49	1.82137e-10	5.82837e-09		GO:0009965	leaf morphogenesis	167	61	1.50019e-19	6.30078e-18		GO:0015979	photosynthesis	1548	300	1.57535e-21	7.40414e-20
GO:0046165	alcohol biosynthetic process	196	61	2.01648e-12	8.26757e-11		GO:0016226	iron-sulfur cluster assembly	174	49	1.82137e-10	5.82837e-09		GO:0009451	RNA modification	590	136	1.51528e-19	6.21266e-18		GO:0010114	response to red light	83	45	1.18001e-21	5.66405e-20
GO:0072330	monocarboxylic acid biosynthetic process	737	157	1.80685e-12	7.40809e-11		GO:0048513	animal organ development	281	68	1.17967e-10	3.89292e-09		GO:0019757	glycosinolate metabolic process	134	54	9.57713e-20	4.0224e-18		GO:0009765	photosynthesis, light harvesting	165	67	2.93084e-22	1.4068e-20
GO:0019222	regulation of metabolic process	469	112	1.70107e-12	7.14449e-11		GO:0006399	tRNA metabolic process	565	113	7.28388e-11	2.40368e-09		GO:0019760	glucosinolate metabolic process	134	54	9.57713e-20	4.0224e-18		GO:0009773	photosynthetic electron transport in photosystem I	97	50	1.38104e-22	6.76709e-21
GO:0009637	response to blue light	142	50	1.11494e-12	4.68273e-11		GO:0006325	chromatin organization	832	152	6.10758e-11	2.0155e-09		GO:0000096	sulfur amino acid metabolic process	349	97	3.67966e-20	1.58225e-18		GO:0010218	response to far red light	83	46	1.21739e-22	5.96519e-21
GO:0016043	cellular component organization	899	184	1.02209e-12	4.29279e-11		GO:0008652	cellular amino acid biosynthetic process	642	125	4.69194e-11	1.54834e-09		GO:0009987	cellular process	7491	1006	3.10922e-20	1.33697e-18		GO:0016114	terpenoid biosynthetic process	260	89	7.15218e-23	3.57609e-21
GO:0009965	leaf morphogenesis	167	56	5.27499e-13	2.26825e-11		GO:0010114	response to red light	83	32	3.62766e-11	1.2334e-09		GO:0009416	response to light stimulus	681	152	2.98975e-20	1.31549e-18		GO:0009653	anatomical structure morphogenesis	719	174	5.69575e-23	2.84787e-21
GO:0048518	positive regulation of biological process	289	81	3.27671e-13	1.40899e-11		GO:0016144	S-glycoside biosynthetic process	120	40	2.98759e-11	1.01578e-09		GO:0044272	sulfur compound biosynthetic process	471	119	1.24107e-20	5.4607e-19		GO:0009886	post-embryonic morphogenesis	185	73	3.20403e-23	1.63405e-21
GO:0007017	microtubule-based process	543	127	2.85507e-13	1.25623e-11		GO:0019758	glycosinolate biosynthetic process	120	40	2.98759e-11	1.01578e-09		GO:0010628	positive regulation of gene expression	408	109	5.24109e-21	2.35849e-19		GO:0048518	positive regulation of biological process	289	96	1.86808e-23	9.52722e-22
GO:0008652	cellular amino acid biosynthetic process	642	145	1.18479e-13	5.21308e-12		GO:0019761	glucosinolate biosynthetic process	120	40	2.98759e-11	1.01578e-09		GO:0010604	positive regulation of macromolecule metabolic process	394	107	3.08694e-21	1.38912e-19		GO:0009637	response to blue light	142	64	2.5809e-24	1.34207e-22
GO:0000271	polysaccharide biosynthetic process	126	48	1.05633e-13	4.75347e-12		GO:0051276	chromosome organization	596	119	2.60093e-11	9.10325e-10		GO:0009653	anatomical structure morphogenesis	719	161	1.64875e-21	7.58427e-20		GO:0016108	tetraterpenoid metabolic process	152	67	1.06944e-24	5.66803e-23
GO:0032502	developmental process	1614	299	8.07596e-14	3.63418e-12		GO:0005975	carbohydrate metabolic process	2063	319	2.14461e-11	7.50614e-10		GO:1902589	single-organism organelle organization	1198	234	4.45555e-22	2.04955e-20		GO:0051258	protein polymerization	117	58	8.0294e-25	4.25558e-23
GO:0010073	meristem maintenance	169	58	6.59132e-14	3.03201e-12		GO:0019684	photosynthesis, light reaction	953	171	1.8118e-11	6.34129e-10		GO:0010218	response to far red light	83	44	3.56704e-22	1.67651e-20		GO:0072596	establishment of protein localization to chloroplast	89	51	7.23026e-26	3.97664e-24
GO:0048827	phyllome development	395	103	3.91156e-14	1.79932e-12		GO:0048608	reproductive structure development	714	137	1.66614e-11	5.9981e-10		GO:0010114	response to red light	83	44	3.56704e-22	1.67651e-20		GO:0045036	protein targeting to chloroplast	89	51	7.23026e-26	3.97664e-24
GO:0048507	meristem development	228	71	3.21342e-14	1.51031e-12		GO:0010155	regulation of proton transport	99	36	1.65113e-11	5.94406e-10		GO:0019222	regulation of metabolic process	469	122	2.94069e-22	1.41153e-20		GO:0072598	protein localization to chloroplast	89	51	7.23026e-26	3.90434e-24
GO:0022613	ribonucleoprotein complex biogenesis	679	153	3.1121e-14	1.46269e-12		GO:0019220	regulation of phosphate metabolic process	132	43	1.31463e-11	4.86412e-10		GO:0008652	cellular amino acid biosynthetic process	642	151	1.94969e-22	9.3585e-21		GO:0016116	carotenoid metabolic process	158	70	6.76063e-26	3.78595e-24
GO:1901576	organic substance biosynthetic process	1339	259	2.80287e-14	1.34538e-12		GO:0044702	single organism reproductive process	1342	225	1.33147e-11	4.79328e-10		GO:0045036	protein targeting to chloroplast	89	46	1.6639e-22	8.31951e-21		GO:0010628	positive regulation of gene expression	408	125	2.16708e-26	1.23523e-24
GO:0009314	response to radiation	290	84	1.61217e-14	7.73839e-13		GO:0010628	positive regulation of gene expression	408	91	1.29098e-11	4.77662e-10		GO:0072598	protein localization to chloroplast	89	46	1.6639e-22	8.15312e-21		GO:0016117	carotenoid biosynthetic process	151	69	1.552e-26	9.15679e-25
GO:0006952	defense response	1513	287	1.38564e-14	6.78964e-13		GO:0006260	DNA replication	446	97	1.28491e-11	4.75418e-10		GO:0072596	establishment of protein localization to chloroplast	89	46	1.6639e-22	8.15312e-21		GO:0016109	tetraterpenoid biosynthetic process	151	69	1.552e-26	9.00159e-25
GO:0005984	disaccharide metabolic process	315	89	1.38036e-14	6.76375e-13		GO:0099402	plant organ development	382	87	1.12017e-11	4.14463e-10		GO:1902680	positive regulation of RNA biosynthetic process	360	104	6.71022e-23	3.35511e-21		GO:0019220	regulation of phosphate metabolic process	132	64	1.55735e-26	8.87691e-25
GO:0006633	fatty acid biosynthetic process	463	117	8.60018e-15	4.30009e-13		GO:0048518	positive regulation of biological process	289	72	8.01096e-12	3.04416e-10		GO:1903508	positive regulation of nucleic acid-templated transcription	363	105	3.75373e-23	1.9144e-21		GO:0031399	regulation of protein modification process	143	67	1.33291e-26	7.99747e-25
GO:0008610	lipid biosynthetic process	882	189	5.86884e-15	2.93442e-13		GO:0010218	response to far red light	83	33	6.66894e-12	2.5342e-10		GO:0045893	positive regulation of transcription, DNA-templated	363	105	3.75373e-23	1.9144e-21		GO:0009058	biosynthetic process	1393	293	1.04641e-26	6.38308e-25
GO:0016556	mRNA modification	151	56	3.89029e-15	1.98405e-13		GO:0019760	glucosinolate metabolic process	134	44	5.64539e-12	2.2017e-10		GO:0009069	serine family amino acid metabolic process	311	96	1.48723e-23	7.73361e-22		GO:1902589	single-organism organelle organization	1198	263	5.78429e-27	3.52842e-25
GO:0008150	biological_process	15108	2125	2.85717e-15	1.45716e-13		GO:0019757	glycosinolate metabolic process	134	44	5.64539e-12	2.14525e-10		GO:0046471	phosphatidylglycerol metabolic process	98	50	5.34987e-24	2.83543e-22		GO:0035304	regulation of protein dephosphorylation	122	62	3.38087e-27	2.09614e-25
GO:0019684	photosynthesis, light reaction	953	202	2.22206e-15	1.15547e-13		GO:0009886	post-embryonic morphogenesis	185	54	4.81466e-12	1.87772e-10		GO:0006655	phosphatidylglycerol biosynthetic process	98	50	5.34987e-24	2.83543e-22		GO:0048367	shoot system development	512	147	1.76527e-27	1.11212e-25
GO:0051186	cofactor metabolic process	347	97	1.96422e-15	1.04104e-13		GO:0009637	response to blue light	142	46	3.23934e-12	1.29574e-10		GO:0019220	regulation of phosphate metabolic process	132	59	3.28689e-24	1.77492e-22		GO:0010155	regulation of proton transport	99	56	7.3796e-28	4.72295e-26
GO:0007020	microtubule nucleation	53	31	1.29294e-15	7.11119e-14		GO:0000003	reproduction	1206	209	3.28645e-12	1.28172e-10		GO:0009773	photosynthetic electron transport in photosystem I	97	50	2.91145e-24	1.6013e-22		GO:0010604	positive regulation of macromolecule metabolic process	394	125	5.94797e-28	3.86618e-26
GO:0046785	microtubule polymerization	53	31	1.29294e-15	6.9819e-14		GO:0035304	regulation of protein dephosphorylation	122	42	2.90681e-12	1.16272e-10		GO:0031399	regulation of protein modification process	143	62	1.74823e-24	9.61527e-23		GO:0035303	regulation of dephosphorylation	119	62	5.54711e-28	3.66109e-26
GO:0031109	microtubule polymerization or depolymerization	53	31	1.29294e-15	6.8526e-14		GO:0048827	phyllome development	395	91	1.94308e-12	7.96662e-11		GO:0035304	regulation of protein dephosphorylation	122	57	1.20637e-24	6.75567e-23		GO:0051186	cofactor metabolic process	347	116	2.71222e-28	1.81719e-26
GO:0044272	sulfur compound biosynthetic process	471	121	8.22969e-16	4.52633e-14		GO:0010604	positive regulation of macromolecule metabolic process	394	91	1.67105e-12	6.85131e-11		GO:0035303	regulation of dephosphorylation	119	57	2.44951e-25	1.39622e-23		GO:0010103	stomatal complex morphogenesis	120	63	1.17445e-28	7.98626e-27
GO:0006636	unsaturated fatty acid biosynthetic process	72	37	7.45046e-16	4.24676e-14		GO:0035303	regulation of dephosphorylation	119	42	1.12497e-12	4.61236e-11		GO:0006796	phosphate-containing compound metabolic process	6805	958	1.59362e-25	9.08362e-24		GO:1902680	positive regulation of RNA biosynthetic process	360	120	4.37486e-29	3.01865e-27
GO:0033559	unsaturated fatty acid metabolic process	72	37	7.45046e-16	4.17226e-14		GO:0031399	regulation of protein modification process	143	47	1.04988e-12	4.40948e-11		GO:0010155	regulation of proton transport	99	52	1.10783e-25	6.42542e-24		GO:0045893	positive regulation of transcription, DNA-templated	363	121	2.57893e-29	1.83104e-27
GO:0044767	single-organism developmental process	1774	333	4.8054e-16	2.73908e-14		GO:0019222	regulation of metabolic process	469	104	6.87094e-13	2.88579e-11		GO:0010103	stomatal complex morphogenesis	120	58	5.16485e-26	3.09891e-24		GO:1903508	positive regulation of nucleic acid-templated transcription	363	121	2.57893e-29	1.80525e-27
GO:0045036	protein targeting to chloroplast	89	42	4.51442e-16	2.70865e-14		GO:0009887	organ morphogenesis	224	63	5.39926e-13	2.26769e-11		GO:0008150	biological_process	15108	1909	5.21708e-26	3.07808e-24		GO:0044262	cellular carbohydrate metabolic process	564	163	1.14101e-30	8.21528e-29
GO:0072596	establishment of protein localization to chloroplast	89	42	4.51442e-16	2.66351e-14		GO:0006461	protein complex assembly	1282	223	4.28336e-13	1.84184e-11		GO:0051186	cofactor metabolic process	347	107	4.93546e-26	3.01063e-24		GO:0006396	RNA processing	1497	321	1.05989e-30	7.84315e-29
GO:0072598	protein localization to chloroplast	89	42	4.51442e-16	2.61836e-14		GO:0010103	stomatal complex morphogenesis	120	43	3.34661e-13	1.43904e-11		GO:0009314	response to radiation	290	96	4.2963e-26	2.62075e-24		GO:0016556	mRNA modification	151	74	7.93132e-31	5.94849e-29
GO:0042254	ribosome biogenesis	624	151	7.67778e-17	4.68345e-15		GO:1903508	positive regulation of nucleic acid-templated transcription	363	88	2.20854e-13	9.71757e-12		GO:0009637	response to blue light	142	64	2.21037e-26	1.37043e-24		GO:0044763	single-organism cellular process	8547	1298	3.99483e-33	3.03607e-31
GO:0000226	microtubule cytoskeleton organization	251	81	5.24837e-17	3.2015e-15		GO:0045893	positive regulation of transcription, DNA-templated	363	88	2.20854e-13	9.71757e-12		GO:0048367	shoot system development	512	138	1.35516e-26	8.5375e-25		GO:0009893	positive regulation of metabolic process	184	86	1.315e-33	1.01255e-31
GO:0044262	cellular carbohydrate metabolic process	564	141	4.39123e-17	2.76647e-15		GO:0009965	leaf morphogenesis	167	53	1.93799e-13	8.72096e-12		GO:0009058	biosynthetic process	1393	282	6.72134e-29	4.30166e-27		GO:0043085	positive regulation of catalytic activity	218	95	7.07626e-34	5.59024e-32
GO:0000097	sulfur amino acid biosynthetic process	329	97	4.4187e-17	2.7396e-15		GO:0048440	carpel development	167	53	1.93799e-13	8.72096e-12		GO:0048518	positive regulation of biological process	289	101	1.56606e-29	1.01794e-27		GO:0010016	shoot system morphogenesis	335	125	9.39555e-36	7.51644e-34
GO:0035304	regulation of protein dephosphorylation	122	52	3.73381e-17	2.38964e-15		GO:0009790	embryo development	397	94	1.54787e-13	7.12018e-12		GO:0006396	RNA processing	1497	301	3.05033e-30	2.01322e-28		GO:0046496	nicotinamide nucleotide metabolic process	709	203	3.29914e-37	2.7053e-35
GO:0009893	positive regulation of metabolic process	184	67	2.50232e-17	1.62651e-15		GO:0048731	system development	343	85	1.53311e-13	7.05233e-12		GO:0016114	terpenoid biosynthetic process	260	97	5.0529e-31	3.38544e-29		GO:0019684	photosynthesis, light reaction	953	250	1.89887e-38	1.57606e-36
GO:0019220	regulation of phosphate metabolic process	132	55	1.6155e-17	1.06623e-15		GO:1902680	positive regulation of RNA biosynthetic process	360	88	1.33631e-13	6.28067e-12		GO:0016556	mRNA modification	151	75	3.27293e-34	2.22559e-32		GO:0044093	positive regulation of molecular function	156	84	8.25846e-39	7.01969e-37
GO:0035303	regulation of dephosphorylation	119	52	1.01097e-17	6.77347e-16		GO:0051258	protein polymerization	117	43	1.21268e-13	5.69957e-12		GO:0015979	photosynthesis	1548	320	2.11977e-34	1.46264e-32		GO:0016070	RNA metabolic process	1596	361	1.82086e-39	1.56594e-37
GO:0043085	positive regulation of catalytic activity	218	76	3.46406e-18	2.35556e-16		GO:0007020	microtubule nucleation	53	28	4.45028e-14	2.18064e-12		GO:0010016	shoot system morphogenesis	335	119	2.64374e-35	1.85062e-33		GO:0005984	disaccharide metabolic process	315	126	1.10687e-39	9.74042e-38
GO:0009069	serine family amino acid metabolic process	311	96	2.17409e-18	1.50012e-16		GO:0031109	microtubule polymerization or depolymerization	53	28	4.45028e-14	2.13613e-12		GO:0016070	RNA metabolic process	1596	331	7.75184e-36	5.50381e-34		GO:0022613	ribonucleoprotein complex biogenesis	679	206	7.85209e-42	7.06688e-40
GO:0009653	anatomical structure morphogenesis	719	173	8.28001e-19	5.79601e-17		GO:0046785	microtubule polymerization	53	28	4.45028e-14	2.13613e-12		GO:0042793	transcription from plastid promoter	126	71	3.34986e-37	2.4119e-35		GO:0032787	monocarboxylic acid metabolic process	1510	354	3.25267e-42	2.99245e-40
GO:0009311	oligosaccharide metabolic process	254	85	7.13787e-19	5.06789e-17		GO:0003006	developmental process involved in reproduction	1171	212	2.92177e-14	1.43167e-12		GO:0032787	monocarboxylic acid metabolic process	1510	322	2.62504e-37	1.96878e-35		GO:0009311	oligosaccharide metabolic process	254	116	1.57139e-43	1.47711e-41
GO:0034470	ncRNA processing	699	170	5.35607e-19	3.85637e-17		GO:0009314	response to radiation	290	78	1.4531e-14	7.26552e-13		GO:0044763	single-organism cellular process	8547	1229	2.62754e-37	1.94438e-35		GO:0015994	chlorophyll metabolic process	275	122	4.59492e-44	4.41112e-42
GO:0000096	sulfur amino acid metabolic process	349	105	4.63321e-19	3.42858e-17		GO:0048481	plant ovule development	143	50	1.2896e-14	6.57697e-13		GO:0044262	cellular carbohydrate metabolic process	564	169	1.77275e-38	1.34729e-36		GO:0006778	porphyrin-containing compound metabolic process	353	144	2.34618e-46	2.34618e-44
GO:0031399	regulation of protein modification process	143	60	3.76984e-19	2.82738e-17		GO:0035670	plant-type ovary development	143	50	1.2896e-14	6.44801e-13		GO:0022613	ribonucleoprotein complex biogenesis	679	192	1.40946e-39	1.08528e-37		GO:0042254	ribosome biogenesis	624	203	2.37859e-46	2.33101e-44
GO:0032787	monocarboxylic acid metabolic process	1510	306	1.54444e-19	1.17377e-17		GO:0032787	monocarboxylic acid metabolic process	1510	261	9.34632e-15	4.76662e-13		GO:0005984	disaccharide metabolic process	315	121	8.16669e-40	6.45168e-38		GO:0042440	pigment metabolic process	441	165	6.61112e-47	6.74334e-45
GO:0044093	positive regulation of molecular function	156	64	1.03623e-19	7.97894e-18		GO:0007017	microtubule-based process	543	121	6.618e-15	3.44136e-13		GO:0009893	positive regulation of metabolic process	184	90	4.69325e-40	3.7546e-38		GO:0051188	cofactor biosynthetic process	602	201	7.38577e-48	7.6812e-46
GO:0009058	biosynthetic process	1393	290	2.76767e-20	2.18646e-18		GO:0009793	embryo development ending in seed dormancy	330	86	5.0213e-15	2.66129e-13		GO:0019684	photosynthesis, light reaction	953	241	2.21059e-40	1.81268e-38		GO:0006779	porphyrin-containing compound biosynthetic process	247	120	1.57043e-48	1.68036e-46
GO:0048367	shoot system development	512	140	1.24372e-20	9.94974e-19		GO:0051186	cofactor metabolic process	347	89	4.76371e-15	2.52477e-13		GO:0043085	positive regulation of catalytic activity	218	100	3.39833e-41	2.82061e-39		GO:0009250	glucan biosynthetic process	530	187	1.38245e-48	1.5207e-46
GO:0042793	transcription from plastid promoter	126	58	5.96825e-21	4.89396e-19		GO:0044767	single-organism developmental process	1774	299	2.98722e-15	1.6131e-13		GO:0016108	tetraterpenoid metabolic process	152	84	7.71865e-43	6.56086e-41		GO:0034470	ncRNA processing	699	223	3.42506e-49	3.83607e-47
GO:0000023	maltose metabolic process	184	73	3.0439e-21	2.52644e-19		GO:0032502	developmental process	1614	278	1.95384e-15	1.07461e-13		GO:0016116	carotenoid metabolic process	158	86	4.09186e-43	3.519e-41		GO:0015995	chlorophyll biosynthetic process	174	100	1.93904e-49	2.2299e-47
GO:1902589	single-organism organelle organization	1198	262	2.01588e-21	1.7135e-19		GO:0009893	positive regulation of metabolic process	184	60	1.28436e-15	7.06398e-14		GO:0044093	positive regulation of molecular function	156	86	1.04224e-43	9.1717e-42		GO:0046148	pigment biosynthetic process	360	150	1.2934e-49	1.52621e-47
GO:0010016	shoot system morphogenesis	335	107	1.41692e-21	1.21855e-19		GO:0072596	establishment of protein localization to chloroplast	89	40	2.61705e-16	1.49172e-14		GO:0042254	ribosome biogenesis	624	190	3.35926e-44	3.15771e-42		GO:0044711	single-organism biosynthetic process	1404	355	3.63258e-50	4.43175e-48
GO:0006090	pyruvate metabolic process	717	180	1.3499e-21	1.18791e-19		GO:0045036	protein targeting to chloroplast	89	40	2.61705e-16	1.49172e-14		GO:0016117	carotenoid biosynthetic process	151	85	3.42145e-44	3.14774e-42		GO:0042793	transcription from plastid promoter	126	85	2.29726e-50	2.87158e-48
GO:0044763	single-organism cellular process	8547	1322	5.40028e-22	4.96825e-20		GO:0072598	protein localization to chloroplast	89	40	2.61705e-16	1.46555e-14		GO:0016109	tetraterpenoid biosynthetic process	151	85	3.42145e-44	3.07931e-42		GO:0006996	organelle organization	1718	410	7.23944e-51	9.26648e-49
GO:0051188	cofactor biosynthetic process	602	160	5.40587e-22	4.86528e-20		GO:0008150	biological_process	15108	1907	2.19772e-16	1.27467e-14		GO:0051188	cofactor biosynthetic process	602	190	9.87e-47	9.4752e-45		GO:0033014	tetrapyrrole biosynthetic process	262	127	3.9027e-51	5.15157e-49
GO:0046496	nicotinamide nucleotide metabolic process	709	180	3.64884e-22	3.42991e-20		GO:0010154	fruit development	359	94	2.02837e-16	1.19674e-14		GO:0046496	nicotinamide nucleotide metabolic process	709	211	3.44114e-47	3.37232e-45		GO:0000023	maltose metabolic process	184	108	1.49521e-54	2.03348e-52
GO:0034660	ncRNA metabolic process	783	194	1.88461e-22	1.80922e-20		GO:0048316	seed development	385	99	1.20962e-16	7.2577e-15		GO:0009311	oligosaccharide metabolic process	254	116	2.66266e-47	2.66266e-45		GO:0006090	pyruvate metabolic process	717	236	1.03082e-54	1.45346e-52
GO:0016114	terpenoid biosynthetic process	260	93	8.2981e-23	8.13214e-21		GO:0043412	macromolecule modification	1078	207	1.18476e-16	7.22704e-15		GO:0034470	ncRNA processing	699	212	7.24415e-49	7.38903e-47		GO:0006073	cellular glucan metabolic process	398	169	3.87319e-57	5.61613e-55
GO:0006779	porphyrin-containing compound biosynthetic process	247	91	2.17258e-23	2.17258e-21		GO:0009791	post-embryonic development	989	194	1.15549e-16	7.04847e-15		GO:0006778	porphyrin-containing compound metabolic process	353	143	4.31608e-50	4.48872e-48		GO:0016072	rRNA metabolic process	506	195	1.43095e-57	2.14643e-55
GO:0006364	rRNA processing	499	144	1.33001e-23	1.35661e-21		GO:0000226	microtubule cytoskeleton organization	251	75	9.62619e-17	5.96824e-15		GO:0015994	chlorophyll metabolic process	275	125	1.41379e-50	1.51276e-48		GO:0006364	rRNA processing	499	194	5.38034e-58	8.33952e-56
GO:0016072	rRNA metabolic process	506	146	6.66538e-24	6.932e-22		GO:0009058	biosynthetic process	1393	254	3.43646e-17	2.16497e-15		GO:0006779	porphyrin-containing compound biosynthetic process	247	118	1.13984e-50	1.25382e-48		GO:0010207	photosystem II assembly	228	127	3.25508e-60	5.24068e-58
GO:0016108	tetraterpenoid metabolic process	152	69	3.4231e-24	3.66272e-22		GO:0006952	defense response	1513	273	9.16028e-18	5.86258e-16		GO:0033014	tetrapyrrole biosynthetic process	262	122	8.22386e-51	9.21072e-49		GO:0044802	single-organism membrane organization	470	195	9.90023e-64	1.65334e-61
GO:0008654	phospholipid biosynthetic process	580	161	3.06155e-24	3.36771e-22		GO:0009451	RNA modification	590	136	7.60027e-18	4.94017e-16		GO:0006996	organelle organization	1718	388	4.18206e-51	4.80937e-49		GO:0019693	ribose phosphate metabolic process	334	161	5.21541e-64	9.02266e-62
GO:0016117	carotenoid biosynthetic process	151	69	2.12192e-24	2.44021e-22		GO:0044093	positive regulation of molecular function	156	58	3.8148e-18	2.51777e-16		GO:0044711	single-organism biosynthetic process	1404	339	1.67873e-51	1.9809e-49		GO:0034660	ncRNA metabolic process	783	265	4.27544e-64	7.69579e-62
GO:0016109	tetraterpenoid biosynthetic process	151	69	2.12192e-24	2.37655e-22		GO:0043085	positive regulation of catalytic activity	218	72	8.87846e-19	5.94857e-17		GO:0009250	glucan biosynthetic process	530	185	8.78162e-53	1.07136e-50		GO:0006739	NADP metabolic process	341	163	4.00941e-64	7.5377e-62
GO:0016116	carotenoid metabolic process	158	71	1.60144e-24	1.8897e-22		GO:0005984	disaccharide metabolic process	315	92	1.89717e-19	1.29008e-17		GO:0015995	chlorophyll biosynthetic process	174	100	6.90555e-53	8.63193e-51		GO:0051656	establishment of organelle localization	167	111	2.78954e-64	5.71856e-62
GO:0006778	porphyrin-containing compound metabolic process	353	118	1.52251e-25	2.00972e-23		GO:0048367	shoot system development	512	127	1.68229e-19	1.16078e-17		GO:0016072	rRNA metabolic process	506	184	1.42463e-55	1.82352e-53		GO:0051644	plastid localization	167	111	2.78954e-64	5.4675e-62
GO:0009902	chloroplast relocation	176	77	1.53246e-25	1.96155e-23		GO:0044262	cellular carbohydrate metabolic process	564	136	1.27429e-19	8.92e-18		GO:0006364	rRNA processing	499	183	6.39954e-56	8.4474e-54		GO:0006098	pentose-phosphate shunt	323	159	7.22194e-65	1.5455e-62
GO:0051667	establishment of plastid localization	176	77	1.53246e-25	1.91558e-23		GO:0016114	terpenoid biosynthetic process	260	82	9.34614e-20	6.63576e-18		GO:0000023	maltose metabolic process	184	107	3.35539e-57	4.56334e-55		GO:0009902	chloroplast relocation	176	115	2.60246e-65	6.89652e-63
GO:0019750	chloroplast localization	176	77	1.53246e-25	1.8696e-23		GO:0009653	anatomical structure morphogenesis	719	162	6.23564e-20	4.48966e-18		GO:0006073	cellular glucan metabolic process	398	163	1.07516e-57	1.51597e-55		GO:0005982	starch metabolic process	258	141	2.98164e-65	6.70868e-63
GO:0033014	tetrapyrrole biosynthetic process	262	98	1.18927e-25	1.61741e-23		GO:0016108	tetraterpenoid metabolic process	152	60	3.17032e-20	2.34604e-18		GO:0046148	pigment biosynthetic process	360	156	2.8498e-59	4.1322e-57		GO:0051667	establishment of plastid localization	176	115	2.60246e-65	6.50615e-63
GO:0051656	establishment of organelle localization	167	75	8.52197e-26	1.23569e-23		GO:0022613	ribonucleoprotein complex biogenesis	679	157	1.66962e-20	1.25222e-18		GO:0042440	pigment metabolic process	441	175	2.07331e-59	3.10996e-57		GO:0019750	chloroplast localization	176	115	2.60246e-65	6.16783e-63
GO:0051644	plastid localization	167	75	8.52197e-26	1.2016e-23		GO:0016116	carotenoid metabolic process	158	62	1.08503e-20	8.2462e-19		GO:0051656	establishment of organelle localization	167	104	8.32522e-60	1.34036e-57		GO:0051156	glucose 6-phosphate metabolic process	328	161	1.93627e-65	5.46027e-63
GO:0051258	protein polymerization	117	62	1.61568e-26	2.42353e-24		GO:0015995	chlorophyll biosynthetic process	174	66	5.56249e-21	4.28312e-19		GO:0051644	plastid localization	167	104	8.32522e-60	1.29041e-57		GO:0019252	starch biosynthetic process	234	136	1.43571e-67	4.30713e-65
GO:0046148	pigment biosynthetic process	360	122	5.75881e-27	8.92615e-25		GO:0010016	shoot system morphogenesis	335	99	3.24203e-21	2.5612e-19		GO:0009902	chloroplast relocation	176	107	5.90072e-60	1.06213e-57		GO:0033692	cellular polysaccharide biosynthetic process	396	185	1.44099e-70	4.64e-68
GO:0015995	chlorophyll biosynthetic process	174	79	1.76794e-27	2.84639e-25		GO:0006779	porphyrin-containing compound biosynthetic process	247	82	2.49165e-21	1.99332e-19		GO:0051667	establishment of plastid localization	176	107	5.90072e-60	1.02082e-57		GO:0008654	phospholipid biosynthetic process	580	233	1.15185e-72	3.99691e-70
GO:0015994	chlorophyll metabolic process	275	104	1.403e-27	2.343e-25		GO:0046496	nicotinamide nucleotide metabolic process	709	164	2.2772e-21	1.86731e-19		GO:0019750	chloroplast localization	176	107	5.90072e-60	9.8542e-58		GO:0008299	isoprenoid biosynthetic process	509	234	3.47066e-87	1.30497e-84
GO:0033692	cellular polysaccharide biosynthetic process	396	131	1.07891e-27	1.86652e-25		GO:0016117	carotenoid biosynthetic process	151	62	6.595e-22	5.60575e-20		GO:0006090	pyruvate metabolic process	717	234	2.91147e-60	5.47357e-58		GO:0010027	thylakoid membrane organization	320	183	7.94815e-89	3.58462e-86
GO:0009250	glucan biosynthetic process	530	159	6.48859e-28	1.16795e-25		GO:0016109	tetraterpenoid biosynthetic process	151	62	6.595e-22	5.47385e-20		GO:0034660	ncRNA metabolic process	783	248	5.62518e-61	1.10253e-58		GO:0009668	plastid membrane organization	320	183	7.94815e-89	3.25874e-86
GO:0006073	cellular glucan metabolic process	398	132	5.14567e-28	9.67386e-26		GO:0042254	ribosome biogenesis	624	152	3.29882e-22	2.83698e-20		GO:0033692	cellular polysaccharide biosynthetic process	396	168	4.28614e-62	8.78659e-60		GO:0019637	organophosphate metabolic process	790	311	4.77982e-94	2.39469e-91
GO:0042440	pigment metabolic process	441	142	1.5869e-28	3.11032e-26		GO:0006090	pyruvate metabolic process	717	169	6.89537e-23	6.06793e-21		GO:0010207	photosystem II assembly	228	128	1.27559e-65	2.72976e-63		GO:0009240	isopentenyl diphosphate biosynthetic process	355	201	2.39398e-96	1.54172e-93
GO:0019252	starch biosynthetic process	234	98	3.25053e-30	6.6636e-28		GO:0051188	cofactor biosynthetic process	602	150	5.82471e-23	5.24224e-21		GO:0044802	single-organism membrane organization	470	197	1.60134e-71	3.60302e-69		GO:0046490	isopentenyl diphosphate metabolic process	355	201	2.39398e-96	1.3502e-93
GO:0005982	starch metabolic process	258	104	2.75604e-30	5.89793e-28		GO:0033014	tetrapyrrole biosynthetic process	262	88	3.61172e-23	3.32279e-21		GO:0005982	starch metabolic process	258	143	3.82676e-72	9.06942e-70		GO:0019288	isopentenyl diphosphate biosynthetic process, methylerythritol 4-phosphate pathway	344	201	7.09525e-100	5.33563e-97
GO:0044802	single-organism membrane organization	470	152	1.16153e-30	2.61344e-28		GO:0042793	transcription from plastid promoter	126	58	1.27911e-23	1.20236e-21		GO:0019252	starch biosynthetic process	234	138	1.7704e-74	4.42601e-72		GO:1901135	carbohydrate derivative metabolic process	748	311	2.11475e-101	1.90751e-98
GO:0006996	organelle organization	1718	384	7.50099e-33	1.77773e-30		GO:0015994	chlorophyll metabolic process	275	92	5.20019e-24	4.99219e-22		GO:0019693	ribose phosphate metabolic process	334	167	5.98708e-75	1.58658e-72		GO:0009658	chloroplast organization	374	218	6.06638e-108	6.84288e-105
GO:0006739	NADP metabolic process	341	128	3.31915e-33	8.29788e-31		GO:0009311	oligosaccharide metabolic process	254	88	3.14861e-24	3.08564e-22		GO:0006739	NADP metabolic process	341	169	4.48912e-75	1.26593e-72		GO:0019682	glyceraldehyde-3-phosphate metabolic process	554	282	5.43828e-119	8.17918e-116
GO:0019693	ribose phosphate metabolic process	334	127	1.30673e-33	3.46282e-31		GO:0044763	single-organism cellular process	8547	1203	1.85706e-24	1.85706e-22		GO:0006098	pentose-phosphate shunt	323	166	7.48034e-77	2.2441e-74		GO:0006081	cellular aldehyde metabolic process	602	296	9.80109e-120	2.21211e-116
GO:0006098	pentose-phosphate shunt	323	125	5.42656e-34	1.53029e-31		GO:0006778	porphyrin-containing compound metabolic process	353	109	6.63136e-25	6.76399e-23		GO:0051156	glucose 6-phosphate metabolic process	328	169	1.91958e-78	6.18106e-76		GO:0009657	plastid organization	578	318	4.26702e-147	1.92613e-143
GO:0051156	glucose 6-phosphate metabolic process	328	127	1.54475e-34	4.63426e-32		GO:0006396	RNA processing	1497	295	6.05862e-25	6.30096e-23		GO:0008299	isoprenoid biosynthetic process	509	224	3.30247e-86	1.14596e-83
GO:0009240	isopentenyl diphosphate biosynthetic process	355	134	5.49102e-35	1.90538e-32		GO:0016556	mRNA modification	151	66	4.51144e-25	4.82725e-23		GO:0008654	phospholipid biosynthetic process	580	243	6.015e-88	2.26164e-85
GO:0046490	isopentenyl diphosphate metabolic process	355	134	5.49102e-35	1.76811e-32		GO:0046148	pigment biosynthetic process	360	112	7.4718e-26	8.21898e-24		GO:0010027	thylakoid membrane organization	320	180	5.86081e-92	2.64323e-89
GO:0008299	isoprenoid biosynthetic process	509	170	4.4832e-36	1.68568e-33		GO:0042440	pigment metabolic process	441	130	2.9313e-27	3.28306e-25		GO:0009668	plastid membrane organization	320	180	5.86081e-92	2.40293e-89
GO:0044711	single-organism biosynthetic process	1404	341	1.32375e-36	5.42736e-34		GO:0016070	RNA metabolic process	1596	317	2.56552e-27	2.95034e-25		GO:0009658	chloroplast organization	374	201	1.45148e-97	7.2719e-95
GO:0019288	isopentenyl diphosphate biosynthetic process, methylerythritol 4-phosphate pathway	344	134	1.09965e-36	4.95941e-34		GO:0000023	maltose metabolic process	184	77	1.76609e-27	2.08399e-25		GO:0009240	isopentenyl diphosphate biosynthetic process	355	198	4.03678e-100	2.59969e-97
GO:0010027	thylakoid membrane organization	320	135	1.82387e-41	1.02866e-38		GO:0044711	single-organism biosynthetic process	1404	289	1.49093e-27	1.81894e-25		GO:0046490	isopentenyl diphosphate metabolic process	355	198	4.03678e-100	2.27674e-97
GO:0009668	plastid membrane organization	320	135	1.82387e-41	9.1376e-39		GO:0034470	ncRNA processing	699	178	3.66e-28	4.57501e-26		GO:0019288	isopentenyl diphosphate biosynthetic process, methylerythritol 4-phosphate pathway	344	198	1.33006e-103	1.0002e-100
GO:1901135	carbohydrate derivative metabolic process	748	233	3.36099e-43	2.16448e-40		GO:0006364	rRNA processing	499	143	1.95543e-28	2.50296e-26		GO:0019637	organophosphate metabolic process	790	325	8.33359e-115	7.5169e-112
GO:0010207	photosystem II assembly	228	113	2.66754e-43	2.00599e-40		GO:0016072	rRNA metabolic process	506	145	8.25402e-29	1.08953e-26		GO:1901135	carbohydrate derivative metabolic process	748	323	3.08788e-121	3.48313e-118
GO:0019637	organophosphate metabolic process	790	242	1.93181e-43	1.74249e-40		GO:0008654	phospholipid biosynthetic process	580	160	1.39524e-29	1.89752e-27		GO:0006081	cellular aldehyde metabolic process	602	293	7.15498e-127	1.07611e-123
GO:0009658	chloroplast organization	374	152	4.41583e-44	4.98106e-41		GO:0019693	ribose phosphate metabolic process	334	115	6.63249e-31	9.3518e-29		GO:0019682	glyceraldehyde-3-phosphate metabolic process	554	284	1.68289e-130	3.79829e-127
GO:0019682	glyceraldehyde-3-phosphate metabolic process	554	204	1.62997e-50	2.45147e-47		GO:0006098	pentose-phosphate shunt	323	113	4.20881e-31	6.10278e-29		GO:0009657	plastid organization	578	304	8.93959e-144	4.03533e-140
GO:0006081	cellular aldehyde metabolic process	602	218	1.78318e-52	4.02465e-49		GO:1902589	single-organism organelle organization	1198	267	3.86382e-31	5.79573e-29
GO:0009657	plastid organization	578	240	5.05642e-71	2.28247e-67		GO:0006739	NADP metabolic process	341	117	2.95686e-31	4.58314e-29
							GO:0051156	glucose 6-phosphate metabolic process	328	115	1.00375e-31	1.61603e-29
							GO:0051656	establishment of organelle localization	167	79	1.20242e-32	2.08019e-30
							GO:0051644	plastid localization	167	79	1.20242e-32	2.00804e-30
							GO:0009250	glucan biosynthetic process	530	157	7.06535e-33	1.27176e-30
							GO:0034660	ncRNA metabolic process	783	203	4.61111e-33	8.66889e-31
							GO:0010207	photosystem II assembly	228	95	2.34149e-33	4.58931e-31
							GO:0006073	cellular glucan metabolic process	398	133	5.77807e-34	1.18451e-31
							GO:0009902	chloroplast relocation	176	83	4.25885e-34	1.00935e-31
							GO:0051667	establishment of plastid localization	176	83	4.25885e-34	9.5824e-32
							GO:0019750	chloroplast localization	176	83	4.25885e-34	9.11393e-32
							GO:0090304	nucleic acid metabolic process	1923	387	2.25587e-34	5.63967e-32
							GO:0008299	isoprenoid biosynthetic process	509	159	2.65672e-36	7.0403e-34
							GO:0009240	isopentenyl diphosphate biosynthetic process	355	129	2.98755e-37	8.96264e-35
							GO:0046490	isopentenyl diphosphate metabolic process	355	129	2.98755e-37	8.42489e-35
							GO:0033692	cellular polysaccharide biosynthetic process	396	139	4.3055e-38	1.38637e-35
							GO:0019288	isopentenyl diphosphate biosynthetic process, methylerythritol 4-phosphate pathway	344	128	3.25221e-38	1.12852e-35
							GO:0044802	single-organism membrane organization	470	155	1.47661e-38	5.55206e-36
							GO:0019637	organophosphate metabolic process	790	218	8.00854e-40	3.2835e-37
							GO:0005982	starch metabolic process	258	112	4.03591e-41	1.8202e-38
							GO:0019252	starch biosynthetic process	234	107	6.16095e-42	3.08664e-39
							GO:1901135	carbohydrate derivative metabolic process	748	219	2.02251e-44	1.1407e-41
							GO:0006996	organelle organization	1718	384	1.14424e-44	7.3689e-42
							GO:0006081	cellular aldehyde metabolic process	602	192	5.12419e-45	3.85339e-42
							GO:0019682	glyceraldehyde-3-phosphate metabolic process	554	187	6.77987e-48	6.11544e-45
							GO:0010027	thylakoid membrane organization	320	142	3.55294e-53	5.34362e-50
							GO:0009668	plastid membrane organization	320	142	3.55294e-53	4.00772e-50
							GO:0009658	chloroplast organization	374	172	5.19105e-67	1.17162e-63
							GO:0009657	plastid organization	578	240	8.79707e-82	3.971e-78

## Sheet: Spikelet_3dpi_up
Spikelets
SUMAI3_3dpi_Up-regulated							FL62R1_3dpi_up-regulated							Stettler_3dpi_Up-regulated							MUCHMORE_3dpi_Up-regulated
	Gene Count:	805						Gene Count:	1023						Gene Count:	2072						Gene Count:	1586
	Background Gene Count:	72307						Background Gene Count:	72307						Background Gene Count:	72307						Background Gene Count:	72307
GO ID	Description	Total Genes	Matched Gene Counts	P-Value	Corrected P-Value		GO ID	Description	Total Genes	Matched Gene Counts	P-Value	Corrected P-Value		GO ID	Description	Total Genes	Matched Gene Counts	P-Value	Corrected P-Value		GO ID	Description	Total Genes	Matched Gene Counts	P-Value	Corrected P-Value
GO:0071495	cellular response to endogenous stimulus	38	3	0.00868188	0.798733		GO:0044700	single organism signaling	895	32	2.49001e-06	0.00561996		GO:0017038	protein import	314	17	0.00985056	0.315218		GO:0044242	cellular lipid catabolic process	189	10	0.0093159	0.428531
GO:0071310	cellular response to organic substance	38	3	0.00868188	0.78137		GO:0051716	cellular response to stimulus	1186	39	1.59521e-06	0.00720079		GO:0009646	response to absence of light	16	3	0.00994983	0.308445		GO:0043543	protein acylation	81	6	0.00886747	0.416771
GO:0009161	ribonucleoside monophosphate metabolic process	73	4	0.00905174	0.77845		GO:0007154	cell communication	1208	36	3.20464e-05	0.0160552		GO:0051188	cofactor biosynthetic process	602	28	0.00926254	0.296401		GO:1902582	single-organism intracellular transport	926	32	0.00877133	0.412253
GO:0010035	response to inorganic substance	427	11	0.00913799	0.776729		GO:0009130	pyrimidine nucleoside monophosphate biosynthetic process	14	4	3.56091e-05	0.0160597		GO:1901701	cellular response to oxygen-containing compound	166	11	0.00867989	0.277757		GO:0000375	RNA splicing, via transesterification reactions	247	12	0.00895173	0.41178
GO:0006829	zinc II ion transport	36	3	0.00746954	0.702136		GO:0046132	pyrimidine ribonucleoside biosynthetic process	84	8	2.63743e-05	0.0169851		GO:0045017	glycerolipid biosynthetic process	282	16	0.00792507	0.261527		GO:0046907	intracellular transport	1006	34	0.00967958	0.406543
GO:0019752	carboxylic acid metabolic process	774	17	0.00687337	0.67359		GO:0023052	signaling	614	23	3.05009e-05	0.0172025		GO:0009751	response to salicylic acid	61	6	0.0079686	0.254995		GO:0034440	lipid oxidation	158	9	0.00843942	0.405092
GO:0030091	protein repair	35	3	0.00690347	0.662733		GO:0015766	disaccharide transport	15	4	4.8013e-05	0.0180529		GO:0016036	cellular response to phosphate starvation	61	6	0.0079686	0.254995		GO:0019395	fatty acid oxidation	158	9	0.00843942	0.405092
GO:0005985	sucrose metabolic process	65	4	0.00603537	0.603537		GO:0007346	regulation of mitotic cell cycle	108	9	2.45856e-05	0.0184884		GO:0042221	response to chemical	727	33	0.00720023	0.244808		GO:0009741	response to brassinosteroid	57	5	0.00823083	0.403311
GO:0006913	nucleocytoplasmic transport	144	6	0.00570581	0.581993		GO:0000291	nuclear-transcribed mRNA catabolic process, exonucleolytic	6	3	5.47029e-05	0.0189819		GO:0043067	regulation of programmed cell death	140	10	0.00728833	0.240515		GO:0043647	inositol phosphate metabolic process	82	6	0.00939427	0.394559
GO:0048765	root hair cell differentiation	99	5	0.00511434	0.562577		GO:0015770	sucrose transport	15	4	4.8013e-05	0.0196853		GO:0006875	cellular metal ion homeostasis	42	5	0.00678336	0.230634		GO:0006829	zinc II ion transport	36	4	0.00777204	0.388602
GO:0008152	metabolic process	21978	279	0.00494416	0.553746		GO:0006635	fatty acid beta-oxidation	153	10	7.15427e-05	0.020175		GO:0031329	regulation of cellular catabolic process	14	3	0.00674912	0.22947		GO:0006879	cellular iron ion homeostasis	19	3	0.00784905	0.384603
GO:1903507	negative regulation of nucleic acid-templated transcription	177	7	0.00388554	0.446837		GO:1901700	response to oxygen-containing compound	605	22	6.92635e-05	0.020779		GO:0006783	heme biosynthetic process	77	7	0.00660167	0.224457		GO:1902580	single-organism cellular localization	657	25	0.00624639	0.368537
GO:0007000	nucleolus organization	28	3	0.00366012	0.446535		GO:0009408	response to heat	259	14	2.37713e-05	0.0214417		GO:0018393	internal peptidyl-lysine acetylation	40	5	0.00549917	0.192471		GO:0006012	galactose metabolic process	54	5	0.00655893	0.3673
GO:0080147	root hair cell development	57	4	0.00377535	0.445491		GO:0034440	lipid oxidation	158	10	9.35512e-05	0.0221716		GO:0016573	histone acetylation	40	5	0.00549917	0.192471		GO:0007165	signal transduction	1574	50	0.00662398	0.364319
GO:0007264	small GTPase mediated signal transduction	266	9	0.00322344	0.40293		GO:0006914	autophagy	96	8	6.91356e-05	0.0222617		GO:1902580	single-organism cellular localization	657	31	0.00529039	0.185164		GO:0050896	response to stimulus	3698	104	0.00625498	0.362789
GO:0010605	negative regulation of macromolecule metabolic process	163	7	0.00246497	0.396861		GO:0019395	fatty acid oxidation	158	10	9.35512e-05	0.0233878		GO:0010038	response to metal ion	112	9	0.00502734	0.180984		GO:0071383	cellular response to steroid hormone stimulus	34	4	0.00633358	0.361014
GO:0045892	negative regulation of transcription, DNA-templated	258	9	0.00263464	0.382022		GO:0044210	'de novo' CTP biosynthetic process	18	4	0.000104054	0.0234121		GO:0046942	carboxylic acid transport	219	14	0.00458198	0.178697		GO:0043401	steroid hormone mediated signaling pathway	34	4	0.00633358	0.361014
GO:2000113	negative regulation of cellular macromolecule biosynthetic process	211	8	0.00269976	0.380665		GO:0042221	response to chemical	727	26	2.1031e-05	0.023723		GO:0009161	ribonucleoside monophosphate metabolic process	73	7	0.00493365	0.177611		GO:0015849	organic acid transport	55	5	0.00708702	0.354351
GO:0048767	root hair elongation	51	4	0.00251695	0.377543		GO:0009628	response to abiotic stimulus	806	26	0.000113071	0.0241972		GO:0071229	cellular response to acid chemical	218	14	0.00440225	0.17609		GO:0006635	fatty acid beta-oxidation	153	9	0.0068989	0.351844
GO:0001101	response to acid chemical	362	11	0.00274368	0.37314		GO:0016311	dephosphorylation	705	24	9.15633e-05	0.0242643		GO:0055072	iron ion homeostasis	38	5	0.00439679	0.175871		GO:0044249	cellular biosynthetic process	6071	163	0.00443067	0.292424
GO:0043207	response to external biotic stimulus	125	6	0.00286368	0.366551		GO:0009173	pyrimidine ribonucleoside monophosphate metabolic process	12	4	1.80112e-05	0.0270888		GO:0006915	apoptotic process	12	3	0.0042574	0.174553		GO:0051341	regulation of oxidoreductase activity	16	3	0.00476331	0.290562
GO:0016311	dephosphorylation	705	17	0.00276744	0.365302		GO:0010243	response to organonitrogen compound	106	8	0.000138944	0.0284836		GO:0006650	glycerophospholipid metabolic process	441	23	0.00477641	0.171951		GO:0009742	brassinosteroid mediated signaling pathway	31	4	0.00452576	0.289648
GO:0043436	oxoacid metabolic process	321	11	0.00107398	0.179355		GO:0072527	pyrimidine-containing compound metabolic process	85	7	0.000210624	0.0379123		GO:0052542	defense response by callose deposition	23	4	0.00385059	0.161725		GO:0009266	response to temperature stimulus	542	22	0.00481495	0.288897
GO:0008150	biological_process	15108	205	0.0009758	0.168813		GO:0015772	oligosaccharide transport	10	3	0.000314589	0.0544238		GO:0006475	internal protein amino acid acetylation	37	5	0.00390918	0.160277		GO:0006184	obsolete GTP catabolic process	440	19	0.00443564	0.288317
GO:0009695	jasmonic acid biosynthetic process	67	5	0.000922992	0.166139		GO:0009126	purine nucleoside monophosphate metabolic process	66	6	0.00034878	0.0561536		GO:0018394	peptidyl-lysine acetylation	37	5	0.00390918	0.160277		GO:0071367	cellular response to brassinosteroid stimulus	31	4	0.00452576	0.285123
GO:0007165	signal transduction	1574	33	0.000493323	0.0966914		GO:0009062	fatty acid catabolic process	185	10	0.000336801	0.0562458		GO:0031048	chromatin silencing by small RNA	87	8	0.00353993	0.148677		GO:0043604	amide biosynthetic process	2339	71	0.00422033	0.282762
GO:0031048	chromatin silencing by small RNA	87	6	0.000439335	0.0900637		GO:0002252	immune effector process	123	8	0.00038471	0.0596301		GO:0055075	potassium ion homeostasis	22	4	0.00325403	0.136669		GO:0006865	amino acid transport	198	11	0.00460193	0.280718
GO:0009173	pyrimidine ribonucleoside monophosphate metabolic process	12	3	0.0002806	0.0665021		GO:0044242	cellular lipid catabolic process	189	10	0.000398816	0.0598224		GO:0019318	hexose metabolic process	302	18	0.00305246	0.131256		GO:0046903	secretion	115	8	0.00394396	0.268189
GO:1901700	response to oxygen-containing compound	605	18	0.000193174	0.0511911		GO:0072329	monocarboxylic acid catabolic process	193	10	0.000470046	0.0662766		GO:0035556	intracellular signal transduction	737	35	0.00289469	0.124472		GO:0008104	protein localization	1086	38	0.00378441	0.264909
GO:0009694	jasmonic acid metabolic process	75	6	0.000196041	0.0490102		GO:0010035	response to inorganic substance	427	16	0.00046654	0.0676483		GO:0061024	membrane organization	66	7	0.00280102	0.123245		GO:0034613	cellular protein localization	908	33	0.00381662	0.263347
GO:0010200	response to chitin	102	7	0.000152734	0.0458203		GO:0035196	production of miRNAs involved in gene silencing by miRNA	101	7	0.00060424	0.0694876		GO:0071407	cellular response to organic cyclic compound	83	8	0.00264042	0.116179		GO:0046942	carboxylic acid transport	219	12	0.0035316	0.250743
GO:0015772	oligosaccharide transport	10	3	0.000155622	0.0438855		GO:0009161	ribonucleoside monophosphate metabolic process	73	6	0.000601114	0.0709314		GO:0006101	citrate metabolic process	117	10	0.00203396	0.101698		GO:0006518	peptide metabolic process	2319	71	0.00345875	0.24903
GO:0007349	cellularization	9	3	0.000109846	0.0353705		GO:0050794	regulation of cellular process	1936	46	0.000550409	0.0748556		GO:0006665	sphingolipid metabolic process	62	7	0.00195217	0.0995609		GO:0006597	spermine biosynthetic process	14	3	0.00319901	0.239926
GO:0042221	response to chemical	727	21	8.87747e-05	0.0308048		GO:0035195	gene silencing by miRNA	104	7	0.000719636	0.0805993		GO:0006986	response to unfolded protein	61	7	0.00177506	0.0923031		GO:0008215	spermine metabolic process	14	3	0.00319901	0.236727
GO:0050896	response to stimulus	3698	67	7.75943e-05	0.0291755		GO:0009266	response to temperature stimulus	542	18	0.000870669	0.0957736		GO:0010506	regulation of autophagy	9	3	0.0017337	0.0918858		GO:0010035	response to inorganic substance	427	20	0.00141354	0.204964
GO:0009558	embryo sac cellularization	6	3	2.68161e-05	0.0109946		GO:0006793	phosphorus metabolic process	1992	46	0.000983024	0.105184		GO:0006099	tricarboxylic acid cycle	115	10	0.00178885	0.0912313		GO:0007264	small GTPase mediated signal transduction	266	14	0.00247117	0.202636
GO:0015770	sucrose transport	15	4	1.88773e-05	0.0094575		GO:0031050	dsRNA fragmentation	111	7	0.00105702	0.10993		GO:0030968	endoplasmic reticulum unfolded protein response	60	7	0.00161067	0.0885866		GO:0034637	cellular carbohydrate biosynthetic process	131	9	0.00249773	0.199818
GO:0015766	disaccharide transport	15	4	1.88773e-05	0.00851364		GO:0007165	signal transduction	1574	38	0.00121464	0.111747		GO:1901700	response to oxygen-containing compound	605	31	0.00157719	0.0883227		GO:0006875	cellular metal ion homeostasis	42	5	0.00218823	0.181623
GO:0051716	cellular response to stimulus	1186	31	1.49065e-05	0.00840724		GO:0045892	negative regulation of transcription, DNA-templated	258	11	0.00125299	0.112769		GO:0051649	establishment of localization in cell	817	39	0.00158979	0.0874384		GO:0050789	regulation of biological process	1874	62	0.00107976	0.18032
GO:0007154	cell communication	1208	32	8.37803e-06	0.00630028		GO:0006221	pyrimidine nucleotide biosynthetic process	221	10	0.00132269	0.113751		GO:0034620	cellular response to unfolded protein	60	7	0.00161067	0.086976		GO:0019321	pentose metabolic process	60	6	0.0020122	0.177073
GO:0050794	regulation of cellular process	1936	44	9.27909e-06	0.00597574		GO:0042542	response to hydrogen peroxide	115	7	0.00129916	0.114326		GO:0035967	cellular response to topologically incorrect protein	60	7	0.00161067	0.0853653		GO:0046351	disaccharide biosynthetic process	81	7	0.00204538	0.175903
GO:0044700	single organism signaling	895	28	1.43937e-06	0.00324866		GO:0051341	regulation of oxidoreductase activity	16	3	0.00137791	0.117122		GO:0033036	macromolecule localization	920	43	0.00142059	0.0809739		GO:0006412	translation	2694	82	0.00206495	0.175521
GO:0023052	signaling	614	23	6.33704e-07	0.00286054		GO:0030422	production of siRNA involved in RNA interference	120	7	0.00166051	0.124538		GO:0009620	response to fungus	236	16	0.00141001	0.0803708		GO:0006825	copper ion transport	36	5	0.00108067	0.173987
GO:0010243	response to organonitrogen compound	106	9	3.15525e-06	0.00284603		GO:0006184	obsolete GTP catabolic process	440	15	0.00175797	0.124816		GO:0055076	transition metal ion homeostasis	58	7	0.00131752	0.0764159		GO:0016311	dephosphorylation	705	29	0.00111155	0.17229
GO:1901698	response to nitrogen compound	163	11	2.5217e-06	0.00284448		GO:0031048	chromatin silencing by small RNA	87	6	0.00150969	0.125304		GO:0051186	cofactor metabolic process	347	21	0.00120759	0.0712478		GO:0006413	translational initiation	188	12	0.000990189	0.171303
GO:0050789	regulation of biological process	1874	45	1.81776e-06	0.00273391		GO:0070918	production of small RNA involved in gene silencing by RNA	121	7	0.00174131	0.125375		GO:0006913	nucleocytoplasmic transport	144	12	0.000951058	0.0580145		GO:0009628	response to abiotic stimulus	806	32	0.00113254	0.169882
							GO:1903047	mitotic cell cycle process	309	12	0.00169797	0.12565		GO:0015849	organic acid transport	55	7	0.000957754	0.0574652		GO:0000041	transition metal ion transport	137	10	0.000931195	0.167615
							GO:0033674	positive regulation of kinase activity	17	3	0.00165564	0.125828		GO:0007264	small GTPase mediated signal transduction	266	18	0.000752462	0.0519199		GO:0051641	cellular localization	441	21	0.000888382	0.167016
							GO:0090224	regulation of spindle organization	17	3	0.00165564	0.127484		GO:0010508	positive regulation of autophagy	7	3	0.000754189	0.0512848		GO:0006606	protein import into nucleus	148	10	0.00166872	0.163535
							GO:0050789	regulation of biological process	1874	43	0.00159269	0.1306		GO:0031331	positive regulation of cellular catabolic process	7	3	0.000754189	0.0505307		GO:0006672	ceramide metabolic process	11	3	0.00152318	0.16298
							GO:0060236	regulation of mitotic spindle organization	17	3	0.00165564	0.130795		GO:0006470	protein dephosphorylation	360	22	0.00082607	0.0503903		GO:0044744	protein targeting to nucleus	148	10	0.00166872	0.160197
							GO:0046131	pyrimidine ribonucleoside metabolic process	36	4	0.00163684	0.130947		GO:0009896	positive regulation of catabolic process	7	3	0.000754189	0.0497765		GO:0033365	protein localization to organelle	435	21	0.000748023	0.160077
							GO:0001934	positive regulation of protein phosphorylation	18	3	0.00196595	0.135651		GO:0007034	vacuolar transport	158	13	0.000670748	0.0469523		GO:0007154	cell communication	1208	43	0.0015868	0.15868
							GO:0031114	regulation of microtubule depolymerization	19	3	0.00231013	0.157089		GO:0006865	amino acid transport	198	15	0.000643248	0.0456706		GO:0006788	heme oxidation	11	3	0.00152318	0.15841
							GO:1901698	response to nitrogen compound	163	8	0.0023737	0.159038		GO:0051169	nuclear transport	260	18	0.00057745	0.0415764		GO:0051186	cofactor metabolic process	347	18	0.000770984	0.158052
							GO:0052249	modulation of RNA levels in other organism involved in symbiotic interaction	67	5	0.00262854	0.173484		GO:0006184	obsolete GTP catabolic process	440	26	0.000489384	0.0362144		GO:1902593	single-organism nuclear import	148	10	0.00166872	0.15686
							GO:0017148	negative regulation of translation	133	7	0.00296866	0.178119		GO:0008219	cell death	49	7	0.000470501	0.0352876		GO:0051170	nuclear import	122	9	0.00153288	0.156353
							GO:0051607	defense response to virus	98	6	0.00276237	0.179554		GO:0006793	phosphorus metabolic process	1992	84	0.000342147	0.0260032		GO:0005991	trehalose metabolic process	69	7	0.00079576	0.155969
							GO:0052018	modulation by symbiont of RNA levels in host	70	5	0.00318203	0.181376		GO:0034641	cellular nitrogen compound metabolic process	269	19	0.00032191	0.0247871		GO:0043090	amino acid import	24	4	0.00172571	0.155314
							GO:0098586	cellular response to virus	70	5	0.00318203	0.184558		GO:0023052	signaling	614	34	0.000249573	0.0197163		GO:0034504	protein localization to nucleus	148	10	0.00166872	0.153522
							GO:0009616	virus induced gene silencing	70	5	0.00318203	0.18774		GO:0009608	response to symbiont	20	5	0.000208045	0.0166436		GO:0050794	regulation of cellular process	1936	65	0.000573812	0.15206
							GO:0045814	negative regulation of gene expression, epigenetic	172	8	0.00329964	0.188079		GO:0008150	biological_process	15108	500	0.000163707	0.013424		GO:0006886	intracellular protein transport	1146	43	0.000576023	0.144006
							GO:0010200	response to chitin	102	6	0.00337053	0.18875		GO:0006643	membrane lipid metabolic process	69	9	0.000154369	0.0131213		GO:0043043	peptide biosynthetic process	2653	84	0.000601244	0.142495
							GO:0045860	positive regulation of protein kinase activity	22	3	0.0035575	0.195663		GO:0072329	monocarboxylic acid catabolic process	193	16	0.000156555	0.012994		GO:0005992	trehalose biosynthetic process	66	7	0.000607936	0.136786
							GO:0032147	activation of protein kinase activity	22	3	0.0035575	0.195663		GO:0061025	membrane fusion	40	7	0.000127769	0.0109882		GO:0010044	response to aluminum ion	7	3	0.000345079	0.0973124
							GO:0009615	response to virus	104	6	0.00370949	0.200312		GO:0009062	fatty acid catabolic process	185	16	9.56269e-05	0.00860642		GO:0072594	establishment of protein localization to organelle	436	22	0.0003139	0.09417
							GO:0006342	chromatin silencing	176	8	0.00379157	0.200953		GO:0006325	chromatin organization	832	44	9.70165e-05	0.00853745		GO:0006914	autophagy	96	9	0.000269709	0.0868463
							GO:0090407	organophosphate biosynthetic process	298	11	0.00381211	0.202042		GO:0009966	regulation of signal transduction	349	24	8.63485e-05	0.00828945		GO:0051716	cellular response to stimulus	1186	48	4.98063e-05	0.0561815
							GO:0009174	pyrimidine ribonucleoside monophosphate biosynthetic process	46	4	0.00405666	0.202833		GO:0006323	DNA packaging	509	31	8.75013e-05	0.00822512		GO:0009408	response to heat	259	17	6.99472e-05	0.0526003
							GO:0046049	UMP metabolic process	46	4	0.00405666	0.202833		GO:0009610	response to symbiotic fungus	17	5	8.92045e-05	0.00820681		GO:0045184	establishment of protein localization	1307	50	0.000137948	0.0518686
							GO:1903507	negative regulation of nucleic acid-templated transcription	177	8	0.00392297	0.203994		GO:1901698	response to nitrogen compound	163	15	7.78406e-05	0.00762838		GO:0008150	biological_process	15108	392	0.000114407	0.0515977
							GO:0006222	UMP biosynthetic process	46	4	0.00405666	0.20689		GO:0051716	cellular response to stimulus	1186	58	7.43133e-05	0.00743133		GO:0023052	signaling	614	29	0.000121595	0.0498537
							GO:0050896	response to stimulus	3698	72	0.00432815	0.207751		GO:0065004	protein-DNA complex assembly	479	30	6.87317e-05	0.00701063		GO:0044700	single organism signaling	895	39	5.34809e-05	0.0482398
							GO:0009694	jasmonic acid metabolic process	75	5	0.00428373	0.209903		GO:0071824	protein-DNA complex subunit organization	478	30	6.62107e-05	0.00688591		GO:0009312	oligosaccharide biosynthetic process	108	10	0.000138807	0.0481661
							GO:0044270	cellular nitrogen compound catabolic process	75	5	0.00428373	0.209903		GO:0006333	chromatin assembly or disassembly	500	31	6.32721e-05	0.00677012		GO:0051169	nuclear transport	260	17	7.33331e-05	0.0472265
							GO:0031047	gene silencing by RNA	351	12	0.0047355	0.222569		GO:0031497	chromatin assembly	475	30	5.91397e-05	0.00650537		GO:0005996	monosaccharide metabolic process	187	14	7.44781e-05	0.0420056
							GO:0044003	modification by symbiont of host morphology or physiology	77	5	0.00479229	0.225238		GO:0019395	fatty acid oxidation	158	15	5.45111e-05	0.00626878		GO:0015031	protein transport	1175	47	7.81378e-05	0.039147
							GO:0046134	pyrimidine nucleoside biosynthetic process	48	4	0.00473089	0.227083		GO:0043069	negative regulation of programmed cell death	60	9	5.07031e-05	0.00618578		GO:0042732	D-xylose metabolic process	25	6	1.36604e-05	0.0205452
							GO:0008150	biological_process	15108	248	0.00501486	0.230683		GO:0007165	signal transduction	1574	73	5.19051e-05	0.0061248		GO:0016226	iron-sulfur cluster assembly	174	17	3.50339e-07	0.00158143
							GO:0045087	innate immune response	270	10	0.00553047	0.23781		GO:0034440	lipid oxidation	158	15	5.45111e-05	0.00610525		GO:0031163	metallo-sulfur cluster assembly	174	17	3.50339e-07	0.000790716
							GO:0006955	immune response	186	8	0.0052697	0.242406		GO:0016226	iron-sulfur cluster assembly	174	16	4.60256e-05	0.00607538
							GO:0016246	RNA interference	151	7	0.00592924	0.243099		GO:0070727	cellular macromolecule localization	656	38	4.42425e-05	0.00601698
							GO:0009209	pyrimidine ribonucleoside triphosphate biosynthetic process	51	4	0.00587714	0.24684		GO:0031163	metallo-sulfur cluster assembly	174	16	4.60256e-05	0.00589128
							GO:0046036	CTP metabolic process	51	4	0.00587714	0.24684		GO:0034728	nucleosome organization	469	30	4.70038e-05	0.00587547
							GO:0006241	CTP biosynthetic process	51	4	0.00587714	0.24684		GO:0006334	nucleosome assembly	465	30	4.02152e-05	0.00567034
							GO:0006470	protein dephosphorylation	360	12	0.00575772	0.247582		GO:0006635	fatty acid beta-oxidation	153	15	3.75531e-05	0.0054452
							GO:0061458	reproductive system development	277	10	0.00657852	0.256562		GO:0060548	negative regulation of cell death	70	10	3.03018e-05	0.00469677
							GO:0016926	protein desumoylation	52	4	0.00629677	0.258168		GO:0005996	monosaccharide metabolic process	187	17	3.12746e-05	0.00469119
							GO:0050665	hydrogen peroxide biosynthetic process	52	4	0.00629677	0.258168		GO:0010044	response to aluminum ion	7	4	2.19561e-05	0.00366666
[truncated: 27 more rows]

## Sheet: Spikelet_3dpi_dn
Spikelets
[truncated: 325 more rows]

## Sheet: Rachis_2dpi_up
Rachis
[truncated: 365 more rows]

## Sheet: Rachis_2dpi_dn
Rachis
[truncated: 752 more rows]

## Sheet: Rachis_3dpi_up
Rachis
[truncated: 54 more rows]

[truncated: 3 more sheets: Rachis_3dpi_dn, Rachis_4dpi_up, Rachis_4dpi_dn]
