# Supplementary material for: Integrated transcriptome and hormone profiling highlight the role of multiple phytohormone pathways in wheat resistance against fusarium head blight
Source: PLoS One. 2018 Nov 7;13(11):e0207036. doi: 10.1371/journal.pone.0207036 (PMC6221353; doi:10.1371/journal.pone.0207036)
Supplement: S7 Dataset — (XLSX) [file pone.0207036.s012.xlsx]

## Sheet: SA pathway
SA pathway	Annotation + ortholog												Normalized Mean																																log2 fold change
													Sumai3								FL62R1								Stettler								Muchmore								Spikelets
													Spikelets				Rachis				Spikelets				Rachis				Spikelets				Rachis				Spikelets				Rachis				1dpi				2dpi
													Mock	1dpi	2dpi	3dpi	Mock	2dpi	3dpi	4dpi	Mock	1dpi	2dpi	3dpi	Mock	2dpi	3dpi	4dpi	Mock	1dpi	2dpi	3dpi	Mock	2dpi	3dpi	4dpi	Mock	1dpi	2dpi	3dpi	Mock	2dpi	3dpi	4dpi	SU	FL	ST	MM	SU
IWGSC ID	Gene name	salicylic acid biosynthetic process	salicylic acid metabolic process	salicylic acid mediated signaling pathway	response to salicylic acid	cellular response to salicylic acid stimulus	Gene description	% GC content	Arabidopsis thaliana gene stable ID	Brachypodium distachyon gene stable ID	Oryza sativa Japonica gene stable ID	Zea mays gene stable ID	SU_Sp_Mock	SU_Sp_1dpi	SU_Sp_2dpi	SU_Sp_3dpi	SU_Ra_Mock	SU_Ra_2dpi	SU_Ra_3dpi	SU_Ra_4dpi	FL_Sp_Mock	FL_Sp_1dpi	FL_Sp_2dpi	FL_Sp_3dpi	FL_Ra_Mock	FL_Ra_2dpi	FL_Ra_3dpi	FL_Ra_4dpi	ST_Sp_Mock	ST_Sp_1dpi	ST_Sp_2dpi	ST_Sp_3dpi	ST_Ra_Mock	ST_Ra_2dpi	ST_Ra_3dpi	ST_Ra_4dpi	MM_Sp_Mock	MM_Sp_1dpi	MM_Sp_2dpi	MM_Sp_3dpi	MM_Ra_Mock	MM_Ra_2dpi	MM_Ra_3dpi	MM_Ra_4dpi	SU_L_1d3D_vs_0dM2	FL_L_1d3D_vs_0dM8	ST_L_1d3D_vs_0dM14	MM_L_1d3D_vs_0dM20	SU_L_2d3D_vs_0dM3
Traes_4AS_34CC18E64	ALD1			Y		Y	AGD2-like defense response protein 1 [Source:Projected from Arabidopsis thaliana (AT2G13810) TAIR;Acc:AT2G13810]	50.69	AT2G13810	BRADI1G71530	OS03G0195100	GRMZM2G119150	4.90753	123.162	919.561	1904.57	2.54463	131.601	64.5169	16.825	1.98403	169.16	497.335	1941.49	1.70667	85.5074	114.637	59.4364	101.067	78.6079	623.834	3188.75	4.1345	159.822	62.444		47.4901	89.9003	753.613	2521.61	3.23997	211.003	54.3115	111.036	4.5541	5.9624	-0.348	0.8855	7.4122
Traes_4DL_1AADAA76A	ALD1			Y		Y	AGD2-like defense response protein 1 [Source:Projected from Arabidopsis thaliana (AT2G13810) TAIR;Acc:AT2G13810]	50.89	AT2G13810	BRADI1G71530	OS03G0195100	GRMZM2G119150	0.302267	69.3988	146.484	567.801	0	11.7152	10.3702	2.96393	0	32.2763	110.241	664.943	0.191733	17.2309	20.8647	12.5818	25.373	8.42947	139.464	1251.68	0	20.1531	7.4377		9.50793	8.91633	171.133	707.213	1.13453	22.1906	10.485	20.3316	7.2097	6.9173	-1.5379	-0.0714	8.2591
Traes_4AS_5015DF7A2	MPK3	Y	Y	Y	Y	Y	mitogen-activated protein kinase 3 [Source:Projected from Arabidopsis thaliana (AT3G45640) TAIR;Acc:AT3G45640]	52.96	AT3G45640	BRADI1G65810	OS03G0285800	GRMZM2G017792, GRMZM2G053987	262.907	776.124	1579.27	1414.44	208.01	2448.16	721.711	332.305	244.762	700.539	1193.08	1231.73	191.133	1500.89	674.009	360.502	575.478	427.722	1593.99	1709.39	144.734	3293.73	698.59		361.596	424.366	1998.36	1131.55	148.401	3814.8	626.519	499.419	1.5569	1.5176	-0.4241	0.2303	2.579
Traes_4BL_701A1200E	PATATIN-LIKE PROTEIN, PLP	Y	Y	Y	Y	Y	Patatin/Phospholipase A2-related (domain); Acyl transferase/acyl hydrolase/lysophospholipase (domain); lipid catabolic process, lipid metabolic process, hydrolase activity	61.44	AT4G29800, AT3G54950, AT2G39220	BRADI1G67810		GRMZM2G030223	9.32057	8.05057	11.806	54.5342	24.7869	109.663	54.599	13.7641	12.824	6.8293	37.538	46.8914	19.5074	69.9798	52.4621	19.893	14.2572	7.48323	17.7311	60.9138	19.0747	30.8681	89.8159		8.1155	6.88733	23.1221	37.9925	23.979	84.1908	55.3262	26.3338	-0.1925	-0.9415	-0.9157	-0.2133	0.3622
Traes_4DL_15045954F	MPK3	Y	Y	Y	Y	Y	mitogen-activated protein kinase 3 [Source:Projected from Arabidopsis thaliana (AT3G45640) TAIR;Acc:AT3G45640]	51.63	AT3G45640	BRADI1G65810	OS03G0285800	GRMZM2G017792, GRMZM2G053987	179.737	727.337	1328.97	1627.54	174.094	2650.75	645.369	335.804	131.519	727.493	945.999	1622.76	195.283	1515.04	659.791	344.277	435.835	412.782	1272.77	1662.29	78.1568	2868.54	698.558		257.199	378.619	1356.93	1248.03	104.204	3457.04	622.27	420.769	2.008	2.4531	-0.0772	0.554	2.8728
Traes_6BS_314E8D2B2	SAR DEFICIENT 1, SARD1	Y	Y	Y	Y	Y	Encodes SAR Deficient 1 (SARD1), a key regulator for ICS1 (Isochorismate Synthase 1) induction and salicylic acid (SA) synthesis.	39.42	AT1G73805	BRADI3G21806	OS08G0360300	GRMZM2G466563	1.02077	5.6741	5.9861	3.4008	0.955267	3.41443	0.833567	0	1.23183	80.9503	10.0348	17.3407	0.191733	2.51213	16.4729	2.2401	0.415967	2.87577	2.5838	1.27443	0	2.57043	0.346867		1.69033	19.5445	9.33847	5.06087	1.49673	4.2409	4.08793	3.3675	2.1588	5.6034	2.5064	3.2495	2.2258
Traes_1AL_1F4AA5978	metacaspase 1	Y	Y	Y	Y	Y	metacaspase 1 [Source:Projected from Arabidopsis thaliana (AT1G02170) TAIR;Acc:AT1G02170]	38.99	AT1G02170	BRADI3G33722	OS10G0565100	GRMZM2G155422, GRMZM2G035928	296.462	492.558	1745.01	2763.81	274.335	2010.67	1103.06	582.818	251.716	551.297	1622.72	2836.45	255.179	1533.17	1787.79	1253.09	511.331	371.722	1062.76	2057.23	237.828	1368.94	863.658		384.406	401.196	1371.87	2232.22	249.184	1668.01	871.79	1628.03	0.7289	1.1345	-0.4569	0.0619	2.5456
Traes_1BL_DEDCA160A	metacaspase 1	Y	Y	Y	Y	Y	metacaspase 1 [Source:Projected from Arabidopsis thaliana (AT1G02170) TAIR;Acc:AT1G02170]	37.78	AT1G02170	BRADI3G33722	OS10G0565100	GRMZM2G155422, GRMZM2G035928	19.972	66.5563	193.445	392.72	21.8528	234.141	170.787	88.7935	16.6673	77.4621	120.952	401.832	21.082	248.575	220.418	205.589	17.4615	49.0629	83.4972	270.061	16.4418	104.913	107.622		19.8891	51.8503	100.786	204.705	17.377	144.473	137.693	231.223	1.7156	2.2398	1.4948	1.3633	3.2285
Traes_1DL_3E661502D	metacaspase 1	Y	Y	Y	Y	Y	metacaspase 1 [Source:Projected from Arabidopsis thaliana (AT1G02170) TAIR;Acc:AT1G02170]	39.04	AT1G02170	BRADI3G33722	OS10G0565100	GRMZM2G155422, GRMZM2G035928	211.309	378.423	1825.03	2230.76	205.445	2333.96	931.37	432.577	190.045	469.236	1616.62	2220.9	192.301	1568.87	1372.86	984.894	382.397	254.843	1068.7	1724.35	189.115	2100.74	713.808		306.323	279.337	1260.93	1606.25	182.311	2257.52	732.332	1210.38	0.8355	1.307	-0.581	-0.1308	3.0944
Traes_6AS_E5EA094E5	DOK1	Y	Y	Y	Y	Y	phosphatidate cytidylyltransferase family protein; Encodes a putative dolichol kinase that is localized to the endoplasmic reticulum and involved in pollen tube reception in the female gametophyte	43.11	AT3G45040	BRADI3G03700	OS02G0146500, OS02G0142250	GRMZM2G133048	202.134	549.284	2054.98	2213.23	128.308	1104.57	767.612	358.683	168.389	603.843	1338.7	2314.04	117.604	1331.46	1023.39	691.948	434.291	376.193	856.058	2185.73	140.421	1172.73	816.414		290.88	412.867	1308.73	1518.9	124.481	1347.49	753.603	814.381	1.4375	1.8247	-0.2062	0.5043	3.3345
Traes_6DS_3034CB2BF	DOK1	Y	Y	Y	Y	Y	phosphatidate cytidylyltransferase family protein; Encodes a putative dolichol kinase that is localized to the endoplasmic reticulum and involved in pollen tube reception in the female gametophyte	38.4	AT3G45040	BRADI3G03700	OS02G0146500, OS02G0142250	GRMZM2G133048	340.756	807	2546.24	2457.96	218.876	1532.12	943.904	543.262	336.965	920.645	1720.83	2715.86	204.74	1591.52	1172.27	926.955	715.637	585.415	1134.44	2508.51	205.447	1509.78	981.681		500.275	622.814	1764.08	2018.47	204.428	1663.13	886.455	1020.93	1.24	1.4393	-0.2887	0.3161	2.8932
Traes_7AL_1E264B402		Y	Y	Y	Y	Y	Magnesium transporter CorA-like family protein; FUNCTIONS IN: metal ion transmembrane transporter activity; INVOLVED IN: metal ion transport, transmembrane transport;	43.1	AT2G04305	BRADI3G14277	OS08G0130000	GRMZM2G089086	2.08863	5.33027	57.2051	58.5369	2.6168	19.9484	7.36297	1.5385	0	1.66967	13.46	10.6798	1.1113	11.948	14.3909	3.13993	5.67293	3.757	17.6161	37.3774	1.5971	29.5355	10.8927		1.6393	4.3522	16.0318	4.63507	1.3479	27.0306	4.8566	10.0645	1.3182	3.0551	-0.5786	1.3787	4.6634
Traes_7DL_2058A21B2		Y	Y	Y	Y	Y	Magnesium transporter CorA-like family protein; FUNCTIONS IN: metal ion transmembrane transporter activity; INVOLVED IN: metal ion transport, transmembrane transport;	49.13	AT2G04305	BRADI3G14277	OS08G0130000	GRMZM2G089086	3.4825	1.71137	42.4436	19.7301	0.641733	13.4095	5.74303	1.3294	0	1.32787	12.8286	8.71393	0.383433	16.8035	56.7657	9.69743	4.24753	0.737767	17.3837	25.997	2.16767	14.0344	26.1357		1.5529	4.38557	13.346	17.3395	0.762033	21.6519	20.0741	19.8099	-0.9824	2.665	-2.3445	1.3339	3.5
Traes_4AL_52A7262C9	PAD4	Y	Y	Y	Y	Y	PHYTOALEXIN DEFICIENT 4; Encodes a lipase-like gene that is important for salicylic acid signaling and function in resistance (R) gene-mediated and basal plant disease resistance. PAD4 can interact directly with EDS1, another disease resistance signaling protein.	48.74	AT3G52430	BRADI4G23367	OS11G0195500	GRMZM2G014071, GRMZM2G152739	366.141	1136.89	2326.45	2883.06	459.49	4041.46	973.032	667.57	302.578	1181.57	1767.27	2279.6	466.878	2742.25	1228.98	1040.97	763.727	744.679	2171.75	2926.54	244.504	5246.07	1342.13		575.86	758.857	2578.11	2320.96	279.341	6096.84	1457.67	1288	1.6291	1.9619	-0.0358	0.3953	2.6576
Traes_4AL_F3BA3F9FB	GLTP	Y	Y	Y	Y	Y	Glycolipid transfer protein (GLTP) family protein [Source:Projected from Arabidopsis thaliana (AT4G39670) TAIR;Acc:AT4G39670]	53.39	AT4G39670	BRADI1G11280	OS03G0710700	GRMZM2G011098, GRMZM2G347983, GRMZM2G100650	42.4011	83.4894	542.686	1149.91	21.7933	387.195	236.079	85.3961	42.8907	86.0213	420.385	1397.23	26.9316	372.443	378.299	180.992	73.1308	45.2502	279.383	1433.42	17.0604	291.693	187.878		58.4554	46.4234	371.875	1015.32	23.1681	333.92	171.369	266.469	0.9768	1.0372	-0.6849	-0.3272	3.6647
Traes_4BS_9EF72B0BA	GLTP	Y	Y	Y	Y	Y	Glycolipid transfer protein (GLTP) family protein [Source:Projected from Arabidopsis thaliana (AT4G39670) TAIR;Acc:AT4G39670]	50.59	AT4G39670	BRADI1G11280	OS03G0710700	GRMZM2G011098, GRMZM2G347983, GRMZM2G100650	8.3784	34.0489	155.853	917.678	4.81533	99.5702	104.375	36.4506	5.06927	40.9473	126.96	1145.71	8.8127	121.166	144.34	68.6252	20.279	15.9245	73.1085	735.574	3.6523	49.1286	59.4595		14.5061	25.6506	75.5114	560.667	5.5346	64.2629	42.4684	121.657	1.9751	2.9573	-0.3352	0.8237	4.152
Traes_4BS_B65D6CC31	PAD4	Y	Y	Y	Y	Y	PHYTOALEXIN DEFICIENT 4; Encodes a lipase-like gene that is important for salicylic acid signaling and function in resistance (R) gene-mediated and basal plant disease resistance. PAD4 can interact directly with EDS1, another disease resistance signaling protein.	48.27	AT3G52430	BRADI4G23367	OS11G0195500	GRMZM2G014071, GRMZM2G152739	363.055	745.656	2318.97	2221.83	167.496	2293.71	357.459	297.519	294.525	820.904	1736.92	2333.04	180.431	1803.35	526.687	451.055	697.797	560.945	2236.96	3358.01	133.303	4402.06	790.916		502.04	554.879	3033.59	1942.1	145.074	4892.8	878.289	559.579	1.0337	1.4755	-0.3122	0.144	2.664
Traes_4DS_51C30A490	PAD4	Y	Y	Y	Y	Y	PHYTOALEXIN DEFICIENT 4; Encodes a lipase-like gene that is important for salicylic acid signaling and function in resistance (R) gene-mediated and basal plant disease resistance. PAD4 can interact directly with EDS1, another disease resistance signaling protein.	49.06	AT3G52430	BRADI4G23367	OS11G0195500	GRMZM2G014071, GRMZM2G152739	402.896	1178.96	2415.75	2183.57	280.44	3274.02	700.002	514.75	331.079	1130.84	1749.16	1546.42	300.194	2084.44	782.903	701.277	794.424	760.77	2376.08	2212.03	182.334	4421.93	1096.85		600.378	794.855	2971.09	1790.27	214.751	4991.64	1194.48	840.112	1.5445	1.7715	-0.0617	0.403	2.5762
Traes_4DS_AF2E3D847	GLTP	Y	Y	Y	Y	Y	Glycolipid transfer protein (GLTP) family protein [Source:Projected from Arabidopsis thaliana (AT4G39670) TAIR;Acc:AT4G39670]	52.14	AT4G39670	BRADI1G11280	OS03G0710700	GRMZM2G011098, GRMZM2G347983, GRMZM2G100650	29.1211	147.042	601.169	1537.73	7.58543	537.345	358.61	128.752	15.1671	112.536	512.054	1527.09	9.1219	465.801	408.373	196.972	69.6541	53.318	279.773	1192.97	3.62683	212.836	164.08		44.446	91.7567	384.94	1009.05	6.0788	315.552	246.962	322.75	2.3296	2.8392	-0.3781	1.0334	4.3491
Traes_5DL_309650024	AMT2,	Y	Y	Y	Y	Y	ammonium transporter 2 [Source:Projected from Arabidopsis thaliana (AT2G38290) TAIR;Acc:AT2G38290]	51.36	AT2G38290	BRADI1G02420	OS03G0838400	GRMZM2G338809	16.4522	52.9314	128.612	374.088	2.87287	151.312	46.3802	42.5022	11.2134	33.889	223.485	435.375	2.63103	101.846	80.0483	88.8548	56.2526	30.7456	225.132	614.484	2.7057	312.776	48.6812		31.8037	22.8418	317.902	416.211	3.99347	385.977	65.2365	150.86	1.6571	1.4979	-0.8498	-0.4607	2.9252
Traes_5BL_3D522D8D2	SAP12, STRESS-ASSOCIATED PROTEIN 12			Y	Y	Y	zinc finger (AN1-like) family protein [Source:Projected from Arabidopsis thaliana (AT3G28210) TAIR;Acc:AT3G28210]	61.83	AT3G28210	BRADI4G29530	OS09G0385700	GRMZM2G125775	8.08933	31.0524	303.507	1256.94	7.91883	721.119	775.622	204.85	5.05427	25.5237	712.274	616.416	6.02077	422.862	1093.19	356.476	84.43	18.6281	422.303	971.207	2.3741	432.963	309.625		58.9372	10.7715	528.579	616.992	5.19527	540.973	370.189	692.982	1.904	2.3228	-2.1012	-2.3368	5.1308
Traes_5DL_30E4778E1	SAP12, STRESS-ASSOCIATED PROTEIN 12			Y	Y	Y	zinc finger (AN1-like) family protein [Source:Projected from Arabidopsis thaliana (AT3G28210) TAIR;Acc:AT3G28210]	63.15	AT3G28210	BRADI4G29530	OS09G0385700	GRMZM2G125775	3.81203	21.3092	231.912	1129.4	7.41243	585.91	600.509	177.152	7.6892	13.245	609.042	546.548	8.23697	288.788	967.823	274.173	101.73	8.42623	330.153	745.591	4.65063	249.494	237.855		65.2924	4.56803	412.192	488.559	4.41803	323.995	262.744	497.287	2.4276	0.6816	-3.4423	-3.6161	5.8104
Traes_7AL_B6F334692				Y	Y	Y	alpha/beta-Hydrolases superfamily protein [Source:Projected from Arabidopsis thaliana (AT3G19970) TAIR;Acc:AT3G19970]	43.3	AT3G19970	BRADI1G29457	OS06G0730300		137.752	179.785	1739.35	970.299	75.7782	923.17	166.447	61.8165	138.597	301.279	1455.6	1763.8	105.822	781.084	295.951	221.22	434.099	162.086	1241.06	2007.06	134.73	1427.32	337.538		295.314	223.21	1694.62	1515.3	107.163	1766.16	270.771	371.835	0.3784	1.0955	-1.4011	-0.3969	3.6141
Traes_7BL_AF173EC17				Y	Y	Y	alpha/beta-Hydrolases superfamily protein [Source:Projected from Arabidopsis thaliana (AT3G19970) TAIR;Acc:AT3G19970]	46.1	AT3G19970	BRADI1G29457	OS06G0730300		42.0111	212.355	1824.55	2219.61	46.1314	1348.49	384.527	80.6643	36.24	43.3183	143.63	277.905	26.1823	432.453	42.8359	44.4187	40.8382	25.862	122.685	327.897	13.1459	209.261	68.6697		17.8479	29.6835	189.705	246.07	11.2131	245.528	61.7362	82.6277	2.2803	0.2927	-0.6494	0.7226	5.3136
Traes_7DL_B2EB69EC9				Y	Y	Y	alpha/beta-Hydrolases superfamily protein [Source:Projected from Arabidopsis thaliana (AT3G19970) TAIR;Acc:AT3G19970]	47.14	AT3G19970	BRADI1G29457	OS06G0730300		269.953	556.975	5956.74	4377.79	187.025	3877.52	709.048	184.543	219.724	638.244	4173.74	4866.42	181.331	2657.81	816.256	616.465	859.506	331.308	3117.19	5596.1	220.106	4469.02	1009.52		454.682	343.807	4544.67	3949.34	201.355	5424.4	877.417	1163.57	1.0383	1.5301	-1.3532	-0.3952	4.4381
Traes_1BL_8E966A86B	ATGPA1			Y	Y	Y	Encodes an alpha subunit of a heterotrimeric GTP-binding protein; GPA1 is a positive regulator in ABA-mediated inhibition of stomatal opening; involved in the signaling events that trigger unfolded protein response-associated cell death. GPA1 is also involved in sugar signaling	41.8	AT2G26300	BRADI2G60350	OS05G0333200	GRMZM2G064732	176.015	63.7667	58.0622	15.3715	130.941	54.0158	77.0579	73.963	215.395	161.843	115.711	20.2867	152.505	53.3418	90.4511	106.513	124.806	87.4006	65.2068	14.5376	114.086	30.4334	64.6457		134.25	97.9539	91.5947	32.3763	142.165	49.3728	68.8788	63.9958	-1.4506	-0.4266	-0.5123	-0.4504	-1.5636
Traes_2AS_4133C82FB	GILP			Y	Y	Y	Encodes a plasma membrane localized LITAF domain protein that interacts with LSD1 and acts as a negative regulation of hypersensitive cell death	42.75	AT5G13190	BRADI3G44320	OS02G0515600	GRMZM2G010235	38.0502	92.7876	144.37	305.208	50.3866	177.002	182.521	96.0564	43.9014	154.731	126.752	284.085	58.1855	167.123	466.067	222.638	41.9786	70.4865	62.5166	104.395	38.259	78.542	91.2597		32.4873	87.51	72.1166	180.792	37.5486	101.19	78.1579	191.063	1.2696	1.8044	0.7538	1.4274	1.891
Traes_2AS_453A4515C	VIK			Y	Y	Y	Encodes a protein with similarity to members of the C1 subgroup of MAP kinase kinase kinases. Interacts physically with the receptor kinase BRL2/VH1 and appears to be involved in auxin and brassinosteriod signaling	39.48	AT1G14000	BRADI1G20390	OS07G0632800	GRMZM2G159034	76.7779	105.575	166.13	244.704	80.8237	125.718	119.035	94.0522	72.2393	106.474	119.446	295.997	84.6315	100.023	117.916	90.1491	101.939	85.4988	107.408	221.792	63.4739	68.3938	74.6789		88.2427	89.0702	150.23	235.698	61.6324	112.196	77.0085	104.386	0.4471	0.5598	-0.2521	0.0143	1.099
Traes_2DS_FD31C0778	GILP			Y	Y	Y	Encodes a plasma membrane localized LITAF domain protein that interacts with LSD1 and acts as a negative regulation of hypersensitive cell death	40.53	AT5G13190	BRADI3G44320	OS02G0515600	GRMZM2G010235	201.133	420.951	464.994	738.617	188.834	823.378	473.938	313.315	179.086	318.4	452.601	707.391	160.094	430.619	649.995	350.225	237.678	186.613	365.239	496.767	120.458	444.554	196.981		216.235	200.819	392.348	482.8	133.263	569.184	174.126	357.798	1.0625	0.8368	-0.346	-0.103	1.2032
Traes_4AL_59C2F5FC5	ATMUR3, KAM1, KATAMARI 1, MUR3, MURUS 3, RSA3, SHORT ROOT IN SALT MEDIUM 3			Y	Y	Y	Encodes a xyloglucan galactosyltransferase located in the membrane of Golgi stacks that is involved in the biosynthesis of fucose.	50.19	AT2G20370	BRADI1G75450	OS03G0144800	GRMZM2G430995, GRMZM2G332548, GRMZM2G137779	2.9523	18.5687	26.0574	26.9509	43.7823	28.9173	36.2815	11.4042	6.4053	9.29597	27.7217	38.4826	39.7202	30.3961	42.2274	29.9691	4.99563	10.9073	27.5679	57.9923	35.868	29.2451	20.1346		1.42367	14.5831	32.0433	19.2112	40.9427	41.2296	20.1915	41.7922	2.6454	0.7096	1.1067	3.1266	3.0801
Traes_4BL_B18E0A4D7	ATMUR3, KAM1, KATAMARI 1, MUR3, MURUS 3, RSA3, SHORT ROOT IN SALT MEDIUM 3			Y	Y	Y	Encodes a xyloglucan galactosyltransferase located in the membrane of Golgi stacks that is involved in the biosynthesis of fucose.	45.39	AT2G20370	BRADI1G75450	OS03G0144800	GRMZM2G430995, GRMZM2G332548, GRMZM2G137779	2.6718	9.265	5.7749	20.4258	10.2374	4.79703	19.3707	6.56467	0.752233	2.96277	6.5323	40.8406	13.3273	6.9896	27.0971	16.277	4.12057	4.28643	5.027	42.5213	15.2846	4.66503	7.2705		0.8972	3.69083	5.24863	45.6901	19.1992	7.96507	6.36057	34.3985	1.7105	1.4828	0.0836	1.7878	0.8522
Traes_4DL_41D054065	ATMUR3, KAM1, KATAMARI 1, MUR3, MURUS 3, RSA3, SHORT ROOT IN SALT MEDIUM 3			Y	Y	Y	Encodes a xyloglucan galactosyltransferase located in the membrane of Golgi stacks that is involved in the biosynthesis of fucose.	46.77	AT2G20370	BRADI1G75450	OS03G0144800	GRMZM2G430995, GRMZM2G332548, GRMZM2G137779	0.465267	11.2094	26.518	33.5745	25.2882	27.7071	66.1545	23.3246	1.2825	13.0395	21.0345	34.4142	25.7845	27.8222	84.1713	44.5377	4.80607	9.0885	13.9425	57.8435	33.1905	23.1492	37.0252		3.83363	9.52077	25.1304	36.1704	27.4104	31.6413	30.2268	69.6911	4.0268	3.1676	0.9129	1.3132	5.189
Traes_4DS_1724ED9FB	AGB1, ATAGB1, ELK4		Y	Y	Y	Y	Encodes the heterotrimeric G-protein beta subunit and is involved in organ shape. A significant fraction of the protein is found in the ER	46.35	AT4G34460	BRADI1G12820	OS03G0669200	GRMZM2G045314	111.112	90.3182	59.7611	29.8482	111.158	68.2678	78.1382	88.7617	94.7631	66.6113	40.9974	17.5093	88.6697	52.6275	47.7342	62.398	57.3297	68.5224	51.9364	16.1978	88.5389	40.2812	45.1505		78.7898	84.1735	39.8915	19.4103	104.062	55.1879	78.7124	59.957	-0.2891	-0.506	0.2493	0.0888	-0.8737
Traes_7AL_ECB0591CC	ABA3			Y	Y	Y	molybdenum cofactor sulfurase (LOS5);Involved in the conversion of ABA-aldehyde to ABA, the last step of abscisic acid (ABA) biosynthesis. (ABA3)	39.31	AT1G16540	BRADI1G32350	OS06G0670000	GRMZM2G048092, GRMZM6G699895, GRMZM2G061821	331.57	395.272	2942.77	3659.67	180.983	2043.57	1347.88	1084.13	233.285	242.637	2125.71	3061.57	166.361	1823.23	2498.14	3523.86	486.488	213.201	1086.04	2583.38	142.966	1101.95	748.619		334.278	252.335	2347.45	2844.3	147.151	1294.39	1098.95	3027.46	0.2513	0.0666	-1.1802	-0.3998	3.1335
Traes_7AS_EDFB9AC0D	ATGPA1			Y	Y	Y	Encodes an alpha subunit of a heterotrimeric GTP-binding protein; GPA1 is a positive regulator in ABA-mediated inhibition of stomatal opening; involved in the signaling events that trigger unfolded protein response-associated cell death. GPA1 is also involved in sugar signaling	42.4	AT2G26300	BRADI2G60350	OS05G0333200	GRMZM2G064732	276.514	303.586	192.924	82.5857	136.448	177.584	288.703	274.685	170.124	144.877	144.778	13.0923	99.7749	128.868	82.6348	106.742	155.6	101.117	105.05	14.9233	79.1925	32.206	71.3693		166.853	126.894	186.652	52.8004	80.3493	91.4393	157.489	116.453	0.1332	-0.2107	-0.6172	-0.3919	-0.5091
Traes_7BL_455C22003	ABA3			Y	Y	Y	molybdenum cofactor sulfurase (LOS5);Involved in the conversion of ABA-aldehyde to ABA, the last step of abscisic acid (ABA) biosynthesis. (ABA3)	40.07	AT1G16540	BRADI1G32350	OS06G0670000	GRMZM2G048092, GRMZM6G699895, GRMZM2G061821	141.91	134.26	908.589	1088.23	97.2218	556.964	284.078	200.131	109.647	109.671	376.573	604.142	92.3486	365.883	256.805	338.778	169.711	79.4996	400.235	608.279	98.7238	358.924	123.178		111.287	124.104	841.417	868.286	111.018	505.492	272.211	698.661	-0.08	0.0126	-1.083	0.1588	2.6613
Traes_7DL_162505318	ABA3			Y	Y	Y	molybdenum cofactor sulfurase (LOS5);Involved in the conversion of ABA-aldehyde to ABA, the last step of abscisic acid (ABA) biosynthesis. (ABA3)	41.23	AT1G16540	BRADI1G32350	OS06G0670000	GRMZM2G048092, GRMZM6G699895, GRMZM2G061821	143.05	191.594	948.387	2171.01	60.1548	574.523	467.025	324.115	48.88	7.70197	36.1393	32.9547	28.9069	205.448	30.9314	40.1952	282.932	144.002	651.136	2229.48	67.8878	621.886	319.565		208.31	168.469	1412.16	1915.61	93.9754	736.778	471.77	1195.16	0.406	-2.534	-0.9655	-0.3015	2.6332
Traes_7DS_E82F0FAE3	ATGPA1			Y	Y	Y	Encodes an alpha subunit of a heterotrimeric GTP-binding protein; GPA1 is a positive regulator in ABA-mediated inhibition of stomatal opening; involved in the signaling events that trigger unfolded protein response-associated cell death. GPA1 is also involved in sugar signaling	41.6	AT2G26300	BRADI2G60350	OS05G0333200	GRMZM2G064732	468.438	230.174	174.413	64.6408	224.586	125.128	252.674	326.841	385.652	201.249	242.587	22.2963	169.009	129.822	179.648	284.804	504.233	245.498	193.762	41.9683	181.127	85.5046	306.031		512.619	288.955	337.055	83.413	223.67	118.788	267.937	210.505	-1.0145	-0.935	-1.0285	-0.8222	-1.4013
Traes_1AS_F3EAEC435	WRKY33	Y	Y	Y		Y	Member of the plant WRKY transcription factor family	54.23	AT2G38470	BRADI2G00280	OS05G0343400	GRMZM2G449681, GRMZM2G012724	857.357	2446.48	8196.58	4627.06	208.427	10385.7	2142.14	880.433	665.294	1725.07	6130.7	3904.41	140.242	5586.43	2200.85	1031.8	2267.08	1256.38	8048.81	6574.84	186.995	15862.1	3036.35		1569.99	1133.36	9597.75	3645.29	214.08	18182.3	3226.04	1953.31	1.5057	1.3671	-0.8441	-0.4659	3.2419
Traes_2AL_5EFEADFB6	RPS2	Y	Y	Y		Y	Encodes a plasma membrane protein with leucine-rich repeat, leucine zipper, and P loop domains that confers resistance to Pseudomonas syringae infection by interacting with the avirulence gene avrRpt2	42.9	AT4G26090	BRADI5G15560	OS04G0514600	GRMZM2G032602	57.2646	583.528	4179.8	7453.99	20.2532	2387.55	3281.65	1217.01	35.8276	964.646	2106.79	5967.67	31.8654	2817.41	4923	2508.36	500.939	540.02	1928.73	7601.02	21.5852	2331.68	1986.2		246.29	611.389	2608.4	3872.85	21.9654	2490.31	2370.71	3954.06	3.2976	4.6877	0.1066	1.295	6.0959
Traes_2DS_05A402868	EMB3119	Y	Y	Y		Y	Ribose 5-phosphate isomerase, type A protein; FUNCTIONS IN: ribose-5-phosphate isomerase activity; INVOLVED IN: defense response to bacterium, reductive pentose-phosphate cycle;	43.09	AT3G04790	BRADI1G55740	OS07G0176900	GRMZM2G456086	59.8021	72.2599	16.8583	14.2424	75.8512	25.1357	45.1606	76.9338	40.5884	62.2934	22.236	26.3482	71.6667	31.1401	52.5694	50.3355	49.3379	65.1409	14.5885	11.6345	59.3571	16.3729	43.8669		45.9166	86.9488	15.893	25.4664	68.2181	18.0959	48.0327	37.2127	0.2802	0.5744	0.4113	0.9249	-1.8123
Traes_3AL_B8ED39820	SBPASE	Y	Y	Y		Y	Encodes the chloroplast enzyme sedoheptulose-1,7-bisphosphatase (SBPase), involved in the carbon reduction of the Calvin cycle	51.29	AT3G55800	BRADI2G55150	OS04G0234600	GRMZM6G741210	922.949	443.925	73.8215	13.1697	591.312	9.82343	5.75777	114.159	800.644	414.762	28.241	67.5204	608.649	9.152	24.6929	32.6691	541.454	610.351	81.3651	16.835	604.608	16.5403	10.5256		534.004	787.207	74.6186	69.6245	530.618	29.265	42.5898	14.4094	-1.0173	-0.9234	0.1691	0.5532	-3.4988
Traes_3AS_4405E0087	PHT4;1	Y	Y	Y		Y	phosphate transporter 4;1 [Source:Projected from Arabidopsis thaliana (AT2G29650) TAIR;Acc:AT2G29650]	43.52	AT2G29650	BRADI2G10810	OS01G0279700	GRMZM2G092793	138.462	93.3048	59.9425	71.14	79.7068	12.9886	44.8924	109.046	139.113	70.2257	75.4209	117.461	67.5115	12.2685	46.2646	47.6887	163.365	88.0038	48.5073	26.8541	98.4254	6.14157	33.4247		147.917	112.966	74.1073	98.3901	69.0187	15.8617	56.4608	37.3013	-0.5652	-0.9737	-0.886	-0.3799	-1.176
Traes_3AS_F35CF9E65	SAR DEFICIENT 1, SARD1	Y	Y	Y		Y	Encodes SAR Deficient 1 (SARD1), a key regulator for ICS1 (Isochorismate Synthase 1) induction and salicylic acid (SA) synthesis.	65.57	AT1G73805	BRADI2G02310	OS01G0134700	GRMZM2G126749, GRMZM2G022972	24.288	105.97	86.1292	310.192	11.8371	95.3207	31.5658	10.4706	27.6685	152.161	83.0302	308.725	14.0902	55.6821	33.8177	14.7506	32.6638	71.1772	117.584	505.272	5.9833	115.962	26.0052		39.309	61.6069	139.887	227.828	11.019	144.732	33.6369	17.1905	2.0701	2.4184	1.1086	0.6538	1.7832
Traes_3DL_E6B71D302	TROL	Y	Y	Y		Y	hydroxyproline-rich glycoprotein family protein, contains a rhodanese homology domain. Required for anchoring the FNR flavoenzyme to the thylakoid membranes and sustaining high efficiency photosynthetic linear electron flow	41.79	AT4G01050	BRADI3G09660	OS02G0257300	GRMZM2G095082	416.106	187.956	22.4315	14.9802	457.035	4.31567	34.3602	162.049	360.277	167.54	5.63733	22.9171	470.624	19.5087	24.2694	35.8914	396.952	264.173	31.4525	7.00943	545.92	27.9255	44.7335		319.672	350.799	23.4151	27.0204	413.999	41.9868	49.6893	15.2963	-1.1177	-1.0766	-0.5759	0.1329	-4.0692
Traes_4AS_71B1DAAE4	PDE334	Y	Y	Y		Y	ATPase, F0 complex, subunit B/B', bacterial/chloroplast; defense response to bacterium;	59.28	AT4G32260	BRADI3G56270	OS03G0278900	GRMZM5G825759	1221.26	630.957	82.0471	70.8493	1278.26	51.2105	88.58	243.397	1409.75	433.678	178.466	132.171	1151.92	54.7892	109.84	71.2607	943.936	608.463	232.654	54.3125	1004.55	68.5587	96.8095		1068.52	619.748	169.173	203.754	1119.77	153.703	178.187	40.0403	-0.9319	-1.6641	-0.6184	-0.7775	-3.7974
Traes_4BL_7CFBDAD7B	PDE334	Y	Y	Y		Y	ATPase, F0 complex, subunit B/B', bacterial/chloroplast; defense response to bacterium;	62.7	AT4G32260	BRADI3G56270	OS03G0278900	GRMZM5G825759	865.977	471.426	64.5537	49.4072	678.865	38.2791	60.5318	142.441	965.133	362.132	138.796	134.268	574.435	26.8274	72.7042	56.5121	638.529	404.474	163.607	31.861	547.091	33.1656	49.5995		675.829	493.992	112.627	148.319	593.639	72.1355	117.928	39.3435	-0.8589	-1.3845	-0.6434	-0.4475	-3.65
Traes_4DL_8507B1800	PDE334	Y	Y	Y		Y	ATPase, F0 complex, subunit B/B', bacterial/chloroplast; defense response to bacterium;	61.63	AT4G32260	BRADI3G56270	OS03G0278900	GRMZM5G825759	997.064	405.415	111.144	75.3228	644.935	266.207	81.8562	84.8294	1109.97	291.69	239.782	157.55	532.873	73.8341	84.7977	42.5218	697.998	352.388	232.573	39.9237	556.271	61.1657	46.6528		800.033	365.472	210.011	141.225	666.855	108.609	122.164	20.2329	-1.2799	-1.9064	-0.9723	-1.1198	-3.1081
Traes_4DS_5C2095EE7	RCA, RUBISCO ACTIVASE	Y	Y	Y		Y	Rubisco activase, a nuclear-encoded chloroplast protein that consists of two isoforms arising from alternative splicing in most plants. Required for the light activation of rubisco. Involved in jasmonate-induced leaf senescence.	47.83	AT2G39730	BRADI4G09125	OS11G0707000	GRMZM2G162282, GRMZM2G162200	5474.94	4282.7	847.916	214.697	3518.38	107.595	149.325	1382.12	4395.22	3350.62	742.331	1048.14	3976.17	112.883	193.69	298.572	6532.35	4796.96	864.619	145.704	6005.99	68.2223	89.4972		4186.53	6453.2	702.023	1068.33	3731.59	159.955	538.215	127.645	-0.34	-0.3796	-0.4316	0.6127	-2.5784
Traes_5BS_4D44AE9D6	CRB, CSP41B	Y	Y	Y		Y	Encodes CHLOROPLAST RNA BINDING (CRB), a putative RNA-binding protein. CRB is important for the proper functioning of the chloroplast. Mutations in CRB also affects the circadian system, altering the expression of both oscillator and output genes	51.34	AT1G09340	BRADI4G08030	OS12G0420200	GRMZM2G080546, GRMZM2G165655	1812.03	973.07	185.659	47.4819	741.241	14.2075	36.5854	319.789	1441.97	1031.29	90.7877	233.076	918.246	19.6773	82.279	94.1568	1744.26	1437.79	229.557	72.1849	1285.44	53.4814	46.9027		1293.83	1937.81	178.179	213.154	784.65	76.253	98.3854	38.5889	-0.876	-0.4742	-0.2715	0.5731	-3.2038
Traes_6AL_1DAFF2711	4-HYDROXY-3-METHYLBUT-2-ENYL DIPHOSPHATE SYNTHASE, CHLOROPLAST BIOGENESIS 4, CLB4, CONSTITUTIVE SUBTILISIN 3, CSB3, GCPE, HDS, ISPG	Y	Y	Y		Y	Encodes a chloroplast-localized hydroxy-2-methyl-2-(E)-butenyl 4-diphosphate (HMBPP) synthase (HDS), catalyzes the formation of HMBPP from 2-C-methyl-D-erythrytol 2,4-cyclodiphosphate (MEcPP). The HDS enzyme controls the penultimate steps of the biosynthesis of IPP and dimethylallyl diphosphate (DMAPP) via the MEP pathway and may serve as a metabolic control point for SA-mediated disease resistan…	42.49	AT5G60600	BRADI3G48080	OS02G0603800	GRMZM2G137409	2490.22	5574.15	7823.24	4885.77	1062.91	9000.09	6744.08	4340.33	1657.04	2301.94	2936.44	2257.79	859.153	5365.81	1789.47	2518.42	1825.76	2812.78	3998.64	5014.86	1101.95	8020.66	3077.78		1685.79	2922.28	6010.35	4329.76	937.115	8008.71	4229.45	1968.53	1.155	0.4725	0.6209	0.7923	1.6406
Traes_6AL_6E13BE581	PDE332	Y	Y	Y		Y	ATP SYNTHASE DELTA-SUBUNIT GENE, ATPD, PDE332, PIGMENT DEFECTIVE 332; Encodes the chloroplast ATPase delta-subunit.	44.25	AT4G09650	BRADI3G59130	OS02G0750100	GRMZM2G025171	143.094	124.651	9.45657	9.48563	84.3627	7.30327	15.9922	44.7328	121.942	142.125	17.6978	39.8434	89.6027	10.0278	33.4571	26.4063	126.72	147.774	11.2931	3.1861	70.1521	1.16483	19.6163		118.256	246.365	13.896	57.8406	64.6366	2.54367	37.3516	10.3071	-0.1949	0.2197	0.2223	1.056	-3.7694
Traes_6AL_7C6EE2D46	PHOSPHORIBULOKINASE, PRK	Y	Y	Y		Y	phosphoribulokinase (PRK); FUNCTIONS IN: protein binding, phosphoribulokinase activity, ATP binding; INVOLVED IN: response to cold, defense response to bacterium, biosynthetic process, peptidyl-cysteine S-nitrosylation	44.41	AT1G32060	BRADI3G52400	OS02G0698000	GRMZM2G026024, GRMZM2G162529	1125.16	1032.74	99.5911	41.4908	928.039	23.9486	41.8027	411.242	1010.24	794.005	64.1975	212.027	955.75	46.2493	70.0907	98.2321	716.279	1261.28	87.6636	25.7561	1061.15	17.4928	34.061		670.248	1762.15	97.5742	212.35	702.661	24.0653	136.568	39.0313	-0.1173	-0.3308	0.7967	1.372	-3.3042
Traes_6BL_4660848A8	PHOSPHORIBULOKINASE, PRK	Y	Y	Y		Y	phosphoribulokinase (PRK); FUNCTIONS IN: protein binding, phosphoribulokinase activity, ATP binding; INVOLVED IN: response to cold, defense response to bacterium, biosynthetic process, peptidyl-cysteine S-nitrosylation	44.99	AT1G32060	BRADI3G52400	OS02G0698000	GRMZM2G026024, GRMZM2G162529	887.472	846.696	100.56	43.5004	786.495	17.0721	31.3191	379.479	829.819	701.201	47.2653	213.486	826.848	40.041	59.4996	106.004	589.285	1128.24	64.0573	29.3121	1009.22	13.9728	31.5118		524.791	1657.97	65.6553	213.422	631.596	20.951	115.267	37.1957	-0.0648	-0.2324	0.9087	1.6307	-2.992
Traes_6BS_83D68B5AE1	EMB3119	Y	Y	Y		Y	Ribose 5-phosphate isomerase, type A protein; FUNCTIONS IN: ribose-5-phosphate isomerase activity; INVOLVED IN: defense response to bacterium, reductive pentose-phosphate cycle;	40.86	AT3G04790	BRADI1G55740	OS07G0176900	GRMZM2G456086	76.6681	358.574	150.306	195.591	77.5204	142.877	220.336	196.483	48.5924	88.6588	60.5867	50.0825	39.162	145.035	84.2057	77.9424	112.195	417.233	90.112	166.462	69.7371	118.274	298.643		75.3388	85.4517	84.3951	85.2401	38.9947	99.2788	82.0133	81.9212	2.1984	0.9036	1.8517	0.186	0.9478
Traes_6DL_A19C3ABDA	PDE332	Y	Y	Y		Y	ATP SYNTHASE DELTA-SUBUNIT GENE, ATPD, PDE332, PIGMENT DEFECTIVE 332; Encodes the chloroplast ATPase delta-subunit.	48.44	AT4G09650	BRADI3G59130	OS02G0750100	GRMZM2G025171	1234.43	875.199	84.4331	71.9926	894.888	61.4409	150.667	355	1183.21	716.605	146.145	162.14	811.357	62.0126	144.905	157.775	891.32	933.575	146.13	31.1053	618.015	29.8951	102.905		981.048	1261.75	219.175	214.966	694.932	42.9572	238.974	68.3176	-0.4877	-0.707	0.0655	0.3611	-3.7898
Traes_7AS_23AB290BB	CYP38	Y	Y	Y		Y	cyclophilin 38; Encodes a chloroplast cyclophilin functioning in the assembly and maintenance of photosystem II (PSII) supercomplexes.	38.33	AT3G01480	BRADI3G34940	OS08G0382400	GRMZM2G015967	141.794	66.9629	28.2725	6.82263	84.5293	5.7788	19.4182	41.2225	128.069	63.4845	13.253	19.5895	88.3729	11.0638	17.6086	22.9902	136.908	95.1835	13.5098	1.27443	92.2656	3.1573	24.7543		131.512	127.577	21.4938	14.3495	78.134	9.68707	33.0066	12.4723	-1.066	-1.0155	-0.5238	-0.0421	-2.25
Traes_7BL_44D3E9E5B	CYP38	Y	Y	Y		Y	cyclophilin 38; Encodes a chloroplast cyclophilin functioning in the assembly and maintenance of photosystem II (PSII) supercomplexes.	40.11	AT3G01480	BRADI3G34940	OS08G0382400	GRMZM2G015967	190.971	113.392	30.705	9.5699	118.002	4.2343	21.4493	50.7519	184.504	113.402	26.5399	16.2184	125.194	10.032	29.2799	27.3302	176.645	152.176	26.516	5.73497	136.451	8.28153	18.4299		154.519	183.898	34.6265	34.0341	126.749	9.68163	39.0638	15.397	-0.7407	-0.6999	-0.2128	0.2512	-2.5585
Traes_7DS_85EA05C41	CYP38	Y	Y	Y		Y	cyclophilin 38; Encodes a chloroplast cyclophilin functioning in the assembly and maintenance of photosystem II (PSII) supercomplexes.	40.03	AT3G01480	BRADI3G34940	OS08G0382400	GRMZM2G015967	156.937	120.63	21.9118	8.61203	115.361	4.3633	24.9524	58.121	143.618	101.004	19.2037	19.0395	108.779	14.8834	28.9046	24.4645	130.759	139.947	16.0547	6.3722	134.086	3.13177	39.0215		123.195	171.167	25.0275	21.4485	97.9383	10.79	45.2139	16.9038	-0.3735	-0.5035	0.0987	0.4737	-2.7467
Traes_1AL_A3A29B974	AMT2,	Y	Y	Y		Y	ammonium transporter 2 [Source:Projected from Arabidopsis thaliana (AT2G38290) TAIR;Acc:AT2G38290]	60.01	AT2G38290	BRADI2G22670	OS05G0468700	GRMZM2G080045	84.3609	625.427	1911.22	3490.59	37.9054	3485.93	1926.61	770.833	75.9372	623.077	2823.49	5216.01	40.0534	2364.31	2478.51	1139.02	613.158	394.68	2393.7	5201.38	52.9026	3813.49	1942.44		358.931	274.739	2631.16	3731.71	43.223	5110.34	2030.34	2084.13	2.8449	2.9864	-0.6213	-0.3753	4.4318
Traes_2DL_F2D3DED15	DMR6, DOWNY MILDEW RESISTANT 6	Y	Y	Y		Y	2-oxoglutarate (2OG) and Fe(II)-dependent oxygenase superfamily protein [Source:Projected from Arabidopsis thaliana (AT5G24530) TAIR;Acc:AT5G24530]	45.63	AT5G24530	BRADI5G19240	OS04G0581000	GRMZM2G099467, GRMZM2G475380	100.819	290.848	926.303	1098.62	127.972	1681.94	1517.64	1312.16	61.1509	177.804	1154.57	961.438	59.4293	1100.94	1433.87	1086.1	507.779	315.85	1531.91	1069.54	89.1647	1010.77	1266.04		456.061	160.227	2039.11	1726.66	115.042	1354.94	1522.13	1696.18	1.5163	1.5536	-0.6754	-1.4988	3.1729
Traes_1AL_05D852847	FAMA			Y		Y	Encodes a basic helix-loop-helix transcription factor whose activity is required to promote differentiation of stomatal guard cells and to halt proliferative divisions in their immediate precursors	47.8	AT3G24140	BRADI2G22810	OS05G0586300	GRMZM2G162450	30.9266	14.8491	11.4342	9.76897	1.9425	1.67347	0	1.4499	28.3888	9.55903	12.1537	9.18753	2.14893	1.80083	2.20257	1.60637	13.6719	2.23363	7.67707	6.01673	0	1.29797	0.6752		17.994	6.15113	8.8884	15.8558	2.89973	1.9922	1.1419	2.14453	-1.066	-1.5331	-2.5625	-1.5159	-1.4436
Traes_3AS_1C4870CDE	HRA1			Y		Y	Encodes HRA1 (HYPOXIA RESPONSE ATTENUATOR1), a low oxygen-inducible transcription factor	65.21	AT3G10040	BRADI2G12030	OS01G0318400	GRMZM2G305362, GRMZM5G818655	0	1.19033	1.14513	6.38923	1.03507	16.5191	59.2661	27.9973	0.8029	0.732867	4.85833	7.13443	0.727867	17.651	52.0067	19.412	0.998767	0.537967	3.54113	6.4025	1.3871	5.88643	19.2848		0.327867	0.7232	5.03257	0	2.09287	20.3209	34.2938	21.7336	3.0051	0.091	-0.7178	0.7355	2.8892
Traes_4BL_B5BF83119	ARATH GLB1			Y		Y	Encodes a class 1 nonsymbiotic hemoglobin induced by low oxygen levels with very high oxygen affinity.	53.96	AT2G16060	BRADI1G69320	OS03G0234000, OS03G0233900, OS03G0234100, OS03G0226200	GRMZM2G067402	46.3868	917.589	6764.74	7319.53	2.53633	13630	6557.74	3190.72	20.6097	422.426	4856.39	3960.09	0.559767	9915.8	14949	11374	1276.95	647.483	4588.9	7942.12	4.8253	8675.11	6569.51		564.562	297.769	4963.2	5093.97	1.50613	10234.2	5130.7	11492.2	4.2586	4.2724	-0.941	-0.8891	7.1128
Traes_4DL_B819BDB3C	ARATH GLB1			Y		Y	Encodes a class 1 nonsymbiotic hemoglobin induced by low oxygen levels with very high oxygen affinity.	53.52	AT2G16060	BRADI1G69320	OS03G0234000, OS03G0233900, OS03G0234100, OS03G0226200	GRMZM2G067402	141.123	1695.46	17679.4	19718.2	10.9857	33664.6	20241.9	8959.93	59.7145	975.831	16952.1	12165.2	1.22497	20083.6	37085.1	26600.3	4142.88	1224.27	14594.6	18389.2	11.6365	22042.6	15079.5		2303.03	581.092	16716.6	14717.5	13.5153	26203.8	13022.9	30501.4	3.54	3.9823	-1.7131	-1.9259	6.8801
Traes_4DL_E0847FBC5	LBD41			Y		Y	Lateral organ boundaries (LOB) domain-containing protein 41; systemic acquired resistance, salicylic acid mediated signaling pathway, regulation of hydrogen peroxide metabolic process Lateral organ boundaries	65.97	AT3G02550	BRADI4G16750, BRADI4G16740	OS01G0511000	GRMZM2G386674, GRMZM2G073044, AC234149.1_FG002, GRMZM2G060544, GRMZM2G386674, GRMZM2G073044, AC234149.1_FG002, GRMZM2G060544	0.512333	0.7122	0	0	2.31093	24.7463	53.787	13.7425	0	0	1.32643	0.925833	1.7727	8.72863	44.0085	3.40307	0.707367	0	1.957	0	5.30243	10.1459	17.2624		1.7944	0.244933	1.1662	0.454967	6.26437	17.9023	25.3151	3.3295	0.4321	-0.5136	-2.9798	-2.5238	-1.231
Traes_5BL_B24126570				Y		Y	unknown protein; systemic acquired resistance, salicylic acid mediated signaling pathway, negative regulation of defense response, response to insect	57.15	AT5G37480	BRADI1G08627	OS03G0748600	GRMZM2G010037	39.6316	26.6553	135.544	195.085	29.299	111.548	47.1176	21.814	43.2896	34.4753	140.876	179.483	26.7307	49.5809	104.482	49.5853	56.9482	37.4331	96.9105	138.232	25.7423	62.8524	38.6608		78.4882	40.5121	101.389	146.653	33.4264	89.2642	42.524	83.7204	-0.5652	-0.343	-0.594	-0.9427	1.7719
Traes_5DL_7681AF6A4				Y		Y	alpha/beta-Hydrolases superfamily protein [Source:Projected from Arabidopsis thaliana (AT1G74640) TAIR;Acc:AT1G74640]	43.63	AT1G74640	BRADI4G30210	OS09G0413700	GRMZM2G001750	123.382	131.093	33.2419	36.6288	164.265	49.8299	72.5154	120.441	128.763	175.443	66.4673	51.2206	152.872	47.3969	69.4176	94.5283	122.753	174.945	54.0287	35.6119	139.463	32.9581	60.7845		161.64	189.601	45.043	66.1198	143.285	36.5771	78.821	70.5715	0.0887	0.4389	0.511	0.2317	-1.8586
Traes_1AL_53A23A5D8	LPAT5			Y		Y	lysophosphatidyl acyltransferase 5 [Source:Projected from Arabidopsis thaliana (AT3G18850) TAIR;Acc:AT3G18850]	45.52	AT3G18850	BRADI2G20650	OS05G0502200	GRMZM2G014981	115.115	303.105	124.102	94.2799	147.379	320.597	265.918	240.344	116.394	430.267	175.145	64.8357	109.486	351.2	226.894	302.251	92.924	482.158	121.661	140.845	96.1663	198.218	354.187		59.7534	53.7236	86.2793	51.9594	52.4984	125.145	63.2553	55.2432	1.3976	1.889	2.3081	-0.1445	0.0931
Traes_1BL_B359E0740	LPAT5			Y		Y	lysophosphatidyl acyltransferase 5 (LPAT5); FUNCTIONS IN: acyltransferase activity; INVOLVED IN: metabolic process	43.12	AT3G18850	BRADI2G20650	OS05G0502200	GRMZM2G014981	44.1086	150.477	120.954	70.5518	43.9283	164.492	150.539	133.31	41.4555	146.468	83.205	36.5651	34.0342	194.268	117.447	139.913	64.1043	150.831	74.1722	68.4367	51.5122	121.131	129.215		56.2996	135.62	97.3114	63.9132	47.2636	156.271	187.664	113.593	1.769	1.7406	1.2317	1.2553	1.4317
Traes_2BL_C834427B5	CNX1			Y		Y	Involved in molybdenum cofactor (Moco) biosynthesis, inserting Mo into Molybdopterin. sir loss-of-function mutants are resistant to sirtinol, a modulator of auxin signaling	44.85	AT5G20990	BRADI5G24930	OS04G0661600	GRMZM2G067176	369.569	235.889	747.563	464.379	218.26	447.895	327.912	294.58	454.246	590.125	987.578	1262.03	240.26	623.216	922.716	1214.78	443.021	446.944	619.275	699.79	291.517	484.978	383.638		534.273	449.983	1086.53	897.085	360.475	670.437	530.179	938.295	-0.6422	0.3703	0.0124	-0.2472	1.0094
Traes_2BS_BDF775B04	BRI1 like			Y		Y	Leucine-rich repeat protein kinase family protein [Source:Projected from Arabidopsis thaliana (AT1G74360) TAIR;Acc:AT1G74360]	62.48	AT1G74360	BRADI1G22650	OS07G0597200	GRMZM2G356076	157.547	1132.63	5966.08	8906.89	33.9961	10242.1	2115.96	676.622	142.949	1072.4	5048.06	5066.83	22.7422	5316.27	1966.41	1373.57	863.912	658.166	4640.03	9940.09	41.9414	12760.6	2243.4		500.744	596.333	4762.43	4214.72	32.5106	14115.1	2647.1	2714.39	2.8205	2.892	-0.384	0.2479	5.1952
Traes_4BL_0F02B2343	BELL 1			Y		Y	POX (plant homeobox) family protein [Source:Projected from Arabidopsis thaliana (AT5G41410) TAIR;Acc:AT5G41410]	56.86	AT5G41410	BRADI1G76940	OS03G0124000	GRMZM2G327059	128.173	28.775	40.4123	14.4836	151.398	44.1932	30.4355	60.4993	100.113	29.6023	49.6983	11.3443	117.294	23.7272	31.0593	32.9197	84.384	37.5474	42.9959	13.1604	63.2582	15.2902	18.5315		97.2382	47.1395	41.5043	9.6106	92.5199	29.0464	31.3345	17.2431	-2.1374	-1.7594	-1.1618	-1.0236	-1.6073
Traes_7AL_25850F96F	BZIP60			Y		Y	bZIP60 consists of a bZIP DNA binding domain followed by a putative transmembrane domain. bZIP60 mRNA is upregulated by the addition of ER stress inducers, tunicamycin (inhibitor of N-linked glycosylation), DTT (inhibitor of disulfide bond formation) and azetin-2-carboxylate (proline analog perturbing protein structure).	45.8	AT1G42990	BRADI1G35790	OS06G0622700	GRMZM2G025812	113.34	356.959	402.167	766.701	107.051	403.67	462.476	478.603	97.6202	307.784	364.696	747.895	98.8669	374.591	536.387	473.615	139.729	232.322	304.373	498.625	105.258	431.311	287.536		142.348	189.688	281.613	468.7	119.916	502.823	292.675	538.789	1.6509	1.7028	0.7329	0.4222	1.8136
Traes_7BL_625F55A12	BZIP60			Y		Y	bZIP60 consists of a bZIP DNA binding domain followed by a putative transmembrane domain. bZIP60 mRNA is upregulated by the addition of ER stress inducers, tunicamycin (inhibitor of N-linked glycosylation), DTT (inhibitor of disulfide bond formation) and azetin-2-carboxylate (proline analog perturbing protein structure).	41.5	AT1G42990	BRADI1G35790	OS06G0622700	GRMZM2G025812	65.1463	158.29	170.857	284.712	72.8953	191.217	218.483	193.732	66.1424	125.179	192.069	255.015	60.8374	137.541	227.771	190.838	73.1138	99.0918	147.303	185.328	65.4577	212.433	139.721		61.74	81.5798	144.21	181.296	62.4858	234.872	142.746	229.43	1.2708	1.0076	0.4476	0.4331	1.3705
Traes_7DL_0442F5433	BRI1 like			Y		Y	Leucine-rich repeat protein kinase family protein [Source:Projected from Arabidopsis thaliana (AT1G74360) TAIR;Acc:AT1G74360]	48.98	AT1G74360	BRADI1G22650	OS03G0400800	GRMZM2G061527	42.5536	118.703	247.753	180.114	17.1504	100.999	26.2119	35.584	58.8324	157.723	113.061	291.293	7.12783	63.9165	20.8242	22.7125	60.9339	146.143	124.058	315.878	21.357	210.409	26.202		74.2266	220.729	170.112	251.79	13.3661	296.254	71.9845	51.0159	1.4621	1.3892	1.253	1.556	2.4999
Traes_7DL_3CE000E38	BZIP60			Y		Y	bZIP60 consists of a bZIP DNA binding domain followed by a putative transmembrane domain. bZIP60 mRNA is upregulated by the addition of ER stress inducers, tunicamycin (inhibitor of N-linked glycosylation), DTT (inhibitor of disulfide bond formation) and azetin-2-carboxylate (proline analog perturbing protein structure).	46	AT1G42990	BRADI1G35790	OS06G0622700	GRMZM2G025812	142.338	471.537	500.274	1081.69	167.022	575.535	655.084	645.588	127.005	350.463	434.613	1079.92	132.156	470.762	726.202	571.233	168.69	304.432	402.616	805.033	138.389	588.29	369.386		147.846	222.088	344.062	712.481	191.84	615.978	424.461	754.725	1.7244	1.5116	0.8502	0.5918	1.8034
Traes_5AL_0FCB94413	ACCELERATED CELL DEATH 11, ACD11				Y		Gene product transports the glycolipid precursor sphingosine between membranes in vitro. Mutant constitutively expresses defense-related genes that accompany the hypersensitive response normally triggered by avirulent pathogens	44.01	AT2G34690	BRADI1G06510	OS03G0784900	GRMZM2G058872	32.406	55.6201	17.6922	80.7731	63.3648	44.5621	105.915	104.808	24.5998	49.7059	17.5684	84.5239	48.3352	44.8439	71.1728	62.9604	18.0228	40.7205	12.4724	22.3777	46.5577	9.09203	40.579		23.8099	61.9085	6.02167	51.6189	42.942	9.31457	40.9236	65.778	0.7863	1.0793	1.1797	1.3467	-0.9531
Traes_5BL_BAEA21F06	ACCELERATED CELL DEATH 11, ACD11				Y		Gene product transports the glycolipid precursor sphingosine between membranes in vitro. Mutant constitutively expresses defense-related genes that accompany the hypersensitive response normally triggered by avirulent pathogens	48.21	AT2G34690	BRADI1G06510	OS03G0784900	GRMZM2G058872	140.658	132.473	37.1209	129.939	343.693	78.8384	189.747	208.371	126.592	141.13	59.0743	203.641	334.495	81.879	179.957	166.183	91.8744	114.731	36.6897	89.1568	253.051	29.2513	114.497		115.295	157.868	42.8546	142.668	299.473	53.2705	136.265	138.807	-0.0804	0.1548	0.3224	0.451	-1.8936
Traes_5BL_CE73B6BFF	LTP3				Y		Probable non-specific lipid-transfer protein 3 [Source:UniProtKB/Swiss-Prot;Acc:Q84N29]	50		BRADI4G44400	OS12G0115300, OS12G0115500, OS11G0116000	GRMZM2G107839	1637.04	3974.36	198.544	515.585	1073.65	247.875	125.364	150.364	1874.83	2764.43	716.193	502.931	883.773	420.35	242.1	88.85	1533.24	3371.78	527.2	473.736	1021.79	190.039	671.76		2080.48	3962.49	495.141	1561.55	1224.58	426.56	804.976	109.519	1.2549	0.5542	1.1236	0.9213	-2.9794
Traes_7DS_83C6A7A6D	GAST				Y		GAST1 protein homolog 5; Gibberellin regulated protein (family); response to salicylic acid	52.69	AT3G10185, AT1G74670, AT5G15230, AT3G02885	BRADI1G43850	OS06G0266800	GRMZM2G105364	5.49027	30.7515	0	0	27.7352	0.4268	0	0	3.8075	7.1376	0	0	25.2664	0.4358	0	0	4.65907	2.81423	1.5115	0	11.9608	0.388267	0.346867		3.8384	6.89083	0.706733	0.454967	28.3069	1.61513	0.651233	0	2.4904	1.2085	-0.6782	0.7573	-4.4925
Traes_3B_3C26DB9BC	TaPR2				Y		Triticum aestivum mRNA for beta-1,3-endoglucanase (PR2); Y18212						23.6175	101.463	83.2332	103.335	18.2499	223.368	133.188	241.695	26.3308	57.0688	621.916	275.334	15.8813	119.22	245.367	201.537	79.3609	131.484	380.785	262.536	8.46407	117.98	162.567		67.29	87.9017	271.269	709.35	12.1795	130.008	318.215	164.327	2.0294	1.0857	0.7155	0.3823	1.7599
Traes_3B_A9EBAAAD4	ALPHA-DIOXYGENASE 1				Y		Encodes an alpha-dioxygenase involved in protection against oxidative stress and cell death. Induced in response to Salicylic acid and oxidative stress. Independent of NPR1 in induction by salicylic acid	35.02	AT3G01420		OS12G0448900	GRMZM2G312997	121.399	3248.78	42867.4	41929.9	7.05343	18297.9	9097.29	1366.75	46.5419	2907.7	19516.1	33786.3	3.6793	16544.9	14319.2	4192.11	6230.74	1930.84	19514	39896.9	8.1828	17450.7	10325.5		2346.37	2000.87	26961.3	39782.4	8.46083	19167	9014.55	15955.5	4.6383	5.9594	-1.6374	-0.2206	8.284
Traes_3B_B01559854	TaNPR1				Y		Sequence 5 from Patent WO0070069 (TaNPR1); AX049430						301.324	500.527	916.835	1262.93	603.468	846.903	516.951	341.617	369.3	580.21	804.899	1191.2	753.063	741.676	614.332	441.6	401.598	400.698	588.335	1118.9	461.146	558.716	459.699		355.157	449.637	751.421	988.152	491.512	692.1	474.9	714.275	0.7288	0.648	-0.0025	0.3398	1.5967
Traes_3B_D516297E3	TaPR2				Y		Triticum aestivum mRNA for beta-1,3-endoglucanase (PR2); Y18212						106.892	239.088	878.236	273.43	62.5426	709.698	434.408	588.96	153.531	426.843	4247.42	977.585	57.8464	527.402	1078.33	1172.56	644.635	557.294	2329.39	923.474	31.3295	477.795	864.25		516.083	337.365	1733.66	2858.35	52.0208	544.394	1220.38	809.473	1.1376	1.4495	-0.2061	-0.6054	2.9763
Traes_3B_EEDAB44DC	PR3				Y								1779.16	8541.91	3511.28	6944.97	1987.73	20912.1	10835.5	20922.9	1823.06	5397.94	21117	8006.78	1453.74	11467.9	11699.3	18573.2	4527.7	9493.75	17778	10130.3	869.398	10938.1	17854.3		4172.35	6729.7	10861.1	22836.4	1350.65	13225	23126	10029.7	2.232	1.5509	1.0499	0.6846	0.9674
Traes_3DL_85AC9E60D	TaPR2				Y		Triticum aestivum mRNA for beta-1,3-endoglucanase (PR2); Y18212						186.162	675.133	658.707	481.64	109.26	508.706	496.96	759.113	224.603	1075.65	2518.94	662.415	76.1152	619.55	1016.97	1373.71	518.062	1162.25	1104.38	856.01	56.4404	347.944	989.609		465.434	954.991	1044.42	2874.09	64.0004	395.651	1375.75	800.291	1.8303	2.2347	1.1571	1.0314	1.7947
Traes_5BL_E0E3EC75D	TaPR-1.1				Y		Triticum aestivum mRNA for PR-1.1 protein; AJ007348						318.107	1433.47	1205.14	3891.62	648.426	6348.3	3417.46	9812.7	251.279	1309.31	7045.52	9731.98	352.049	3508.79	3097.87	4734.59	1841.97	2959.82	6040.11	14570.7	200.585	2194.22	3611.85		1240.51	1180.31	4270.59	19770.2	348.054	2745.26	4934.24	2319.87	2.1412	2.3511	0.6631	-0.0708	1.8945
Traes_5DL_43D95A3FE	PR1.1				Y			54.11			OS01G0382400	AC205274.3_FG001	132.106	609.636	484.796	2135.36	227.067	3141.72	1712.91	5272.53	86.7876	609.31	3119.13	7685.47	134.272	2023.93	1815.4	3012.02	734.892	1530.23	2153.72	11327.4	85.2185	1188.86	1969.06		490.803	423.63	1503.8	12775.8	154.538	1220.58	2581.39	1327.08	2.1788	2.7684	1.0214	-0.2084	1.8525
Traes_7AS_7E99B3482	TaPR-1.2				Y		Triticum aestivum mRNA for PR-1.2 protein; AJ007349						4.0221	216.554	30.0647	168.226	7.72533	160.061	424.346	179.501	11.9	451.155	92.971	158.476	3.3903	309.378	568.697	247.866	23.8074	451.65	44.0699	117.949	3.09663	68.3336	513.584		36.9869	67.0231	43.1592	160.461	5.10247	55.5346	280.924	146.564	5.5893	5.1026	4.1995	0.8441	2.7804
Traes_7BS_8D9D397291	TaPR-1.2				Y		Triticum aestivum mRNA for PR-1.2 protein; AJ007349						29.6746	98.7927	48.1127	154.766	7.6346	449.323	389.303	135.71	33.8972	42.2841	117.594	48.7373	5.91167	283.715	390.536	102.954	65.9941	113.044	167.977	116.707	5.89987	269.481	510.084		132.324	39.7902	143.938	268.41	11.4251	330.741	398.321	262.582	1.7142	0.2914	0.7703	-1.7338	0.7046
Traes_7DS_1797D4951	TaPR-1.2				Y		Triticum aestivum mRNA for PR-1.2 protein; AJ007349						197.101	1183.77	271.144	1013.98	67.991	1132.31	2571.65	1725.6	326.764	1707.85	848.671	731.547	43.1526	1431.06	2353.46	1845.56	513.825	2449.36	844.915	662.426	60.6913	686.844	2035.48		1294.83	1665.95	652.986	2603.29	191.294	765.464	3072.65	1682.54	2.5628	2.3518	2.2258	0.3611	0.4586
Traes_7DS_A6D32CAA9	TaPR-1.2				Y		Triticum aestivum mRNA for PR-1.2 protein; AJ007349						118.787	379.889	111.992	202.175	37.2413	695.312	600.39	208.751	147.011	246.094	345.927	84.763	17.3258	449.677	535.537	176.126	241.625	458.202	427.356	180.447	28.9391	360.639	538.686		476.71	220.388	380.703	344.539	56.5765	402.764	627.919	268.312	1.6481	0.7263	0.9135	-1.1064	-0.0725
Traes_3AL_945AEAD5B	CRT3	Y	Y				Encodes one of three Arabidopsis calreticulins. In CRT-deficient mouse fibroblasts, this protein restores ER Ca2+ levels. Non-receptor component required for EFR-mediated immunity	41.16	AT1G08450	BRADI2G57537	OS01G0895600	GRMZM2G028516	3412.14	5052.55	2670.96	1907.66	1533.08	4134.77	1358.74	1685.75	3163.74	5102.04	3253.07	2323.81	1890.44	2805.74	1776.58	1799.5	4523.56	4981.18	3359.56	1983.54	1891.52	5077.01	1938		4456.45	4844.74	3797.58	2386.67	1672.54	7366.87	2009.89	1410.81	0.5648	0.687	0.1385	0.1204	-0.3522
Traes_1BS_E0A52650C		Y	Y				NAD(P)-binding Rossmann-fold superfamily protein; FUNCTIONS IN: copper ion binding; INVOLVED IN: defense response to bacterium; salicylic acid biosynthetic process	44.29	AT2G37660	BRADI2G39190	OS05G0110300	GRMZM2G047219, GRMZM2G089575	213.991	138.3	34.0304	23.4142	263.819	23.1974	85.4517	134.868	177.767	97.2702	38.2509	14.2796	245.403	36.526	54.0745	59.5514	40.9533	40.9205	18.6908	3.82333	54.5333	12.5838	18.3183		60.4761	53.3124	17.3946	6.29283	52.4037	12.196	22.4189	11.1762	-0.6251	-0.86	-0.0108	-0.178	-2.575
Traes_2AL_4D3642D87	CPK29	Y	Y				calcium-dependent protein kinase 29 [Source:Projected from Arabidopsis thaliana (AT1G76040) TAIR;Acc:AT1G76040]	44.52	AT1G76040	BRADI5G18250	OS04G0560600	GRMZM2G112057	29.0432	16.6221	2.06207	4.53667	111.185	15.3254	43.7445	41.258	27.9427	10.5951	7.43843	15.0205	69.9855	15.1998	43.0448	18.8535	19.4226	3.47523	5.59803	2.4304	76.8368	7.7913	18.1992		17.3683	15.1761	6.20267	3.24097	76.2975	20.4158	29.9167	18.6638	-0.7829	-1.3475	-2.4132	-0.1458	-3.9033
Traes_2BL_4265025D3	CPK29	Y	Y				calcium-dependent protein kinase 29 [Source:Projected from Arabidopsis thaliana (AT1G76040) TAIR;Acc:AT1G76040]	44.57	AT1G76040	BRADI5G18250	OS04G0560600	GRMZM2G112057	22.4948	10.4692	4.67333	3.66303	48.6907	3.4283	3.25353	7.45867	25.2621	9.44343	9.55763	4.7163	51.3546	4.46907	17.3385	11.0723	17.2107	8.74183	4.0343	1.79317	49.6677	5.6174	8.8579		20.1008	11.7695	6.9589	7.06987	54.1546	15.9102	10.9868	4.7534	-1.0935	-1.4329	-0.9638	-0.7752	-2.0998
Traes_2BS_821123BD4	BAH1	Y	Y				BENZOIC ACID HYPERSENSITIVE 1; Encodes a ubiquitin E3 ligase with RING and SPX domains that is involved in mediating immune responses and mediates degradation of PHT1s at plasma membranes	47.99	AT1G02860	BRADI1G18090	OS07G0673200		2.65	3.5144	169.495	738.52	0.2005	117.817	163.029	81.95	1.09047	4.64153	143.805	589.125	0.865167	125.947	264.579	236.347	15.03	3.15427	49.1804	455.242	2.06793	26.1016	75.7188		5.27223	5.48693	86.676	746.272	3.57933	42.3946	103.792	299.322	0.3994	1.6799	-2.2063	0.0725	5.928
Traes_2DL_5B5665C69	CPK29	Y	Y				calcium-dependent protein kinase 29 [Source:Projected from Arabidopsis thaliana (AT1G76040) TAIR;Acc:AT1G76040]	45.1	AT1G76040	BRADI5G18250	OS04G0560600	GRMZM2G112057	14.5089	6.60523	5.9861	1.59033	38.8244	5.7459	7.2452	8.58527	11.5652	6.5334	1.32643	4.602	26.7257	3.05063	9.72943	3.271	8.6361	3.09263	4.40027	0.637233	32.8004	4.56293	6.48233		12.53	10.7897	2.49893	1.36493	28.7811	14.0622	9.83817	4.5698	-1.1056	-0.7683	-1.4408	-0.203	-1.2051
Traes_3AS_12D74A531	CYP20-3, ROC4	Y	Y				nuclear-encoded chloroplast stromal cyclophilin CYP20-3 (also known as ROC4). Protein is tyrosine-phosphorylated and its phosphorylation state is modulated in response to ABA in Arabidopsis thaliana seeds	41	AT3G62030	BRADI2G11060	OS01G0284700	GRMZM2G393515, GRMZM2G063244, GRMZM2G398275, GRMZM2G167521	43.7358	24.1238	12.4201	0.915767	56.7219	9.0859	13.1686	23.8026	39.7953	25.6991	13.017	2.86467	54.6297	6.7634	11.4972	10.3311	22.9743	18.3015	9.90887	0	48.6064	6.37117	7.98777		26.834	26.8935	8.46757	7.23197	50.8021	13.6367	6.9642	8.94187	-0.8333	-0.669	-0.3213	-0.015	-1.7367
Traes_5DL_7B922D9F7		Y	Y				Cupredoxin superfamily protein; FUNCTIONS IN: oxidoreductase activity, L-ascorbate oxidase activity, copper ion binding; INVOLVED IN: oxidation reduction;	61.09	AT4G39830	BRADI4G34690	OS09G0507300	GRMZM2G386170	0	2.94953	15.6019	2.7262	0.240733	63.7629	35.6277	1.6921	0	1.1222	16.5898	2.86467	0	127.767	26.727	5.17563	1.99753	1.00253	27.6207	44.5356	0	148.521	117.682		0	1.4464	29.6083	6.322	0.1905	221.267	60.9936	45.8156	4.1459	2.4735	-0.9333	2.6005	6.4996
Traes_5DL_B5A2D9515	CRCK1	Y	Y				calmodulin-binding receptor-like cytoplasmic kinase 1 [Source:Projected from Arabidopsis thaliana (AT5G58940) TAIR;Acc:AT5G58940]	53.84	AT5G58940	BRADI1G03367	OS03G0825800	GRMZM2G121715	14.6996	11.322	128.715	100.866	4.39007	141.961	53.3352	19.7111	12.8569	12.0292	127.002	77.2587	6.36577	147.203	112.013	54.8538	35.2163	16.505	90.4928	203.346	5.79873	247.777	82.5351		28.9943	13.3825	127.006	69.7709	7.36887	238.848	83.5992	84.5174	-0.3946	-0.1374	-1.0767	-1.0879	3.0973
Traes_6AS_CCA146AEA	HEMC; RUG1	Y	Y				hydroxymethylbilane synthase [Source:Projected from Arabidopsis thaliana (AT5G08280) TAIR;Acc:AT5G08280]; Encodes a protein with porphobilinogen deaminase activity. This protein is targeted to the chloroplast. Mutants spontaneously develop chlorotic leaf lesions in the absence of pathogen attack, resembling the phenotype of lesion-mimic mutants	44.27	AT5G08280	BRADI3G05160	OS02G0168800	GRMZM2G041159, GRMZM2G026117	161.757	150.3	62.8698	63.1041	176.406	48.6198	103.325	115.519	162.827	147.686	54.8407	69.2799	177.217	63.8474	71.768	77.35	126.459	164.036	45.2706	44.9938	190.628	43.5269	72.9186		146.271	225.334	71.9808	104.999	163.558	60.7818	85.1614	83.2274	-0.1015	-0.1211	0.375	0.623	-1.3863
Traes_7AL_D70A37666		Y	Y				unknown protein	41.06	AT3G51130	BRADI1G35070	OS06G0714000	GRMZM2G116434	134.523	121.465	529.803	690.08	114.051	267.799	161.32	117.183	124.66	126.381	374.342	973.208	101.511	222.793	226.916	217.282	150.446	104.911	227.792	465.982	105.945	161.846	120.67		138.17	120.847	334.928	614.004	101.242	185.58	144.092	223.363	-0.1512	0.0172	-0.5166	-0.1925	1.9713
Traes_7BL_E58759E7A		Y	Y				unknown protein	43.2	AT3G51130	BRADI1G35070	OS06G0714000	GRMZM2G116434	220.204	147.549	652.477	629.086	140.319	324.378	195.638	154.086	161.657	151.227	523.28	883.089	127.261	276.74	333.559	261.403	208.452	122.973	357.001	591.283	122.694	248.169	154.844		192.894	148.93	552.65	697.124	150.458	283.895	161.821	317.783	-0.5788	-0.0999	-0.7581	-0.3695	1.5641
Traes_7DL_BE2E4A2BA		Y	Y				unknown protein	43.83	AT3G51130	BRADI1G35070	OS06G0714000	GRMZM2G116434	211.712	142.542	708.309	719.111	153.103	380.42	205.019	140.934	189.881	150.986	552.885	948.831	124.613	258.755	282.463	235.271	229.519	117.563	322.827	596.329	123.25	215.575	131.926		221.946	122.851	507.032	643.073	147.525	253.184	152.726	270.268	-0.5703	-0.3261	-0.9613	-0.8457	1.7384
Traes_4BL_E12FA6C4D	PAT1, PHOSPHORIBOSYLANTHRANILATE TRANSFERASE 1, TRP1, TRYPTOPHAN BIOSYNTHESIS 1	Y					Encodes the tryptophan biosynthetic enzyme phosphoribosylanthranilate transferase (PAT1, called trpD in bacteria).	40.89	AT5G17990	BRADI1G76800	OS03G0126000	GRMZM2G051219	282.738	1663.74	7497.74	8417.45	97.9644	5965.73	6627.61	3179.57	195.086	1317.59	6381.06	4921.15	79.6693	7725.31	12046.8	9025.62	1283.02	1552.64	4007.34	4999.79	63.9156	4510.39	6049.6		719.686	1758.74	4164.52	6357.33	91.2412	5116.3	5010.95	9864.14	2.5384	2.7411	0.2721	1.2749	4.6947
Traes_4DL_D9D130BEE	PAT1, PHOSPHORIBOSYLANTHRANILATE TRANSFERASE 1, TRP1, TRYPTOPHAN BIOSYNTHESIS 1	Y					Encodes the tryptophan biosynthetic enzyme phosphoribosylanthranilate transferase (PAT1, called trpD in bacteria).	43.56	AT5G17990	BRADI1G76800	OS03G0126000	GRMZM2G051219	520.043	1423.08	6227.38	7631.78	181.222	5009.37	4383.91	2490.9	368.97	1140.06	7222.74	5842.8	109.089	4896.85	8798.3	6474.46	1352.38	1416.35	4676.76	5587.58	132.919	4161.53	4174.82		786.101	1759.09	4930.61	7014.38	206.035	4738.01	4221.44	8529.23	1.4461	1.6208	0.0664	1.1537	3.5668
Traes_5AL_BF01C6FA6	PAT1, PHOSPHORIBOSYLANTHRANILATE TRANSFERASE 1, TRP1, TRYPTOPHAN BIOSYNTHESIS 1	Y					Encodes the tryptophan biosynthetic enzyme phosphoribosylanthranilate transferase (PAT1, called trpD in bacteria).	43.08	AT5G17990	BRADI1G76800	OS03G0126000	GRMZM2G051219	33.0852	3.29127	972.342	7.91637	9.8472	352.987	10.3486	7.2325	56.8432	562.622	3575.33	3389.4	17.3718	1649.09	7290.08	6993.92	0.4577	1.69243	2.15683	8.95137	0.277133	2.1539	7.25193		0.313567	2.13763	1.72823	31.7558	0.563033	3.72873	7.16573	27.3836	-2.8222	3.0772	1.6416	2.3154	4.3569
Traes_5DL_469B4E877	ICS1	Y											654.428	1053.84	620.21	583.075	1422.06	1383.28	1519.73	1505.85	643.966	732.289	569.044	396.967	1038.46	1060	884.057	856.322	532.249	807.92	614.303	432.946	1145.77	1075.43	1156.89		651.462	1029.8	525.636	642.411	1196.71	1424.87	1291.56	793.716	0.6876	0.1914	0.6022	0.6583	-0.0831
Traes_1BL_82AAF9AC3				Y			peptidoglycan-binding LysM domain-containing protein; cell wall macromolecule catabolic process	61.38	AT5G62150, AT4G25433	BRADI3G31620	OS10G0524300	GRMZM2G434514	3.4156	9.5189	2.33667	34.3333	26.7919	46.7681	29.6422	35.617	6.70727	8.5172	6.63897	73.8874	31.5517	11.0354	15.768	18.6583	6.29547	8.4549	11.0253	14.7166	37.4185	7.58433	30.9689		7.1748	8.397	3.87027	69.8023	42.0249	12.6562	41.5614	14.6618	1.4731	0.2444	0.4567	0.226	-0.3016
Traes_1BS_3C86AE038	LACS1			Y			Encodes an acyl-CoA synthetase that acts on long-chain and very-long-chain fatty acids, involved in cuticular wax and cutin biosynthesis	41.2	AT2G47240	BRADI2G38490	OS05G0132100	GRMZM2G101875	1533.03	1168.86	480.411	574.251	170.954	107.138	178.607	331.86	1069.51	516.034	403.089	383.01	144.322	110.132	343.478	583.414	694.285	969.196	418.882	350.651	172.308	65.0552	90.8797		842.062	951.002	556.58	464.359	168.195	97.3321	157.683	499.492	-0.3909	-1.045	0.4786	0.1752	-1.6686
Traes_1DS_723F2BE8F	LACS1			Y			Encodes an acyl-CoA synthetase that acts on long-chain and very-long-chain fatty acids, involved in cuticular wax and cutin biosynthesis	40.56	AT2G47240	BRADI2G38490	OS05G0132100	GRMZM2G101875	963.335	802.075	738.403	1171.12	152.335	333.169	347.045	440.154	646.704	488.478	528.565	651.286	104.091	296.178	503.028	585.232	618.195	879.417	510.932	574.8	93.2843	226.028	142.586		642.147	784.503	765.937	684.526	108.292	186.384	185.108	710.391	-0.2631	-0.3993	0.5067	0.2878	-0.3826
Traes_2BS_B6E90913E	Phospho-2-dehydro-3-deoxyheptonate aldolase			Y			3-deoxy-7-phosphoheptulonate synthase; Phenylalanine, tyrosine and tryptophan biosynthesis	44.82	AT1G22410, AT4G33510, AT4G39980	BRADI1G21330	OS07G0622200	GRMZM2G454719	2922.53	8708.97	14845.6	8927.18	1635.94	34345.2	14643.1	7254.96	2165.36	7870.44	16134.9	6330.41	802.366	26623	17712.8	15187.7	5717.78	6935.72	17527.4	11242.1	752.288	36382.3	16743.3		3567.98	6391.33	14365	9031.66	606.031	36966	13039.1	15110.3	1.5648	1.8537	0.2751	0.8333	2.3291
Traes_4DL_42B87B551	LYM2, LYP1			Y			Induction of chitin-responsive genes by chitin treatment is not blocked in the mutant. It contains a C-terminal GPI anchor signal and is an ortholog of OsCEBiP	48.2	AT2G17120	BRADI1G76177	OS03G0133400	GRMZM2G410991	1126.37	1938.66	1477.68	1019.19	481.306	6741.11	2644.06	1646.68	966.748	1438.36	2399.28	690.403	382.45	3023.59	2249.94	1697.1	1081.48	1579.87	1824.24	767.866	310.559	3678.24	2234.97		1018.57	1426.35	1658.55	1012.92	386.951	4429.34	2152.14	885.349	0.7816	0.5692	0.5456	0.4846	0.3929
Traes_5AL_FFACB1DE8	LYM2, LYP1			Y			Induction of chitin-responsive genes by chitin treatment is not blocked in the mutant. It contains a C-terminal GPI anchor signal and is an ortholog of OsCEBiP	44.43	AT2G17120	BRADI1G76177	OS03G0133400	GRMZM2G410991	487.246	1375.7	1199.44	1006.35	232.229	3035.92	2239.64	1307.68	462.809	1329.58	2398.49	868.354	208.156	2388.73	2500.12	2168.99	502.824	738.033	744.536	730.54	218.498	775.206	599.548		504.469	830.411	802.601	1084.14	221.158	832.959	499.248	517.433	1.4938	1.5128	0.553	0.7183	1.2966
Traes_6BS_31AF9744F				Y			unknown protein	39.8	AT1G42480	BRADI3G01590	OS02G0117200	GRMZM2G150193	92.4842	137.142	69.8671	93.6127	98.4186	91.2156	126.032	128.757	79.3671	40.1476	29.8153	8.50673	73.7342	46.3769	29.2459	35.6529	94.3537	136.522	76.2071	51.7228	79.4538	51.3897	92.2921		93.0785	38.2575	74.7949	26.8044	70.7258	48.2407	36.0083	35.1927	0.5625	-0.9495	0.5246	-1.2597	-0.405
Traes_7AS_C8EC43BEB				Y			purine nucleotide transport, translation, chloroplast envelope	44.59			OS05G0302700	GRMZM2G105571	13.9648	6.92997	10.8102	41.4534	0.6015	4.2343	3.59523	5.73247	7.70413	11.0948	45.598	53.933	0.4581	1.46767	6.87787	21.057	3.05977	19.5669	6.8255	14.1979	0.499833	0.4138	1.18317		3.2786	0	7.06733	0.777	0.364	0	0	0.280667	-0.9675	0.4502	2.6174	-1.735	-0.3687
Traes_7BL_194D6B384	SDF2			Y			Encodes an endoplasmic reticulum protein SDF2 (stromal-derived factor-2). Forms a complex SDF2-ERdj3B-BiP that is required for the proper accumulation of the surface-exposed leucine-rich repeat receptor kinases EFR. EFR is involved in PAMP (pathogen associated molecular patterns) triggered immunity.	40.53	AT2G25110	BRADI3G19740	OS08G0278900		7.25527	15.0216	25.4191	26.7518	5.62503	18.0896	17.8728	15.5758	8.95383	24.8045	25.5996	27.029	5.21447	7.746	48.6533	32.2181	25.2126	22.9621	27.1509	19.4444	7.6462	23.6312	10.5306		16.6323	21.7847	21.9232	27.1641	8.3259	24.5034	17.2299	30.6051	1.0578	1.3041	-0.1221	0.421	1.8541
Traes_1BS_EF67E5A24	WRKY33			Y				50.66	AT2G38470	BRADI2G00280	OS05G0343400	GRMZM2G449681, GRMZM2G012724	861.918	3129.61	8232.17	5615.07	197.79	8759.08	1772.89	909.596	673.76	2416.95	5701.74	5666.46	153.825	4771.73	1697.1	890.233	2312.83	1622.75	8300.56	8341.44	182.546	14684.6	2717.48		1596.89	1467.34	9467.21	4095.77	185.25	16620.8	2541.2	1643.21	1.8515	1.8341	-0.506	-0.1205	3.24
Traes_2AL_234BD5F51	MOS7			Y			MODIFIER OF SNC1,7; nuclear pore complex protein-related [Source:Projected from Arabidopsis thaliana (AT5G05680) TAIR;Acc:AT5G05680]	40.27	AT5G05680	BRADI5G21070	OS04G0608400	GRMZM2G156174	31.1343	43.8809	103.95	155.642	35.3149	53.5253	75.4823	104.609	27.6922	36.3423	23.6149	43.471	36.7461	46.4677	48.0979	49.4623	25.1788	37.7202	30.4985	82.2856	29.8796	33.7941	46.3879		36.7792	40.4871	42.8663	35.5448	39.7154	32.6811	40.2657	69.1556	0.4911	0.437	0.5807	0.1382	1.6915
Traes_3AL_56B05D87C	TaNPR1			Y			Sequence 5 from Patent WO0070069 (TaNPR1); AX049430						420.399	619.399	728.978	936.11	822.811	749.583	615.766	486.983	437.46	660.246	629.139	1125.45	934.673	857.968	723.645	556.272	514.8	548.986	607.794	1349.62	688.488	755.534	745.278		452.116	628.635	796.68	1433.24	679.888	881.459	839.307	1017.42	0.5573	0.5917	0.0931	0.4738	0.788
Traes_3DL_A91ADA3C7	TaNPR1			Y			Sequence 5 from Patent WO0070069 (TaNPR1); AX049430						375.076	422.562	620.666	717.319	799.38	416.821	332.168	304.368	422.323	550.012	530.626	842.626	987.585	395.446	316.01	252.468	543.317	398.814	458.383	669.952	730.941	304.172	340.015		461.805	434.261	587.407	776.468	728.626	397.666	298.547	363.073	0.17	0.3709	-0.4443	-0.0871	0.7227
Traes_4AS_3D18CD1F2	GLY1, SFD1			Y			Encodes a putative dihydroxyacetone phosphate (DHAP) reductase involved in glycerol-3-phosphate supply within the chloroplast for synthesis of glycerolipids	48.38	AT2G40690	BRADI1G53747	OS07G0229800	GRMZM2G063258	128.189	48.6703	65.1823	30.5507	72.0913	30.448	29.3297	41.9259	115.362	64.734	43.7365	46.6078	72.1794	25.4337	55.5441	49.6124	92.6168	51.7688	44.6706	34.1623	82.7035	16.4377	33.1167		99.5618	61.4494	81.0342	44.4431	83.7546	22.8837	44.0244	33.1723	-1.3915	-0.8476	-0.8349	-0.697	-0.962
Traes_4BL_CC8E15D8A	GLY1, SFD1			Y			Encodes a putative dihydroxyacetone phosphate (DHAP) reductase involved in glycerol-3-phosphate supply within the chloroplast for synthesis of glycerolipids	44.3	AT2G40690	BRADI1G53747	OS07G0229800	GRMZM2G063258	250.412	99.411	84.2613	25.8571	151.334	16.8488	38.8372	52.2547	250.129	123.224	55.3471	25.7003	159.596	19.7925	34.4649	34.5381	235.512	119.259	55.5937	18.2727	171.945	10.492	32.7666		245.494	157.095	108.826	36.6894	170.839	17.5928	53.8938	29.7951	-1.3148	-1.0205	-0.9774	-0.6411	-1.5359
Traes_4DL_2A0DE3B5F	GLY1, SFD1			Y			Encodes a putative dihydroxyacetone phosphate (DHAP) reductase involved in glycerol-3-phosphate supply within the chloroplast for synthesis of glycerolipids	43.87	AT2G40690	BRADI1G53747	OS07G0229800	GRMZM2G063258	194.117	72.8656	45.0308	40.7673	107.321	14.5937	30.3797	44.3884	188.212	94.7944	39.7705	34.8607	111.738	14.5094	43.4433	30.0021	185.056	94.6292	56.6132	22.882	135.567	8.0264	31.0416		202.592	121.094	83.376	35.5903	128.33	17.2787	48.3161	26.6941	-1.4019	-0.9972	-0.9648	-0.7329	-2.0597
Traes_5DL_9E18D52F1	EDS1			Y									108.056	145.272	56.7076	99.5664	113.667	74.6802	97.0685	124.532	103.46	150.69	96.3009	105.731	108.061	76.3128	96.9958	120.634	106.464	156.106	69.7174	49.2028	117.687	62.4308	89.9407		142.791	191.544	79.1351	111.896	134.59	86.0749	120.751	121.852	0.4363	0.5034	0.5493	0.419	-0.9336
Traes_5DL_BC355967A	ALPHA-DIOXYGENASE 1			Y			Encodes an alpha-dioxygenase involved in protection against oxidative stress and cell death. Induced in response to Salicylic acid and oxidative stress. Independent of NPR1 in induction by salicylic acid	36.7	AT3G01420		OS12G0448900	GRMZM2G312997	20.4501	544.358	7277.75	6868.73	3.1634	4668.16	1706.57	253.373	8.34937	392.269	2882.98	5320.92	0.9586	2860.76	1806.35	602.733	1208.25	287.012	3786.52	6751.83	1.60843	4207.46	1369.27		409.883	267.916	4882.18	4918.92	1.1574	4129.08	1292.79	1846.28	4.6357	5.6591	-1.9972	-0.5864	8.3044
Traes_7AS_2BB950094				Y			Thioredoxin superfamily protein; FUNCTIONS IN: protein disulfide oxidoreductase activity; INVOLVED IN: defense response to fungus, incompatible interaction	42.15	AT5G38900	BRADI1G15070	OS03G0598900	GRMZM2G074193, GRMZM2G045192	42.9026	81.1602	94.671	116.259	39.3173	77.4142	81.0348	86.5192	44.964	97.2274	91.913	158.956	37.2246	115.548	151.811	160.581	49.1126	105.932	77.1545	73.2263	52.4427	70.1678	84.4498		55.6148	101.24	98.6608	107.54	50.1822	90.4991	121.449	148.728	0.9115	1.0993	1.1119	0.8674	1.1059
Traes_7DL_E8066BF73	MEE62			Y			maternal effect embryo arrest 62 (MEE62); FUNCTIONS IN: protein serine/threonine kinase activity, protein kinase activity, ATP binding; INVOLVED IN: protein amino acid phosphorylation, transmembrane receptor protein tyrosine kinase signaling pathway, embryo development ending in seed dormancy	61.7	AT5G45800	BRADI1G40980	OS06G0544100	GRMZM2G046316	157.684	145.928	102.463	153.655	113.209	451.139	314.704	152.342	179.204	74.299	328.989	73.446	95.7412	177.509	192.158	82.3236	211.043	104.778	218.198	110.125	128.841	150.89	293.67		258.926	70.135	142.598	153.484	153.645	250.87	296.905	104.571	-0.1087	-1.2528	-0.9981	-1.8536	-0.5994
Traes_7DS_F1D8D32F7				Y			Thioredoxin superfamily protein; FUNCTIONS IN: protein disulfide oxidoreductase activity; INVOLVED IN: defense response to fungus, incompatible interaction	46.08	AT5G38900	BRADI1G15070	OS03G0598900	GRMZM2G074193, GRMZM2G045192	70.8014	148.367	237.869	534.461	70.2943	225.158	268.389	226.349	66.5557	135.812	218.827	680.792	54.7732	243.788	416.747	353.46	77.6113	134.608	125.454	340.248	79.8313	137.762	201.33		70.1371	131.361	147.278	423.86	66.4897	149.237	194.992	360.345	1.0634	1.0005	0.7945	0.9153	1.727
[truncated: 19 more columns]

## Sheet: JA pathway
JA pathway	Annotation + ortholog											Normalized Mean																																log2 fold change
												Sumai3								FL62R1								Stettler								Muchmore								Spikelets
												Spikelets				Rachis				Spikelets				Rachis				Spikelets				Rachis				Spikelets				Rachis				1dpi				2dpi
												Mock	1dpi	2dpi	3dpi	Mock	2dpi	3dpi	4dpi	Mock	1dpi	2dpi	3dpi	Mock	2dpi	3dpi	4dpi	Mock	1dpi	2dpi	3dpi	Mock	2dpi	3dpi	4dpi	Mock	1dpi	2dpi	3dpi	Mock	2dpi	3dpi	4dpi	SU	FL	ST	MM	SU	FL
IWGSC ID	gene name	jasmonic acid biosynthetic process	jasmonic acid metabolic process	jasmonic acid mediated signaling pathway	response to jasmonic acid	cellular response to jasmonic acid stimulus	Gene description	Arabidopsis thaliana gene stable ID	Brachypodium distachyon gene stable ID	Oryza sativa Japonica gene stable ID	Zea mays gene stable ID	SU_Sp_Mock	SU_Sp_1dpi	SU_Sp_2dpi	SU_Sp_3dpi	SU_Ra_Mock	SU_Ra_2dpi	SU_Ra_3dpi	SU_Ra_4dpi	FL_Sp_Mock	FL_Sp_1dpi	FL_Sp_2dpi	FL_Sp_3dpi	FL_Ra_Mock	FL_Ra_2dpi	FL_Ra_3dpi	FL_Ra_4dpi	ST_Sp_Mock	ST_Sp_1dpi	ST_Sp_2dpi	ST_Sp_3dpi	ST_Ra_Mock	ST_Ra_2dpi	ST_Ra_3dpi	ST_Ra_4dpi	MM_Sp_Mock	MM_Sp_1dpi	MM_Sp_2dpi	MM_Sp_3dpi	MM_Ra_Mock	MM_Ra_2dpi	MM_Ra_3dpi	MM_Ra_4dpi	SU_L_1d3D_vs_0dM	FL_L_1d3D_vs_0dM	ST_L_1d3D_vs_0dM	MM_L_1d3D_vs_0dM	SU_L_2d3D_vs_0dM	FL_L_2d3D_vs_0dM
Traes_2BL_196D874A7		Y	Y		Y		Serine hydrolase FSH (family), Alpha/Beta hydrolase fold (domain)	AT4G24380, AT5G65400	BRADI5G11840	OS04G0450100	GRMZM2G046900	131.201	135.655	406.719	735.55	133.168	789.621	331.572	237.044	127.23	101.016	488.938	376.192	110.854	667.384	714.564	489.992	141.864	79.4232	290.837	410.262	107.195	426.406	269.849		111.765	152.573	437.682	415.662	89.8522	560.421	336.432	435.271	0.0495	-0.3429	-0.8306	0.4471	1.624	1.9181
Traes_2AL_6CBE19B87	JAS1, JAZ10	Y	Y	Y	Y	Y	JASMONATE-ASSOCIATED 1, JASMONATE-ZIM-DOMAIN PROTEIN 10, JAZ10, TIFY DOMAIN PROTEIN 9, TIFY9	AT5G13220	BRADI5G08650	OS04G0395800	GRMZM2G145407	15.2668	417.586	3960.62	6723.11	1.8301	2528.95	445.802	102.035	8.4014	435.227	2800.19	5645.05	1.79673	2158.94	580.993	272.276	611.242	145.263	2388.02	6538.89	3.8256	3524.38	1026.18		253.334	149.42	3217.14	4961.74	3.00197	3990.62	688.472	717.215	4.6895	5.5861	-1.9714	-0.7236	7.8924	8.2584
Traes_2AS_FA7059723	MYB74	Y	Y	Y	Y	Y	myb domain protein 74; jasmonic acid biosynthetic process, abscisic acid-activated signaling pathway, jasmonic acid mediated signaling pathway, ethylene-activated signaling pathway, hyperosmotic salinity response	AT5G54230, AT4G21440, AT4G05100, AT5G54230, AT4G21440, AT4G05100	BRADI1G24887	OS07G0558100	GRMZM2G031323, GRMZM2G166337	2.59903	3.581	2.79443	24.6064	0	2.1955	1.6268	0.158967	0.5631	1.72637	1.63307	64.2478	0	2.12557	1.61833	1.8459	1.24847	1.39693	8.18183	18.7045	0	4.66503	1.7065		2.25213	0.404833	4.46703	79.5671	0	10.7735	0.816267	2.50487	0.4435	1.9479	0.2182	-2.0716	0.159	1.9059
Traes_2BL_E94651AAE	JAS1, JAZ10	Y	Y	Y	Y	Y	JASMONATE-ASSOCIATED 1, JASMONATE-ZIM-DOMAIN PROTEIN 10, JAZ10, TIFY DOMAIN PROTEIN 9, TIFY9	AT5G13220	BRADI5G08650	OS04G0395800	GRMZM2G145407	2.93087	33.9831	290.742	332.269	0.714533	322.804	23.5719	2.01007	1.02483	20.9172	269.776	265.489	0.1527	138.069	15.3716	3.2946	66.5302	11.6145	307.189	313.924	1.05413	453.258	73.3717		29.151	8.753	345.23	144.89	0.545967	542.289	39.8094	10.8474	3.3935	3.874	-2.4138	-1.6305	6.4304	7.5093
Traes_2DL_7DD4A39D4	JAS1, JAZ10	Y	Y	Y	Y	Y	JASMONATE-ASSOCIATED 1, JASMONATE-ZIM-DOMAIN PROTEIN 10, JAZ10, TIFY DOMAIN PROTEIN 9, TIFY9	AT5G13220	BRADI5G08650	OS04G0395800	GRMZM2G145407	20.6081	542.794	4348.62	6828.78	2.3914	3777.99	802.061	211.49	12.4922	565.729	3195.9	5736.89	4.21243	3077.68	1187.69	576.223	639.189	218.271	2500.8	7225.67	11.0618	4142.38	1640.01		277.491	238.99	3204.29	5303.62	3.40853	4995.16	1195.8	1446.7	4.6548	5.5704	-1.4743	-0.2054	7.6237	8.0539
Traes_2DS_05A402868	EMB3119	Y	Y	Y	Y	Y	Ribose 5-phosphate isomerase, type A protein; FUNCTIONS IN: ribose-5-phosphate isomerase activity; INVOLVED IN: defense response to bacterium, reductive pentose-phosphate cycle;	AT3G04790	BRADI1G55740	OS07G0176900	GRMZM2G456086	59.8021	72.2599	16.8583	14.2424	75.8512	25.1357	45.1606	76.9338	40.5884	62.2934	22.236	26.3482	71.6667	31.1401	52.5694	50.3355	49.3379	65.1409	14.5885	11.6345	59.3571	16.3729	43.8669		45.9166	86.9488	15.893	25.4664	68.2181	18.0959	48.0327	37.2127	0.2802	0.5744	0.4113	0.9249	-1.8123	-0.8825
Traes_3DL_E6B71D302	TROL	Y	Y	Y	Y	Y	hydroxyproline-rich glycoprotein family protein, contains a rhodanese homology domain. Required for anchoring the FNR flavoenzyme to the thylakoid membranes and sustaining high efficiency photosynthetic linear electron flow	AT4G01050	BRADI3G09660	OS02G0257300	GRMZM2G095082	416.106	187.956	22.4315	14.9802	457.035	4.31567	34.3602	162.049	360.277	167.54	5.63733	22.9171	470.624	19.5087	24.2694	35.8914	396.952	264.173	31.4525	7.00943	545.92	27.9255	44.7335		319.672	350.799	23.4151	27.0204	413.999	41.9868	49.6893	15.2963	-1.1177	-1.0766	-0.5759	0.1329	-4.0692	-5.7647
Traes_6AL_1DAFF2711	4-HYDROXY-3-METHYLBUT-2-ENYL DIPHOSPHATE SYNTHASE, CHLOROPLAST BIOGENESIS 4, CLB4, CONSTITUTIVE SUBTILISIN 3, CSB3, GCPE, HDS, ISPG	Y	Y	Y	Y	Y	Encodes a chloroplast-localized hydroxy-2-methyl-2-(E)-butenyl 4-diphosphate (HMBPP) synthase (HDS), catalyzes the formation of HMBPP from 2-C-methyl-D-erythrytol 2,4-cyclodiphosphate (MEcPP). The HDS enzyme controls the penultimate steps of the biosynthesis of IPP and dimethylallyl diphosphate (DMAPP) via the MEP pathway and may serve as a metabolic control point for SA-mediated disease resistan…	AT5G60600	BRADI3G48080	OS02G0603800	GRMZM2G137409	2490.22	5574.15	7823.24	4885.77	1062.91	9000.09	6744.08	4340.33	1657.04	2301.94	2936.44	2257.79	859.153	5365.81	1789.47	2518.42	1825.76	2812.78	3998.64	5014.86	1101.95	8020.66	3077.78		1685.79	2922.28	6010.35	4329.76	937.115	8008.71	4229.45	1968.53	1.155	0.4725	0.6209	0.7923	1.6406	0.8226
Traes_6BS_83D68B5AE1	EMB3119	Y	Y	Y	Y	Y	Ribose 5-phosphate isomerase, type A protein; FUNCTIONS IN: ribose-5-phosphate isomerase activity; INVOLVED IN: defense response to bacterium, reductive pentose-phosphate cycle;	AT3G04790	BRADI1G55740	OS07G0176900	GRMZM2G456086	76.6681	358.574	150.306	195.591	77.5204	142.877	220.336	196.483	48.5924	88.6588	60.5867	50.0825	39.162	145.035	84.2057	77.9424	112.195	417.233	90.112	166.462	69.7371	118.274	298.643		75.3388	85.4517	84.3951	85.2401	38.9947	99.2788	82.0133	81.9212	2.1984	0.9036	1.8517	0.186	0.9478	0.3746
Traes_7AL_4835DC1DE	OPR3	Y	Y	Y	Y	Y	oxophytodienoate-reductase 3; Encodes a 12-oxophytodienoate reductase that is required for jasmonate biosynthesis.	AT2G06050	BRADI3G37650	OS08G0459600	GRMZM2G082087, GRMZM2G148281	368.915	564.571	762.612	845.863	378.61	1539.72	673.91	388.318	302.701	375.774	546.946	490.168	252.65	854.604	531.783	430.038	244.551	350.948	545.514	451.699	254.929	1009.86	475.717		376.34	438.267	624.866	576.34	319.821	1338.2	675.706	605.758	0.6141	0.3214	0.5203	0.2186	1.046	0.8556
Traes_7AL_B6F334692		Y	Y	Y	Y	Y	alpha/beta-Hydrolases superfamily protein [Source:Projected from Arabidopsis thaliana (AT3G19970) TAIR;Acc:AT3G19970]	AT3G19970	BRADI1G29457	OS06G0730300		137.752	179.785	1739.35	970.299	75.7782	923.17	166.447	61.8165	138.597	301.279	1455.6	1763.8	105.822	781.084	295.951	221.22	434.099	162.086	1241.06	2007.06	134.73	1427.32	337.538		295.314	223.21	1694.62	1515.3	107.163	1766.16	270.771	371.835	0.3784	1.0955	-1.4011	-0.3969	3.6141	3.3429
Traes_7BL_AF173EC17		Y	Y	Y	Y	Y	alpha/beta-Hydrolases superfamily protein [Source:Projected from Arabidopsis thaliana (AT3G19970) TAIR;Acc:AT3G19970]	AT3G19970	BRADI1G29457	OS06G0730300		42.0111	212.355	1824.55	2219.61	46.1314	1348.49	384.527	80.6643	36.24	43.3183	143.63	277.905	26.1823	432.453	42.8359	44.4187	40.8382	25.862	122.685	327.897	13.1459	209.261	68.6697		17.8479	29.6835	189.705	246.07	11.2131	245.528	61.7362	82.6277	2.2803	0.2927	-0.6494	0.7226	5.3136	1.9936
Traes_7DL_61B099A91	OPR3	Y	Y	Y	Y	Y	oxophytodienoate-reductase 3; Encodes a 12-oxophytodienoate reductase that is required for jasmonate biosynthesis.	AT2G06050	BRADI3G37650	OS08G0459600	GRMZM2G082087, GRMZM2G148281	469.415	570.122	712.682	859.469	446.935	1972.07	966.904	518.311	425.525	293.718	563.709	424.939	299.213	898.529	827.658	573.029	336.856	384.351	578.462	386.548	306.717	1182.88	674.392		550.429	423.052	642.435	477.043	381.705	1453.69	673.451	1003.1	0.2804	-0.5248	0.1904	-0.3788	0.6027	0.4071
Traes_7DL_B2EB69EC9		Y	Y	Y	Y	Y	alpha/beta-Hydrolases superfamily protein [Source:Projected from Arabidopsis thaliana (AT3G19970) TAIR;Acc:AT3G19970]	AT3G19970	BRADI1G29457	OS06G0730300		269.953	556.975	5956.74	4377.79	187.025	3877.52	709.048	184.543	219.724	638.244	4173.74	4866.42	181.331	2657.81	816.256	616.465	859.506	331.308	3117.19	5596.1	220.106	4469.02	1009.52		454.682	343.807	4544.67	3949.34	201.355	5424.4	877.417	1163.57	1.0383	1.5301	-1.3532	-0.3952	4.4381	4.2259
Traes_2AS_4133C82FB	GILP			Y	Y	Y	Encodes a plasma membrane localized LITAF domain protein that interacts with LSD1 and acts as a negative regulation of hypersensitive cell death	AT5G13190	BRADI3G44320	OS02G0515600	GRMZM2G010235	38.0502	92.7876	144.37	305.208	50.3866	177.002	182.521	96.0564	43.9014	154.731	126.752	284.085	58.1855	167.123	466.067	222.638	41.9786	70.4865	62.5166	104.395	38.259	78.542	91.2597		32.4873	87.51	72.1166	180.792	37.5486	101.19	78.1579	191.063	1.2696	1.8044	0.7538	1.4274	1.891	1.5263
Traes_2BS_BDF775B04	BRI1 like			Y	Y	Y	Leucine-rich repeat protein kinase family protein [Source:Projected from Arabidopsis thaliana (AT1G74360) TAIR;Acc:AT1G74360]	AT1G74360	BRADI1G22650	OS07G0597200	GRMZM2G356076	157.547	1132.63	5966.08	8906.89	33.9961	10242.1	2115.96	676.622	142.949	1072.4	5048.06	5066.83	22.7422	5316.27	1966.41	1373.57	863.912	658.166	4640.03	9940.09	41.9414	12760.6	2243.4		500.744	596.333	4762.43	4214.72	32.5106	14115.1	2647.1	2714.39	2.8205	2.892	-0.384	0.2479	5.1952	5.1156
Traes_2DL_F2D3DED15	DMR6, DOWNY MILDEW RESISTANT 6			Y	Y	Y	2-oxoglutarate (2OG) and Fe(II)-dependent oxygenase superfamily protein [Source:Projected from Arabidopsis thaliana (AT5G24530) TAIR;Acc:AT5G24530]	AT5G24530	BRADI5G19240	OS04G0581000	GRMZM2G099467, GRMZM2G475380	100.819	290.848	926.303	1098.62	127.972	1681.94	1517.64	1312.16	61.1509	177.804	1154.57	961.438	59.4293	1100.94	1433.87	1086.1	507.779	315.85	1531.91	1069.54	89.1647	1010.77	1266.04		456.061	160.227	2039.11	1726.66	115.042	1354.94	1522.13	1696.18	1.5163	1.5536	-0.6754	-1.4988	3.1729	4.2386
Traes_2DS_FD31C0778	GILP			Y	Y	Y	Encodes a plasma membrane localized LITAF domain protein that interacts with LSD1 and acts as a negative regulation of hypersensitive cell death	AT5G13190	BRADI3G44320	OS02G0515600	GRMZM2G010235	201.133	420.951	464.994	738.617	188.834	823.378	473.938	313.315	179.086	318.4	452.601	707.391	160.094	430.619	649.995	350.225	237.678	186.613	365.239	496.767	120.458	444.554	196.981		216.235	200.819	392.348	482.8	133.263	569.184	174.126	357.798	1.0625	0.8368	-0.346	-0.103	1.2032	1.3397
Traes_7DL_0442F5433	BRI1 like			Y	Y	Y	Leucine-rich repeat protein kinase family protein [Source:Projected from Arabidopsis thaliana (AT1G74360) TAIR;Acc:AT1G74360]	AT1G74360	BRADI1G22650	OS03G0400800	GRMZM2G061527	42.5536	118.703	247.753	180.114	17.1504	100.999	26.2119	35.584	58.8324	157.723	113.061	291.293	7.12783	63.9165	20.8242	22.7125	60.9339	146.143	124.058	315.878	21.357	210.409	26.202		74.2266	220.729	170.112	251.79	13.3661	296.254	71.9845	51.0159	1.4621	1.3892	1.253	1.556	2.4999	0.916
Traes_1AL_05D852847	FAMA			Y	Y	Y	Encodes a basic helix-loop-helix transcription factor whose activity is required to promote differentiation of stomatal guard cells and to halt proliferative divisions in their immediate precursors	AT3G24140	BRADI2G22810	OS05G0586300	GRMZM2G162450	30.9266	14.8491	11.4342	9.76897	1.9425	1.67347	0	1.4499	28.3888	9.55903	12.1537	9.18753	2.14893	1.80083	2.20257	1.60637	13.6719	2.23363	7.67707	6.01673	0	1.29797	0.6752		17.994	6.15113	8.8884	15.8558	2.89973	1.9922	1.1419	2.14453	-1.066	-1.5331	-2.5625	-1.5159	-1.4436	-1.1564
Traes_1AL_A3A29B974	AMT2,			Y	Y	Y	ammonium transporter 2 [Source:Projected from Arabidopsis thaliana (AT2G38290) TAIR;Acc:AT2G38290]	AT2G38290	BRADI2G22670	OS05G0468700	GRMZM2G080045	84.3609	625.427	1911.22	3490.59	37.9054	3485.93	1926.61	770.833	75.9372	623.077	2823.49	5216.01	40.0534	2364.31	2478.51	1139.02	613.158	394.68	2393.7	5201.38	52.9026	3813.49	1942.44		358.931	274.739	2631.16	3731.71	43.223	5110.34	2030.34	2084.13	2.8449	2.9864	-0.6213	-0.3753	4.4318	5.1416
Traes_1AS_F3EAEC435	WRKY33			Y	Y	Y	Member of the plant WRKY transcription factor family	AT2G38470	BRADI2G00280	OS05G0343400	GRMZM2G449681, GRMZM2G012724	857.357	2446.48	8196.58	4627.06	208.427	10385.7	2142.14	880.433	665.294	1725.07	6130.7	3904.41	140.242	5586.43	2200.85	1031.8	2267.08	1256.38	8048.81	6574.84	186.995	15862.1	3036.35		1569.99	1133.36	9597.75	3645.29	214.08	18182.3	3226.04	1953.31	1.5057	1.3671	-0.8441	-0.4659	3.2419	3.1872
Traes_1DL_D550418641	WRKY51			Y	Y	Y	member of WRKY Transcription Factor; Group II-c. Involved in jasmonic acid inducible defense responses	AT5G64810	BRADI2G18530	OS05G0537100	GRMZM2G137802, GRMZM5G863420	20.3148	114.853	43.8312	40.6451	82.1261	253.192	79.1316	90.6232	17.3711	105.212	65.674	13.7024	54.7841	130.333	71.3919	34.1454	30.2925	84.3536	74.5086	48.2984	63.297	266.529	134.148		28.6251	86.8159	45.3024	65.8702	84.7443	364.787	148.444	47.7762	2.5055	2.5485	1.4734	1.5929	1.099	1.8947
Traes_1DL_EF4406137	NINJA			Y	Y	Y	novel interactor of JAZ [Source:Projected from Arabidopsis thaliana (AT4G28910) TAIR;Acc:AT4G28910]	AT4G28910	BRADI2G11790	OS05G0558800	GRMZM2G085476, GRMZM2G043764	131.268	253.904	293.352	501.525	146.605	374.894	313.838	217.597	118.854	255.828	197.133	532.902	130.679	300.677	299.055	247.03	144.678	209.491	166.373	412.604	137.617	297.341	251.014		148.307	194.362	167.814	337.475	145.512	257.061	207.681	225.573	0.946	1.0886	0.5343	0.3945	1.1399	0.726
Traes_2AL_5EFEADFB6	RPS2			Y	Y	Y	Encodes a plasma membrane protein with leucine-rich repeat, leucine zipper, and P loop domains that confers resistance to Pseudomonas syringae infection by interacting with the avirulence gene avrRpt2	AT4G26090	BRADI5G15560	OS04G0514600	GRMZM2G032602	57.2646	583.528	4179.8	7453.99	20.2532	2387.55	3281.65	1217.01	35.8276	964.646	2106.79	5967.67	31.8654	2817.41	4923	2508.36	500.939	540.02	1928.73	7601.02	21.5852	2331.68	1986.2		246.29	611.389	2608.4	3872.85	21.9654	2490.31	2370.71	3954.06	3.2976	4.6877	0.1066	1.295	6.0959	5.8045
Traes_2AS_453A4515C	VIK			Y	Y	Y	Encodes a protein with similarity to members of the C1 subgroup of MAP kinase kinase kinases. Interacts physically with the receptor kinase BRL2/VH1 and appears to be involved in auxin and brassinosteriod signaling	AT1G14000	BRADI1G20390	OS07G0632800	GRMZM2G159034	76.7779	105.575	166.13	244.704	80.8237	125.718	119.035	94.0522	72.2393	106.474	119.446	295.997	84.6315	100.023	117.916	90.1491	101.939	85.4988	107.408	221.792	63.4739	68.3938	74.6789		88.2427	89.0702	150.23	235.698	61.6324	112.196	77.0085	104.386	0.4471	0.5598	-0.2521	0.0143	1.099	0.7278
Traes_2BL_C834427B5	CNX1			Y	Y	Y	Involved in molybdenum cofactor (Moco) biosynthesis, inserting Mo into Molybdopterin. sir loss-of-function mutants are resistant to sirtinol, a modulator of auxin signaling	AT5G20990	BRADI5G24930	OS04G0661600	GRMZM2G067176	369.569	235.889	747.563	464.379	218.26	447.895	327.912	294.58	454.246	590.125	987.578	1262.03	240.26	623.216	922.716	1214.78	443.021	446.944	619.275	699.79	291.517	484.978	383.638		534.273	449.983	1086.53	897.085	360.475	670.437	530.179	938.295	-0.6422	0.3703	0.0124	-0.2472	1.0094	1.1064
Traes_3AL_AB2BAE660	WRKY77			Y	Y	Y	DNA-binding WRKY (domain)			OS01G0584900		54.9014	158.494	182.533	135.406	19.5196	111.541	34.4343	39.1419	62.9001	138.012	109.888	72.7767	26.4605	54.3069	36.7266	17.0544	75.785	81.8219	125.132	172.929	12.144	316.263	27.747		55.0959	75.196	158.095	75.9493	19.5219	349.049	29.497	22.6335	1.5241	1.1177	0.1111	0.4566	1.7259	0.7838
Traes_3AL_B8ED39820	SBPASE			Y	Y	Y	Encodes the chloroplast enzyme sedoheptulose-1,7-bisphosphatase (SBPase), involved in the carbon reduction of the Calvin cycle	AT3G55800	BRADI2G55150	OS04G0234600	GRMZM6G741210	922.949	443.925	73.8215	13.1697	591.312	9.82343	5.75777	114.159	800.644	414.762	28.241	67.5204	608.649	9.152	24.6929	32.6691	541.454	610.351	81.3651	16.835	604.608	16.5403	10.5256		534.004	787.207	74.6186	69.6245	530.618	29.265	42.5898	14.4094	-1.0173	-0.9234	0.1691	0.5532	-3.4988	-4.6713
Traes_3AS_4405E0087	PHT4;1			Y	Y	Y	phosphate transporter 4;1 [Source:Projected from Arabidopsis thaliana (AT2G29650) TAIR;Acc:AT2G29650]	AT2G29650	BRADI2G10810	OS01G0279700	GRMZM2G092793	138.462	93.3048	59.9425	71.14	79.7068	12.9886	44.8924	109.046	139.113	70.2257	75.4209	117.461	67.5115	12.2685	46.2646	47.6887	163.365	88.0038	48.5073	26.8541	98.4254	6.14157	33.4247		147.917	112.966	74.1073	98.3901	69.0187	15.8617	56.4608	37.3013	-0.5652	-0.9737	-0.886	-0.3799	-1.176	-0.8687
Traes_3AS_F35CF9E65	SAR DEFICIENT 1, SARD1			Y	Y	Y	Encodes SAR Deficient 1 (SARD1), a key regulator for ICS1 (Isochorismate Synthase 1) induction and salicylic acid (SA) synthesis.	AT1G73805	BRADI2G02310	OS01G0134700	GRMZM2G126749, GRMZM2G022972	24.288	105.97	86.1292	310.192	11.8371	95.3207	31.5658	10.4706	27.6685	152.161	83.0302	308.725	14.0902	55.6821	33.8177	14.7506	32.6638	71.1772	117.584	505.272	5.9833	115.962	26.0052		39.309	61.6069	139.887	227.828	11.019	144.732	33.6369	17.1905	2.0701	2.4184	1.1086	0.6538	1.7832	1.5545
Traes_4AL_52A7262C9	PAD4			Y	Y	Y	PHYTOALEXIN DEFICIENT 4; Encodes a lipase-like gene that is important for salicylic acid signaling and function in resistance (R) gene-mediated and basal plant disease resistance. PAD4 can interact directly with EDS1, another disease resistance signaling protein.	AT3G52430	BRADI4G23367	OS11G0195500	GRMZM2G014071, GRMZM2G152739	366.141	1136.89	2326.45	2883.06	459.49	4041.46	973.032	667.57	302.578	1181.57	1767.27	2279.6	466.878	2742.25	1228.98	1040.97	763.727	744.679	2171.75	2926.54	244.504	5246.07	1342.13		575.86	758.857	2578.11	2320.96	279.341	6096.84	1457.67	1288	1.6291	1.9619	-0.0358	0.3953	2.6576	2.5405
Traes_4AL_F3BA3F9FB	GLTP			Y	Y	Y	Glycolipid transfer protein (GLTP) family protein [Source:Projected from Arabidopsis thaliana (AT4G39670) TAIR;Acc:AT4G39670]	AT4G39670	BRADI1G11280	OS03G0710700	GRMZM2G011098, GRMZM2G347983, GRMZM2G100650	42.4011	83.4894	542.686	1149.91	21.7933	387.195	236.079	85.3961	42.8907	86.0213	420.385	1397.23	26.9316	372.443	378.299	180.992	73.1308	45.2502	279.383	1433.42	17.0604	291.693	187.878		58.4554	46.4234	371.875	1015.32	23.1681	333.92	171.369	266.469	0.9768	1.0372	-0.6849	-0.3272	3.6647	3.3109
Traes_4AS_5015DF7A2	MPK3			Y	Y	Y	mitogen-activated protein kinase 3 [Source:Projected from Arabidopsis thaliana (AT3G45640) TAIR;Acc:AT3G45640]	AT3G45640	BRADI1G65810	OS03G0285800	GRMZM2G017792, GRMZM2G053987	262.907	776.124	1579.27	1414.44	208.01	2448.16	721.711	332.305	244.762	700.539	1193.08	1231.73	191.133	1500.89	674.009	360.502	575.478	427.722	1593.99	1709.39	144.734	3293.73	698.59		361.596	424.366	1998.36	1131.55	148.401	3814.8	626.519	499.419	1.5569	1.5176	-0.4241	0.2303	2.579	2.2817
Traes_4AS_71B1DAAE4	PDE334			Y	Y	Y	ATPase, F0 complex, subunit B/B', bacterial/chloroplast; defense response to bacterium;	AT4G32260	BRADI3G56270	OS03G0278900	GRMZM5G825759	1221.26	630.957	82.0471	70.8493	1278.26	51.2105	88.58	243.397	1409.75	433.678	178.466	132.171	1151.92	54.7892	109.84	71.2607	943.936	608.463	232.654	54.3125	1004.55	68.5587	96.8095		1068.52	619.748	169.173	203.754	1119.77	153.703	178.187	40.0403	-0.9319	-1.6641	-0.6184	-0.7775	-3.7974	-2.9134
Traes_4BL_701A1200E	PATATIN-LIKE PROTEIN, PLP			Y	Y	Y	Patatin/Phospholipase A2-related (domain); Acyl transferase/acyl hydrolase/lysophospholipase (domain); lipid catabolic process, lipid metabolic process, hydrolase activity	AT4G29800, AT3G54950, AT2G39220	BRADI1G67810		GRMZM2G030223	9.32057	8.05057	11.806	54.5342	24.7869	109.663	54.599	13.7641	12.824	6.8293	37.538	46.8914	19.5074	69.9798	52.4621	19.893	14.2572	7.48323	17.7311	60.9138	19.0747	30.8681	89.8159		8.1155	6.88733	23.1221	37.9925	23.979	84.1908	55.3262	26.3338	-0.1925	-0.9415	-0.9157	-0.2133	0.3622	1.4805
Traes_4BL_7CFBDAD7B	PDE334			Y	Y	Y	ATPase, F0 complex, subunit B/B', bacterial/chloroplast; defense response to bacterium;	AT4G32260	BRADI3G56270	OS03G0278900	GRMZM5G825759	865.977	471.426	64.5537	49.4072	678.865	38.2791	60.5318	142.441	965.133	362.132	138.796	134.268	574.435	26.8274	72.7042	56.5121	638.529	404.474	163.607	31.861	547.091	33.1656	49.5995		675.829	493.992	112.627	148.319	593.639	72.1355	117.928	39.3435	-0.8589	-1.3845	-0.6434	-0.4475	-3.65	-2.7341
Traes_4BS_9EF72B0BA	GLTP			Y	Y	Y	Glycolipid transfer protein (GLTP) family protein [Source:Projected from Arabidopsis thaliana (AT4G39670) TAIR;Acc:AT4G39670]	AT4G39670	BRADI1G11280	OS03G0710700	GRMZM2G011098, GRMZM2G347983, GRMZM2G100650	8.3784	34.0489	155.853	917.678	4.81533	99.5702	104.375	36.4506	5.06927	40.9473	126.96	1145.71	8.8127	121.166	144.34	68.6252	20.279	15.9245	73.1085	735.574	3.6523	49.1286	59.4595		14.5061	25.6506	75.5114	560.667	5.5346	64.2629	42.4684	121.657	1.9751	2.9573	-0.3352	0.8237	4.152	4.5755
Traes_4BS_B65D6CC31	PAD4			Y	Y	Y	PHYTOALEXIN DEFICIENT 4; Encodes a lipase-like gene that is important for salicylic acid signaling and function in resistance (R) gene-mediated and basal plant disease resistance. PAD4 can interact directly with EDS1, another disease resistance signaling protein.	AT3G52430	BRADI4G23367	OS11G0195500	GRMZM2G014071, GRMZM2G152739	363.055	745.656	2318.97	2221.83	167.496	2293.71	357.459	297.519	294.525	820.904	1736.92	2333.04	180.431	1803.35	526.687	451.055	697.797	560.945	2236.96	3358.01	133.303	4402.06	790.916		502.04	554.879	3033.59	1942.1	145.074	4892.8	878.289	559.579	1.0337	1.4755	-0.3122	0.144	2.664	2.5515
Traes_4DL_15045954F	MPK3			Y	Y	Y	mitogen-activated protein kinase 3 [Source:Projected from Arabidopsis thaliana (AT3G45640) TAIR;Acc:AT3G45640]	AT3G45640	BRADI1G65810	OS03G0285800	GRMZM2G017792, GRMZM2G053987	179.737	727.337	1328.97	1627.54	174.094	2650.75	645.369	335.804	131.519	727.493	945.999	1622.76	195.283	1515.04	659.791	344.277	435.835	412.782	1272.77	1662.29	78.1568	2868.54	698.558		257.199	378.619	1356.93	1248.03	104.204	3457.04	622.27	420.769	2.008	2.4531	-0.0772	0.554	2.8728	2.8298
Traes_4DL_8507B1800	PDE334			Y	Y	Y	ATPase, F0 complex, subunit B/B', bacterial/chloroplast; defense response to bacterium;	AT4G32260	BRADI3G56270	OS03G0278900	GRMZM5G825759	997.064	405.415	111.144	75.3228	644.935	266.207	81.8562	84.8294	1109.97	291.69	239.782	157.55	532.873	73.8341	84.7977	42.5218	697.998	352.388	232.573	39.9237	556.271	61.1657	46.6528		800.033	365.472	210.011	141.225	666.855	108.609	122.164	20.2329	-1.2799	-1.9064	-0.9723	-1.1198	-3.1081	-2.1828
Traes_4DS_1724ED9FB	AGB1, ATAGB1, ELK4			Y	Y	Y	Encodes the heterotrimeric G-protein beta subunit and is involved in organ shape. A significant fraction of the protein is found in the ER	AT4G34460	BRADI1G12820	OS03G0669200	GRMZM2G045314	111.112	90.3182	59.7611	29.8482	111.158	68.2678	78.1382	88.7617	94.7631	66.6113	40.9974	17.5093	88.6697	52.6275	47.7342	62.398	57.3297	68.5224	51.9364	16.1978	88.5389	40.2812	45.1505		78.7898	84.1735	39.8915	19.4103	104.062	55.1879	78.7124	59.957	-0.2891	-0.506	0.2493	0.0888	-0.8737	-1.2251
Traes_4DS_51C30A490	PAD4			Y	Y	Y	PHYTOALEXIN DEFICIENT 4; Encodes a lipase-like gene that is important for salicylic acid signaling and function in resistance (R) gene-mediated and basal plant disease resistance. PAD4 can interact directly with EDS1, another disease resistance signaling protein.	AT3G52430	BRADI4G23367	OS11G0195500	GRMZM2G014071, GRMZM2G152739	402.896	1178.96	2415.75	2183.57	280.44	3274.02	700.002	514.75	331.079	1130.84	1749.16	1546.42	300.194	2084.44	782.903	701.277	794.424	760.77	2376.08	2212.03	182.334	4421.93	1096.85		600.378	794.855	2971.09	1790.27	214.751	4991.64	1194.48	840.112	1.5445	1.7715	-0.0617	0.403	2.5762	2.3982
Traes_4DS_5C2095EE7	RCA, RUBISCO ACTIVASE			Y	Y	Y	Rubisco activase, a nuclear-encoded chloroplast protein that consists of two isoforms arising from alternative splicing in most plants. Required for the light activation of rubisco. Involved in jasmonate-induced leaf senescence.	AT2G39730	BRADI4G09125	OS11G0707000	GRMZM2G162282, GRMZM2G162200	5474.94	4282.7	847.916	214.697	3518.38	107.595	149.325	1382.12	4395.22	3350.62	742.331	1048.14	3976.17	112.883	193.69	298.572	6532.35	4796.96	864.619	145.704	6005.99	68.2223	89.4972		4186.53	6453.2	702.023	1068.33	3731.59	159.955	538.215	127.645	-0.34	-0.3796	-0.4316	0.6127	-2.5784	-2.4855
Traes_4DS_AF2E3D847	GLTP			Y	Y	Y	Glycolipid transfer protein (GLTP) family protein [Source:Projected from Arabidopsis thaliana (AT4G39670) TAIR;Acc:AT4G39670]	AT4G39670	BRADI1G11280	OS03G0710700	GRMZM2G011098, GRMZM2G347983, GRMZM2G100650	29.1211	147.042	601.169	1537.73	7.58543	537.345	358.61	128.752	15.1671	112.536	512.054	1527.09	9.1219	465.801	408.373	196.972	69.6541	53.318	279.773	1192.97	3.62683	212.836	164.08		44.446	91.7567	384.94	1009.05	6.0788	315.552	246.962	322.75	2.3296	2.8392	-0.3781	1.0334	4.3491	5.0125
Traes_5BL_3D522D8D2	SAP12, STRESS-ASSOCIATED PROTEIN 12			Y	Y	Y	zinc finger (AN1-like) family protein [Source:Projected from Arabidopsis thaliana (AT3G28210) TAIR;Acc:AT3G28210]	AT3G28210	BRADI4G29530	OS09G0385700	GRMZM2G125775	8.08933	31.0524	303.507	1256.94	7.91883	721.119	775.622	204.85	5.05427	25.5237	712.274	616.416	6.02077	422.862	1093.19	356.476	84.43	18.6281	422.303	971.207	2.3741	432.963	309.625		58.9372	10.7715	528.579	616.992	5.19527	540.973	370.189	692.982	1.904	2.3228	-2.1012	-2.3368	5.1308	7.0694
Traes_5BL_991712706	RGLG3			Y	Y	Y	Copine (Calcium-dependent phospholipid-binding protein) family; Encodes a ubiquitin ligase that is an essential upstream modulator of JA signaling in response to various stimuli	AT5G63970		OS09G0565300	GRMZM2G048926	8.89463	7.86147	1.83103	5.21123	41.8346	10.3733	3.99527	14.8106	13.0147	4.27243	1.63307	6.16503	33.5689	5.3941	3.60633	1.64153	2.54873	3.66987	2.18417	5.24653	38.7073	6.1133	1.78243		6.94763	2.66613	1.3218	7.71607	37.154	4.80153	3.65603	1.4239	-0.1882	-1.4781	0.5501	-1.3455	-1.992	-2.7581
Traes_5BS_4D44AE9D6	CRB, CSP41B			Y	Y	Y	Encodes CHLOROPLAST RNA BINDING (CRB), a putative RNA-binding protein. CRB is important for the proper functioning of the chloroplast. Mutations in CRB also affects the circadian system, altering the expression of both oscillator and output genes	AT1G09340	BRADI4G08030	OS12G0420200	GRMZM2G080546, GRMZM2G165655	1812.03	973.07	185.659	47.4819	741.241	14.2075	36.5854	319.789	1441.97	1031.29	90.7877	233.076	918.246	19.6773	82.279	94.1568	1744.26	1437.79	229.557	72.1849	1285.44	53.4814	46.9027		1293.83	1937.81	178.179	213.154	784.65	76.253	98.3854	38.5889	-0.876	-0.4742	-0.2715	0.5731	-3.2038	-3.9043
Traes_5DL_309650024	AMT2,			Y	Y	Y	ammonium transporter 2 [Source:Projected from Arabidopsis thaliana (AT2G38290) TAIR;Acc:AT2G38290]	AT2G38290	BRADI1G02420	OS03G0838400	GRMZM2G338809	16.4522	52.9314	128.612	374.088	2.87287	151.312	46.3802	42.5022	11.2134	33.889	223.485	435.375	2.63103	101.846	80.0483	88.8548	56.2526	30.7456	225.132	614.484	2.7057	312.776	48.6812		31.8037	22.8418	317.902	416.211	3.99347	385.977	65.2365	150.86	1.6571	1.4979	-0.8498	-0.4607	2.9252	4.1899
Traes_5DL_30E4778E1	SAP12, STRESS-ASSOCIATED PROTEIN 12			Y	Y	Y	zinc finger (AN1-like) family protein [Source:Projected from Arabidopsis thaliana (AT3G28210) TAIR;Acc:AT3G28210]	AT3G28210	BRADI4G29530	OS09G0385700	GRMZM2G125775	3.81203	21.3092	231.912	1129.4	7.41243	585.91	600.509	177.152	7.6892	13.245	609.042	546.548	8.23697	288.788	967.823	274.173	101.73	8.42623	330.153	745.591	4.65063	249.494	237.855		65.2924	4.56803	412.192	488.559	4.41803	323.995	262.744	497.287	2.4276	0.6816	-3.4423	-3.6161	5.8104	6.0758
Traes_5DL_7681AF6A4				Y	Y	Y	alpha/beta-Hydrolases superfamily protein [Source:Projected from Arabidopsis thaliana (AT1G74640) TAIR;Acc:AT1G74640]	AT1G74640	BRADI4G30210	OS09G0413700	GRMZM2G001750	123.382	131.093	33.2419	36.6288	164.265	49.8299	72.5154	120.441	128.763	175.443	66.4673	51.2206	152.872	47.3969	69.4176	94.5283	122.753	174.945	54.0287	35.6119	139.463	32.9581	60.7845		161.64	189.601	45.043	66.1198	143.285	36.5771	78.821	70.5715	0.0887	0.4389	0.511	0.2317	-1.8586	-0.9411
Traes_6AL_6E13BE581	PDE332			Y	Y	Y	ATP SYNTHASE DELTA-SUBUNIT GENE, ATPD, PDE332, PIGMENT DEFECTIVE 332; Encodes the chloroplast ATPase delta-subunit.	AT4G09650	BRADI3G59130	OS02G0750100	GRMZM2G025171	143.094	124.651	9.45657	9.48563	84.3627	7.30327	15.9922	44.7328	121.942	142.125	17.6978	39.8434	89.6027	10.0278	33.4571	26.4063	126.72	147.774	11.2931	3.1861	70.1521	1.16483	19.6163		118.256	246.365	13.896	57.8406	64.6366	2.54367	37.3516	10.3071	-0.1949	0.2197	0.2223	1.056	-3.7694	-2.6837
Traes_6AL_7C6EE2D46	PHOSPHORIBULOKINASE, PRK			Y	Y	Y	phosphoribulokinase (PRK); FUNCTIONS IN: protein binding, phosphoribulokinase activity, ATP binding; INVOLVED IN: response to cold, defense response to bacterium, biosynthetic process, peptidyl-cysteine S-nitrosylation	AT1G32060	BRADI3G52400	OS02G0698000	GRMZM2G026024, GRMZM2G162529	1125.16	1032.74	99.5911	41.4908	928.039	23.9486	41.8027	411.242	1010.24	794.005	64.1975	212.027	955.75	46.2493	70.0907	98.2321	716.279	1261.28	87.6636	25.7561	1061.15	17.4928	34.061		670.248	1762.15	97.5742	212.35	702.661	24.0653	136.568	39.0313	-0.1173	-0.3308	0.7967	1.372	-3.3042	-3.7684
Traes_6BL_4660848A8	PHOSPHORIBULOKINASE, PRK			Y	Y	Y	phosphoribulokinase (PRK); FUNCTIONS IN: protein binding, phosphoribulokinase activity, ATP binding; INVOLVED IN: response to cold, defense response to bacterium, biosynthetic process, peptidyl-cysteine S-nitrosylation	AT1G32060	BRADI3G52400	OS02G0698000	GRMZM2G026024, GRMZM2G162529	887.472	846.696	100.56	43.5004	786.495	17.0721	31.3191	379.479	829.819	701.201	47.2653	213.486	826.848	40.041	59.4996	106.004	589.285	1128.24	64.0573	29.3121	1009.22	13.9728	31.5118		524.791	1657.97	65.6553	213.422	631.596	20.951	115.267	37.1957	-0.0648	-0.2324	0.9087	1.6307	-2.992	-3.9383
Traes_6BS_314E8D2B2	SAR DEFICIENT 1, SARD1			Y	Y	Y	Encodes SAR Deficient 1 (SARD1), a key regulator for ICS1 (Isochorismate Synthase 1) induction and salicylic acid (SA) synthesis.	AT1G73805	BRADI3G21806	OS08G0360300	GRMZM2G466563	1.02077	5.6741	5.9861	3.4008	0.955267	3.41443	0.833567	0	1.23183	80.9503	10.0348	17.3407	0.191733	2.51213	16.4729	2.2401	0.415967	2.87577	2.5838	1.27443	0	2.57043	0.346867		1.69033	19.5445	9.33847	5.06087	1.49673	4.2409	4.08793	3.3675	2.1588	5.6034	2.5064	3.2495	2.2258	2.5394
Traes_6DL_A19C3ABDA	PDE332			Y	Y	Y	ATP SYNTHASE DELTA-SUBUNIT GENE, ATPD, PDE332, PIGMENT DEFECTIVE 332; Encodes the chloroplast ATPase delta-subunit.	AT4G09650	BRADI3G59130	OS02G0750100	GRMZM2G025171	1234.43	875.199	84.4331	71.9926	894.888	61.4409	150.667	355	1183.21	716.605	146.145	162.14	811.357	62.0126	144.905	157.775	891.32	933.575	146.13	31.1053	618.015	29.8951	102.905		981.048	1261.75	219.175	214.966	694.932	42.9572	238.974	68.3176	-0.4877	-0.707	0.0655	0.3611	-3.7898	-2.943
Traes_7AL_25850F96F	BZIP60			Y	Y	Y	bZIP60 consists of a bZIP DNA binding domain followed by a putative transmembrane domain. bZIP60 mRNA is upregulated by the addition of ER stress inducers, tunicamycin (inhibitor of N-linked glycosylation), DTT (inhibitor of disulfide bond formation) and azetin-2-carboxylate (proline analog perturbing protein structure).	AT1G42990	BRADI1G35790	OS06G0622700	GRMZM2G025812	113.34	356.959	402.167	766.701	107.051	403.67	462.476	478.603	97.6202	307.784	364.696	747.895	98.8669	374.591	536.387	473.615	139.729	232.322	304.373	498.625	105.258	431.311	287.536		142.348	189.688	281.613	468.7	119.916	502.823	292.675	538.789	1.6509	1.7028	0.7329	0.4222	1.8136	1.946
Traes_7AL_AF1AA9D9E	RGLG4			Y	Y	Y	Ca(2)-dependent phospholipid-binding protein (Copine) family; RING DOMAIN LIGASE 4, Encodes a ubiquitin ligase that is an essential upstream modulator of JA signaling in response to various stimuli.	AT1G79380	BRADI3G14420	OS08G0135400	GRMZM2G165638	19.6994	71.9854	124.254	64.6918	44.0318	156.426	55.3368	42.5647	10.8858	76.8101	90.2944	21.0547	25.014	83.0559	97.9853	40.8295	20.8232	20.2929	63.938	29.2845	20.7601	99.1659	32.7092		12.6307	22.9602	109.049	26.4432	34.8519	110.322	55.2253	42.6423	1.8431	2.7867	-0.0433	0.8644	2.6335	3.0045
Traes_7AL_ECB0591CC	ABA3			Y	Y	Y	molybdenum cofactor sulfurase (LOS5);Involved in the conversion of ABA-aldehyde to ABA, the last step of abscisic acid (ABA) biosynthesis. (ABA3)	AT1G16540	BRADI1G32350	OS06G0670000	GRMZM2G048092, GRMZM6G699895, GRMZM2G061821	331.57	395.272	2942.77	3659.67	180.983	2043.57	1347.88	1084.13	233.285	242.637	2125.71	3061.57	166.361	1823.23	2498.14	3523.86	486.488	213.201	1086.04	2583.38	142.966	1101.95	748.619		334.278	252.335	2347.45	2844.3	147.151	1294.39	1098.95	3027.46	0.2513	0.0666	-1.1802	-0.3998	3.1335	3.1833
Traes_7AS_23AB290BB	CYP38			Y	Y	Y	cyclophilin 38; Encodes a chloroplast cyclophilin functioning in the assembly and maintenance of photosystem II (PSII) supercomplexes.	AT3G01480	BRADI3G34940	OS08G0382400	GRMZM2G015967	141.794	66.9629	28.2725	6.82263	84.5293	5.7788	19.4182	41.2225	128.069	63.4845	13.253	19.5895	88.3729	11.0638	17.6086	22.9902	136.908	95.1835	13.5098	1.27443	92.2656	3.1573	24.7543		131.512	127.577	21.4938	14.3495	78.134	9.68707	33.0066	12.4723	-1.066	-1.0155	-0.5238	-0.0421	-2.25	-3.23
Traes_7BL_128D16CA8	RGLG4			Y	Y	Y	Ca(2)-dependent phospholipid-binding protein (Copine) family; RING DOMAIN LIGASE 4, Encodes a ubiquitin ligase that is an essential upstream modulator of JA signaling in response to various stimuli.	AT1G79380	BRADI3G14420	OS08G0135400	GRMZM2G165638	2.72277	5.8413	6.45937	1.81047	6.2687	9.3837	4.2304	5.7985	1.07553	7.29367	3.29107	4.75987	3.80837	9.3331	10.5032	3.68023	1.9141	1.92637	3.6091	0.637233	2.13507	3.84013	1.53003		1.36587	2.6507	8.94143	1.23197	2.90063	4.1058	5.11243	3.7901	1.0562	2.7746	0.0019	0.8405	1.1756	1.802
Traes_7BL_44D3E9E5B	CYP38			Y	Y	Y	cyclophilin 38; Encodes a chloroplast cyclophilin functioning in the assembly and maintenance of photosystem II (PSII) supercomplexes.	AT3G01480	BRADI3G34940	OS08G0382400	GRMZM2G015967	190.971	113.392	30.705	9.5699	118.002	4.2343	21.4493	50.7519	184.504	113.402	26.5399	16.2184	125.194	10.032	29.2799	27.3302	176.645	152.176	26.516	5.73497	136.451	8.28153	18.4299		154.519	183.898	34.6265	34.0341	126.749	9.68163	39.0638	15.397	-0.7407	-0.6999	-0.2128	0.2512	-2.5585	-2.7319
Traes_7BL_455C22003	ABA3			Y	Y	Y	molybdenum cofactor sulfurase (LOS5);Involved in the conversion of ABA-aldehyde to ABA, the last step of abscisic acid (ABA) biosynthesis. (ABA3)	AT1G16540	BRADI1G32350	OS06G0670000	GRMZM2G048092, GRMZM6G699895, GRMZM2G061821	141.91	134.26	908.589	1088.23	97.2218	556.964	284.078	200.131	109.647	109.671	376.573	604.142	92.3486	365.883	256.805	338.778	169.711	79.4996	400.235	608.279	98.7238	358.924	123.178		111.287	124.104	841.417	868.286	111.018	505.492	272.211	698.661	-0.08	0.0126	-1.083	0.1588	2.6613	1.7796
Traes_7BL_625F55A12	BZIP60			Y	Y	Y	bZIP60 consists of a bZIP DNA binding domain followed by a putative transmembrane domain. bZIP60 mRNA is upregulated by the addition of ER stress inducers, tunicamycin (inhibitor of N-linked glycosylation), DTT (inhibitor of disulfide bond formation) and azetin-2-carboxylate (proline analog perturbing protein structure).	AT1G42990	BRADI1G35790	OS06G0622700	GRMZM2G025812	65.1463	158.29	170.857	284.712	72.8953	191.217	218.483	193.732	66.1424	125.179	192.069	255.015	60.8374	137.541	227.771	190.838	73.1138	99.0918	147.303	185.328	65.4577	212.433	139.721		61.74	81.5798	144.21	181.296	62.4858	234.872	142.746	229.43	1.2708	1.0076	0.4476	0.4331	1.3705	1.6201
Traes_7BL_E2E7AA383	OCP3			Y	Y	Y	overexpressor of cationic peroxidase 3; Encodes a homeodomain transcription factor involved in mediating resistance to infection by necrotrophic pathogens dependent on perception of jasmonic acid through COI1	AT5G11270	BRADI1G36770, BRADI1G58817	OS06G0601000	GRMZM2G163641	96.1158	55.5595	9.1863	12.6874	72.0537	14.8309	27.3692	49.8509	97.4667	83.0166	26.5106	9.6069	73.3772	20.7835	13.3913	22.6302	72.5421	92.5939	33.3473	14.1676	60.2338	14.0122	33.6689		70.6751	111.226	20.9957	27.9034	65.2238	39.8555	24.8863	25.0801	-0.789	-0.2119	0.3517	0.6458	-3.5494	-1.8052
Traes_7DL_162505318	ABA3			Y	Y	Y	molybdenum cofactor sulfurase (LOS5);Involved in the conversion of ABA-aldehyde to ABA, the last step of abscisic acid (ABA) biosynthesis. (ABA3)	AT1G16540	BRADI1G32350	OS06G0670000	GRMZM2G048092, GRMZM6G699895, GRMZM2G061821	143.05	191.594	948.387	2171.01	60.1548	574.523	467.025	324.115	48.88	7.70197	36.1393	32.9547	28.9069	205.448	30.9314	40.1952	282.932	144.002	651.136	2229.48	67.8878	621.886	319.565		208.31	168.469	1412.16	1915.61	93.9754	736.778	471.77	1195.16	0.406	-2.534	-0.9655	-0.3015	2.6332	-0.4041
Traes_7DL_3CE000E38	BZIP60			Y	Y	Y	bZIP60 consists of a bZIP DNA binding domain followed by a putative transmembrane domain. bZIP60 mRNA is upregulated by the addition of ER stress inducers, tunicamycin (inhibitor of N-linked glycosylation), DTT (inhibitor of disulfide bond formation) and azetin-2-carboxylate (proline analog perturbing protein structure).	AT1G42990	BRADI1G35790	OS06G0622700	GRMZM2G025812	142.338	471.537	500.274	1081.69	167.022	575.535	655.084	645.588	127.005	350.463	434.613	1079.92	132.156	470.762	726.202	571.233	168.69	304.432	402.616	805.033	138.389	588.29	369.386		147.846	222.088	344.062	712.481	191.84	615.978	424.461	754.725	1.7244	1.5116	0.8502	0.5918	1.8034	1.8205
Traes_7DL_613F5240E	OCP3			Y	Y	Y	overexpressor of cationic peroxidase 3; Encodes a homeodomain transcription factor involved in mediating resistance to infection by necrotrophic pathogens dependent on perception of jasmonic acid through COI1	AT5G11270	BRADI1G36770, BRADI1G58817	OS06G0601000	GRMZM2G163641	431.102	215.022	97.0299	70.5592	270.646	57.5998	127.098	179.53	366.077	244.909	80.2543	40.1814	253.541	86.6647	72.1815	79.8176	227.439	243.108	110.498	48.0298	235.379	65.5819	118.426		324.528	300.078	96.8538	101.165	253.939	114.162	147.118	85.7295	-0.9992	-0.574	0.0944	-0.1123	-2.1388	-2.1693
Traes_7DS_85EA05C41	CYP38			Y	Y	Y	cyclophilin 38; Encodes a chloroplast cyclophilin functioning in the assembly and maintenance of photosystem II (PSII) supercomplexes.	AT3G01480	BRADI3G34940	OS08G0382400	GRMZM2G015967	156.937	120.63	21.9118	8.61203	115.361	4.3633	24.9524	58.121	143.618	101.004	19.2037	19.0395	108.779	14.8834	28.9046	24.4645	130.759	139.947	16.0547	6.3722	134.086	3.13177	39.0215		123.195	171.167	25.0275	21.4485	97.9383	10.79	45.2139	16.9038	-0.3735	-0.5035	0.0987	0.4737	-2.7467	-2.8242
Traes_1AL_A382ADCCC	JAR1		Y	Y		Y	Encodes a jasmonate-amido synthetase that is a member of the GH3 family of proteins. JAR1 catalyzes the formation of a biologically active jasmonyl-isoleucine (JA-Ile) conjugate. JA-Ile promotes the interaction between JAZ1 and COI1 in the jasmonate signaling pathway. JAR1 localizes to the cytoplasm and is also a phytochrome A signaling component. JAR1 is an auxin-induced gene.	AT2G46370	BRADI2G14830	OS05G0586200	GRMZM2G162413	105.879	139.494	154.721	331.999	64.4765	137.49	206.382	150.557	97.0506	154.835	191.769	456.375	59.892	150.424	249.319	343.667	92.3043	110.612	119.882	459.374	42.8898	67.8845	81.2657		92.2953	148.829	144.53	414.369	53.1833	62.8259	89.8269	154.733	0.3963	0.6747	0.2613	0.6852	0.5303	0.9807
Traes_2AS_B52F26066	Phospho-2-dehydro-3-deoxyheptonate aldolase	Y	Y		Y		3-deoxy-7-phosphoheptulonate synthase activity; chorismate biosynthesis	AT1G22410, AT4G33510, AT4G39980	BRADI3G38670	OS08G0484500	GRMZM2G000737	232.407	463.181	845.812	875.449	85.2632	4413.17	1767.95	375.212	163.163	371.39	1334.56	422.184	33.8775	1940.05	1205.25	672.858	378.252	348.492	1200.59	925.719	36.4562	1712.11	1453.68		191.09	312.712	928.188	413.306	42.114	2548.61	1743.43	561.5	0.9811	1.1754	-0.117	0.7078	1.8389	3.0037
Traes_6AL_34FD736F3	SUC3; SUT2	Y	Y		Y		encodes a sucrose transporter in sieve elements and a number of sink tissues and cell types. Gene expression is induced by wounding.	AT2G02860	BRADI3G56740	OS02G0827200	GRMZM2G145107	156.002	241.921	287.765	714.743	79.7385	262.443	284.062	222.004	106.634	110.531	143.642	305.397	50.8135	187.988	145.482	116.282	56.9387	46.2056	116.308	156.682	31.4512	95.5572	59.1772		69.3699	101.328	150.614	170.713	40.1649	124.716	97.305	150.03	0.6273	0.0875	-0.3044	0.5356	0.8748	0.4577
Traes_6BL_FAD2FD89C	SUC3; SUT2	Y	Y		Y		encodes a sucrose transporter in sieve elements and a number of sink tissues and cell types. Gene expression is induced by wounding.	AT2G02860	BRADI3G56740	OS02G0827200	GRMZM2G145107	71.8035	123.556	129.488	210.674	52.2575	122.371	110.225	101.846	49.2072	110.307	80.9497	209.818	40.0084	137.923	114.36	106.411	86.0364	107.214	113.728	240.643	45.1608	124.18	116.643		68.4039	120.129	157.782	147.047	40.3336	138.777	98.8788	150.458	0.7734	1.1441	0.3174	0.821	0.8148	0.69
Traes_6DL_C44F19089	SUC3; SUT2	Y	Y		Y		encodes a sucrose transporter in sieve elements and a number of sink tissues and cell types. Gene expression is induced by wounding.	AT2G02860	BRADI3G56740	OS02G0827200	GRMZM2G145107	87.119	100.317	121.401	227.839	42.0318	146.162	102.653	79.3765	69.9661	116.397	108.837	296.405	31.77	144.71	140.144	100.628	98.6649	119.693	139.505	331.573	49.9634	199.433	171.138		91.7248	96.8183	150.5	182.697	40.8338	180.994	90.6664	145.289	0.1976	0.7164	0.2765	0.0821	0.4804	0.6058
Traes_5AL_D6D568F0E			Y		Y		basic helix-loop-helix (bHLH) DNA-binding superfamily protein	AT5G62610	BRADI1G05037	OS03G0802900	GRMZM2G137358	115.23	70.3906	33.3459	25.8361	124.338	27.5495	39.329	61.9229	98.3207	70.9141	30.1855	12.2972	119.547	26.7204	30.2532	34.1122	108.766	55.6031	27.453	15.6053	106.719	11.3169	28.9166		115.552	80.8928	40.6619	36.7725	115.491	19.3411	41.4939	28.4892	-0.7075	-0.4633	-0.9638	-0.5049	-1.7143	-1.6589
Traes_5BL_660903797			Y		Y		basic helix-loop-helix (bHLH) DNA-binding superfamily protein	AT5G62610	BRADI1G05037	OS03G0802900	GRMZM2G137358	86.8567	62.5375	24.2993	20.3836	86.805	21.5586	40.6955	56.0816	89.9735	70.5993	25.368	20.4446	79.0089	21.9264	41.8155	32.1433	92.3136	49.6295	30.0077	8.81837	67.9896	14.8536	25.6584		80.636	75.9194	44.19	30.9638	76.1976	19.951	32.1174	33.2216	-0.4793	-0.3143	-0.8938	-0.0682	-1.7606	-1.7381
Traes_5DL_8D5DCE2BA			Y		Y		basic helix-loop-helix (bHLH) DNA-binding superfamily protein	AT5G62610	BRADI1G05037	OS03G0802900	GRMZM2G137358	72.1276	30.9205	13.8159	3.59987	64.799	8.54993	15.9447	25.7945	54.1683	25.7632	17.3436	7.13443	60.8563	6.70997	15.8084	19.2131	52.3524	25.4913	7.3843	4.97927	41.2673	3.4008	15.5495		62.1501	35.973	15.0836	16.2838	48.0723	8.44813	13.5307	11.4678	-1.2216	-1.0818	-1.0411	-0.7746	-2.2682	-1.5679
Traes_2AL_60D48367F	CSN8				Y		COP9 signalosome, subunit CSN8; Represses photomorphogenesis and induces skotomorphogenesis in the dark. A component of the COP9 signalosome complex.	AT4G14110	BRADI5G10090	OS04G0428900	GRMZM2G107588, GRMZM2G175549	50.5092	78.8644	18.6247	43.5004	84.9354	23.7731	57.643	95.9095	52.7011	71.5456	23.0195	29.7193	79.5042	31.1852	34.5183	46.0096	38.9113	62.1028	17.5116	28.1272	79.9482	9.0948	43.4904		50.0425	72.797	24.1058	46.103	78.3205	26.3559	42.102	43.4838	0.6496	0.4812	0.6708	0.5339	-1.5823	-1.0929
Traes_2BL_F042727C0	CSN8				Y		COP9 signalosome, subunit CSN8; Represses photomorphogenesis and induces skotomorphogenesis in the dark. A component of the COP9 signalosome complex.	AT4G14110	BRADI5G10090	OS04G0428900	GRMZM2G107588, GRMZM2G175549	180.763	162.053	63.7471	75.8547	294.641	76.0923	106.82	165.291	191.124	126.336	64.8818	60.9202	262.66	60.4669	85.9464	100.981	126.07	115.388	75.8975	32.4693	211.956	40.5538	77.3747		163.309	146.903	84.1092	60.2321	290.736	77.0818	87.5165	95.9925	-0.1527	-0.5955	-0.1292	-0.1567	-1.4819	-1.5247
Traes_2DL_C589F34EC	CSN8				Y		COP9 signalosome, subunit CSN8; Represses photomorphogenesis and induces skotomorphogenesis in the dark. A component of the COP9 signalosome complex.	AT4G14110	BRADI5G10090	OS04G0428900	GRMZM2G107588, GRMZM2G175549	113.22	108.542	46.5423	36.8067	154.135	33.5448	68.491	100.25	112.739	62.6931	35.8276	30.4437	123.315	30.6961	40.7046	55.2168	58.1898	67.7999	35.8027	14.3164	105.988	22.6159	44.2323		97.8112	83.5422	47.3754	36.056	161.999	37.1103	44.8631	51.4208	-0.0468	-0.8259	0.2189	-0.2329	-1.2513	-1.6268
Traes_7AL_6312C917B	CHIP				Y		carboxyl terminus of HSC70-interacting protein; Encodes AtCHIP, a new class of E3 ubiquitin ligases with three tetratricopeptide repeats and a U-box domain, structurally similar to the animal CHIP proteins. Plays an important role in plant cellular metabolism under temperature stress conditions. Functions as an E3 ubiquitin ligase of protein phosphatase 2A.	AT3G07370	BRADI3G13620	OS08G0113300	GRMZM2G104769	51.7836	53.2221	269.928	196.219	37.2139	173.257	91.2615	67.458	60.1424	52.4514	181.029	170.235	36.9919	105.739	131.648	88.5984	61.1431	41.5133	120.243	138.085	35.4987	96.2369	61.6177		66.4668	47.4271	174.675	163.207	49.8617	118.662	71.7073	119.427	0.033	-0.178	-0.5571	-0.495	2.3736	1.5849
Traes_1DS_BB9715188	GLB1	Y	Y				GLNB1 homolog; encodes a PII protein that may function as part of a signal transduction network involved in perceiving the status of carbon and organic nitrogen. Forms a protein complex with N-acetylglutamate kinase and regulates the kinase activity by relieving the feedback inhibition of the kinase by arginine. Regulates acetyl-CoA carboxylase activity.	AT4G01900		OS05G0133100		269.675	146.869	107.645	58.2278	243.389	157.137	148.464	152.73	265.404	145.495	158.43	54.1616	178.898	87.0684	115.134	95.6612	236.19	170.34	185.971	47.3636	162.68	171.286	116.951		310.966	162.413	234.036	75.3962	202.012	181.503	151.334	94.5722	-0.8719	-0.8675	-0.4716	-0.9266	-1.2791	-0.7423
Traes_2AL_FA3E7C60B	NPQ1	Y	Y				Violaxanthin deepoxidase involved in xanthophyll cycle. Two major consequences of the npq1 mutation are the absence of zeaxanthin formation in strong light and the partial inhibition of the quenching of singlet excited chlorophylls in the photosystem II light-harvesting complex	AT1G08550	BRADI5G07390	OS04G0379700	GRMZM2G027219	75.1189	52.6408	7.34807	3.4008	36.9555	2.47943	3.99527	17.7917	42.4006	19.9628	8.029	24.2787	45.206	2.7793	3.63307	12.0339	29.3019	37.0303	3.95473	4.22357	35.7571	2.0463	1.098		27.4421	62.3624	7.62703	12.5857	27.0544	0.3095	9.46497	3.61017	-0.4984	-1.032	0.342	1.1955	-3.1766	-2.2668
Traes_2AS_2980E0300	FAD6	Y	Y				Chloroplastic enzyme responsible for the synthesis of 16:2 and 18:2 fatty acids from galactolipids, sulpholipids and phosphatidylglycerol. Uses ferredoxin as electron donor. Gene mutation resulted in reduced level of unsaturated fatty acids leading to susceptibility to photoinhibition.	AT4G30950	BRADI3G36920	OS08G0440900	GRMZM2G078569	374.753	212.042	80.7247	56.2367	272.174	43.9369	83.2294	133.108	332.535	173.023	72.9998	68.9148	280.079	42.841	85.2014	93.7966	293.426	212.527	69.247	43.6285	276.956	28.0724	53.431		292.8	343.729	102.061	90.1943	245.026	51.6892	89.2307	83.0405	-0.8164	-0.9384	-0.4604	0.2314	-2.1775	-2.1789
Traes_2BL_5E868851D	NPQ1	Y	Y				Violaxanthin deepoxidase involved in xanthophyll cycle. Two major consequences of the npq1 mutation are the absence of zeaxanthin formation in strong light and the partial inhibition of the quenching of singlet excited chlorophylls in the photosystem II light-harvesting complex	AT1G08550	BRADI5G07390	OS04G0379700	GRMZM2G027219	119.517	84.0547	15.1553	5.68677	73.8558	3.88887	6.40407	44.015	85.0501	48.1661	15.331	26.9855	79.9315	6.15893	19.4626	28.9306	53.9026	39.5163	4.21553	1.27443	62.0184	0	2.8323		50.6288	102.364	8.17817	16.6805	37.7399	1.23807	17.583	10.7297	-0.4912	-0.7903	-0.4442	1.0165	-2.8497	-2.3569
Traes_2BS_3D89DF0AD	FAD6	Y	Y				Chloroplastic enzyme responsible for the synthesis of 16:2 and 18:2 fatty acids from galactolipids, sulpholipids and phosphatidylglycerol. Uses ferredoxin as electron donor. Gene mutation resulted in reduced level of unsaturated fatty acids leading to susceptibility to photoinhibition.	AT4G30950	BRADI3G36920	OS08G0440900	GRMZM2G078569	122.839	93.1188	23.9993	22.6133	103.991	11.4701	32.9728	76.2381	104.256	93.6359	25.9292	43.7811	96.788	21.0423	36.4508	36.1469	126.651	101.662	16.0274	14.6561	98.2017	7.27263	30.4702		90.9582	175.964	22.8975	50.2681	73.5098	15.1751	36.7071	32.2717	-0.396	-0.1645	-0.314	0.9619	-2.2873	-1.9921
Traes_2BS_FE25762EC	Patatin	Y	Y				phospholipases;galactolipases; Involved in basal jasmonic acid biosynthesis by releasing the precursor fatty acid from membrane lipids. Mutant plants were impacted in resistance to fungus B. cinerea.	AT1G61850	BRADI1G26060	OS07G0520900	GRMZM2G451672, GRMZM2G426556	298.343	231.742	156.513	106.009	231.782	174.57	279.854	300.425	270.275	228.736	162.183	50.0825	205.56	177.888	202.323	227.347	232.853	187.81	135.054	57.1155	194.34	118.024	138.939		220.781	213.348	186.75	89.1947	205.279	146.343	195.453	168.521	-0.3655	-0.2543	-0.3108	-0.0504	-0.9174	-0.7475
Traes_2DL_8FE1D9E50	NPQ1	Y	Y				Violaxanthin deepoxidase involved in xanthophyll cycle. Two major consequences of the npq1 mutation are the absence of zeaxanthin formation in strong light and the partial inhibition of the quenching of singlet excited chlorophylls in the photosystem II light-harvesting complex	AT1G08550	BRADI5G07390	OS04G0379700	GRMZM2G027219	97.76	54.1212	6.86637	7.9585	78.0408	3.84123	15.4006	37.1332	74.1807	33.1421	20.7866	13.7895	77.1968	6.21237	19.7577	26.1879	60.8279	48.0452	6.87953	5.24653	72.3928	2.07453	5.77933		58.5159	76.7231	11.2777	22.5497	56.2712	3.1234	21.8903	15.5975	-0.8308	-1.1249	-0.339	0.3983	-3.6302	-1.7545
Traes_2DS_38ABD9CF4	FAD6	Y	Y				Chloroplastic enzyme responsible for the synthesis of 16:2 and 18:2 fatty acids from galactolipids, sulpholipids and phosphatidylglycerol. Uses ferredoxin as electron donor. Gene mutation resulted in reduced level of unsaturated fatty acids leading to susceptibility to photoinhibition.	AT4G30950	BRADI3G36920	OS08G0440900	GRMZM2G078569	164.781	117.082	18.5287	19.6527	126.97	15.63	32.7593	60.3254	153.142	123.788	24.1757	37.2131	136.22	21.3094	28.7706	35.0809	207.282	113.934	39.2224	22.8675	131.135	21.273	28.9341		129.156	185.413	43.2543	36.631	105.706	24.8639	37.6496	29.9722	-0.4882	-0.2965	-0.8565	0.5231	-3.0554	-2.6202
Traes_3AS_12D74A531	CYP20-3, ROC4	Y	Y				nuclear-encoded chloroplast stromal cyclophilin CYP20-3 (also known as ROC4). Protein is tyrosine-phosphorylated and its phosphorylation state is modulated in response to ABA in Arabidopsis thaliana seeds	AT3G62030	BRADI2G11060	OS01G0284700	GRMZM2G393515, GRMZM2G063244, GRMZM2G398275, GRMZM2G167521	43.7358	24.1238	12.4201	0.915767	56.7219	9.0859	13.1686	23.8026	39.7953	25.6991	13.017	2.86467	54.6297	6.7634	11.4972	10.3311	22.9743	18.3015	9.90887	0	48.6064	6.37117	7.98777		26.834	26.8935	8.46757	7.23197	50.8021	13.6367	6.9642	8.94187	-0.8333	-0.669	-0.3213	-0.015	-1.7367	-1.7046
Traes_3AS_630A1A38A	SKL1	Y	Y				shikimate kinase like 1 [Source:Projected from Arabidopsis thaliana (AT3G26900) TAIR;Acc:AT3G26900]	AT3G26900	BRADI2G03680	OS01G0102600	GRMZM2G119249	139.862	75.797	10.1439	5.43137	119.821	1.7072	11.4828	46.413	116.01	54.3851	12.1808	18.2444	115.345	5.11867	11.6252	14.6572	98.5093	67.7423	16.7895	2.54887	111.507	4.01047	8.32533		68.7354	101.46	11.2559	18.8017	89.1938	11.6838	12.5494	6.55503	-0.8735	-1.0736	-0.5318	0.5675	-3.6684	-3.1429
Traes_3DS_FE0278B01	SKL1	Y	Y				shikimate kinase like 1 [Source:Projected from Arabidopsis thaliana (AT3G26900) TAIR;Acc:AT3G26900]	AT3G26900	BRADI2G03680	OS01G0102600	GRMZM2G119249	99.9069	33.0898	7.82977	0	71.7044	1.23973	5.9414	15.567	81.8768	27.279	3.0662	7.58093	71.7952	3.05067	3.61973	4.36067	46.7418	31.7669	11.1021	1.91167	54.0816	2.3552	4.034		48.4863	51.9559	19.7066	2.14193	51.3642	3.91683	4.28507	2.0649	-1.5735	-1.5611	-0.552	0.1056	-3.514	-4.5316
Traes_4AL_85BCB2AF3		Y	Y				NAD(P)-linked oxidoreductase superfamily protein [Source:Projected from Arabidopsis thaliana (AT2G27680) TAIR;Acc:AT2G27680]	AT2G27680	BRADI4G38440	OS09G0567366	GRMZM2G085153	323.471	169.737	56.0394	23.0956	339.988	19.1257	67.7003	132.34	264.447	198.945	54.6404	36.4016	396.288	28.0771	65.0817	88.1847	187.577	174.675	30.3023	14.5376	237.096	15.968	46.6346		108.891	12.7071	24.1881	3.82887	120.413	7.1343	2.59823	4.1298	-0.9189	-0.409	-0.0974	-2.8817	-2.4745	-2.2421
Traes_4AS_B95E89A28	4-Coumarate:CoA ligase (4CL)	Y	Y				AMP-dependent synthetase and ligase family protein; Encodes a peroxisomal protein involved in the activation of fatty acids through esterification with CoA; jasmonic acid biosynthetic process	AT4G05160	BRADI1G74870	OS03G0152400	GRMZM2G174574, GRMZM2G122787	87.3561	70.0171	100.368	224.606	35.0204	22.6851	48.8477	36.0678	81.6542	58.145	86.0827	204.589	19.9056	17.758	44.7591	40.0159	73.0031	55.627	96.7589	202.941	31.7862	20.2076	26.7132		83.5256	130.95	133.612	396.989	38.6571	33.5814	57.0257	159.313	-0.317	-0.5017	-0.3907	0.6404	0.2025	0.0619
Traes_4BL_E01EDE97C	4-Coumarate:CoA ligase (4CL)	Y	Y				AMP-dependent synthetase and ligase family protein; Encodes a peroxisomal protein involved in the activation of fatty acids through esterification with CoA; jasmonic acid biosynthetic process	AT4G05160	BRADI1G74870	OS03G0152400	GRMZM2G174574, GRMZM2G122787	45.6631	16.7138	19.116	23.351	7.4328	0.860567	2.08947	0.9154	37.3847	14.0995	30.6968	110.218	8.004	1.64053	2.08193	5.47643	21.8906	13.5846	17.228	20.8676	1.57167	0.4138	0.3376		31.3594	21.1486	18.4983	59.8838	3.43317	0.991533	0.863833	5.0753	-1.4437	-1.4299	-0.6776	-0.5692	-1.1988	-0.3355
Traes_4DL_CE24009DC	4-Coumarate:CoA ligase (4CL)	Y	Y				AMP-dependent synthetase and ligase family protein; Encodes a peroxisomal protein involved in the activation of fatty acids through esterification with CoA; jasmonic acid biosynthetic process	AT4G05160	BRADI1G74870	OS03G0152400	GRMZM2G174574, GRMZM2G122787	187.464	77.9348	77.0557	120.863	39.0025	13.5246	11.1487	7.68177	170.675	56.9635	76.3838	390.05	37.3723	11.1831	19.9512	12.6054	117.793	63.7352	87.1882	87.5466	36.6843	10.1149	7.68403		157.484	91.3768	112.32	285.143	47.4065	18.2164	29.6188	49.8177	-1.2533	-1.5937	-0.8856	-0.7792	-1.2551	-1.1665
Traes_6AS_0D08DEFD0	AOR	Y	Y				Oxidoreductase, zinc-binding dehydrogenase family protein; ALKENAL/ONE OXIDOREDUCTASE; AOR is an alkenal/one oxidoreductase that acts on compounds with unsaturated alpha,beta-carbonyls.	AT1G23740	BRADI3G34980	OS08G0379400	GRMZM2G127361	208.455	142.09	25.2963	11.3593	90.3993	2.5608	4.355	52.6628	182.924	60.4869	11.9355	64.3835	93.2999	4.3581	8.95167	10.7017	144.762	101.468	9.9635	3.0676	88.8816	2.018	3.136		86.9466	130.727	12.7719	39.8265	64.3735	0.619033	11.1482	4.1472	-0.5333	-1.5495	-0.5006	0.5832	-2.9096	-3.7797
Traes_6DS_9A9EDCD1F	AOR	Y	Y				Oxidoreductase, zinc-binding dehydrogenase family protein; ALKENAL/ONE OXIDOREDUCTASE; AOR is an alkenal/one oxidoreductase that acts on compounds with unsaturated alpha,beta-carbonyls.	AT1G23740	BRADI3G34980	OS08G0379400	GRMZM2G127361	252.064	171.941	33.6557	14.917	111.998	4.65417	5.83843	54.5455	205.307	86.9591	21.1319	77.7808	104.098	3.86883	10.7846	9.20383	172.868	122.531	13.2792	2.54887	113.142	0.802067	2.22373		109.994	178.488	29.0896	43.9191	79.3045	4.2218	15.2175	2.24527	-0.5304	-1.2129	-0.4886	0.6886	-2.773	-3.1821
Traes_7AL_0443F324A	HPT1; VTE2	Y	Y				homogentisate phytyltransferase 1; VITAMIN E 2; Encodes homogentisate phytyltransferase involved in tocopherol biosynthesis. Has impact on seed longevity and plays a role in the adaptation to low temperature stress, notably phloem loading.	AT2G18950	BRADI1G31380	OS06G0658900	GRMZM2G048472	60.8481	71.836	19.6259	6.10593	25.4133	11.9852	6.5989	13.4567	61.5761	76.4503	25.025	7.946	17.2384	13.5843	7.66857	7.52713	79.1992	63.6874	20.5746	10.4773	27.8655	10.5348	7.5322		65.2227	101.534	26.4031	9.47767	23.2631	23.5694	14.0645	6.7176	0.2441	0.2665	-0.309	0.6395	-1.5602	-1.2676
Traes_7BL_B1CAB8F5E	HPT1; VTE2	Y	Y				homogentisate phytyltransferase 1; VITAMIN E 2; Encodes homogentisate phytyltransferase involved in tocopherol biosynthesis. Has impact on seed longevity and plays a role in the adaptation to low temperature stress, notably phloem loading.	AT2G18950	BRADI1G31380	OS06G0658900	GRMZM2G048472	20.7515	10.6565	2.97617	0.915767	23.9517	13.0275	19.4557	24.7374	40.5132	41.5173	18.9242	9.1439	33.3726	8.72037	14.6667	19.6926	17.5103	20.9965	9.0294	0	14.084	3.29043	20.0291		12.783	21.5371	21.6822	4.60587	18.6259	6.86577	12.7056	7.137	-0.944	0.0097	0.2521	0.7092	-2.6347	-1.0692
Traes_7DL_1654C8A74	ATH1, HOMEOBOX GENE 1	Y	Y				Encodes transcription factor involved in photomorphogenesis. Regulates gibberellin biosynthesis. Activated by AGAMOUS in a cal-1, ap1-1 background. Expressed at low levels in developing stamens. Increased levels of ATH1	AT4G32980	BRADI1G37800	OS06G0562300	GRMZM2G076272	7.4046	22.0312	1.4451	0.915767	0.9074	0.474433	0.833567	0.693467	10.9429	7.2349	1.59217	0.9694	9.18713	0.707133	1.1013	1.1625	12.1161	6.2467	1.7909	3.45337	5.1222	0.830367	0.7604		6.69263	7.28997	5.57313	0	15.3353	1.30107	0	0.280667	1.5244	-0.4967	-0.8802	0.0909	-2.1576	-2.4931
Traes_7DL_8B9E4EDE0	HPT1; VTE2	Y	Y				homogentisate phytyltransferase 1; VITAMIN E 2; Encodes homogentisate phytyltransferase involved in tocopherol biosynthesis. Has impact on seed longevity and plays a role in the adaptation to low temperature stress, notably phloem loading.	AT2G18950	BRADI1G31380	OS06G0658900	GRMZM2G048472	56.8001	53.9687	12.6947	2.70517	44.8995	8.49537	12.9558	36.4803	61.4777	61.5688	21.8269	26.2882	32.9245	11.6066	13.0617	15.1271	38.4864	40.3229	12.3469	5.6165	28.9161	3.676	9.4447		47.0516	75.8075	13.9136	11.9416	32.3398	11.944	14.964	5.2108	-0.0742	-0.0047	0.0601	0.6819	-2.0591	-1.4416
Traes_1AL_3C5F581AC	COI1			Y			Triticum aestivum coronatine insensitive 1-like protein (COI1) mRNA; HM447645					198.398	185.982	29.6517	48.0465	417.785	52.2012	108.261	183.021	250.375	233.94	74.3054	56.9391	441.975	74.948	46.8962	82.6395	146.587	223.598	45.5384	35.2406	482.642	42.3452	100.035		274.196	297.117	56.9358	59.5924	468.562	68.4977	152.181	54.3713	-0.0927	-0.097	0.6043	0.1119	-2.7183	-1.7211
Traes_1AL_AE0660A78	Glu2		Y				T.aestivum (1,3;1,4) beta glucanase mRNA, complete CDS (Glu2); Z22874					2487.78	3959.52	1446.61	2381.9	1438.17	2001.32	933.828	522.692	2693.28	6491.9	2169.21	3346.53	1878.97	890.827	1097.79	1083.04	3035.01	8784.21	5077.55	3189.97	1896.16	1649.27	1218.28		4925.12	4934.56	5475.83	5180.4	3627.83	1525.98	2359.09	1216.39	0.657	1.2505	1.5236	0.0026	-0.7658	-0.3078
Traes_1AL_BEE495457	KAT5, PKT2					Y	Encodes a peroxisomal 3-keto-acyl-CoA thiolase 2 precursor. EC2.3.1.16 thiolases. AT5G48880.1 is named PKT1 and AT5G48880.2 is named PKT2.	AT5G48880	BRADI3G27960	OS10G0457600	GRMZM2G110201	265.946	429.55	1047.13	1426.04	222.028	630.534	1002.34	1198.65	197.428	684.766	1500.08	1413.67	162.715	676.835	1851.49	1713.49	268.675	275.286	629.676	912.153	134.066	594.688	610.483		226.81	421.527	774.719	1365.76	143.477	593.199	454.98	1123.1	0.689	1.7995	0.0357	0.8953	1.9702	2.9277
Traes_1BL_265653FAF	chitinase 1				Y		Triticum aestivum Chi 1 mRNA for chitinase 1, complete cds (PR3); AB029934					254.939	440.933	1909.36	537.613	99.642	681.609	248.788	334.389	537.816	1115.42	4551.09	828.972	84.6159	437.661	506.037	657.94	963.387	751.89	3143.1	1203.29	53.8492	374.015	361.372		1032.04	982.964	4387.91	2282.97	84.2701	555.43	698.599	353.464	0.7718	1.0371	-0.3561	-0.0699	2.8372	3.0451
Traes_1BL_4B257D004	COI1			Y			Triticum aestivum coronatine insensitive 1-like protein (COI1) mRNA; HM447645					721.746	634.17	162.219	276.1	1390.93	198.059	308.985	487.112	840.295	742.564	218.767	230.179	1342.02	239.25	184.313	229.785	674.653	793.538	229.245	155.95	1515.91	132.88	319.527		1200.73	879.295	255.634	257.786	1569.11	236.077	451.019	190.893	-0.1852	-0.1783	0.2325	-0.4491	-2.1376	-1.9261
Traes_1BL_CF2FF965A	KAT5, PKT2						Encodes a peroxisomal 3-keto-acyl-CoA thiolase 2 precursor. EC2.3.1.16 thiolases. AT5G48880.1 is named PKT1 and AT5G48880.2 is named PKT2.	AT5G48880	BRADI3G27960	OS10G0457600	GRMZM2G110201	51.4428	102.802	207.127	220.066	46.86	116.377	218.958	306.917	41.4127	156.111	255.239	161.957	33.1643	131.653	310.676	460.752	37.3212	73.4202	155.056	128.388	25.4015	70.145	79.9738		30.1241	96.2809	152.579	156.662	37.8699	82.5797	96.9696	235.379	0.9997	1.9152	0.9674	1.6708	2.0057	2.6203
Traes_1BL_F0A02AA02	MYC2			Y								120.545	421.715	441.101	817.792	237.404	1092.57	374.716	221.429	149.133	223.046	397.74	540.774	159.08	707.692	312.21	148.047	183.877	196.519	346.452	879.469	139.008	1121.41	394.1		183.171	209.522	246.502	686.057	208.15	1405.15	427.143	242.822	1.7951	0.5931	0.0962	0.1946	1.8525	1.4248
Traes_1BS_EF67E5A24	WRKY33			Y			Member of the plant WRKY transcription factor family	AT2G38470	BRADI2G00280	OS05G0343400	GRMZM2G449681, GRMZM2G012724	861.918	3129.61	8232.17	5615.07	197.79	8759.08	1772.89	909.596	673.76	2416.95	5701.74	5666.46	153.825	4771.73	1697.1	890.233	2312.83	1622.75	8300.56	8341.44	182.546	14684.6	2717.48		1596.89	1467.34	9467.21	4095.77	185.25	16620.8	2541.2	1643.21	1.8515	1.8341	-0.506	-0.1205	3.24	3.0665
Traes_1DL_95936DC50	chitinase 1				Y		Triticum aestivum Chi 1 mRNA for chitinase 1, complete cds (PR3); AB029934					404.218	1178.28	1270.69	853.307	281.895	701.914	796.341	1317.45	506.744	914.422	4903.62	633.902	209.658	576.772	1011.47	1326.27	1167.2	1746.27	4970.86	1493.95	112.654	444.137	861.726		913.245	935.7	4851.15	3832.97	160.653	516.649	1182.93	775.61	1.5138	0.8448	0.5709	0.035	1.6212	3.2513
Traes_1DL_E329E0435	COI1			Y			Triticum aestivum coronatine insensitive 1-like protein (COI1) mRNA; HM447645					892.334	792.994	196.942	309.618	1881.8	254.213	399.422	716.862	1057.89	821.805	308.227	280.724	1836.11	288.197	265.584	295.762	533.28	498.724	195.923	83.2731	1000.85	95.3273	206.122		849.44	571.748	183.272	209.619	1159.48	181.485	279.819	134.464	-0.1692	-0.363	-0.0959	-0.5703	-2.1693	-1.7687
Traes_1DS_1DFE63866	PDF2.2				Y							32.3098	140.498	0	0.915767	18.0613	0	0	0	57.4915	44.2443	0	0	49.1011	0	0	0	23.0452	10.5755	5.1072	0	23.7579	1.24143	0		23.0911	30.8308	21.7145	0	105.229	1.92463	0	0	2.0307	-0.3446	-0.984	0.3722	-6.649	-7.4232
Traes_2AL_225DFC16A	Cht4				Y		Triticum aestivum chitinase IV precursor (Cht4) mRNA, complete cds (CHI4); AF112966					582.294	1937.6	1295.45	1820.56	180.97	6108.3	814.69	931.053	329.738	1141.34	2551.89	2334.35	125.931	2266.75	813.221	1335.55	747.251	1172.62	2885.72	2414.41	130.528	6174.9	1108.97		604.029	1012.18	2432.75	2445.96	143.369	6895.55	1269.79	822.634	1.7161	1.78	0.6429	0.7405	1.1422	2.9368
Traes_2AL_5BAB26827	LOX		Y				Lipoxygenase	AT3G22400, AT1G55020	BRADI3G59710	OS05G0304600	GRMZM2G040095	50.1614	13.8072	15.0781	22.044	27.1431	21.6886	26.9508	22.7186	50.5644	12.9238	24.7551	14.4267	30.2703	22.4407	25.331	29.6622	35.2584	21.0241	18.8023	10.2416	24.7434	19.649	22.8959		40.0993	21.8678	15.6386	26.3039	30.3402	19.2453	17.3838	29.476	-1.8359	-1.9405	-0.757	-0.8511	-1.8055	-1.0273
Traes_2AS_7BD3963BD	WRKY78			Y			Triticum aestivum WRKY78 transcription factor mRNA, complete cds; HM013818					526.746	1195.94	5148.14	9250.55	956.589	6153.95	3581.9	2271.54	514.788	988.27	4132.03	7095.35	1011.96	4883.61	4950.4	2594.98	1022.76	639.888	4739.27	12389.2	626.086	8750.89	3624.54		627.633	596.827	5114.95	5346.31	798.796	10185.9	3768.8	4386.2	1.1774	0.9395	-0.667	-0.0711	3.2729	2.9907
Traes_2AS_AB001AAB7	PR9				Y		Wheat mRNA for peroxidase (PR9); X56011					141.165	566.903	480.322	65.4948	15.4467	336.751	132.475	82.1432	346.656	1940.18	2995.18	43.7811	8.0494	313.163	458.182	464.951	173.85	1232.77	1034.4	153.158	4.6457	333.343	245.548		188.929	741.876	903.512	298.437	3.7537	488.096	517.443	183.612	1.9149	2.4078	2.7563	1.9455	1.6868	3.0163
Traes_2AS_BF1414EBE	OPR1	Y					Triticum aestivum 12-oxo-phytodienoic acid reductase (OPR1) mRNA, complete cds; JQ409278					65.9457	147.289	174.303	169.788	60.253	1359.64	427.574	135.684	74.4813	126.832	258.328	75.1677	59.0002	685.701	333.047	312.416	108.854	134.462	245.091	145.685	54.751	613.172	452.138		107.199	97.9588	237.277	105.677	68.9443	837.666	524.932	314.381	1.1579	0.731	0.3043	-0.135	1.3994	1.7495
Traes_2AS_D0C21ADB5	TaWRKY72a/b			Y			WHE3857_D05_H09ZS Wheat Fusarium graminearum infected spike cDNA library Triticum aestivum cDNA clone WHE3857_D05_H09, mRNA sequence (TaWRKY72a/b); CN009320					19.1683	145.856	1250.63	1018.31	6.26937	1662.4	359.617	132.282	18.2267	210.273	946.938	709.708	3.69953	897.305	462.107	231.577	218.627	85.1909	999.009	840.618	6.58847	1669.75	265.404		120.016	95.0389	1132.62	658.998	5.5615	1867.32	402.572	436.887	2.9115	3.4669	-1.3294	-0.3269	5.9838	5.6265
Traes_2BL_13328C671	LOX3/4		Y				Lipoxygenase (family), oxylipin biosynthetic process, fatty acid biosynthetic process	AT1G17420, AT1G72520	BRADI5G11590	OS04G0447100	GRMZM2G104843, GRMZM2G070092	869.719	1748.16	12313.9	13496.9	254.846	19532.1	7180.77	2758.8	658.539	1209.44	10754.7	7877.75	315.616	8928.94	7244.79	3636.3	1948.33	857.863	10029.2	14845.8	190.956	18960.5	6219.19		1279.49	816.198	13776.2	9961.64	206.827	22818.7	7438.48	7451.83	0.9997	0.8696	-1.1693	-0.6407	3.795	3.9959
Traes_2BL_2D440C559	Cht4				Y		Triticum aestivum chitinase IV precursor (Cht4) mRNA, complete cds (CHI4); AF112966					1997.62	4681.98	7627.51	6447.6	518.017	10984.2	2337.75	3105.52	1342.98	2673.65	10560	6262.23	337.341	4883.64	3366.85	4386.79	3143.47	3125.27	12187.7	9008.48	326.378	10181.5	3040.43		2594.15	3032.67	10951.5	11129.2	414.698	11146	3964.47	3835	1.219	0.9886	-0.0082	0.2248	1.9173	2.965
Traes_2BL_3F5D23C05	PR4a				Y		Triticum aestivum wPR4a; AJ006098					8.71913	32.2345	13.9595	157.169	15.5157	153.621	154.615	32.1263	7.96467	9.4614	139.194	337.164	8.8265	34.1048	113.341	35.2948	67.9996	9.53937	99.0598	174.559	3.5385	53.0125	170.868		36.5605	7.9893	57.7884	304.563	4.60493	90.8492	207.645	11.3052	1.9132	0.1754	-2.7712	-2.141	0.7867	4.0493
Traes_2BL_5FF85C7F2	PR4a				Y		Triticum aestivum wPR4a; AJ006098					1.2799	7.0476	5.25083	22.7396	1.3084	10.6711	5.47513	1.99723	1.47163	4.6196	11.7586	42.9045	1.5694	2.88613	10.3692	0.9581	7.26227	1.1322	12.1772	13.8135	0.499833	2.8511	9.5609		7.93737	1.33817	7.5775	15.6959	0.958367	5.45073	17.5933	0.360333	2.3957	1.2879	-2.4902	-2.398	2.0814	2.6014
Traes_2BS_40C683B47	PR9				Y		Wheat mRNA for peroxidase (PR9); X56011					408.597	2407.57	1202.45	224.11	50.2821	772.256	486.134	334.315	657.409	4895.84	5323.94	42.6539	34.5646	786.395	705.384	592.706	861.084	3980.81	2183.61	443.083	11.9272	828.864	1064.63		482.298	39.5543	1046.24	15.5814	3.80167	348.535	26.3506	13.5533	2.4814	2.8427	2.0339	-3.314	1.5098	2.9616
Traes_2BS_D007D6598	WRKY78				Y		Triticum aestivum WRKY78 transcription factor mRNA, complete cds; HM013818					515.415	988.657	2794.58	6006.23	941.701	3788.96	2089.81	1338.34	465.065	853.889	1783.27	4614.82	929.365	3451.64	2610.39	1492.23	527.698	482.98	1827.17	5749.32	753.432	4667.95	1638.88		484.907	590.255	2454.68	3545.87	876.57	5894.95	2176.28	2300.08	0.9335	0.8772	-0.1261	0.2804	2.4219	1.9327
Traes_2BS_F3097F116	TaWRKY72a/b				Y		WHE3857_D05_H09ZS Wheat Fusarium graminearum infected spike cDNA library Triticum aestivum cDNA clone WHE3857_D05_H09, mRNA sequence (TaWRKY72a/b); CN009321					38.0301	386.275	3179.26	3325.06	6.7406	3575.04	1066.02	478.328	24.4138	555.937	3054.27	3496.34	4.06273	3141.23	2571.7	1159.52	692.044	319.445	2283.24	4103.72	4.0787	3560.76	1714.79		378.669	169.531	1757.92	2337.27	6.28457	3437.28	943.473	1541.67	3.314	4.4199	-1.0835	-1.1262	6.3221	6.8622
Traes_2DL_AC6931E3F	Cht4				Y		Triticum aestivum chitinase IV precursor (Cht4) mRNA, complete cds (CHI4); AF112966					4.30063	2.80217	4.24097	9.05223	0.802	20.4746	2.46033	1.9012	2.10037	5.57637	13.6733	10.3641	0.559767	7.36363	1.8329	3.48743	4.73387	2.9852	11.5336	7.54393	0.2227	12.2742	3.14527		3.6323	2.501	6.8142	11.6011	0.5545	20.4358	2.71567	3.01043	-0.5597	1.3129	-0.6495	-0.5692	0.0379	2.563
Traes_2DS_0F2500A60	TaWRKY72a/b				Y		WHE3857_D05_H09ZS Wheat Fusarium graminearum infected spike cDNA library Triticum aestivum cDNA clone WHE3857_D05_H09, mRNA sequence (TaWRKY72a/b); CN009322					49.0757	298.953	2448.78	1708.44	7.8478	3356.58	619.559	269.617	33.2582	281.249	1948.54	1152	4.84983	1505.81	866.315	457.525	484.607	156.753	1995.11	1507.05	7.78543	3172.42	595.936		313.608	135.388	2193.46	1176.58	9.86567	3716.95	631.73	940.108	2.5708	3.063	-1.5942	-1.1856	5.5601	5.8406
Traes_2DS_92645528E	OPR1	Y					Triticum aestivum 12-oxo-phytodienoic acid reductase (OPR1) mRNA, complete cds; JQ409278					426.18	795.558	691.399	281.55	158.654	1935.5	1027.01	541.935	375.432	611.965	751.694	78.9137	106.107	1300.98	744.828	742.258	550.364	781.85	812.626	318.843	119.726	1274.35	958.183		686.052	658.379	804.525	279.025	147.377	1795.79	769.461	743.588	0.8962	0.6956	0.5059	-0.0586	0.6972	0.9904
Traes_2DS_A886F6C92	OPR1	Y					Triticum aestivum 12-oxo-phytodienoic acid reductase (OPR1) mRNA, complete cds; JQ409278					177.346	199.843	232.601	132.379	75.0215	1042.5	382.07	111.597	182.629	114.165	317.369	37.5838	53.0523	416.182	217.015	124.609	196.8	165.429	353.297	132.359	61.5149	438.888	389.705		248.769	117.195	278.315	45.0808	79.364	707.536	391.23	111.939	0.1711	-0.6823	-0.251	-1.0852	0.3934	0.7824
Traes_3AS_7D0D8B4BA	CRD1			Y			Encodes a putative ZIP protein with varying mRNA accumulation in leaves, stems and roots. Has a consensus carboxylate-bridged di-iron binding site	AT3G56940	BRADI2G10770	OS01G0279100	GRMZM2G081462, GRMZM2G043109	743.233	577.607	72.0638	46.3977	856.132	56.5685	195.904	657.15	876.262	714.656	48.6824	141.571	822.853	111.827	174.353	249.316	711.675	853.031	85.6834	23.4587	928.284	38.2363	239.508		858.152	1200.71	131.987	163.876	777.914	54.1226	426.527	115.095	-0.3558	-0.2881	0.2578	0.478	-3.2799	-4.0604
Traes_3B_2BE349E86	chitinase 3				Y		Triticum aestivum Chi 3 mRNA for chitinase 3, complete cds (CHI3); AB029936					12.7607	55.7485	515.017	176.857	3.76233	361.505	299.981	154.742	11.1199	143.503	354.776	189.619	1.29583	427.207	177.137	228.312	75.2072	49.5912	253.212	277.854	2.1514	272.389	243.839		41.5348	59.0413	491.743	179.196	3.03603	370.883	240.782	146.123	2.1444	3.5517	-0.5927	0.4991	5.3216	4.8438
Traes_3B_EEDAB44DC	chitinase 3				Y		Triticum aestivum Chi 3 mRNA for chitinase 3, complete cds (CHI3); AB029936					1779.16	8541.91	3511.28	6944.97	1987.73	20912.1	10835.5	20922.9	1823.06	5397.94	21117	8006.78	1453.74	11467.9	11699.3	18573.2	4527.7	9493.75	17778	10130.3	869.398	10938.1	17854.3		4172.35	6729.7	10861.1	22836.4	1350.65	13225	23126	10029.7	2.232	1.5509	1.0499	0.6846	0.9674	3.5005
Traes_4AL_0391CAB22	Glu3		Y				Triticum aestivum endo-1,4-beta-glucanase mRNA, complete cds (Glu3); AY091512					1731.5	508.978	33.2601	13.631	1900.75	174.068	71.5036	290.693	1467.46	260.089	32.2067	31.4238	1110.06	87.2776	91.0058	70.7627	436.723	198.332	50.5463	11.3515	1002.43	75.1258	147.036		711.496	599.723	56.7073	36.8906	873.155	138.785	205.035	43.3909	-1.7055	-2.4353	-1.1283	-0.2434	-5.4766	-5.3492
Traes_4AS_41FB87D39	AOS2	Y					Encodes a member of the cytochrome p450 CYP74 gene family that functions as an allene oxide synthase. This enzyme catalyzes dehydration of the hydroperoxide to an unstable allene oxide in the JA biosynthetic pathway.	AT5G42650	BRADI1G69330	OS03G0225900	GRMZM2G002178, GRMZM2G067225	264.265	1131.91	5487.75	12323.2	130.159	8502.75	2148.26	687.837	249.171	836.707	7951.74	12234.5	116.735	6161.39	4244.02	2232.3	1162.24	806.714	7234.32	21984.6	226.335	8827.58	2724.41		575.272	739.396	5971.42	12972.3	255.625	9998.91	2254.1	4430.37	2.0849	1.7344	-0.5147	0.3551	4.347	4.9431
Traes_4AS_4A582A66D	LOX3/4		Y				Lipoxygenase (family), oxylipin biosynthetic process, fatty acid biosynthetic process	AT1G17420, AT1G72520	BRADI1G72690	OS03G0179900	GRMZM2G017616	513.272	582.962	3058.89	2201.91	195.504	2981.19	1179.23	425.029	360.733	460.956	1769.5	1377.26	153.738	2096.61	775.099	416.345	750.181	481.265	2609.64	3050.05	194.175	5296.68	1411.46		564.878	490.138	2958.52	1938.78	186.301	6273.91	1458.73	985.445	0.183	0.3589	-0.6362	-0.2025	2.5648	2.2929
Traes_4AS_9F1B2A7DD	TaAOS	Y					Triticum aestivum allene oxide synthase (TaAOS) mRNA, complete cds; AY196004					0.9068	4.21567	23.5785	47.7021	0.8748	30.6999	5.40567	1.6793	3.0046	2.2225	20.5033	50.0118	0.368033	26.8029	20.8108	6.7001	4.45273	4.57337	17.443	48.7618	0.680833	20.5152	4.70917		7.4836	6.32547	15.208	14.0381	0.198133	18.4482	7.8935	15.746	2.2139	-0.0455	0.0625	-0.1598	4.6089	3.0661
Traes_4BL_C01E043B6	TaAOS	Y					Triticum aestivum allene oxide synthase (TaAOS) mRNA, complete cds; AY196004					38.6015	102.558	1333.91	1360.98	22.6727	1921.56	332.567	109.847	39.0771	101.05	1349.66	1103.6	18.0246	833.862	580.883	390.776	143.346	91.0418	1502.14	2130.67	32.7022	1905.12	304.917		60.0893	105.739	1245.98	1091.19	30.9704	2056.02	315.248	688.414	1.4001	1.4089	-0.6399	0.8037	5.0594	5.0979
Traes_4BS_63DD9D036	LOX		Y				Lipoxygenase		BRADI1G11680	OS03G0700400	GRMZM2G109130	971.075	1510.4	1292.03	2732.71	1402.14	2119.43	1868.52	3043.69	669.147	604.389	673.234	1212.85	805.056	1062.86	543.685	909.29	1029.72	1276.52	2526.06	4363.07	1006.56	3807.47	1247.15		1249.86	1108.72	2717	2979.9	1290.58	3987.49	2015.6	1372.16	0.633	-0.1402	0.308	-0.1716	0.4098	0.0146
Traes_4BS_71CB57A0D	LOX		Y				Lipoxygenase		BRADI1G11680	OS03G0700400	GRMZM2G109130	1139.74	1768.1	1167.76	1560.84	676.409	1274.93	1578.49	2247.8	715.827	439.052	789.241	1181.12	432.289	695.904	485.863	666.818	174.887	240.766	165.114	25.6981	45.9442	96.4308	20.1745		326.23	327.939	233.436	84.2803	37.4848	137.932	44.9893	39.7541	0.6288	-0.6941	0.4569	0.0091	0.0363	0.1457
Traes_4BS_CBBA8D8D1	Glu3			Y			Triticum aestivum endo-1,4-beta-glucanase mRNA, complete cds (Glu3); AY091512					1263.61	405.262	13.1426	13.8654	1759.99	133.604	45.2589	139.031	1076.44	203.277	31.2663	28.0962	1028.52	74.2684	72.2882	43.0729	376.781	152.917	34.7548	9.5583	889.026	49.1533	117.061		514.149	504.795	31.3783	22.217	794.882	114.514	113.395	21.9415	-1.5819	-2.3408	-1.2827	-0.0262	-6.2799	-4.9472
Traes_4DL_9C2EC1F52	LOX3/4		Y				Lipoxygenase (family), oxylipin biosynthetic process, fatty acid biosynthetic process	AT1G17420, AT1G72520	BRADI1G72690	OS03G0179900	GRMZM2G017616	256.044	351.118	990.702	554.913	95.1565	877.743	389.139	182.707	167.408	246.125	496.671	259.187	71.2965	539.917	162.083	108.037	254.536	208.214	869.921	671.538	79.7575	1641.77	394.985		227.638	231.027	947.986	365.185	76.7946	1974.05	389.893	253.079	0.4546	0.5617	-0.2876	0.0236	1.9437	1.5688
Traes_4DL_B3E978E9F	TaAOS	Y					Triticum aestivum allene oxide synthase (TaAOS) mRNA, complete cds; AY196004					11.1459	33.3891	229.539	506.993	5.27383	427.305	94.1009	27.8217	9.88233	25.6874	309.481	394.524	2.49717	222.646	191.442	100.097	46.6878	23.1707	319.166	649.73	4.4456	398.35	102.728		16.5596	23.0645	257.45	421.657	9.02473	433.731	91.3962	205.535	1.5779	1.5983	-0.9827	0.4774	4.3359	5.1514
Traes_4DS_7868A8C2E	LOX		Y				Lipoxygenase		BRADI1G11680	OS03G0700400	GRMZM2G109130	3540.07	3575.07	5724.68	5447.89	2368.52	7382.41	5230.06	5941.75	2834.35	2960.91	7644.28	6464.69	1798.99	4929.01	5315.31	5898.4	2937.78	3740.6	8829.07	6117.92	1397.08	6666.39	3514.25		4772.67	3801.57	10473.1	6186.81	1879.11	6953.71	6596.57	5262.72	0.0142	0.0634	0.3474	-0.3274	0.6899	1.4272
Traes_4DS_AEEF6FF24	Glu3		Y				Triticum aestivum endo-1,4-beta-glucanase mRNA, complete cds (Glu3); AY091512					1264.3	414.954	16.3962	12.5373	1505.24	150.107	44.7124	154.519	1010.59	198.149	27.7325	45.4584	757.488	65.8319	64.754	57.5428	312.258	147.51	34.3343	9.5583	628.678	61.3033	101.085		462.942	533.051	23.0773	20.6423	519.486	98.84	133.498	21.5913	-1.5469	-2.2912	-1.0654	0.2014	-5.9805	-5.0387
Traes_5AS_5EA9F25E9	PR5				Y		Triticum aestivum clone WAS-3a thaumatin-like protein mRNA, complete cds (PR5); AF442967					78.2847	359.287	583.422	1242.27	63.8266	1497.65	745.733	1194.52	79.7477	728.042	2367.92	5052.84	46.0375	1405.75	1781.35	3001.64	542.924	753.874	1612.89	3133.93	34.1747	1226.96	1577.75		317.043	809.818	1065.23	6464.84	48.6827	1226.28	1837.86	1331.77	2.1677	3.138	0.4651	1.3353	2.8547	4.8311
Traes_5AS_FAD05211F	PR10				Y		wlm96.pk025.f4 wlm96 Triticum aestivum cDNA clone wlm96.pk025.f4 5- end, mRNA sequence (PR10); CA684431					333.128	860.098	381.312	713.491	56.0229	1063.85	1168.33	890.657	195.262	300.836	429.648	106.254	15.0962	351.01	394.534	421.728	191.61	322.184	532.354	262.449	19.7344	242.685	613.796		288.292	222.244	370.401	576.686	33.0668	317.865	552.532	213.677	1.3446	0.6187	0.7365	-0.3715	0.1927	1.1321
Traes_5BL_94BDB613C	LOX1.1		Y				LOX1.1; Linoleate 9S-lipoxygenase 2; oxylipin biosynthetic process, fatty acid biosynthetic process, chloroplast, defense response to bacterium		BRADI1G09260, BRADI1G09270	OS03G0738600	GRMZM2G156861	526.958	1161.08	250.505	154.273	285.417	284.775	15.8561	91.4806	409.46	432.881	198.728	63.0612	166.541	294.598	23.7527	31.0532	199.778	554.467	555.844	125.268	327.318	737.281	16.743		373.906	410.781	502.154	117.509	315.755	691.874	38.0913	36.7129	1.1085	0.0805	1.4518	0.1357	-1.0419	-1.0221
Traes_5BL_B01A5A4F1	LOX1.1		Y				LOX1.1; Linoleate 9S-lipoxygenase 2; oxylipin biosynthetic process, fatty acid biosynthetic process, chloroplast, defense response to bacterium		BRADI1G09260, BRADI1G09270	OS03G0738600	GRMZM2G156861	10.4005	46.0287	50.6583	39.069	12.3842	9.74387	11.0017	2.92007	8.60413	21.0363	36.7637	13.5881	7.51127	23.702	32.4748	3.1515	11.3429	34.0763	51.669	46.2116	8.6756	19.2291	7.08157		29.2552	27.2191	63.2009	7.55397	4.94787	17.2742	1.52623	9.16347	2.1037	1.394	1.5421	-0.0946	2.2114	2.1684
Traes_5BL_E13A2FBD01	TaAOS	Y					Encodes a member of the cytochrome p450 CYP74 gene family that functions as an allene oxide synthase. This enzyme catalyzes dehydration of the hydroperoxide to an unstable allene oxide in the JA biosynthetic pathway.	AT5G42650	BRADI1G07480	OS03G0767000	GRMZM2G376661, GRMZM2G072653, GRMZM2G033098	165.906	675.981	603.946	1523.98	328.124	4421.88	750.627	380.964	141.555	238.694	936.38	672.548	262.696	1776.28	452.794	205.038	243.411	333.172	1492.12	1874.62	171.553	5972.27	800.6		200.713	286.814	1295.95	803.798	199.536	7414.37	891.465	476.448	1.9897	0.7477	0.4485	0.5097	1.8318	2.6877
Traes_5BS_060785740	LOX2		Y				Chloroplast lipoxygenase required for wound-induced jasmonic acid accumulation in Arabidopsis.Mutants are resistant to Staphylococcus aureus and accumulate salicylic acid upon infection.	AT3G45140		OS12G0559200, OS12G0559934		55.7918	18.808	8.265	6.58147	4.7725	1.23973	0	0	21.3976	0.9257	1.44687	2.6196	0.583367	0.2179	0	0	0.749067	8.31313	2.17717	0.637233	0.2227	0.4421	0		14.7251	12.7455	2.69667	3.40307	0.594367	0.3095	0	1.00133	-1.4921	-4.0029	3.2352	-0.1728	-2.6085	-3.5458
Traes_5BS_91BD3E004	PR10				Y		wlm96.pk025.f4 wlm96 Triticum aestivum cDNA clone wlm96.pk025.f4 5- end, mRNA sequence (PR10); CA684431					832.509	2459.26	724.83	1111.99	140.766	2169.18	2320.63	1960.81	449.654	549.985	725.859	113.241	40.7877	509.06	616.841	823.131	309.561	780.824	1237.15	366.653	37.4063	640.31	977.286		478.893	434.928	831.418	604.313	69.349	712.393	1016.83	415.334	1.5286	0.289	1.2988	-0.138	-0.1943	0.6868
Traes_5BS_94EB99BCB	PR5				Y		Triticum aestivum clone WAS-3a thaumatin-like protein mRNA, complete cds (PR5); AF442967					405.209	1475.11	1167.15	3203.27	467.974	6253.41	2530.72	5298.84	423.102	690.979	5624.38	7652.72	192.289	3198.67	3541.35	4679.26	2104.08	1618.22	6577.16	7144.75	104.5	4492.18	4729.84		1147.08	1177.5	4294.37	14818.6	152.556	4705.71	6740.99	2697.46	1.8452	0.7025	-0.3715	0.0374	1.511	3.7081
Traes_5DL_BC355967A	ALPHA-DIOXYGENASE 1		Y				Encodes an alpha-dioxygenase involved in protection against oxidative stress and cell death. Induced in response to Salicylic acid and oxidative stress. Independent of NPR1 in induction by salicylic acid	AT3G01420		OS12G0448900	GRMZM2G312997	20.4501	544.358	7277.75	6868.73	3.1634	4668.16	1706.57	253.373	8.34937	392.269	2882.98	5320.92	0.9586	2860.76	1806.35	602.733	1208.25	287.012	3786.52	6751.83	1.60843	4207.46	1369.27		409.883	267.916	4882.18	4918.92	1.1574	4129.08	1292.79	1846.28	4.6357	5.6591	-1.9972	-0.5864	8.3044	8.519
Traes_5DL_EEF38A7E4	chitinase 1				Y		Triticum aestivum Chi 1 mRNA for chitinase 1, complete cds (PR3); AB029934					24.5508	51.9538	154.564	423.082	6.40403	54.9457	28.4224	17.766	31.2171	61.2938	366.923	796.931	3.8368	22.0949	41.4458	20.5734	81.022	124.855	505.036	476.893	2.35777	27.8368	33.3057		71.1154	66.4837	433.212	594.283	2.89973	34.1531	26.8392	20.0731	1.0731	0.9264	0.6133	-0.0896	2.6305	3.4936
Traes_5DS_8F312CB951	PR10				Y		wlm96.pk025.f4 wlm96 Triticum aestivum cDNA clone wlm96.pk025.f4 5- end, mRNA sequence (PR10); CA684431					540.927	2203.64	661.055	2022.65	103.714	2091.72	3896.11	2000.23	297.072	524.376	766.697	209.632	27.2402	710.549	954.204	801.669	308.588	622.718	673.919	658.568	30.0776	284.418	1836.02		390.022	419.609	509.488	1323.26	48.6078	417.219	1545.78	452.607	1.9839	0.8142	0.9923	0.1039	0.2836	1.3583
Traes_5DS_E8892706A	LOX2		Y				Chloroplast lipoxygenase required for wound-induced jasmonic acid accumulation in Arabidopsis.Mutants are resistant to Staphylococcus aureus and accumulate salicylic acid upon infection.	AT3G45140		OS12G0559200, OS12G0559934		107.345	27.0239	25.7555	11.3172	6.9385	2.01893	0.370867	0.438467	47.7004	2.674	1.32643	2.6196	0.215333	3.32193	0	1.17403	19.3924	40.1519	5.62713	9.3371	0.890833	2.18217	1.46337		86.7351	88.6189	4.73613	8.97723	2.33183	1.61057	2.38567	1.72197	-1.8687	-3.8768	0.9719	0.0333	-1.9249	-4.8031
Traes_6AL_02AE44445	AOC1		Y				Triticum aestivum cultivar SR3 allene oxide cyclase 1 (AOC1) mRNA, complete cds; KF573524					102.333	69.9342	169.583	223.355	156.735	687.531	97.115	84.7386	96.283	61.1981	257.995	192.035	89.6129	187.511	112.781	109.891	132.327	70.3564	360.918	297.3	110.837	778.204	112.171		147.817	89.2166	311.107	295.092	126.87	875.996	79.8573	147.12	-0.5423	-0.6317	-0.8982	-0.7188	0.7355	1.4315
Traes_6AL_8360ABFA1	CAS		Y				calcium sensing receptor; Encodes a chloroplast-localized protein that modulates cytoplasmic Ca2+ concentration and is crucial for proper stomatal regulation in response to elevations of external Ca2+.	AT5G23060	BRADI3G56190	OS02G0729400	GRMZM2G122715	114.567	112.76	5.05927	6.36817	98.0923	6.3346	7.1826	49.0307	105.895	99.2379	9.35323	16.262	85.5402	8.0048	12.6058	15.2933	192.475	119.361	18.3672	7.52813	173.507	5.98287	13.7343		109.132	143.912	12.0519	20.8605	111.266	15.5613	19.7449	5.49147	-0.0198	-0.0884	-0.675	0.3983	-4.2699	-3.4059
Traes_6AL_C11B22ED8	AOC		Y				BJ241555 Y. Ogihara unpublished cDNA library, Wh_e Triticum aestivum cDNA clone whe20o03 3-, mRNA sequence (AOC) allene oxide cyclase					118.476	259.265	220.743	1234.46	171.214	1086.69	491.767	256.894	100.173	110.698	394.831	731.365	95.7826	567.787	341.178	173.636	124.676	155.341	359.492	1093.03	126.417	693.326	328.853		107.037	137.175	309.484	927.229	120.924	833.788	289.152	285.144	1.122	0.1581	0.3154	0.3581	0.8979	1.978
Traes_6AS_2E324E361	LOX2		Y				Chloroplast lipoxygenase required for wound-induced jasmonic acid accumulation in Arabidopsis.Mutants are resistant to Staphylococcus aureus and accumulate salicylic acid upon infection.	AT3G45140	BRADI3G07000, BRADI3G07010	OS02G0194700	GRMZM2G015419, GRMZM2G009479, GRMZM2G015419, GRMZM2G009479	772.188	442.216	18.5878	24.2879	80.0947	6.02983	1.1126	18.2691	601.86	36.2552	11.4427	61.9384	35.9987	2.068	1.51107	2.83917	251.904	138.923	23.1021	17.9027	55.2909	2.4628	2.1571		167.266	395.651	7.77173	27.3155	43.726	2.6651	1.4675	1.64557	-0.7722	-3.9143	-0.8371	1.2247	-5.1216	-5.486
Traes_6AS_2F376689A	TaMYB72			Y			Aegilops tauschii clone TaMYB72 MYB-related protein mRNA, complete cds; JF951955					22.9171	15.8971	8.74527	5.41027	158.727	56.0784	48.0138	63.6255	17.4046	13.8737	5.82133	2.6196	124.106	34.8938	18.8573	17.2708	7.30343	12.7414	14.1209	4.0906	113.191	51.3634	60.1175		13.3402	10.3695	17.3064	9.9618	129.865	89.1582	55.8499	20.7493	-0.5286	-0.28	0.8097	-0.3516	-1.2442	-1.4357
Traes_6AS_9557563D1	Lipoxygenase	Y				Y	Lipoxygenase; oxylipin biosynthetic process, fatty acid biosynthetic process, chloroplast, defense response to bacterium			OS11G0575600		274.429	259.7	78.0751	30.8483	59.4599	2.27687	2.9745	56.2777	223.984	143.538	38.2142	132.411	37.2871	4.52253	8.4346	3.35633	104.091	418.481	57.4775	65.8324	16.5311	12.7315	1.71577		354.361	926.755	32.1576	105.827	14.2155	9.22137	3.2019	2.1862	-0.0766	-0.6178	1.9565	1.3646	-1.7431	-2.4633
Traes_6DL_9EAD67179	CAS					Y	calcium sensing receptor; Encodes a chloroplast-localized protein that modulates cytoplasmic Ca2+ concentration and is crucial for proper stomatal regulation in response to elevations of external Ca2+.	AT5G23060	BRADI3G56190	OS02G0729400	GRMZM2G122715	124.974	120.886	4.80717	10.8838	132.868	4.275	3.0663	47.1539	112.677	98.8998	3.75897	16.0005	136.506	4.35807	5.62107	5.59643	189.132	138.959	20.3975	5.09777	221.392	8.10027	7.97347		130.074	158.412	8.67623	16.6826	148.837	13.5318	13.3546	5.89303	-0.0448	-0.1784	-0.434	0.2811	-4.4981	-4.6985
Traes_6DL_BDDF27A65	AOC	Y					BJ241555 Y. Ogihara unpublished cDNA library, Wh_e Triticum aestivum cDNA clone whe20o03 3-, mRNA sequence (AOC) allene oxide cyclase					304.723	965.098	742.37	2561.01	433.323	2448.13	855.696	515.529	273.28	504.547	1063.57	1733.49	243.712	1126.48	537.391	417.121	472.491	729.042	1152.69	2731.08	288.971	2020.81	774.862		398.004	650.543	956.679	2733.2	286.988	2257.8	557.017	683.059	1.656	0.89	0.6209	0.7052	1.2776	1.9617
Traes_6DS_45417CBA9	TaMYB72			Y			Aegilops tauschii clone TaMYB72 MYB-related protein mRNA, complete cds; JF951955					29.5498	26.7587	15.0822	7.69627	142.718	149.705	53.3463	70.6616	25.873	27.5818	28.843	9.71043	113.056	90.4649	34.4701	39.6719	16.0355	18.7884	30.1662	11.6187	96.7463	134.183	81.2183		20.8755	20.3103	38.8123	16.2547	139.157	214.994	91.1371	47.4572	-0.1329	0.0253	0.2321	0.0219	-0.9045	0.1525
Traes_6DS_7CA5A8F12	LOX2		Y				Chloroplast lipoxygenase required for wound-induced jasmonic acid accumulation in Arabidopsis.Mutants are resistant to Staphylococcus aureus and accumulate salicylic acid upon infection.	AT3G45140	BRADI3G07000, BRADI3G07010	OS02G0194700	GRMZM2G015419, GRMZM2G009479, GRMZM2G015419, GRMZM2G009479	699.448	420.422	40.8659	52.6484	62.9392	2.43877	0.741733	10.5483	484.58	40.4561	18.6837	132.928	33.0322	0.871633	2.0014	3.16353	310.448	139.149	53.8562	40.8005	56.6038	3.39807	1.80097		178.311	429.756	19.3291	103.028	41.8671	4.65273	1.52623	2.4252	-0.7087	-3.4928	-1.1385	1.2449	-3.9397	-4.5676
Traes_7AL_E14A72218	SOD1.2					Y	Triticum aestivum Cu/Zn superoxide dismutase (SOD1.2) mRNA, nuclear gene encoding chloroplast protein, complete cds; TAU69632					884.883	424.041	202.379	128.847	913.913	314.174	264.385	322.817	869.506	267.541	218.225	100.263	706.732	158.189	175.446	152.289	468.49	389.204	372.36	94.4916	676.549	277.992	213.983		810.851	447.534	416.651	139.124	902.168	383.32	356.936	128.392	-1.0517	-1.6934	-0.2662	-0.8564	-2.0997	-1.9865
Traes_7AL_F80BC8414	TaCAT		Y				T.aestivum mRNA for catalase (TaCAT); X94352					332.959	476.127	452.948	1292.88	480.204	454.519	1077.89	917.417	305.536	327.405	477.262	1859.95	358.598	432.532	1134.65	1033.68	253.373	336.225	313.335	776.038	300.126	196.624	495.111		278.662	413.803	427.371	1532.37	391.403	264.578	619.067	988.18	0.5147	0.1187	0.4071	0.5687	0.4408	0.6635
Traes_7AS_036C88C98	OPR	Y					wre1n.pk0155.g4 wre1n Triticum aestivum cDNA clone wre1n.pk0155.g4 5- end, mRNA sequence (OPR); CA650490					0	4.6559	63.2621	306.963	0	46.0935	51.9652	21.1066	0.2398	15.3153	32.1185	254.314	0	86.686	107.036	82.1397	1.74783	6.97617	29.8165	439.665	0.235433	52.749	60.9518		1.96717	16.9637	54.3355	656.972	0	66.9671	79.4906	212.354	4.354	4.7695	1.9072	2.9477	8.0006	5.8421
Traes_7BL_3F0C25455	PR5				Y		Triticum aestivum clone WAS-3a thaumatin-like protein mRNA, complete cds (PR5); AF442967					10.2543	64.7282	57.4064	165.619	39.6777	461.922	301.908	943.202	3.16093	42.2409	155.554	317.247	11.8396	423.077	283.109	707.937	36.117	41.1004	117.152	167.435	6.45057	121.139	284.811		25.4057	37.527	71.6013	710.25	11.4789	141.189	443.936	211.054	2.6012	3.6999	0.1846	0.5577	2.4255	5.5627
Traes_7BL_7A3B8A199	TaCAT		Y				T.aestivum mRNA for catalase (TaCAT); X94352					859.105	449.044	976.088	888.602	908.278	977.91	810.322	725.334	1077.72	1339.38	1754.36	4436.92	958.268	1402.18	2990.05	3747.04	1123.28	1606.42	1365.53	1863.25	1335.4	1127.49	1530.22		1359.09	1813.25	1734.79	3048.4	1357.5	1254.54	2162.08	2833.99	-0.9244	0.3097	0.515	0.4145	0.1828	0.6962
Traes_7BL_A42D6C984	SOD1.2		Y				Triticum aestivum Cu/Zn superoxide dismutase (SOD1.2) mRNA, nuclear gene encoding chloroplast protein, complete cds; TAU69632					462.74	219.558	211.27	135.021	404.368	315.13	211.773	203.069	428.288	134.597	232.892	116.928	318.24	135.889	145.685	107.389	281.8	192.029	316.816	67.2096	294.518	263.488	157.701		430.079	177.306	306.582	128.172	402.433	326.706	211.679	95.9496	-1.0647	-1.6623	-0.5517	-1.275	-1.1112	-0.8788
Traes_7BS_62CC4CA59	OPR	Y					wre1n.pk0155.g4 wre1n Triticum aestivum cDNA clone wre1n.pk0155.g4 5- end, mRNA sequence (OPR); CA650490					74.808	543.466	7149.78	21414.6	11.7706	8945.28	3280.91	1545.75	40.7808	601.122	6316.24	11064	19.1474	5021.76	5278.19	6818.99	873.125	283.276	4593.23	14910.4	15.3795	6765.11	2049.23		371.11	288.81	6683.96	9991.01	4.9393	8232.32	1814.62	5514.4	2.8238	3.8039	-1.5513	-0.3427	6.4949	7.1437
Traes_7DL_8214CCC3D	TaCAT		Y				T.aestivum mRNA for catalase (TaCAT); X94352					0	0	3.85363	2.6841	0	0.812933	0.793233	0.756433	0.272633	1.31877	12.7988	8.98607	0.673433	4.09503	7.89083	3.91977	5.4946	0.833467	6.29103	20.3647	0.890833	4.97397	6.83847		3.67517	0.7116	6.60167	11.5741	0.752633	4.1688	2.9937	9.56543	-0.0311	1.5995	-2.609	-2.2915	4.9072	4.8279
Traes_7DS_EC49CBE8C	OPR	Y					wre1n.pk0155.g4 wre1n Triticum aestivum cDNA clone wre1n.pk0155.g4 5- end, mRNA sequence (OPR); CA650490					22.4314	168.269	2684.59	10543.8	2.37607	3607.43	2535.37	1345.02	10.4284	163.225	2266.91	4014.82	3.48797	1979.2	3288.73	5025.32	169.958	77.0513	1441.37	5396.54	4.9342	2617.33	979.979		56.9408	72.366	2740.62	4513.91	1.5384	2731.09	1656.73	5802.15	2.856	3.8291	-1.076	0.3326	6.7907	7.5924
[truncated: 18 more columns]

## Sheet: ET pathway
ET pathway	Annotation + ortholog													Normalized Mean
														Sumai3								FL62R1								Stettler								Muchmore								Spikelets
														Spikelets				Rachis				Spikelets				Rachis				Spikelets				Rachis				Spikelets				Rachis				1dpi
														Mock	1dpi	2dpi	3dpi	Mock	2dpi	3dpi	4dpi	Mock	1dpi	2dpi	3dpi	Mock	2dpi	3dpi	4dpi	Mock	1dpi	2dpi	3dpi	Mock	2dpi	3dpi	4dpi	Mock	1dpi	2dpi	3dpi	Mock	2dpi	3dpi	4dpi	SU	FL	ST	MM
IWGSC ID	Gene name	ethylene biosynthetic process	ethylene metabolic process	ethylene-activated signaling pathway	response to ethylene	cellular response to ethylene stimulus	negative regulation of ethylene-activated signaling pathway	Gene description	% GC content	Arabidopsis thaliana gene stable ID	Brachypodium distachyon gene stable ID	Oryza sativa Japonica gene stable ID	Zea mays gene stable ID	SU_Sp_Mock	SU_Sp_1dpi	SU_Sp_2dpi	SU_Sp_3dpi	SU_Ra_Mock	SU_Ra_2dpi	SU_Ra_3dpi	SU_Ra_4dpi	FL_Sp_Mock	FL_Sp_1dpi	FL_Sp_2dpi	FL_Sp_3dpi	FL_Ra_Mock	FL_Ra_2dpi	FL_Ra_3dpi	FL_Ra_4dpi	ST_Sp_Mock	ST_Sp_1dpi	ST_Sp_2dpi	ST_Sp_3dpi	ST_Ra_Mock	ST_Ra_2dpi	ST_Ra_3dpi	ST_Ra_4dpi	MM_Sp_Mock	MM_Sp_1dpi	MM_Sp_2dpi	MM_Sp_3dpi	MM_Ra_Mock	MM_Ra_2dpi	MM_Ra_3dpi	MM_Ra_4dpi	SU_L_1d3D_vs_0dM	FL_L_1d3D_vs_0dM	ST_L_1d3D_vs_0dM	MM_L_1d3D_vs_0dM
Traes_5BL_F5D379AFC	ERF109	Y	Y	Y	Y	Y		ERF109, ETHYLENE RESPONSE FACTOR 109, REDOX RESPONSIVE TRANSCRIPTION FACTOR 1, RRTF1; encodes a member of the ERF (ethylene response factor) subfamily B-3 of ERF/AP2 transcription factor family. The protein contains one AP2 domain.	61.71	AT4G34410	BRADI3G38140	OS08G0474000	GRMZM2G369472	0.2552	3.28317	67.3103	170.959	0.7069	416.657	58.9093	7.28263	0.7194	2.83947	121.441	45.7254	8.09287	167.408	47.5896	8.8905	43.3021	0.833467	94.531	176.697	1.16797	397.004	129.032		27.5402	0.393233	81.2635	71.2127	0.762033	584.398	181.876	25.5711	2.9038	1.401	-5.1321	-5.1708
Traes_7AL_25850F96F	BZIP60	Y	Y	Y	Y	Y		bZIP60 consists of a bZIP DNA binding domain followed by a putative transmembrane domain. bZIP60 mRNA is upregulated by the addition of ER stress inducers, tunicamycin (inhibitor of N-linked glycosylation), DTT (inhibitor of disulfide bond formation) and azetin-2-carboxylate (proline analog perturbing protein structure).	45.8	AT1G42990	BRADI1G35790	OS06G0622700	GRMZM2G025812	113.34	356.959	402.167	766.701	107.051	403.67	462.476	478.603	97.6202	307.784	364.696	747.895	98.8669	374.591	536.387	473.615	139.729	232.322	304.373	498.625	105.258	431.311	287.536		142.348	189.688	281.613	468.7	119.916	502.823	292.675	538.789	1.6509	1.7028	0.7329	0.4222
Traes_7BL_625F55A12	BZIP60	Y	Y	Y	Y	Y		bZIP60 consists of a bZIP DNA binding domain followed by a putative transmembrane domain. bZIP60 mRNA is upregulated by the addition of ER stress inducers, tunicamycin (inhibitor of N-linked glycosylation), DTT (inhibitor of disulfide bond formation) and azetin-2-carboxylate (proline analog perturbing protein structure).	41.5	AT1G42990	BRADI1G35790	OS06G0622700	GRMZM2G025812	65.1463	158.29	170.857	284.712	72.8953	191.217	218.483	193.732	66.1424	125.179	192.069	255.015	60.8374	137.541	227.771	190.838	73.1138	99.0918	147.303	185.328	65.4577	212.433	139.721		61.74	81.5798	144.21	181.296	62.4858	234.872	142.746	229.43	1.2708	1.0076	0.4476	0.4331
Traes_7DL_3CE000E38	BZIP60	Y	Y	Y	Y	Y		bZIP60 consists of a bZIP DNA binding domain followed by a putative transmembrane domain. bZIP60 mRNA is upregulated by the addition of ER stress inducers, tunicamycin (inhibitor of N-linked glycosylation), DTT (inhibitor of disulfide bond formation) and azetin-2-carboxylate (proline analog perturbing protein structure).	46	AT1G42990	BRADI1G35790	OS06G0622700	GRMZM2G025812	142.338	471.537	500.274	1081.69	167.022	575.535	655.084	645.588	127.005	350.463	434.613	1079.92	132.156	470.762	726.202	571.233	168.69	304.432	402.616	805.033	138.389	588.29	369.386		147.846	222.088	344.062	712.481	191.84	615.978	424.461	754.725	1.7244	1.5116	0.8502	0.5918
Traes_2AS_72E9B68D2	ERF72			Y	Y	Y		Encodes a member of the ERF (ethylene response factor) subfamily B-2 of the plant specific ERF/AP2 transcription factor family (RAP2.3).	54.98	AT3G16770	BRADI2G27920	OS07G0674800	GRMZM2G025062	1.14063	2.8967	3.348	16.5495	1.58937	254.619	567.171	160.244	0.817867	1.85707	7.57483	6.05073	0.736067	130.581	801.277	221.946	3.3826	1.3714	5.33197	11.0118	0.4454	98.5159	284.885		1.77673	1.96473	3.96543	12.993	1.165	174.45	397.81	263.135	1.1199	0.7977	-1.3073	-0.0485
Traes_7AL_FA77CC1F41	MBF1C			Y	Y	Y		multiprotein bridging factor 1C; ethylene-responsive transcriptional coactivator	45.16	AT3G24500	BRADI1G37080	OS06G0592500	GRMZM2G051135	1.0698	67.2361	469.968	2520.15	4.2337	1137.77	356.528	91.9356	1.80987	75.7842	814.449	3075.84	1.05687	508.886	885.546	343.369	163.418	23.0522	455.768	3638.65	2.4158	734.982	438.944		75.5629	10.9014	412.977	2149.79	0.9593	965.016	336.81	481.688	5.6477	4.9372	-2.7024	-2.5997
Traes_7BL_A002364C5	MBF1C			Y	Y	Y		multiprotein bridging factor 1C; ethylene-responsive transcriptional coactivator	53.45	AT3G24500	BRADI1G37080	OS06G0592500	GRMZM2G051135	1.4429	116.9	1002.53	3121.56	0.433567	2520.17	433.877	77.6678	0.7194	125.045	1578.4	2475.78	0.712467	1131.43	831.959	239.881	310.506	43.0131	994.006	3929.18	0	1909.64	800.758		219.479	28.9643	959.904	2193.83	0.586767	2646.09	649.84	527.88	6.0118	6.6	-2.6929	-2.7197
Traes_7DL_D5AD8EB4B	MBF1C			Y	Y	Y		multiprotein bridging factor 1C; ethylene-responsive transcriptional coactivator	61.21	AT3G24500	BRADI1G37080	OS06G0592500	GRMZM2G051135	5.6692	577.76	4122.91	12642.9	2.32117	9365.15	1873.41	413.45	8.74973	569.367	5320.07	9842.72	4.6427	4712.64	2986.59	1355.02	1289.64	205.32	3661.43	14572.8	4.3014	7973.57	3142.23		650.926	132.442	3803.08	7347	3.40183	9943.5	2564.97	3111.48	6.5179	5.8805	-2.513	-2.1432
Traes_2DS_9C0C983B2	ETR3			Y	Y	Y	Y	ethylene receptor 3	44.59	AT3G23150, AT1G04310, AT3G04580		OS02G0820900	GRMZM2G075368	275.439	476.045	342.215	288.755	172.626	809.425	534.486	236.695	247.906	350.789	370.742	195.609	131.043	644.636	474.039	228.398	315.279	307.024	382.798	247.576	139.447	910.371	664.454		321.445	305.909	412.643	333.598	161.589	1069.54	637.462	422.835	0.7874	0.496	-0.0363	-0.0718
Traes_4AS_FA4BBDBF9	ERF96/97			Y	Y	Y		encodes a member of the ERF (ethylene response factor) subfamily B-3 of ERF/AP2 transcription factor family. The protein contains one AP2 domain.	59.71	AT5G43410, AT1G04370	BRADI3G12565	OS09G0571700	GRMZM2G060517	0	1.80803	76.9675	95.1377	0	95.3446	11.468	2.4816	0	2.386	144.264	64.025	0	79.2111	35.6714	19.7037	28.2516	1.79663	134.429	209.894	0	184.065	67.2377		11.1472	0.233333	175.696	100.409	0	231.267	70.1585	45.3846	3.3166	3.3072	-3.7724	-4.5674
Traes_4BS_5D1C9883D	ATCTR1, CONSTITUTIVE TRIPLE RESPONSE 1, CTR1, SIS1, SUGAR-INSENSITIVE			Y	Y	Y	Y	Homologous to the RAF family of serine/threonine protein kinases. Negative regulator in the ethylene signal transduction pathway. Interacts with the putative ethylene receptors ETR1 and ERS.	41.32	AT5G03730	BRADI4G38400	OS09G0566550	GRMZM2G059671	539.09	726.352	1705.99	1688.4	386.608	1312.55	1215.61	952.143	495.984	798.924	1322.84	1950.08	344.142	1403.54	1246.12	1394.71	571.693	671.549	886.531	1600.1	348.404	964.289	983.655		521.072	752.284	1495.29	1879.33	366.755	1036.33	1323.02	1580.61	0.4279	0.6766	0.231	0.5275
Traes_4DS_AB2BEFAB3	ERF96/97			Y	Y	Y		encodes a member of the ERF (ethylene response factor) subfamily B-3 of ERF/AP2 transcription factor family. The protein contains one AP2 domain.	62.18	AT5G43410, AT1G04370	BRADI3G12565	OS09G0571700	GRMZM2G060517	0	13.9607	153.894	211.325	0	484.747	40.9446	1.86393	0	3.92693	208.025	131.242	0.191733	333.849	61.3566	47.9046	28.3165	1.94863	175.361	385.779	0.235433	982.943	137.468		7.21293	0.7116	219.444	140.225	0.396267	1191.79	148.674	53.3123	5.9097	3.8123	-3.6635	-2.9331
Traes_5DL_A2A5A19B4	ALDH7B4			Y	Y	Y		aldehyde dehydrogenase 7B4 [Source:Projected from Arabidopsis thaliana (AT1G54100) TAIR;Acc:AT1G54100]	41.08	AT1G54100	BRADI4G31310	OS09G0440300	GRMZM2G130440	527.658	562.306	1769.67	2854.04	290.848	847.641	1346.61	998.341	613.438	1549.13	2560.95	7296.59	271.335	1200.8	1756.22	1993.25	1195.59	1245.23	2678.41	2725.53	251.501	899.112	1230.26		863.31	1253.6	4188.53	6106.74	378.198	1139.55	2444.44	2115.79	0.0911	1.3256	0.0588	0.5346
Traes_7AL_ECB0591CC	ABA3			Y	Y	Y		molybdenum cofactor sulfurase (LOS5);Involved in the conversion of ABA-aldehyde to ABA, the last step of abscisic acid (ABA) biosynthesis. (ABA3)	39.31	AT1G16540	BRADI1G32350	OS06G0670000	GRMZM2G048092, GRMZM6G699895, GRMZM2G061821	331.57	395.272	2942.77	3659.67	180.983	2043.57	1347.88	1084.13	233.285	242.637	2125.71	3061.57	166.361	1823.23	2498.14	3523.86	486.488	213.201	1086.04	2583.38	142.966	1101.95	748.619		334.278	252.335	2347.45	2844.3	147.151	1294.39	1098.95	3027.46	0.2513	0.0666	-1.1802	-0.3998
Traes_7BL_455C22003	ABA3			Y	Y	Y		molybdenum cofactor sulfurase (LOS5);Involved in the conversion of ABA-aldehyde to ABA, the last step of abscisic acid (ABA) biosynthesis. (ABA3)	40.07	AT1G16540	BRADI1G32350	OS06G0670000	GRMZM2G048092, GRMZM6G699895, GRMZM2G061821	141.91	134.26	908.589	1088.23	97.2218	556.964	284.078	200.131	109.647	109.671	376.573	604.142	92.3486	365.883	256.805	338.778	169.711	79.4996	400.235	608.279	98.7238	358.924	123.178		111.287	124.104	841.417	868.286	111.018	505.492	272.211	698.661	-0.08	0.0126	-1.083	0.1588
Traes_7DL_162505318	ABA3			Y	Y	Y		molybdenum cofactor sulfurase (LOS5);Involved in the conversion of ABA-aldehyde to ABA, the last step of abscisic acid (ABA) biosynthesis. (ABA3)	41.23	AT1G16540	BRADI1G32350	OS06G0670000	GRMZM2G048092, GRMZM6G699895, GRMZM2G061821	143.05	191.594	948.387	2171.01	60.1548	574.523	467.025	324.115	48.88	7.70197	36.1393	32.9547	28.9069	205.448	30.9314	40.1952	282.932	144.002	651.136	2229.48	67.8878	621.886	319.565		208.31	168.469	1412.16	1915.61	93.9754	736.778	471.77	1195.16	0.406	-2.534	-0.9655	-0.3015
Traes_1DL_AFF7AECEA		Y	Y		Y			Protein kinase superfamily protein	54.73	AT1G11050	BRADI2G24930	OS05G0423500	AC226248.1_FG002	104.432	406.611	806.295	419.655	54.9402	1470.01	237.068	109.723	98.4832	296.753	539.973	292.256	42.8305	656.809	130.865	117.767	159.176	212.435	624.649	595.281	51.7137	1872.38	372.574		160.375	194.2	625.405	378.694	78.8189	2260.21	364.16	189.08	1.9475	1.6026	0.4159	0.276
Traes_1DS_4CE572266	CCR3				Y			CRINKLY4 related 3 (CCR3); FUNCTIONS IN: kinase activity; INVOLVED IN: protein amino acid phosphorylation	56.17	AT3G55950	BRADI2G38200	OS05G0127300	GRMZM2G120839, GRMZM2G076868	35.3322	118.999	851.97	1538.53	52.9649	1543.45	338.814	100.237	43.6703	104.493	1108.61	1096.75	67.1983	743.576	640.661	239.1	194.183	58.6016	908.627	1752.46	20.1515	2362.72	490.274		117.557	53.7652	907.391	1077.24	36.4902	2642.14	381.402	523.227	1.7355	1.2523	-1.6852	-1.1005
Traes_6AS_263764436					Y			Protein kinase family protein with leucine-rich repeat domain [Source:Projected from Arabidopsis thaliana (AT5G25930) TAIR;Acc:AT5G25930]	43.89	AT5G25930	BRADI3G08647, BRADI1G37960, BRADI3G08660	OS06G0557100, OS02G0227700, OS02G0228300, OS06G0557100, OS02G0227700, OS02G0228300, OS06G0557100, OS02G0227700, OS02G0228300	GRMZM2G350918, GRMZM2G100234, GRMZM2G449817, GRMZM2G176206, GRMZM2G350918, GRMZM2G100234, GRMZM2G449817, GRMZM2G176206, GRMZM2G350918, GRMZM2G100234, GRMZM2G449817, GRMZM2G176206, GRMZM2G350918, GRMZM2G100234, GRMZM2G449817, GRMZM2G176206, GRMZM2G350918, GRMZM2G100234, GRMZM2G449817, GRMZM2G176206, GRMZM2G350918, GRMZM2G100234, GRMZM2G449817, GRMZM2G176206, GRMZM2G350918, GRMZM2G100234, GRMZM2G44…	120.615	148.185	1427.24	768.678	58.8483	1609.83	269.269	129.368	119.533	277.012	558.559	914.185	68.2904	880.586	364.555	364.044	239.624	110.002	505.252	968.702	46.7249	2523.7	356.169		137.083	111.197	678.845	630.576	52.8066	1694.96	475.671	258.844	0.2928	1.1955	-1.115	-0.2972
Traes_6DS_C4861C9FF					Y			Protein kinase family protein with leucine-rich repeat domain [Source:Projected from Arabidopsis thaliana (AT5G25930) TAIR;Acc:AT5G25930]	45.18	AT5G25930	BRADI3G08647, BRADI1G37960, BRADI3G08660	OS06G0557100, OS02G0227700, OS02G0228300, OS06G0557100, OS02G0227700, OS02G0228300, OS06G0557100, OS02G0227700, OS02G0228300	GRMZM2G350918, GRMZM2G100234, GRMZM2G449817, GRMZM2G176206, GRMZM2G350918, GRMZM2G100234, GRMZM2G449817, GRMZM2G176206, GRMZM2G350918, GRMZM2G100234, GRMZM2G449817, GRMZM2G176206, GRMZM2G350918, GRMZM2G100234, GRMZM2G449817, GRMZM2G176206, GRMZM2G350918, GRMZM2G100234, GRMZM2G449817, GRMZM2G176206, GRMZM2G350918, GRMZM2G100234, GRMZM2G449817, GRMZM2G176206, GRMZM2G350918, GRMZM2G100234, GRMZM2G44…	15.442	29.5362	51.1584	47.7863	17.2545	152.358	5.5781	12.8624	14.1916	22.8537	29.3748	44.3482	14.5865	75.2293	9.87887	12.3814	18.6348	9.52237	13.6666	67.3478	6.59067	288.721	15.5802		10.5479	6.08783	36.2946	15.403	7.03043	207.589	28.4761	8.8767	0.9042	0.7604	-0.956	-0.7806
Traes_7DS_F1D8D32F7					Y			Thioredoxin superfamily protein [Source:Projected from Arabidopsis thaliana (AT5G38900) TAIR;Acc:AT5G38900]	46.08	AT5G38900	BRADI1G15070	OS03G0598900	GRMZM2G074193, GRMZM2G045192	70.8014	148.367	237.869	534.461	70.2943	225.158	268.389	226.349	66.5557	135.812	218.827	680.792	54.7732	243.788	416.747	353.46	77.6113	134.608	125.454	340.248	79.8313	137.762	201.33		70.1371	131.361	147.278	423.86	66.4897	149.237	194.992	360.345	1.0634	1.0005	0.7945	0.9153
Traes_2AL_6CBE19B87	JAS1, JAZ10				Y			JASMONATE-ASSOCIATED 1, JASMONATE-ZIM-DOMAIN PROTEIN 10, JAZ10, TIFY DOMAIN PROTEIN 9, TIFY9	45.83	AT5G13220	BRADI5G08650	OS04G0395800	GRMZM2G145407	15.2668	417.586	3960.62	6723.11	1.8301	2528.95	445.802	102.035	8.4014	435.227	2800.19	5645.05	1.79673	2158.94	580.993	272.276	611.242	145.263	2388.02	6538.89	3.8256	3524.38	1026.18		253.334	149.42	3217.14	4961.74	3.00197	3990.62	688.472	717.215	4.6895	5.5861	-1.9714	-0.7236
Traes_2AL_D66EA2EB5	CIPK23				Y			Arabidopsis thaliana CBL-interacting protein kinase 23. CIPK23 serves as a positive regulator of the potassium transporter AKT1 by directly phosphorylating AKT1. CIPK23 is activated by the binding of two calcineurin B-like proteins, CBL1 and CBL9	43.64	AT1G30270	BRADI1G58400	OS07G0150700	GRMZM2G013236	213.834	806.133	2545.55	3479.84	33.1336	1870.21	1282.99	736.934	135.089	581.239	1540.74	2022.28	30.756	1478.07	1433.36	1225.32	434.465	373.315	1105.99	2290.41	26.115	949.978	792.622		303.965	358.483	1844.9	1911.33	28.1142	1274.82	768.431	1096.43	1.9031	2.0999	-0.2169	0.2377
Traes_2BL_A1F2BF8FC	CIPK23				Y			Arabidopsis thaliana CBL-interacting protein kinase 23. CIPK23 serves as a positive regulator of the potassium transporter AKT1 by directly phosphorylating AKT1. CIPK23 is activated by the binding of two calcineurin B-like proteins, CBL1 and CBL9	44.97	AT1G30270	BRADI1G58400	OS07G0150700	GRMZM2G013236	846.002	2756.39	8210.73	8820.57	224.717	5373.57	3924.95	1979.73	671.259	2226.55	4831.16	5576.97	202.565	5057.17	4346.29	3473.1	1608.32	1688.81	3503.05	6581.05	162.12	3282.8	2820.25		1323.61	1586.34	5377.34	5530.93	163.97	4225.85	2928.99	4457.91	1.6965	1.7217	0.0704	0.261
Traes_2BL_E94651AAE	JAS1, JAZ10				Y			JASMONATE-ASSOCIATED 1, JASMONATE-ZIM-DOMAIN PROTEIN 10, JAZ10, TIFY DOMAIN PROTEIN 9, TIFY9	52.16	AT5G13220	BRADI5G08650	OS04G0395800	GRMZM2G145407	2.93087	33.9831	290.742	332.269	0.714533	322.804	23.5719	2.01007	1.02483	20.9172	269.776	265.489	0.1527	138.069	15.3716	3.2946	66.5302	11.6145	307.189	313.924	1.05413	453.258	73.3717		29.151	8.753	345.23	144.89	0.545967	542.289	39.8094	10.8474	3.3935	3.874	-2.4138	-1.6305
Traes_2BS_CCFE8F6F8					Y			tolB protein-related [Source:Projected from Arabidopsis thaliana (AT4G01870) TAIR;Acc:AT4G01870]	65.35	AT4G01870	BRADI1G20050	OS07G0638100	GRMZM2G039757	83.148	192.02	778.726	6076.33	112.526	3092.07	509.166	351.969	111.078	375.236	2534.08	17834.1	103.152	1673.25	2420.9	1991.54	383.961	291.481	1687.54	8951.65	89.2859	4119.82	956.972		274.849	290.782	1275.1	9581.62	120.633	4249.19	1691.15	2849.67	1.1793	1.7155	-0.3867	0.0806
Traes_2DL_2BA772DB5	CIPK23				Y			Arabidopsis thaliana CBL-interacting protein kinase 23. CIPK23 serves as a positive regulator of the potassium transporter AKT1 by directly phosphorylating AKT1. CIPK23 is activated by the binding of two calcineurin B-like proteins, CBL1 and CBL9	45.24	AT1G30270	BRADI1G58400	OS07G0150700	GRMZM2G013236	4333.53	6240.27	11929	11382.5	531.396	5726.01	3183.64	1737.65	3541.53	4233.58	7211.2	5628.57	362.425	4547.17	3595.61	2842.96	4780.37	3562.52	5801.04	7226.81	386.887	3510.42	2569.46		5494.32	3916.99	9199.96	5407.17	429.716	4853.65	2556.49	3425.51	0.5234	0.2571	-0.4236	-0.4867
Traes_2DL_7DD4A39D4	JAS1, JAZ10				Y			JASMONATE-ASSOCIATED 1, JASMONATE-ZIM-DOMAIN PROTEIN 10, JAZ10, TIFY DOMAIN PROTEIN 9, TIFY9	44.03	AT5G13220	BRADI5G08650	OS04G0395800	GRMZM2G145407	20.6081	542.794	4348.62	6828.78	2.3914	3777.99	802.061	211.49	12.4922	565.729	3195.9	5736.89	4.21243	3077.68	1187.69	576.223	639.189	218.271	2500.8	7225.67	11.0618	4142.38	1640.01		277.491	238.99	3204.29	5303.62	3.40853	4995.16	1195.8	1446.7	4.6548	5.5704	-1.4743	-0.2054
Traes_4AL_F3BA3F9FB	GLTP				Y			Glycolipid transfer protein (GLTP) family protein [Source:Projected from Arabidopsis thaliana (AT4G39670) TAIR;Acc:AT4G39670]	53.39	AT4G39670	BRADI1G11280	OS03G0710700	GRMZM2G011098, GRMZM2G347983, GRMZM2G100650	42.4011	83.4894	542.686	1149.91	21.7933	387.195	236.079	85.3961	42.8907	86.0213	420.385	1397.23	26.9316	372.443	378.299	180.992	73.1308	45.2502	279.383	1433.42	17.0604	291.693	187.878		58.4554	46.4234	371.875	1015.32	23.1681	333.92	171.369	266.469	0.9768	1.0372	-0.6849	-0.3272
Traes_4BL_701A1200E	PATATIN-LIKE PROTEIN, PLP				Y			Patatin/Phospholipase A2-related (domain); Acyl transferase/acyl hydrolase/lysophospholipase (domain); lipid catabolic process, lipid metabolic process, hydrolase activity	61.44	AT4G29800, AT3G54950, AT2G39220	BRADI1G67810		GRMZM2G030223	9.32057	8.05057	11.806	54.5342	24.7869	109.663	54.599	13.7641	12.824	6.8293	37.538	46.8914	19.5074	69.9798	52.4621	19.893	14.2572	7.48323	17.7311	60.9138	19.0747	30.8681	89.8159		8.1155	6.88733	23.1221	37.9925	23.979	84.1908	55.3262	26.3338	-0.1925	-0.9415	-0.9157	-0.2133
Traes_4BS_9EF72B0BA	GLTP				Y			Glycolipid transfer protein (GLTP) family protein [Source:Projected from Arabidopsis thaliana (AT4G39670) TAIR;Acc:AT4G39670]	50.59	AT4G39670	BRADI1G11280	OS03G0710700	GRMZM2G011098, GRMZM2G347983, GRMZM2G100650	8.3784	34.0489	155.853	917.678	4.81533	99.5702	104.375	36.4506	5.06927	40.9473	126.96	1145.71	8.8127	121.166	144.34	68.6252	20.279	15.9245	73.1085	735.574	3.6523	49.1286	59.4595		14.5061	25.6506	75.5114	560.667	5.5346	64.2629	42.4684	121.657	1.9751	2.9573	-0.3352	0.8237
Traes_4DS_AF2E3D847	GLTP				Y			Glycolipid transfer protein (GLTP) family protein [Source:Projected from Arabidopsis thaliana (AT4G39670) TAIR;Acc:AT4G39670]	52.14	AT4G39670	BRADI1G11280	OS03G0710700	GRMZM2G011098, GRMZM2G347983, GRMZM2G100650	29.1211	147.042	601.169	1537.73	7.58543	537.345	358.61	128.752	15.1671	112.536	512.054	1527.09	9.1219	465.801	408.373	196.972	69.6541	53.318	279.773	1192.97	3.62683	212.836	164.08		44.446	91.7567	384.94	1009.05	6.0788	315.552	246.962	322.75	2.3296	2.8392	-0.3781	1.0334
Traes_5BL_3D522D8D2	SAP12, STRESS-ASSOCIATED PROTEIN 12				Y			zinc finger (AN1-like) family protein [Source:Projected from Arabidopsis thaliana (AT3G28210) TAIR;Acc:AT3G28210]	61.83	AT3G28210	BRADI4G29530	OS09G0385700	GRMZM2G125775	8.08933	31.0524	303.507	1256.94	7.91883	721.119	775.622	204.85	5.05427	25.5237	712.274	616.416	6.02077	422.862	1093.19	356.476	84.43	18.6281	422.303	971.207	2.3741	432.963	309.625		58.9372	10.7715	528.579	616.992	5.19527	540.973	370.189	692.982	1.904	2.3228	-2.1012	-2.3368
Traes_5DL_30E4778E1	SAP12, STRESS-ASSOCIATED PROTEIN 12				Y			zinc finger (AN1-like) family protein [Source:Projected from Arabidopsis thaliana (AT3G28210) TAIR;Acc:AT3G28210]	63.15	AT3G28210	BRADI4G29530	OS09G0385700	GRMZM2G125775	3.81203	21.3092	231.912	1129.4	7.41243	585.91	600.509	177.152	7.6892	13.245	609.042	546.548	8.23697	288.788	967.823	274.173	101.73	8.42623	330.153	745.591	4.65063	249.494	237.855		65.2924	4.56803	412.192	488.559	4.41803	323.995	262.744	497.287	2.4276	0.6816	-3.4423	-3.6161
Traes_5DL_3E5DAFBC3	MPT2, PHT3;2				Y			MITOCHONDRIAL PHOSPHATE TRANSPORTER 2, MPT2, PHOSPHATE TRANSPORTER 3;2, PHT3;2; Encodes a mitochondrial phosphate transporter; Modulates plant responses to salt stress.	51.82	AT3G48850	BRADI4G32020	OS09G0454600	GRMZM2G009045	313.64	2517.74	17137.7	15425.2	56.4194	21885.8	4223.97	1125.24	205.031	2316.72	14180.7	11813.6	42.1003	11246.4	7955.18	3805.32	2548.76	1240.25	11540.5	16046.6	68.0797	19856.7	4873.85		1182.77	1049.95	15387.4	10804.2	83.5668	21427.1	4743.14	5122.75	2.9778	3.487	-1.0203	-0.1684
Traes_5DL_FC21CCC36					Y			response to ethylene	44.35	AT5G12930	BRADI4G33700	OS09G0488600	GRMZM2G120091	0.5104	1.44537	56.8343	57.8623	1.3333	15.5088	7.06157	2.7739	1.26463	2.60817	21.2325	106.864	0.520733	19.8342	10.4093	3.46433	1.90443	1.41923	12.6785	43.5429	1.18067	8.79133	4.24927		0.983567	1.37297	26.8512	28.7785	1.3412	12.017	7.67857	7.61863	1.2885	0.7073	-0.4486	0.4263
Traes_7AL_4835DC1DE	OPR3				Y			oxophytodienoate-reductase 3; Encodes a 12-oxophytodienoate reductase that is required for jasmonate biosynthesis.	44.85	AT2G06050	BRADI3G37650	OS08G0459600	GRMZM2G082087, GRMZM2G148281	368.915	564.571	762.612	845.863	378.61	1539.72	673.91	388.318	302.701	375.774	546.946	490.168	252.65	854.604	531.783	430.038	244.551	350.948	545.514	451.699	254.929	1009.86	475.717		376.34	438.267	624.866	576.34	319.821	1338.2	675.706	605.758	0.6141	0.3214	0.5203	0.2186
Traes_7AL_6312C917B	CHIP				Y			carboxyl terminus of HSC70-interacting protein; Encodes AtCHIP, a new class of E3 ubiquitin ligases with three tetratricopeptide repeats and a U-box domain, structurally similar to the animal CHIP proteins. Plays an important role in plant cellular metabolism under temperature stress conditions. Functions as an E3 ubiquitin ligase of protein phosphatase 2A.	41.34		BRADI3G13620	OS08G0113300	GRMZM2G104769	51.7836	53.2221	269.928	196.219	37.2139	173.257	91.2615	67.458	60.1424	52.4514	181.029	170.235	36.9919	105.739	131.648	88.5984	61.1431	41.5133	120.243	138.085	35.4987	96.2369	61.6177		66.4668	47.4271	174.675	163.207	49.8617	118.662	71.7073	119.427	0.033	-0.178	-0.5571	-0.495
Traes_7DL_61B099A91	OPR3				Y			oxophytodienoate-reductase 3; Encodes a 12-oxophytodienoate reductase that is required for jasmonate biosynthesis.	44.94	AT2G06050	BRADI3G37650	OS08G0459600	GRMZM2G082087, GRMZM2G148281	469.415	570.122	712.682	859.469	446.935	1972.07	966.904	518.311	425.525	293.718	563.709	424.939	299.213	898.529	827.658	573.029	336.856	384.351	578.462	386.548	306.717	1182.88	674.392		550.429	423.052	642.435	477.043	381.705	1453.69	673.451	1003.1	0.2804	-0.5248	0.1904	-0.3788
Traes_2BL_196D874A7		Y	Y					Serine hydrolase FSH (family), Alpha/Beta hydrolase fold (domain)	AT4G24380, AT5G65400	BRADI5G11840	OS04G0450100	GRMZM2G046900	131.201	135.655	406.719	735.55	133.168	789.621	331.572	237.044	127.23	101.016	488.938	376.192	110.854	667.384	714.564	489.992	141.864	79.4232	290.837	410.262	107.195	426.406	269.849		111.765	152.573	437.682	415.662	89.8522	560.421	336.432	435.271	0.0495	-0.3429	-0.8306	0.4471	1.624
Traes_4AS_34CC18E64	ALD1	Y	Y					AGD2-like defense response protein 1 [Source:Projected from Arabidopsis thaliana (AT2G13810) TAIR;Acc:AT2G13810]	50.69	AT2G13810	BRADI1G71530	OS03G0195100	GRMZM2G119150	4.90753	123.162	919.561	1904.57	2.54463	131.601	64.5169	16.825	1.98403	169.16	497.335	1941.49	1.70667	85.5074	114.637	59.4364	101.067	78.6079	623.834	3188.75	4.1345	159.822	62.444		47.4901	89.9003	753.613	2521.61	3.23997	211.003	54.3115	111.036	4.5541	5.9624	-0.348	0.8855
Traes_4DL_1AADAA76A	ALD1	Y	Y					AGD2-like defense response protein 1 [Source:Projected from Arabidopsis thaliana (AT2G13810) TAIR;Acc:AT2G13810]	50.89	AT2G13810	BRADI1G71530	OS03G0195100	GRMZM2G119150	0.302267	69.3988	146.484	567.801	0	11.7152	10.3702	2.96393	0	32.2763	110.241	664.943	0.191733	17.2309	20.8647	12.5818	25.373	8.42947	139.464	1251.68	0	20.1531	7.4377		9.50793	8.91633	171.133	707.213	1.13453	22.1906	10.485	20.3316	7.2097	6.9173	-1.5379	-0.0714
Traes_4DS_1724ED9FB	AGB1, ATAGB1, ELK4							Encodes the heterotrimeric G-protein beta subunit and is involved in organ shape. A significant fraction of the protein is found in the ER	46.35	AT4G34460	BRADI1G12820	OS03G0669200	GRMZM2G045314	111.112	90.3182	59.7611	29.8482	111.158	68.2678	78.1382	88.7617	94.7631	66.6113	40.9974	17.5093	88.6697	52.6275	47.7342	62.398	57.3297	68.5224	51.9364	16.1978	88.5389	40.2812	45.1505		78.7898	84.1735	39.8915	19.4103	104.062	55.1879	78.7124	59.957	-0.2891	-0.506	0.2493	0.0888
Traes_7AS_2BB950094								Thioredoxin superfamily protein [Source:Projected from Arabidopsis thaliana (AT5G38900) TAIR;Acc:AT5G38900]	42.15	AT5G38900	BRADI1G15070	OS03G0598900	GRMZM2G074193, GRMZM2G045192	42.9026	81.1602	94.671	116.259	39.3173	77.4142	81.0348	86.5192	44.964	97.2274	91.913	158.956	37.2246	115.548	151.811	160.581	49.1126	105.932	77.1545	73.2263	52.4427	70.1678	84.4498		55.6148	101.24	98.6608	107.54	50.1822	90.4991	121.449	148.728	0.9115	1.0993	1.1119	0.8674
Traes_1BL_8E966A86B	ATGPA1							Encodes an alpha subunit of a heterotrimeric GTP-binding protein; GPA1 is a positive regulator in ABA-mediated inhibition of stomatal opening; involved in the signaling events that trigger unfolded protein response-associated cell death. GPA1 is also involved in sugar signaling	41.8	AT2G26300	BRADI2G60350	OS05G0333200	GRMZM2G064732	176.015	63.7667	58.0622	15.3715	130.941	54.0158	77.0579	73.963	215.395	161.843	115.711	20.2867	152.505	53.3418	90.4511	106.513	124.806	87.4006	65.2068	14.5376	114.086	30.4334	64.6457		134.25	97.9539	91.5947	32.3763	142.165	49.3728	68.8788	63.9958	-1.4506	-0.4266	-0.5123	-0.4504
Traes_2AL_38321026D	ACS6	Y	Y					1-AMINOCYCLOPROPANE-1-CARBOXYLIC ACID (ACC) SYNTHASE 6; encodes a a member of the 1-aminocyclopropane-1-carboxylate (ACC) synthase (S-adenosyl-L-methionine methylthioadenosine-lyase, EC 4.4.1.14) gene family	58.3	AT4G11280	BRADI5G19100	OS04G0578000	GRMZM5G894619, GRMZM2G164405	2001.19	2065.63	9120.43	12166.2	293.49	22500.6	3130.02	744.063	2003.54	1825.58	9181.25	11798	161.544	13159.6	3174.58	1852.64	3197.05	1406.79	11004.1	20532.9	393.009	36651	6634.49		3192.92	1222.43	13459.3	12636.2	535.608	42113.5	6972.86	4474.22	0.0454	-0.1335	-1.1747	-1.3727
Traes_2AL_562616FBA	EOL1							Encodes a paralog of ETO1, which is a negative regulator of ACS5 (a key enzyme in ethylene biosynthesis pathway). EOL1 also interacts with and inhibits the activity of ACS5	43.74	AT4G02680	BRADI4G15130	OS11G0585900	GRMZM2G000936, GRMZM2G118082	153.746	114.598	53.468	59.6823	174.274	54.9744	60.8493	111.198	152.767	96.4202	45.5782	50.9319	168.321	55.3441	47.1914	71.6048	106.587	88.6184	45.3659	19.3983	170.475	36.2798	62.6711		148.339	110.774	62.3237	48.6579	184.73	55.7409	71.2963	74.9929	-0.4189	-0.6561	-0.2694	-0.4154
Traes_2AS_15D7300B6	ETR2							ethylene receptor 2	50.66	AT3G23150, AT1G04310, AT3G04580, AT3G23150, AT1G04310, AT3G04580	BRADI5G00700	OS04G0169100	GRMZM2G089010, GRMZM2G420801	629.588	767.201	579.588	296.886	717.98	2004.6	884.129	602.486	696.516	892.814	625.599	169.929	711.832	1455.17	614.288	654.297	499.747	640.591	808.449	306.727	707.539	2276	935.509		685.557	727.539	866.463	326.043	827.49	2666.41	1466.12	771.879	0.2844	0.353	0.3562	0.0842
Traes_2AS_453A4515C	VIK							Encodes a protein with similarity to members of the C1 subgroup of MAP kinase kinase kinases. Interacts physically with the receptor kinase BRL2/VH1 and appears to be involved in auxin and brassinosteriod signaling	39.48	AT1G14000	BRADI1G20390	OS07G0632800	GRMZM2G159034	76.7779	105.575	166.13	244.704	80.8237	125.718	119.035	94.0522	72.2393	106.474	119.446	295.997	84.6315	100.023	117.916	90.1491	101.939	85.4988	107.408	221.792	63.4739	68.3938	74.6789		88.2427	89.0702	150.23	235.698	61.6324	112.196	77.0085	104.386	0.4471	0.5598	-0.2521	0.0143
Traes_2AS_FA7059723	MYB74							myb domain protein 74; jasmonic acid biosynthetic process, abscisic acid-activated signaling pathway, jasmonic acid mediated signaling pathway, ethylene-activated signaling pathway, hyperosmotic salinity response	57.62	AT5G54230, AT4G21440, AT4G05100, AT5G54230, AT4G21440, AT4G05100	BRADI1G24887	OS07G0558100	GRMZM2G031323, GRMZM2G166337	2.59903	3.581	2.79443	24.6064	0	2.1955	1.6268	0.158967	0.5631	1.72637	1.63307	64.2478	0	2.12557	1.61833	1.8459	1.24847	1.39693	8.18183	18.7045	0	4.66503	1.7065		2.25213	0.404833	4.46703	79.5671	0	10.7735	0.816267	2.50487	0.4435	1.9479	0.2182	-2.0716
Traes_2BL_E8D89B38E	EOL1							Encodes a paralog of ETO1, which is a negative regulator of ACS5 (a key enzyme in ethylene biosynthesis pathway). EOL1 also interacts with and inhibits the activity of ACS5	45.75	AT4G02680	BRADI4G15130	OS11G0585900	GRMZM2G000936, GRMZM2G118082	277.063	248.347	82.383	75.2596	360.782	97.1399	87.3742	178.592	284.105	228.426	77.3041	78.4132	332.41	99.131	66.081	121.128	174.087	232.881	71.0018	44.8147	343.753	64.5555	85.8897		234.943	270.492	83.0433	83.3057	386.67	89.4952	132.151	95.8974	-0.1555	-0.313	0.4168	0.1989
Traes_2BS_B1A73C7A8	RAP2.11, RELATED TO AP2 11							encodes a member of the ERF (ethylene response factor) subfamily B-6 of ERF/AP2 transcription factor family (RAP2.11).	61.6	AT5G19790	BRADI1G23756	OS07G0575000	GRMZM2G011236, GRMZM2G384386	5.7735	2.04	0.4817	10.4014	6.86583	0.4268	1.34773	1.58327	3.4842	0.749367	5.8941	4.84703	3.72693	1.69397	1.61833	1.1625	2.2884	1.8307	5.4319	26.5157	5.52513	3.3415	6.82917		3.07387	2.33093	3.2587	13.126	8.63027	1.3686	7.82803	3.5062	-1.4299	-1.9154	-0.3189	-0.4391
Traes_2DL_049E45B9C	EOL1							Encodes a paralog of ETO1, which is a negative regulator of ACS5 (a key enzyme in ethylene biosynthesis pathway). EOL1 also interacts with and inhibits the activity of ACS5	44.62	AT4G02680	BRADI4G15130	OS11G0585900	GRMZM2G000936, GRMZM2G118082	142.984	124.314	44.9817	67.9662	191.214	68.3544	70.6787	106.191	135.249	108.408	45.3032	68.0054	189.01	65.0471	55.4382	79.3454	110.506	116.543	43.9386	37.1826	191.516	44.6039	71.5643		137.219	143.396	60.8681	57.1326	202.116	66.0672	77.779	79.9965	-0.1979	-0.306	0.0748	0.0594
Traes_3B_5326304FD	TaERF							Triticum aestivum ethylene-responsive factor-like transcription factor mRNA, complete cds (TaERF); GU452719						82.166	181.821	248.619	492.708	480.22	541.579	272.794	84.3352	126.587	173.218	224.513	681.862	466.151	305.153	289.234	130.356	148.254	112.951	180.796	776.678	348.544	500.314	300.518		136.542	153.625	179.874	627.591	388.745	614.331	175.366	232.42	1.1286	0.456	-0.387	0.1709
Traes_4AS_1E79E1072	ERF060-like							ethylene-responsive transcription factor ERF060-like	60.96	AT2G22200, AT5G65130, AT1G22190, AT1G36060, AT4G39780, AT1G78080, AT2G22200, AT5G65130, AT1G22190, AT1G36060, AT4G39780, AT1G78080	BRADI1G71740	OS03G0191900	GRMZM2G003466, GRMZM2G113060	24.6335	15.7377	28.3557	1852.46	51.0305	13.4353	3.911	5.1381	24.2246	23.4729	32.7432	2207.2	52.4609	11.553	18.4592	12.5124	30.5919	23.6959	45.4018	1954.52	101.384	18.5861	5.19543		64.8669	27.0027	41.3299	1620.52	94.6078	18.852	10.4806	25.2662	-0.6235	-0.065	-0.3577	-1.2427
Traes_4BL_5D316DD23	AP2-like ethylene-responsive transcription factor AIL1							Integrase-type DNA-binding superfamily protein; CONTAINS InterPro DOMAIN/s: DNA-binding, integrase-type (InterPro:IPR016177), Pathogenesis-related transcriptional factor/ERF, DNA-binding (InterPro:IPR001471)	53.78	AT1G72570	BRADI1G72890	OS03G0176300		13.4687	2.34883	3.78177	2.48503	7.51263	2.52707	1.67827	0.839633	13.2936	1.1057	6.1848	0	5.86767	2.35187	2.10867	0.239533	18.2638	1.42253	2.55013	1.79317	4.9037	1.55313	2.56133		17.4187	0.649767	5.5911	2.9481	9.87507	0	4.13557	0.360333	-2.468	-3.5092	-3.5425	-4.6096
Traes_4DL_6598DAF2E	AP2-like ethylene-responsive transcription factor AIL1							Integrase-type DNA-binding superfamily protein; CONTAINS InterPro DOMAIN/s: DNA-binding, integrase-type (InterPro:IPR016177), Pathogenesis-related transcriptional factor/ERF, DNA-binding (InterPro:IPR001471)	50.6	AT1G72570	BRADI1G72890	OS03G0176300		192.82	61.4982	65.9609	15.4136	140.017	17.7372	26.029	27.1666	184.471	60.2984	58.6813	15.004	132.843	13.1611	32.2489	20.1677	184.96	55.5926	60.8914	7.64663	116.891	14.6128	27.5527		182.666	65.1233	96.5929	27.0411	131.87	21.1215	33.0808	13.1307	-1.6382	-1.6197	-1.725	-1.4739
Traes_5AL_46D5994CE	XAP5 CIRCADIAN TIMEKEEPER, XCT							Encodes a nuclear localized XAP5 family protein involved in light regulation of the circadian clock and photomorphogenesis	38.71	AT2G21150	BRADI4G36330	OS09G0535300	GRMZM2G050714	68.5777	40.076	32.0363	28.7545	66.601	30.2714	39.2671	42.3067	54.1211	36.8344	32.8272	22.4163	66.5233	26.7779	48.3655	36.173	70.8242	34.3184	29.9618	10.3443	58.2011	21.2137	33.1381		67.3182	40.3886	43.0141	34.2524	57.859	27.6011	30.7376	32.2094	-0.7759	-0.5353	-1.0479	-0.7307
Traes_5BL_043699167								response to ethylene	40.37	AT5G12930	BRADI4G33700	OS09G0488600	GRMZM2G120091	0	1.0101	5.29177	8.37087	1.28347	3.81443	2.2731	0.7767	0.512433	2.23163	6.80727	20.739	0.1527	4.86397	1.22193	0.335933	1.35263	0.377433	5.62713	16.9113	0.735267	2.0463	2.61873		0.955	0.553133	10.296	13.1282	1.5308	5.4881	1.52623	1.14327	2.8803	1.6934	-1.6919	-0.515
Traes_5BL_62D9B877B	ALDH7B4							aldehyde dehydrogenase 7B4 [Source:Projected from Arabidopsis thaliana (AT1G54100) TAIR;Acc:AT1G54100]	42.18	AT1G54100	BRADI4G31310	OS09G0440300	GRMZM2G130440	342.088	115.116	1235.05	759.065	155.307	457.472	112.09	86.0954	447.986	1866.69	2471.95	12234.5	230.555	1165.07	1555.25	1610.42	1050.85	1814.81	2596.98	4203.99	312.553	958.26	1154.37		895.659	1576.53	3903.4	8030.11	421.354	1169.84	1758.12	1864.92	-1.5062	2.0088	0.7858	0.8121
Traes_5BL_CE73B6BFF	LTP3							Probable non-specific lipid-transfer protein 3 [Source:UniProtKB/Swiss-Prot;Acc:Q84N29]	50		BRADI4G44400	OS12G0115300, OS12G0115500, OS11G0116000	GRMZM2G107839	1637.04	3974.36	198.544	515.585	1073.65	247.875	125.364	150.364	1874.83	2764.43	716.193	502.931	883.773	420.35	242.1	88.85	1533.24	3371.78	527.2	473.736	1021.79	190.039	671.76		2080.48	3962.49	495.141	1561.55	1224.58	426.56	804.976	109.519	1.2549	0.5542	1.1236	0.9213
Traes_5DS_91270F128	ERS1							ERS, ERS1, ETHYLENE RESPONSE SENSOR, ETHYLENE RESPONSE SENSOR 1; Ethylene receptor, subfamily 1. Has histidine kinase activity	47.76	AT2G40940	BRADI4G00200			170.416	161.242	77.4631	47.4983	192.072	90.7119	46.8806	77.9219	162.701	174.143	91.0975	31.4402	168.2	74.8409	33.187	58.3081	127.943	151.404	102.951	42.7688	186.978	86.9096	68.9246		207.992	165.589	128.935	45.7305	218.811	123.264	99.0981	54.8748	-0.0765	0.1202	0.24	-0.3315
Traes_5DS_A721EE226	XLG3							Encodes XLG3 (extra-large G protein 3) that shows significant similarity to the G protein alpha subunit in its C terminal region. Involved in the regulation of root morphological and growth responses.	60.78	AT1G31930				76.3648	35.5434	69.4046	75.1774	76.1806	114.228	41.1067	35.2097	67.7259	20.8351	62.5728	103.814	63.0253	44.3963	24.0479	23.7611	47.3417	23.0049	60.9599	91.5201	68.8506	84.9939	19.1607		45.7443	30.7876	77.8001	52.9468	87.6419	83.775	46.9839	29.1715	-1.089	-1.6804	-1.0465	-0.5715
Traes_6DL_F3C21B634	ACO4	Y						Encodes 1-aminocyclopropane-1-carboxylate oxidase	57.39	AT1G05010	BRADI3G57620	OS02G0771600	GRMZM2G126732, GRMZM2G052422	170.942	118.92	27.8529	12.9075	649.295	20.2097	12.6433	38.7952	139.196	24.9033	17.4141	20.521	1202.61	32.6287	23.8467	25.0726	50.5482	56.8106	27.1003	30.0402	472.85	45.893	39.4839		63.4344	73.9875	39.3544	16.5206	908.019	68.2091	57.1456	22.8142	-0.5147	-2.4284	0.1696	0.2271
Traes_7AL_B8CD6C57F	AGR, AGR1, AGRAVITROPIC ROOT, AGRAVITROPIC ROOT 1, ARABIDOPSIS THALIANA PIN-FORMED 2, ATPIN2, EIR1, ETHYLENE INSENSITIVE ROOT 1, MM31, PIN-FORMED 2, PIN2, WAV6, WAVY ROOTS 6							Encodes an auxin efflux carrier that is similar to bacterial membrane transporters. Root-specific role in the transport of auxin. Acts downstream of CTR1 and ethylene biosynthesis, in the same pathway as EIN2 and AUX1, and independent from EIN3 and EIN5/AIN1 pathway	42.44	AT5G57090	BRADI1G31530	OS06G0660200	GRMZM2G126260, GRMZM2G160496	12.6619	50.5105	0	0	8.96403	0.812933	0.370867	1.659	17.3288	26.0889	0.3475	0.9694	13.8573	2.39697	0	0.3475	18.8463	7.6504	2.18417	0	13.7759	0.776567	1.37817		9.79567	26.0939	5.4066	0.454967	31.1924	1.8571	1.1419	0	1.9652	0.6045	-1.2582	1.3157
Traes_7AS_EDFB9AC0D	ATGPA1							Encodes an alpha subunit of a heterotrimeric GTP-binding protein; GPA1 is a positive regulator in ABA-mediated inhibition of stomatal opening; involved in the signaling events that trigger unfolded protein response-associated cell death. GPA1 is also involved in sugar signaling	42.4	AT2G26300	BRADI2G60350	OS05G0333200	GRMZM2G064732	276.514	303.586	192.924	82.5857	136.448	177.584	288.703	274.685	170.124	144.877	144.778	13.0923	99.7749	128.868	82.6348	106.742	155.6	101.117	105.05	14.9233	79.1925	32.206	71.3693		166.853	126.894	186.652	52.8004	80.3493	91.4393	157.489	116.453	0.1332	-0.2107	-0.6172	-0.3919
Traes_7DL_9589FBBE5	AGR, AGR1, AGRAVITROPIC ROOT, AGRAVITROPIC ROOT 1, ARABIDOPSIS THALIANA PIN-FORMED 2, ATPIN2, EIR1, ETHYLENE INSENSITIVE ROOT 1, MM31, PIN-FORMED 2, PIN2, WAV6, WAVY ROOTS 6							Encodes an auxin efflux carrier that is similar to bacterial membrane transporters. Root-specific role in the transport of auxin. Acts downstream of CTR1 and ethylene biosynthesis, in the same pathway as EIN2 and AUX1, and independent from EIN3 and EIN5/AIN1 pathway	52.08	AT5G57090	BRADI1G31530	OS06G0660200		115.781	178.875	10.5596	6.30497	87.0434	4.61347	1.6268	7.1333	148.986	83.981	4.9401	0.9694	85.9901	11.8203	2.733	2.0623	116.035	40.259	33.6887	5.36503	91.7481	9.33897	10.3038		111.275	70.8171	59.0155	4.768	181.812	37.5289	8.2414	1.90553	0.6213	-0.8019	-1.475	-0.6273
Traes_7DL_FBE71A7AE	AIL5, AINTEGUMENTA-LIKE 5, CHO1, CHOTTO 1, EMBRYOMAKER, EMK, PLETHORA 5, PLT5							Encodes a member of the AP2 family of transcriptional regulators. May be involved in germination and seedling growth	52.51	AT5G57390	BRADI1G31337	OS06G0657500	GRMZM2G139082
Traes_7DS_E82F0FAE3	ATGPA1							Encodes an alpha subunit of a heterotrimeric GTP-binding protein; GPA1 is a positive regulator in ABA-mediated inhibition of stomatal opening; involved in the signaling events that trigger unfolded protein response-associated cell death. GPA1 is also involved in sugar signaling	41.6	AT2G26300	BRADI2G60350	OS05G0333200	GRMZM2G064732	468.438	230.174	174.413	64.6408	224.586	125.128	252.674	326.841	385.652	201.249	242.587	22.2963	169.009	129.822	179.648	284.804	504.233	245.498	193.762	41.9683	181.127	85.5046	306.031		512.619	288.955	337.055	83.413	223.67	118.788	267.937	210.505	-1.0145	-0.935	-1.0285	-0.8222
[truncated: 20 more columns]

## Sheet: Auxin pathway
Auxin pathway	Annotation + ortholog													Normalized Mean
														Sumai3								FL62R1								Stettler								Muchmore								Spikelets
														Spikelets				Rachis				Spikelets				Rachis				Spikelets				Rachis				Spikelets				Rachis				1dpi
														Mock	1dpi	2dpi	3dpi	Mock	2dpi	3dpi	4dpi	Mock	1dpi	2dpi	3dpi	Mock	2dpi	3dpi	4dpi	Mock	1dpi	2dpi	3dpi	Mock	2dpi	3dpi	4dpi	Mock	1dpi	2dpi	3dpi	Mock	2dpi	3dpi	4dpi	SU	FL	ST	MM
IWGSC ID	Gene name	auxin biosynthetic process	auxin metabolic process	auxin-activated signaling pathway	response to auxin	cellular response to auxin stimulus	auxin polar transport	Gene description	% GC content	Arabidopsis thaliana gene stable ID	Brachypodium distachyon gene stable ID	Oryza sativa Japonica gene stable ID	Zea mays gene stable ID	SU_Sp_Mock	SU_Sp_1dpi	SU_Sp_2dpi	SU_Sp_3dpi	SU_Ra_Mock	SU_Ra_2dpi	SU_Ra_3dpi	SU_Ra_4dpi	FL_Sp_Mock	FL_Sp_1dpi	FL_Sp_2dpi	FL_Sp_3dpi	FL_Ra_Mock	FL_Ra_2dpi	FL_Ra_3dpi	FL_Ra_4dpi	ST_Sp_Mock	ST_Sp_1dpi	ST_Sp_2dpi	ST_Sp_3dpi	ST_Ra_Mock	ST_Ra_2dpi	ST_Ra_3dpi	ST_Ra_4dpi	MM_Sp_Mock	MM_Sp_1dpi	MM_Sp_2dpi	MM_Sp_3dpi	MM_Ra_Mock	MM_Ra_2dpi	MM_Ra_3dpi	MM_Ra_4dpi	SU_L_1d3D_vs_0dM	FL_L_1d3D_vs_0dM	ST_L_1d3D_vs_0dM	MM_L_1d3D_vs_0dM
Traes_3B_ACCDA8239	UMAMIT5; WAT1	Y	Y	Y	Y	Y	Y	USUALLY MULTIPLE ACIDS MOVE IN AND OUT TRANSPORTERS 5; WALLS ARE THIN 1; An Arabidopsis thaliana homolog of Medicago truncatula NODULIN21 (MtN21). The gene encodes a plant-specific, predicted integral membrane protein and is a member of the Plant-Drug/Metabolite Exporter.	58.13	AT1G75500	BRADI4G21220	OS08G0561500	GRMZM5G804575, GRMZM2G007953	33.5373	12.4096	0	4.07537	4967.96	100.015	324.3	820.853	40.6866	1.5207	3.0253	0	3754.95	169.806	212.119	122.305	18.9052	21.2162	7.39827	2.54887	2340.4	19.253	379.052		19.3225	8.36667	0.353367	0	2529.06	76.6444	437.221	22.2844	-1.3818	-4.2951	0.1544	-1.2381
Traes_2AL_CB95E606C	ABCB19			Y	Y	Y	Y	ATP binding cassette subfamily B19; Encodes a member of the ATP-binding cassette (ABC) transporter family that is involved in auxin transport and is involved in postembryonic organ separation. Also known as AtMDR11 and PGP19	52.01	AT3G28860	BRADI5G23600	OS04G0459000	GRMZM2G085236, GRMZM2G072850	282.264	123.664	40.5686	22.8476	330.705	210.665	214.142	200.798	327.47	226.327	86.4979	30.3401	288.105	180.18	104.545	164.545	131.97	178.949	55.2463	6.3722	214.836	60.7358	222.337		248.889	209.869	97.2734	47.8248	229.084	86.9924	249.665	112.597	-1.1786	-0.5356	0.4334	-0.2457
Traes_7AL_B8CD6C57F	AGR, AGR1, EIR1, MM31, PIN2, WAV6			Y	Y	Y	Y	Encodes an auxin efflux carrier that is similar to bacterial membrane transporters. Root-specific role in the transport of auxin. Acts downstream of CTR1 and ethylene biosynthesis, in the same pathway as EIN2 and AUX1, and independent from EIN3 and EIN5/AIN1 pathway	42.44	AT5G57090	BRADI1G31530	OS06G0660200	GRMZM2G126260, GRMZM2G160496	12.6619	50.5105	0	0	8.96403	0.812933	0.370867	1.659	17.3288	26.0889	0.3475	0.9694	13.8573	2.39697	0	0.3475	18.8463	7.6504	2.18417	0	13.7759	0.776567	1.37817		9.79567	26.0939	5.4066	0.454967	31.1924	1.8571	1.1419	0	1.9652	0.6045	-1.2582	1.3157
Traes_7BS_3285CDC24	MAX2; ORE9; PPS			Y	Y	Y	Y	MORE AXILLARY BRANCHES 2; ORESARA 9; PLEIOTROPIC PHOTOSIGNALING; The mutations at MAX2 cause increased hypocotyl and petiole elongation in light-grown seedlings. Positional cloning identifies MAX2 as a member of the F-box leucine-rich repeat family of proteins. MAX2 is identical to ORE9, a proposed regulator of leaf senescence	47.4	AT2G42620	BRADI1G49120	OS06G0154200	GRMZM2G405203, GRMZM2G393272	232.604	210.29	309.532	296.339	613.093	373.467	274.119	186.891	321.043	307.173	333.369	351.312	791.63	294.048	399.014	318.473	287.156	213.23	352.122	182.04	503.656	272.948	230.268		409.671	272.277	344.412	552.98	692.417	309.874	321.243	358.841	-0.143	-0.0652	-0.4251	-0.589
Traes_5BL_368BD3275	AXR4;				Y		Y	AUXIN RESISTANT 4; REDUCED ROOT GRAVITROPISM, REDUCED ROOT GRAVITROPISM 1, RGR, RGR1	52.32	AT1G54990	BRADI4G16870	OS11G0544100	GRMZM2G159854	52.2547	26.8264	2.2888	7.6752	96.1369	9.39663	10.3039	27.8299	53.5062	22.2091	13.3278	6.41007	89.333	4.90913	5.3186	8.3416	30.2142	22.0809	10.6256	2.54887	82.893	0.830367	13.92		56.5691	30.493	9.33343	8.11273	98.0554	2.47613	17.7971	6.17407	-0.9498	-1.2417	-0.4558	-0.8945
Traes_5DL_0DCFC1E75	AXR4;				Y		Y	AUXIN RESISTANT 4; REDUCED ROOT GRAVITROPISM, REDUCED ROOT GRAVITROPISM 1, RGR, RGR1	47.08	AT1G54990	BRADI4G16870	OS11G0544100	GRMZM2G159854	21.7079	15.1839	0.9155	0	44.9265	1.2804	2.79087	12.2714	15.1623	7.7259	0	0.9694	33.6104	4.25123	2.01473	1.69123	11.466	9.63823	2.85687	0	29.037	0.4138	3.43153		15.3304	20.4254	0.353367	1.36493	30.9251	0.3095	4.2486	1.28197	-0.5278	-0.9516	-0.2532	0.4
Traes_1AL_147CF243C	ARF22-LIKE			Y	Y	Y		auxin response factor 22-like	45.03	AT2G28350, AT4G30080, AT2G28350, AT4G30080	BRADI3G28950	OS10G0479900	GRMZM2G153233, GRMZM2G159399	403.426	143.02	82.5996	43.8284	367.202	74.5184	68.8917	130.417	276.533	124.74	87.7633	64.3785	344.486	80.7694	81.3784	83.3411	109.091	119.096	72.8257	39.3773	236.722	57.6997	81.8439		201.538	167.135	82.649	73.1711	282.726	84.1657	111.9	53.4533	-1.4918	-1.1391	0.1243	-0.2704
Traes_1BL_54CD82AC3	ARF22-LIKE			Y	Y	Y		auxin response factor 22-like	44.46	AT2G28350, AT4G30080, AT2G28350, AT4G30080	BRADI3G28950	OS10G0479900	GRMZM2G153233, GRMZM2G159399	93.1156	98.5532	27.2601	33.8672	150.456	53.6989	62.1719	71.8655	87.8512	70.9235	34.6576	34.082	142.206	51.1137	37.4335	56.563	50.0158	65.6101	23.8758	12.6259	120.7	28.1485	56.7306		65.8063	82.0655	31.5024	37.9505	146.53	39.4967	71.1923	38.855	0.0812	-0.3031	0.3838	0.3025
Traes_2AL_A7941CB12	ARF8			Y	Y	Y		auxin response factor 8; Encodes a member of the auxin response factor family. Mediates auxin response via expression of auxin regulated genes. Acts redundantly with ARF6 to control stamen elongation and flower maturation.	43.22	AT5G37020	BRADI5G25767	OS04G0671900	GRMZM2G475882, GRMZM2G078274	232.132	87.2636	7.62553	0	367.611	12.9063	19.9839	58.9491	251.296	51.0181	2.5552	1.93883	394.921	6.37687	11.0142	16.2957	117.348	41.8899	18.5607	1.27443	308.361	12.0679	25.7774		104.404	70.4767	22.2029	2.14193	342.635	24.7262	34.975	15.4415	-1.391	-2.2733	-1.459	-0.5629
Traes_2AS_FFE06573D	AAR3			Y	Y	Y		ANTIAUXIN-RESISTANT 3; Identified in a screen for mutants resistant to an anti-auxin. Encodes a protein with unknown function that shares homology with DCN protein family.	40.12	AT3G28970	BRADI1G20490	OS07G0631000	GRMZM5G866918	51.5926	71.8164	11.9553	40.0996	88.8561	29.3311	44.8078	71.5399	46.589	59.802	20.4963	30.6616	89.4716	36.9952	29.1786	37.3244	37.2133	67.4976	16.4799	12.7747	80.6028	12.1383	29.9725		44.7295	89.0662	25.8344	36.0745	91.8852	19.5229	60.5813	39.727	0.4824	0.3127	0.8449	0.9869
Traes_2BL_B2D711406	ARF8			Y	Y	Y		auxin response factor 8; Encodes a member of the auxin response factor family. Mediates auxin response via expression of auxin regulated genes. Acts redundantly with ARF6 to control stamen elongation and flower maturation.	41.45	AT5G37020	BRADI5G25767	OS04G0671900	GRMZM2G475882, GRMZM2G078274	74.281	30.9913	0.457767	1.8315	211.456	5.56233	7.93903	39.363	65.9651	15.0415	2.24853	4.602	234.928	6.9813	13.0958	6.38783	53.7552	16.9576	7.25707	8.96717	169.767	3.5994	14.033		45.0715	31.1231	5.56573	9.4322	163.234	15.5331	26.1269	7.41763	-1.2526	-2.0726	-1.649	-0.5419
Traes_2BS_3C691DEAB	AAR3			Y	Y	Y		ANTIAUXIN-RESISTANT 3; Identified in a screen for mutants resistant to an anti-auxin. Encodes a protein with unknown function that shares homology with DCN protein family.	41.62	AT3G28970	BRADI1G20490	OS07G0631000	GRMZM5G866918	171.521	146.368	74.7361	98.8308	274.358	91.0687	147.226	168.306	169.554	120.136	68.0889	78.8267	269.217	78.755	102.191	93.6717	153.386	133.954	61.6401	52.7747	251.7	43.6174	96.9771		162.722	160.019	80.9535	81.2136	250.213	73.2918	119.812	95.2673	-0.2337	-0.4872	-0.1973	-0.0408
Traes_2DL_8434C0251	ARF8			Y	Y	Y		auxin response factor 8; Encodes a member of the auxin response factor family. Mediates auxin response via expression of auxin regulated genes. Acts redundantly with ARF6 to control stamen elongation and flower maturation.	43.11	AT5G37020	BRADI5G25767	OS04G0671900	GRMZM2G475882, GRMZM2G078274	46.6254	28.4232	3.00153	0.915767	169.998	5.47403	11.2441	63.316	54.9075	19.219	0	0	167.007	12.6919	10.181	5.16707	38.8746	17.8663	4.08893	0.637233	247.705	6.2154	11.2581		47.5645	33.4656	10.6334	0.909967	236.803	13.3081	38.4883	4.63207	-0.711	-1.4536	-1.1019	-0.5146
Traes_2DL_A86E54838	ARF1			Y	Y	Y		auxin response factor 1; Encodes a member of the auxin response factor family. ARFs bind to the cis element 5'-TGTCTC-3' ARFs mediate changes in gene expression in response to auxin. ARF's form heterodimers with IAA/AUX genes.	42.38	AT1G59750	BRADI5G10950	OS04G0442000	GRMZM2G017187	699.058	430.067	241.306	223.686	296.718	82.6364	153.032	240.708	574.192	404.543	185.464	478.463	293.46	82.8209	81.4016	104.372	656.748	425.019	251.064	225.73	344.043	77.9111	124.14		663.987	454.938	361.537	397.287	308.946	123.053	149.138	127.987	-0.7007	-0.5042	-0.6257	-0.5431
Traes_3AL_561A00448	ARF3			Y	Y	Y		AUXIN RESPONSE TRANSCRIPTION FACTOR 3, ETT, ETTIN	41.22	AT2G33860	BRADI2G46190	OS01G0670800	GRMZM2G437460	194.764	91.1645	34.8995	13.8022	126.432	10.6294	37.905	83.8337	177.075	105.489	34.6576	20.864	119.881	29.1582	28.9447	44.5156	150.807	82.0709	33.3752	6.3722	104.067	4.0953	37.5931		135.314	107.981	36.8559	31.5993	109.55	12.8962	56.6949	22.5995	-1.0781	-0.7494	-0.8727	-0.3172
Traes_3AL_5935773EA	ARF23			Y	Y	Y		auxin response factor 23 (ARF23); CONTAINS InterPro DOMAIN/s: Transcriptional factor B3 (InterPro:IPR003340);	44.55	AT1G43950				418.29	269.841	153.675	220.793	478.01	125.51	308.438	348.791	339.045	183.565	110.967	206.947	467.837	133.499	178.039	194.663	266.571	190.351	101.15	113.765	351.296	64.4249	144.069		312.276	248.821	105.052	181.105	385.479	74.7334	163.055	184.161	-0.6321	-0.8752	-0.4865	-0.3294
Traes_3AL_A30A3C355	ARF3			Y	Y	Y		AUXIN RESPONSE TRANSCRIPTION FACTOR 3, ETT, ETTIN	37.02	AT2G33860	BRADI2G50120	OS01G0753500	GRMZM2G056120, GRMZM5G874163	39.9605	18.7619	8.05937	0.915767	33.6188	3.33303	8.49353	29.9573	35.0451	14.3846	2.3281	0	28.543	8.4406	4.09667	14.6094	12.4797	12.1078	5.2275	0	27.9431	0.830367	4.07287		15.1515	14.9747	9.77493	0	34.4839	7.22467	11.7986	7.2231	-1.0796	-1.2769	-0.0491	-0.0357
Traes_3AS_650C7A7A9	IAA27; PAP2			Y	Y	Y		INDOLE-3-ACETIC ACID INDUCIBLE 27, PHYTOCHROME-ASSOCIATED PROTEIN 2	39.79	AT4G29080	BRADI2G07770	OS01G0231000	GRMZM2G147243, GRMZM2G035465	810.639	460.827	49.0069	35.0947	2351.96	81.8877	151.169	341.307	902.924	529.185	87.7669	26.3919	2261.43	128.984	113.94	86.4322	800.877	501.475	147.513	33.4027	1487.18	91.975	218.341		1235.25	503.329	117.816	60.4227	1695.14	246.713	208.932	28.1402	-0.8034	-0.7527	-0.6625	-1.2837
Traes_3AS_771897131	IAA2			Y	Y	Y		auxin-responsive protein IAA2	52.85	AT3G16500, AT1G51950	BRADI2G05650	OS01G0190300	GRMZM2G104176	30.9789	23.1331	1.8789	1.59033	235.023	19.6607	21.0673	53.2049	40.4471	14.0166	0.3884	0	239.239	12.9883	16.7288	8.5059	45.556	19.3368	4.99333	1.27443	229.755	18.6403	71.9515		33.9442	16.9014	7.25183	1.68697	377.819	54.4675	51.0877	2.50487	-0.4142	-1.4753	-1.2203	-1.0011
Traes_3DL_1FC3735D9	ARF2			Y	Y	Y		AUXIN RESPONSE FACTOR 2; Encodes an auxin response factor	44.31	AT5G62000	BRADI2G59480	OS01G0927600	GRMZM2G116557, GRMZM2G338259	371.511	282.036	112.738	213.577	514.364	85.0027	188.18	313.743	352.683	193.476	77.8061	363.791	482.674	111.704	94.7658	133.154	221.936	202.836	83.8192	212.768	363.872	67.0042	111.261		279.57	281.481	102.075	305.594	376.346	78.6001	128.868	134.242	-0.3981	-0.8612	-0.1298	0.0089
Traes_3DL_734F1498E	ARF3			Y	Y	Y		AUXIN RESPONSE TRANSCRIPTION FACTOR 3, ETT, ETTIN	40.55	AT2G33860	BRADI2G50120	OS01G0753500	GRMZM2G056120, GRMZM5G874163	98.8922	47.749	15.6595	10.0033	89.6172	5.1286	33.3286	73.1208	72.9608	30.4987	7.76323	4.7163	80.4258	19.3934	16.0036	18.375	56.2722	20.3473	11.2072	2.54887	71.6536	2.7973	16.0678		52.9428	37.0105	24.1998	12.2928	85.6867	8.33217	25.1873	7.27893	-1.037	-1.2328	-1.4564	-0.4984
Traes_3DS_BA5B9A06A	IAA27; PAP2			Y	Y	Y		INDOLE-3-ACETIC ACID INDUCIBLE 27, PHYTOCHROME-ASSOCIATED PROTEIN 2	43.83	AT4G29080	BRADI2G07770	OS01G0231000	GRMZM2G147243, GRMZM2G035465	487.451	340.281	28.4585	36.8978	1137.07	86.4078	99.8799	178.749	517.617	385.286	56.4392	26.7512	1031.84	115.707	72.8732	74.7584	416.684	473.169	106.045	43.0071	821.848	81.8738	165.671		740.524	491.964	86.4229	63.5912	1062.98	217.891	177.568	40.2057	-0.512	-0.4194	0.1806	-0.5871
Traes_5AL_AB296E85D	IAA13			Y	Y	Y		auxin-responsive protein IAA13	43.17	AT1G80390, AT5G43700, AT1G04240, AT4G14560, AT3G23030, AT1G15580, AT3G15540, AT1G52830, AT3G04730	BRADI1G09090	OS03G0742900	GRMZM2G159285, GRMZM2G077356	15.6142	7.9939	4.76913	1.8315	135.473	4.80393	8.08593	7.88853	11.0099	5.89987	1.28557	0	98.264	12.696	3.70027	2.63777	10.4688	2.4643	3.709	2.4304	39.6008	2.82007	5.54547		7.1782	7.1579	4.2018	4.1509	39.8046	3.94053	2.5618	1.5036	-0.9495	-0.83	-2.0525	0.0365
Traes_5AS_7C1851556	IAA30			Y	Y	Y		auxin-responsive protein IAA30	43.84	AT1G80390, AT5G43700, AT1G04240, AT4G14560, AT3G23030, AT1G15580, AT3G15540, AT1G52830, AT3G04730	BRADI4G02600	OS12G0601300	GRMZM2G138268	67.3314	58.0988	3.02403	0.915767	167.319	4.69483	14.0641	46.9293	74.3341	27.7946	7.01137	0.9694	164.434	5.72313	17.8034	7.20277	64.8732	26.4596	5.673	0.637233	130.677	1.24143	22.6279		55.7816	50.8422	6.2834	0.454967	135.216	5.59037	22.0889	2.0059	-0.2118	-1.3786	-1.285	-0.1424
Traes_5AS_A86138871	ARF6			Y	Y	Y		AUXIN RESPONSE FACTOR 6; Encodes a member of the auxin response factor family. Mediates auxin response via expression of auxin regulated genes. Acts redundantly with ARF8 to control stamen elongation and flower maturation.	44.18	AT1G30330	BRADI4G01730	OS12G0613700	GRMZM2G081158, GRMZM2G073750	91.3698	77.334	7.39737	3.64197	273.925	30.1065	57.54	133.129	98.2647	56.0482	7.59973	4.75987	271.996	27.415	30.5169	44.5508	90.8041	35.7697	24.9603	5.09777	266.955	14.6805	32.6037		72.6756	72.6485	33.4561	11.8108	292.361	40.743	74.1518	41.8832	-0.2377	-0.8064	-1.3307	-0.0088
Traes_5AS_B39049539	IAA27; PAP2			Y	Y	Y		INDOLE-3-ACETIC ACID INDUCIBLE 27, PHYTOCHROME-ASSOCIATED PROTEIN 2	47.36	AT4G29080	BRADI4G02580	OS12G0601400	GRMZM2G079957, GRMZM2G167794	3.23313	21.2004	0.687367	3.59987	25.7718	5.1494	8.8644	4.55347	11.9499	6.4858	1.28557	1.93883	23.4096	5.56283	1.00737	1.8459	15.2331	19.7155	3.78857	6.151	32.6243	6.19263	10.1694		21.1835	24.4751	3.0005	3.991	22.0542	7.1032	10.2724	2.0823	2.6586	-0.7445	0.3784	0.2041
Traes_5AS_FA425CC52	ABP1			Y	Y	Y		endoplasmic reticulum auxin binding protein 1; Auxin binding protein involved in cell elongation and cell division. ABP1 is ubiquitinated in vitro and in planta by AtRma2. ABP1 was thought to be embryo lethal but further experimentation has demonstrated that lethality	44.04	AT4G02980	BRADI4G06030	OS12G0529400	GRMZM2G116204, GRMZM2G078508, GRMZM2G064371	0	0	0	0	1.68517	0.4268	0	0	0.272633	0.740267	0.7359	0	1.56217	0	0	0.3475	7.9908	9.86897	3.0497	2.54887	28.1672	4.45527	24.5389		7.44887	11.7762	1.26877	5.9708	27.1544	10.7499	28.25	7.99633	-0.0057	1.0689	0.2842	0.7038
Traes_5BL_9301BD154	IAA27; PAP2			Y	Y	Y		INDOLE-3-ACETIC ACID INDUCIBLE 27, PHYTOCHROME-ASSOCIATED PROTEIN 2	55.91	AT4G29080	BRADI1G14230	OS03G0633800	GRMZM2G128421, GRMZM2G366373	25.9886	19.8674	18.9654	16.5284	457.042	145.354	63.8552	35.4837	23.3723	7.39867	23.872	6.2086	464.266	62.2678	39.1303	18.9209	11.8181	12.8199	19.156	24.321	314.609	162.509	41.0435		19.2036	11.3787	19.2082	4.63507	379.111	184.139	41.7937	16.6995	-0.3733	-1.6226	0.1228	-0.7666
Traes_5BL_C86AC392A	IAA13			Y	Y	Y		auxin-responsive protein IAA13	47.08	AT1G80390, AT5G43700, AT1G04240, AT4G14560, AT3G23030, AT1G15580, AT3G15540, AT1G52830, AT3G04730	BRADI1G09090	OS03G0742900	GRMZM2G159285, GRMZM2G077356	29.544	9.1662	1.14513	4.31653	262.411	1.80247	7.1458	12.5637	20.0144	5.91813	1.59217	0.925833	158.604	20.1583	5.09067	2.32493	15.9192	10.3215	1.71133	1.27443	58.7156	2.0435	7.26123		12.1382	11.9082	4.88083	3.24097	74.578	6.035	7.055	1.4239	-1.6421	-1.6854	-0.6136	-0.0769
Traes_5BS_3F6023CD6	ARF6			Y	Y	Y		AUXIN RESPONSE FACTOR 6; Encodes a member of the auxin response factor family. Mediates auxin response via expression of auxin regulated genes. Acts redundantly with ARF8 to control stamen elongation and flower maturation.	46	AT1G30330	BRADI4G01730	OS12G0613700	GRMZM2G081158, GRMZM2G073750	223.652	137.269	35.6446	11.254	633.323	132.82	207.05	380.693	223.51	103.679	26.6239	7.49377	603.445	81.8794	71.7896	111.303	152.648	56.442	45.9072	6.3722	502.494	35.0921	92.0158		146.953	109.902	62.7399	13.8945	550.899	101.765	168.269	73.1305	-0.7065	-1.0955	-1.4228	-0.4248
Traes_5BS_8CD712BC5	IAA27; PAP2			Y	Y	Y		INDOLE-3-ACETIC ACID INDUCIBLE 27, PHYTOCHROME-ASSOCIATED PROTEIN 2	56.12	AT4G29080	BRADI4G02580	OS12G0601400	GRMZM2G079957, GRMZM2G167794	10.4706	16.8824	0	0.915767	23.7418	2.56777	1.20443	0.464133	13.879	4.25047	0	2.6196	18.7713	2.3435	2.01473	0	12.9379	7.21527	3.07523	0	18.0418	2.87663	6.33043		23.7575	11.8246	3.5867	0.909967	25.4636	3.0513	2.71127	0.360333	0.6964	-1.5683	-0.8226	-1.0097
Traes_5BS_940DB64ED	IAA30			Y	Y	Y		auxin-responsive protein IAA30	46.42	AT1G80390, AT5G43700, AT1G04240, AT4G14560, AT3G23030, AT1G15580, AT3G15540, AT1G52830, AT3G04730	BRADI4G02600	OS12G0601300	GRMZM2G138268	56.7751	43.8164	0.9155	0	202.482	7.17427	23.6641	60.0626	44.5544	21.5894	0.695	1.89523	188.604	6.54133	14.674	10.8102	33.5156	15.3353	3.16353	0.637233	155.544	1.29797	30.3162		31.0445	29.159	3.2864	0.454967	161.71	7.4036	31.7732	3.68657	-0.369	-1.0134	-1.117	-0.1092
Traes_5BS_CCCD15209	ABP1			Y	Y	Y		endoplasmic reticulum auxin binding protein 1; Auxin binding protein involved in cell elongation and cell division. ABP1 is ubiquitinated in vitro and in planta by AtRma2. ABP1 was thought to be embryo lethal but further experimentation has demonstrated that lethality	43.77	AT4G02980	BRADI4G06030	OS12G0529400	GRMZM2G116204, GRMZM2G078508, GRMZM2G064371	73.4605	79.4236	27.6574	15.3925	135.814	27.2368	18.0446	50.3165	77.1525	92.1288	15.7719	9.0297	116.421	25.8938	10.436	18.5729	93.5891	146.458	31.9421	17.4867	113.743	26.2864	25.4912		102.422	122.867	28.3996	34.6079	134.145	38.4833	31.0089	10.2032	0.1144	0.2584	0.6435	0.2629
Traes_5DL_1CFC72F63	IAA13			Y	Y	Y		auxin-responsive protein IAA13	46.72	AT1G80390, AT5G43700, AT1G04240, AT4G14560, AT3G23030, AT1G15580, AT3G15540, AT1G52830, AT3G04730	BRADI1G09090	OS03G0742900	GRMZM2G159285, GRMZM2G077356	15.3329	8.34947	1.3747	3.42183	225.925	6.05063	9.65077	15.3183	13.4008	4.83267	1.51267	1.85163	181.558	15.9647	4.13677	3.37943	6.4069	2.1858	1.7909	0.637233	86.7995	1.16483	4.861		7.2904	7.88883	0.353367	1.23197	115.336	8.9375	9.6866	0.5613	-0.8438	-1.3906	-1.4697	0.1117
Traes_5DL_C2F7D9273	IAA27; PAP2			Y	Y	Y		INDOLE-3-ACETIC ACID INDUCIBLE 27, PHYTOCHROME-ASSOCIATED PROTEIN 2	51.21	AT4G29080	BRADI1G14230	OS03G0633800	GRMZM2G128421, GRMZM2G366373	4.0715	7.53667	2.4085	0	132.849	25.0572	10.1718	7.3242	5.88997	2.7645	0.3475	1.69377	138.266	11.6023	6.82967	2.0126	4.5888	6.31683	0.752267	0.637233	123.201	15.7632	8.81587		5.87013	4.72363	4.52007	3.08107	118.841	33.061	13.7821	0.921633	0.8287	-0.9886	0.4551	-0.2896
Traes_5DS_76A4D5D4E	IAA30			Y	Y	Y		auxin-responsive protein IAA30	46.7	AT1G80390, AT5G43700, AT1G04240, AT4G14560, AT3G23030, AT1G15580, AT3G15540, AT1G52830, AT3G04730	BRADI4G02600	OS12G0601300	GRMZM2G138268	138.858	91.4205	2.2888	0	363.21	13.1971	53.7273	120.785	118.941	36.8508	2.20767	4.602	294.5	23.1806	27.3333	21.3226	76.8703	33.7909	7.7299	0	211.05	3.52003	67.0951		82.2823	59.8426	9.7496	4.1509	233.096	11.7605	59.807	9.9468	-0.5901	-1.6351	-1.1833	-0.4567
Traes_5DS_922F3F6EA	NDPK2			Y	Y	Y		nucleoside diphosphate kinase 2; Maintains intracellular dNTP levels except ATP. Plays a role in response to oxidative stress and UV. Involved in phytochrome-mediated light signaling. Participates in auxin-regulated processes, partly through the modulation of	40.78	AT5G63310	BRADI4G05300	OS12G0548300	GRMZM2G013478	115.129	116.134	22.0134	26.37	95.9223	25.0613	83.9092	110.04	116.721	102.255	37.4604	29.5614	93.94	30.5566	53.4351	53.2099	76.4367	109.506	31.8596	17.4867	73.3844	13.9128	48.1521		98.0335	156.078	30.2301	43.8921	80.7814	23.3329	59.5445	43.7616	0.0157	-0.1938	0.5165	0.6684
Traes_5DS_A71D29AE1	ARF6			Y	Y	Y		AUXIN RESPONSE FACTOR 6; Encodes a member of the auxin response factor family. Mediates auxin response via expression of auxin regulated genes. Acts redundantly with ARF8 to control stamen elongation and flower maturation.	46.07	AT1G30330	BRADI4G01730	OS12G0613700	GRMZM2G081158, GRMZM2G073750	198.243	157.832	23.3203	6.80157	505.414	80.5882	98.4897	277.389	187.695	84.6516	32.2229	9.31827	493.523	76.2712	51.5493	96.7815	134.701	64.7107	37.7731	6.89093	442.368	60.9884	59.6723		131.762	95.034	60.7679	9.4507	499.174	105.184	116.354	55.1356	-0.3249	-1.1431	-1.0491	-0.4712
Traes_6AL_168121E7E				Y	Y	Y		protein NRT1/ PTR FAMILY 7.2-like	59.32	AT1G32450, AT4G21680	BRADI3G52096	OS02G0689900	GRMZM2G044851	24.822	7.81753	8.0467	3.4008	54.8755	4.26803	0.741733	18.5283	21.1006	2.95733	6.41187	4.35697	22.2041	7.898	1.97467	5.3333	6.78507	2.1773	6.6181	4.99507	24.2381	3.78637	1.72503		6.64837	4.57823	12.1834	10.5312	20.1392	0.991533	2.9937	1.14327	-1.5732	-2.7303	-1.557	-0.5007
Traes_6AL_47CDA3A42	IAA10			Y	Y	Y		auxin-responsive protein IAA10	47.73	AT1G04100, AT2G33310, AT1G04550, AT4G28640	BRADI3G55410	OS02G0817600	GRMZM2G142768	233.046	133.371	40.5828	52.3046	307.642	81.8511	107.768	135.36	234.988	120.231	105.522	130.107	270.202	83.932	129.442	109.103	145.318	108.884	50.5294	34.2795	193.437	37.9895	96.4491		185.065	145.513	93.8046	135.32	202.769	59.2222	137.943	91.2217	-0.8	-0.9523	-0.4143	-0.3421
Traes_6AS_967D58FB4	ARF5-LIKE			Y	Y	Y		auxin response factor 5-like	43.96	AT5G20730, AT1G19220	BRADI3G03407	OS02G0141100	GRMZM2G102845	277.784	86.3694	15.4173	0.8947	732.018	14.8567	18.9368	83.943	309.687	197.498	27.0282	4.602	769.063	17.9341	25.1708	19.3803	196.776	140.863	34.8803	8.28387	682.649	14.3383	36.7607		245.264	171.707	57.3399	2.72987	730.535	27.2662	52.2802	5.13113	-1.6377	-0.6289	-0.471	-0.5112
Traes_6BL_C9E1E6D09	IAA10			Y	Y	Y		auxin-responsive protein IAA10	49.85	AT1G04100, AT2G33310, AT1G04550, AT4G28640	BRADI3G55410	OS02G0817600	GRMZM2G142768	67.75	33.9812	12.7088	15.6548	54.96	16.8499	45.9621	42.1499	71.0297	22.9531	28.2777	19.3881	45.7007	19.0978	49.9089	43.4336	61.3795	23.447	14.5107	17.9172	34.1868	2.93047	29.5198		52.1831	41.7744	19.0744	26.2434	38.5428	5.04803	45.7438	48.693	-0.9839	-1.5817	-1.3823	-0.325
Traes_6BS_444DFA94E	ARF5-LIKE			Y	Y	Y		auxin response factor 5-like	41.91		BRADI3G03407	OS02G0141100	GRMZM2G102845	145.295	41.9496	6.6861	4.49453	704.523	9.3083	25.018	73.385	173.37	104.19	12.6078	12.2701	825.189	20.7009	22.2965	13.7135	94.1555	60.6852	15.5563	1.79317	851.04	6.58363	19.1835		129.611	91.5656	23.9471	4.73883	817.128	16.8387	35.8234	4.51077	-1.7571	-0.7127	-0.6263	-0.5003
Traes_6DL_A4492DF02	PIN-FORMED 1, PIN1			Y	Y	Y		Encodes an auxin efflux carrier involved in shoot and root development. It is involved in the maintenance of embryonic auxin gradients.	64.33	AT1G73590	BRADI3G59520	OS02G0743400	GRMZM2G149184	51.3048	29.9565	15.2849	9.79003	46.888	8.88943	10.3853	15.9875	44.5501	10.503	18.0273	4.75987	39.459	5.4476	2.50507	4.42243	22.3505	13.6036	16.9987	7.40967	23.5543	4.9512	6.74397		31.5083	16.5961	26.4663	9.88717	31.7858	5.65793	8.21913	3.8908	-0.7689	-2.0262	-0.7007	-0.9215
Traes_6DS_8BE5BE6AC	ARF5-LIKE			Y	Y	Y		auxin response factor 5-like	44.7		BRADI3G03407	OS02G0141100	GRMZM2G102845	86.4534	35.2339	3.89167	2.5061	628.659	8.02787	14.7363	95.9525	143.716	59.4373	9.33277	6.25223	750.714	24.4053	17.8168	12.6566	74.4063	49.2863	10.6256	3.1861	802.917	3.62493	24.4734		100.167	62.9625	18.9286	3.50687	778.349	17.8211	42.112	6.53763	-1.2728	-1.2314	-0.5848	-0.6707
Traes_7AL_1415D04BF	ARF6			Y	Y	Y		AUXIN RESPONSE FACTOR 6; Encodes a member of the auxin response factor family. Mediates auxin response via expression of auxin regulated genes. Acts redundantly with ARF8 to control stamen elongation and flower maturation.	45.41	AT1G30330	BRADI1G32547	OS06G0677800	GRMZM2G089640, GRMZM2G035405	529.525	198.885	88.1997	39.5092	3204	119.581	219.656	528.377	614.76	281.404	101.437	58.2407	3747.11	202.949	150.001	201.607	392.453	140.354	135.08	41.1704	2571.66	158.188	206.449		393.788	271.517	158.007	49.6846	3067.09	279.817	341.93	155.883	-1.3977	-1.1162	-1.4725	-0.5353
Traes_7AL_354EEE44E	IAA27; PAP2			Y	Y	Y		INDOLE-3-ACETIC ACID INDUCIBLE 27, PHYTOCHROME-ASSOCIATED PROTEIN 2	44.1	AT4G29080		OS06G0335500		586.006	223.711	45.0576	50.8923	563.149	28.59	71.6822	132.513	495.744	180.166	61.5137	47.1307	474.949	46.6973	52.8469	53.5171	229.666	113.034	52.6381	22.749	363.978	15.6702	43.828		297.451	251.545	58.4019	57.7845	447.282	43.788	72.0642	46.3208	-1.3804	-1.4519	-1.0177	-0.2429
Traes_7AL_920F5EB57	IAA25-like			Y	Y	Y		auxin-responsive protein IAA25-like	45.44		BRADI3G13370	OS08G0109400	GRMZM2G059544	327.62	115.081	29.1514	7.0217	739.85	5.04027	25.3272	43.4777	377.003	231.619	28.0117	2.90823	510.206	48.0459	9.65053	4.0744	460.77	205.261	134.848	11.47	318.482	6.2918	41.3476		735.132	220.479	193.623	13.8675	399.684	33.8399	37.708	2.3662	-1.4778	-0.6736	-1.1324	-1.7135
Traes_7AS_582E3076D	ARF21-LIKE			Y	Y	Y		Auxin response factors are transcriptional factors that binds specifically to the DNA sequence 5'-TGTCTC-3' found in the auxin-responsive promoter elements (AuxREs)	42.26	AT5G20730, AT1G19220	BRADI3G40437	OS08G0520550	GRMZM2G169820	143.787	97.7245	22.326	14.9381	291.155	16.9433	27.9193	102.572	150.229	105.2	18.2091	5.48423	239.36	33.0397	12.807	26.6428	97.41	110.325	37.6233	14.6561	252.834	18.5384	27.1124		134.342	131.359	52.3885	18.9575	260.461	41.815	67.3415	12.9507	-0.5531	-0.514	0.1749	-0.0358
Traes_7BL_20B08C649	IAA25-like			Y	Y	Y		auxin-responsive protein IAA25-like	45.92		BRADI3G13370	OS08G0109400	GRMZM2G059544	66.8096	13.2076	5.03533	0.915767	528.293	2.52013	14.3183	34.7975	60.108	12.8871	6.85713	0.9694	342.797	29.4213	5.99073	3.8118	61.5815	16.4211	13.0236	0.637233	138.48	4.76423	27.3734		90.594	21.1167	23.105	4.60587	182.092	6.13277	16.2264	2.20687	-2.2797	-2.1202	-1.8385	-2.0704
Traes_7BL_66296695F	ARF6			Y	Y	Y		AUXIN RESPONSE FACTOR 6; Encodes a member of the auxin response factor family. Mediates auxin response via expression of auxin regulated genes. Acts redundantly with ARF8 to control stamen elongation and flower maturation.	45.62	AT1G30330	BRADI1G32547	OS06G0677800	GRMZM2G089640, GRMZM2G035405	276.346	121.624	46.538	8.59093	2623.34	91.7289	92.7704	325.458	320.067	170.416	34.6483	38.0847	2778.78	109.705	95.0878	86.3333	130.851	77.6281	53.46	14.4494	2582.15	82.0409	89.5365		127.396	86.617	74.4143	14.7568	2646.45	97.5771	135.599	51.3487	-1.1752	-0.8961	-0.7496	-0.5601
Traes_7BL_74071485F	IAA27; PAP2			Y	Y	Y		INDOLE-3-ACETIC ACID INDUCIBLE 27, PHYTOCHROME-ASSOCIATED PROTEIN 2	40.84	AT4G29080		OS06G0335500		881.272	385.921	33.6445	25.1615	756.413	18.5232	60.3153	245.17	713.007	254.151	49.1346	28.7336	562.789	66.8724	40.9586	47.5587	467.786	215.095	50.5446	22.1842	570.518	18.2751	64.5273		525.606	407.534	41.9953	32.8228	627.777	59.9282	87.15	23.6073	-1.1759	-1.46	-1.1064	-0.3634
Traes_7BS_F44A273F8	ARF21-LIKE			Y	Y	Y		Auxin response factors are transcriptional factors that binds specifically to the DNA sequence 5'-TGTCTC-3' found in the auxin-responsive promoter elements (AuxREs)	42		BRADI3G40437	OS08G0520550	GRMZM2G169820	709.844	399.559	76.1964	51.3746	1611.52	79.0916	125.514	403.762	721.585	402.529	75.97	48.2852	1542.58	119.301	83.2068	78.0304	471.632	387.513	107.316	36.0846	1588.78	43.5921	116.739		614.954	524.117	154.031	78.6095	1571.79	104.167	257.083	61.5612	-0.8216	-0.8256	-0.2792	-0.2297
Traes_7DL_36F56E8E0	IAA25			Y	Y	Y		Auxin-responsive protein IAA25; Auxin-responsive protein; Aux/IAA proteins are short-lived transcriptional factors that function as repressors of early auxin response genes at low auxin concentrations.	43.31		BRADI3G13370	OS08G0109400	GRMZM2G059544	195.518	70.4172	25.2119	2.7262	899.995	6.41593	23.4178	57.6044	205.005	86.4628	18.0909	1.89523	606.679	40.0944	23.9014	10.307	225.367	78.0115	52.8914	5.09777	354.154	6.085	66.4324		316.47	94.0739	81.5576	7.7907	467.298	24.6413	35.4354	5.19013	-1.4478	-1.2077	-1.4945	-1.7263
Traes_7DL_3AB665CC2	IAA27; PAP2			Y	Y	Y		INDOLE-3-ACETIC ACID INDUCIBLE 27, PHYTOCHROME-ASSOCIATED PROTEIN 2	39.9	AT4G29080		OS06G0335500		147.755	52.2066	8.50303	6.14807	67.1347	2.01197	4.961	26.1281	137.936	44.3344	9.99583	6.69867	56.3519	5.55867	3.10267	4.76937	67.461	27.0506	8.27713	1.27443	52.5734	1.2159	7.7785		81.953	56.7634	10.2488	6.2367	54.7486	5.174	9.41297	5.55373	-1.4914	-1.6189	-1.3213	-0.5204
Traes_7DL_C89614A4D	ARF6			Y	Y	Y		AUXIN RESPONSE FACTOR 6; Encodes a member of the auxin response factor family. Mediates auxin response via expression of auxin regulated genes. Acts redundantly with ARF8 to control stamen elongation and flower maturation.	46.97	AT1G30330	BRADI1G32547	OS06G0677800	GRMZM2G089640, GRMZM2G035405	342.433	168.62	71.0133	21.0372	3652.2	101.341	182.512	479.879	380.411	189.821	67.7959	66.023	3918.64	191.876	93.4694	99.3435	243.446	136.237	81.1013	23.9063	2286.04	86.4846	135.914		224.284	154.839	118.07	26.9188	2452.55	117.876	151.526	65.2232	-1.0125	-0.9849	-0.832	-0.537
Traes_7DS_1948388F8	ARF21-LIKE			Y	Y	Y		Auxin response factors are transcriptional factors that binds specifically to the DNA sequence 5'-TGTCTC-3' found in the auxin-responsive promoter elements (AuxREs)	41.55	AT1G34410	BRADI3G40437	OS08G0520550	GRMZM2G169820	1152.14	580.808	145.263	108.509	1916.3	117.521	227.558	616.297	1156.95	595.631	142.517	66.1702	1725.71	202.57	111.977	129.665	917.252	749.355	222.551	75.6528	1626.28	90.7021	177.913		1203.98	854.418	336.43	189.974	1690.89	200.281	328.505	83.8141	-0.9807	-0.9439	-0.2868	-0.4911
Traes_5BL_14259A602	IBR1; SDRA		Y		Y			indole-3-butyric acid response 1; , SHORT-CHAIN DEHYDROGENASE/REDUCTASE A, Encodes a peroxisomal member of the short-chain dehydrogenase/reductase (SDR) family of enzymes. Loss of IBR1 function causes increased resistance to indole-3-butyric acid without affecting plant responses to IAA, NAA	42.17	AT4G05530	BRADI2G34780	OS09G0133200	GRMZM2G041694, GRMZM2G109743	161.338	139.214	69.9331	116.659	215.689	95.2784	223.281	254.636	142.586	134.347	110.401	147.061	183.732	92.3098	185.572	165.617	139.169	141.248	76.4291	74.2941	189.079	44.5668	136.627		156.568	177.34	94.2949	134.55	190.706	54.1497	179.292	126.479	-0.2097	-0.0966	0.021	0.1858
Traes_4AL_76D45DCBD	LAX3, LIKE AUX1 3			Y		Y	Y	Encodes an auxin influx carrier LAX3 (Like Aux1) that promotes lateral root emergence. Auxin-induced expression of LAX3 in turn induces a selection of cell-wall-remodelling enzymes, which are likely to promote cell separation.	59.01	AT1G77690		OS11G0169200	GRMZM2G045057	41.8331	21.2425	0	0	1.20303	0	0	0.158967	30.091	16.6416	0.938067	0	0	0	0	0	7.78283	3.7793	2.57047	0	0	0	0		8.99163	8.6893	0.353367	0	0.182	0	0	0	-0.9599	-0.8705	-1.0369	-0.0738
Traes_4AS_9C6F21F87	TET1, TETRASPANIN 1, TORNADO 2, TRN2			Y		Y	Y	Tetraspanin family protein [Source:Projected from Arabidopsis thaliana (AT5G46700) TAIR;Acc:AT5G46700]	64.67	AT5G46700	BRADI1G74040	OS03G0100020	GRMZM2G093964	0	0.239067	10.0595	0.915767	0.2005	5.16927	1.7186	0	0	0.372833	26.4951	4.602	0	6.70567	5.74173	0.3475	3.99503	0.208367	27.7323	16.7613	0	12.5433	5.7312		1.7944	0.233333	25.1943	7.06987	0	21.6676	2.22503	2.42847	1.4828	1.4312	-3.6422	-2.4624
Traes_5BL_9A628DFEB	LOP1; TRN1			Y		Y	Y	LOP1, LOPPED 1, TORNADO 1, TRN1	50.49	AT5G55540	BRADI1G08430		GRMZM2G421500	1.89067	5.07523	10.8356	25.7002	3.15573	7.28343	5.2512	6.06633	3.0374	4.86003	16.8169	20.6897	1.31123	5.7765	7.3066	8.09107	4.06823	2.79383	8.14293	15.7383	0.9834	12.0563	4.5388		3.7153	4.37193	16.2646	24.1122	2.29863	12.5922	5.7316	10.511	1.2132	1.0395	-0.479	0.2396
Traes_5BS_174531189	ABR, ABRUPTUS, PID, PINOID			Y		Y	Y	Protein kinase superfamily protein; Encodes a protein serine/threonine kinase that may act as a positive regulator of cellular auxin efflux, as a a binary switch for PIN polarity, and as a negative regulator of auxin signaling.	65.94	AT2G34650	BRADI4G01700	OS12G0614600	GRMZM2G171822	30.0846	49.2735	50.2353	65.5891	18.5565	377.439	49.6662	27.6508	32.3091	31.4735	78.1902	25.9782	14.7956	159.004	26.0704	14.5949	47.9763	25.9658	77.9771	77.1273	16.3691	683.398	60.1793		56.2727	19.4974	103.873	65.9477	18.989	711.508	94.3173	24.8933	0.719	-0.0322	-0.8763	-1.5079
Traes_7AS_34AF6845D1	MAX2; ORE9; PPS			Y		Y	Y	MORE AXILLARY BRANCHES 2; ORESARA 9; PLEIOTROPIC PHOTOSIGNALING; The mutations at MAX2 cause increased hypocotyl and petiole elongation in light-grown seedlings. Positional cloning identifies MAX2 as a member of the F-box leucine-rich repeat family of proteins. MAX2 is identical to ORE9, a proposed regulator of leaf senescence	52.46	AT2G42620	BRADI1G49120	OS06G0154200	GRMZM2G405203, GRMZM2G393272	172.666	175.855	253.248	226.667	451.325	292.517	188.641	135.145	248.843	271.773	245.933	266.114	521.387	245.9	237.366	218.936	269.339	405.446	385.562	231.125	605.79	375.94	274.692		390.037	257.348	359.796	345.423	624.687	360.141	278.302	260.67	0.0289	0.1221	0.5906	-0.5988
Traes_7DL_9589FBBE5	AGR, AGR1, EIR1, MM31, PIN2, WAV6			Y		Y	Y	Encodes an auxin efflux carrier that is similar to bacterial membrane transporters. Root-specific role in the transport of auxin. Acts downstream of CTR1 and ethylene biosynthesis, in the same pathway as EIN2 and AUX1, and independent from EIN3 and EIN5/AIN1 pathway	52.08	AT5G57090	BRADI1G31530	OS06G0660200		115.781	178.875	10.5596	6.30497	87.0434	4.61347	1.6268	7.1333	148.986	83.981	4.9401	0.9694	85.9901	11.8203	2.733	2.0623	116.035	40.259	33.6887	5.36503	91.7481	9.33897	10.3038		111.275	70.8171	59.0155	4.768	181.812	37.5289	8.2414	1.90553	0.6213	-0.8019	-1.475	-0.6273
Traes_3AS_9A8B4C51B	MT3						Y	metallothionein 3 [Source:Projected from Arabidopsis thaliana (AT3G15353) TAIR;Acc:AT3G15353]	52.19	AT3G15353	BRADI2G06220	OS01G0200700, OS05G0202800		124.938	289.62	14.4694	17.7485	928.959	101.155	194.422	273.833	120.245	249.385	16.0443	18.1572	893.316	137.749	115.997	62.6498	62.3107	206.241	16.082	19.7841	848.699	42.9831	315.93		101.673	233.535	11.2668	53.9969	877.022	148.972	292.993	57.0202	1.1873	1.0441	1.7071	1.185
Traes_1AL_D52432D7C							Y	Metallopeptidase M24 family protein; FUNCTIONS IN: hydrolase activity, aminopeptidase activity;	43.97	AT3G05350	BRADI1G54327	OS07G0205700	GRMZM2G025531	75.3561	25.7486	43.8012	15.1792	34.0677	25.2788	22.1324	21.0319	67.8893	26.6978	30.8034	15.7013	27.1393	12.5974	10.9397	10.6752	31.1389	31.6117	29.9821	9.3371	26.8015	11.7589	9.1196		27.1434	16.1284	27.9546	3.40307	20.5332	12.9666	8.538	8.9661	-1.5378	-1.3559	0.0097	-0.74
Traes_2AL_2E2DFB904	aminomethyltransferase						Y	Glycine cleavage T-protein family; FUNCTIONS IN: aminomethyltransferase activity	45.33	AT1G11860	BRADI5G22290	OS04G0623800	GRMZM5G876898	409.912	466.208	44.104	29.1526	810.438	102.368	117.08	336.62	411.038	305.407	57.368	123.152	578.109	77.961	106.217	133.038	371.179	405.806	53.6518	19.0284	534.511	49.3289	136.924		273.316	715.104	45.8426	99.0257	424.104	79.2026	186.632	101.264	0.1834	-0.4196	0.1282	1.3831
Traes_2AL_8A7BAF255	ROOT UV-B SENSITIVE 2, RUS2						Y	Encodes RUS2 (root UVB sensitive2), a DUF647-containing protein that is homologous to the RUS1 protein. RUS2 works with RUS1 in a root UV-B sensing pathway	43.66	AT2G31190	BRADI5G15767	OS04G0517300	GRMZM2G136975, GRMZM2G030275, GRMZM2G373227	130.934	188.74	757.686	460.153	93.5609	791.493	394.909	267.547	120.634	192.981	625.463	458.658	103.196	670.385	384.251	428.023	210.656	162.458	462.247	464.697	96.2926	783.054	357.162		164.412	180.592	662.311	411.896	105.082	901.688	447.362	482.349	0.5241	0.6545	-0.3727	0.1405
Traes_2BL_783108144	ROOT UV-B SENSITIVE 2, RUS2						Y	Encodes RUS2 (root UVB sensitive2), a DUF647-containing protein that is homologous to the RUS1 protein. RUS2 works with RUS1 in a root UV-B sensing pathway	43.45	AT2G31190	BRADI5G15767	OS04G0517300	GRMZM2G136975, GRMZM2G030275, GRMZM2G373227	134.385	181.265	818.375	527.293	118.013	824.167	350.57	226.984	127.711	129.261	575.015	444.624	124.834	659.156	281.408	340.142	177.595	114.395	422.077	431.142	101.36	796.094	267.121		162.545	109.816	600.272	321.139	112.802	861.306	271.355	342.243	0.429	0.0202	-0.6344	-0.5595
Traes_2DL_4B09052CE	ROOT UV-B SENSITIVE 2, RUS2						Y	Encodes RUS2 (root UVB sensitive2), a DUF647-containing protein that is homologous to the RUS1 protein. RUS2 works with RUS1 in a root UV-B sensing pathway	39.69	AT2G31190	BRADI5G15767	OS04G0517300	GRMZM2G136975, GRMZM2G030275, GRMZM2G373227	21.4659	17.8394	75.3462	24.529	18.6811	92.1442	29.4694	22.3783	25.6839	20.4527	59.3386	23.0807	22.3914	74.7264	24.1284	39.5263	18.8654	15.5301	45.5778	25.4322	9.76853	105.141	37.4758		17.7839	15.1588	63.4673	15.5629	18.9751	107.994	39.4659	45.402	-0.2515	-0.3535	-0.2967	-0.2326
Traes_4AL_1CC60316B	EMB3105						Y	EMBRYO DEFECTIVE 3105; Ribosomal L18p/L5e family protein [Source:Projected from Arabidopsis thaliana (AT1G48350) TAIR;Acc:AT1G48350]	41.01	AT1G48350	BRADI1G03220	OS03G0828100	GRMZM2G142097	82.9422	95.6036	6.43397	10.6426	90.3741	8.9698	27.1337	38.9546	74.6569	86.2278	16.653	20.8911	98.1734	11.2858	30.7893	24.4766	92.3463	95.0749	11.5017	10.3443	81.9903	4.89463	15.8454		61.54	134.201	10.9446	21.0788	64.0431	9.7683	23.9451	12.1088	0.2052	0.2184	0.0436	1.1234
Traes_4AL_4B411B3A7	ACAULIS 5, ACL5						Y	S-adenosyl-L-methionine-dependent methyltransferases superfamily protein; Encodes a spermine synthase. Required for internode elongation and vascular development, specifically in the mechanism that defines the boundaries between veins and nonvein regions. This mechanism may be mediated by polar auxin transport.	48.28	AT5G19530	BRADI3G09110	OS02G0237100		57.8598	23.6325	7.78187	0.915767	57.7597	0	1.9573	4.03717	35.3409	0.1837	0	0	36.1652	2.61487	0	0	8.60617	1.48737	0.286367	0	7.55003	0	0.3376		5.02673	5.8008	2.6015	0	5.05587	0.682033	0.863833	0	-1.2079	-6.037	-2.4101	0.2395
Traes_5AL_2D858B4E7	AGG1						Y	heterotrimeric G protein gamma-subunit (AGG1) Mrna	35.3	AT3G63420	BRADI1G14140	OS03G0635100	GRMZM6G935329	1.72143	7.225	13.2906	13.1066	0.666667	17.913	27.5895	15.9919	0.752233	6.1221	10.641	24.6001	0.344433	26.4572	29.1467	32.6128	1.49813	4.0918	4.9341	11.5002	0.2227	6.1133	34.3787		0.810833	5.06907	10.1716	29.0444	2.45687	12.133	36.9808	40.9086	2.1253	2.4955	1.4982	2.2602
Traes_5BL_0663965E9	ROPGEF1						Y	rho guanyl-nucleotide exchange factor 1 [Source:Projected from Arabidopsis thaliana (AT4G38430) TAIR;Acc:AT4G38430]	52.17	AT4G38430	BRADI4G36910	OS09G0544800	GRMZM2G105253, GRMZM2G158679	172.673	65.4845	23.2627	18.0977	196.231	26.057	28.6834	53.5443	143.127	22.4959	22.2204	19.4752	152.207	23.2915	16.5073	23.1525	99.8965	35.8431	21.644	100.883	133.969	37.782	31.9332		88.5257	61.8388	35.5462	34.4543	155.682	34.6077	22.6093	13.8995	-1.3898	-2.6219	-1.4703	-0.509
Traes_5BL_153BEEBD9	AGG1						Y	heterotrimeric G protein gamma-subunit (AGG1) Mrna	38.66	AT3G63420	BRADI1G14140	OS03G0635100	GRMZM6G935329	0.302267	5.77363	8.73407	17.025	0.4738	7.84617	6.9406	5.67377	2.51433	7.0224	13.0464	21.0876	0.368033	13.4774	6.69563	12.2609	1.20677	8.87497	7.0026	17.3985	0.277133	9.59343	16.8703		5.4668	7.76757	7.2772	13.5831	1.1498	13.255	12.6438	21.1259	3.8407	1.3132	2.8736	0.4731
Traes_5BL_8CD7B8172	NPY1; ENP; MAB4						Y	ENHANCER OF PINOID, ENP, MAB4, MACCHI-BOU 4, NAKED PINS IN YUC MUTANTS 1, NPY1; Phototropic-responsive NPH3 family protein; Encodes a protein with similarity to NHP3. Contains BTB/POZ domain. Promoter region has canonical auxin response element binding site and Wus binding	47.01	AT4G31820	BRADI4G30480	OS09G0420900	GRMZM2G416184, GRMZM2G083759	40.0802	41.3826	6.85373	4.27443	11.9595	3.22573	20.825	19.3546	36.25	21.9404	7.9565	5.2828	11.2012	6.70987	16.5939	33.0507	23.8039	32.7607	4.73427	4.97927	21.7747	2.4856	9.7887		34.1319	35.5187	4.26577	7.04287	26.8294	7.68943	8.86807	15.7569	0.0699	-0.6646	0.4641	0.0379
Traes_5BL_FA3E0DB03	EMB3105						Y	EMBRYO DEFECTIVE 3105; Ribosomal L18p/L5e family protein [Source:Projected from Arabidopsis thaliana (AT1G48350) TAIR;Acc:AT1G48350]	44.39	AT1G48350	BRADI1G03220	OS03G0828100	GRMZM2G142097	71.3871	61.2806	5.7227	5.1691	73.3136	3.37377	7.63083	26.1655	65.3253	49.1557	6.2324	14.1217	77.2366	5.7723	10.8919	8.6424	77.5702	68.5223	7.3843	4.46053	79.5185	3.65047	13.0395		63.3107	103.292	6.75377	15.3717	66.2355	8.0135	13.3546	9.80807	-0.2127	-0.3969	-0.1744	0.7094
Traes_5BS_7147F1AEC							Y	Leucine-rich repeat protein kinase family protein; FUNCTIONS IN: protein serine/threonine kinase activity, protein kinase activity, ATP binding; INVOLVED IN: transmembrane receptor protein tyrosine kinase signaling pathway	62.53	AT2G26730	BRADI2G43110	OS01G0607900	GRMZM2G050548, GRMZM2G339540	76.4429	24.3422	4.1677	11.3804	41.3198	10.2105	2.11177	4.70077	64.9707	5.8503	9.9482	8.50673	30.6023	2.18323	3.5258	0.671867	32.1563	10.388	10.4073	3.45337	18.4808	2.12833	4.28637		38.9404	11.3274	13.5352	11.439	33.9424	5.2133	4.61507	1.00133	-1.6273	-3.3778	-1.6038	-1.7548
Traes_5DL_0EE784DD9	NPY1; ENP; MAB4						Y	ENHANCER OF PINOID, ENP, MAB4, MACCHI-BOU 4, NAKED PINS IN YUC MUTANTS 1, NPY1; Phototropic-responsive NPH3 family protein; Encodes a protein with similarity to NHP3. Contains BTB/POZ domain. Promoter region has canonical auxin response element binding site and Wus binding	44.74	AT4G31820	BRADI4G30480	OS09G0420900	GRMZM2G416184, GRMZM2G083759	13.8807	15.1289	7.29043	7.47617	23.1809	13.482	29.5976	28.0884	18.1539	14.6652	8.036	15.4126	17.0556	11.2733	41.6014	46.708	12.2853	24.6287	6.49783	12.2862	30.9472	10.7638	18.7226		22.6616	26.5445	21.6268	19.9029	30.7678	6.40297	25.9195	38.0482	0.1406	-0.3032	0.9877	0.1998
Traes_5DL_9D5B8442D	AGG1						Y	heterotrimeric G protein gamma-subunit (AGG1) Mrna	38.33	AT3G63420	BRADI1G14140	OS03G0635100	GRMZM6G935329	1.71947	13.1888	10.2905	11.5162	1.34863	26.6941	37.1039	17.3702	0.992033	13.0432	18.5227	5.6857	2.14553	33.9077	31.7893	40.289	6.83547	18.85	13.1095	9.3371	1.496	32.9355	51.5556		2.5222	13.4038	14.7268	12.6149	2.07497	35.5269	50.1537	36.8042	2.9749	3.216	1.42	2.3994
Traes_5DL_CE48C5E39	EMB3105						Y	EMBRYO DEFECTIVE 3105; Ribosomal L18p/L5e family protein [Source:Projected from Arabidopsis thaliana (AT1G48350) TAIR;Acc:AT1G48350]	45.32	AT1G48350	BRADI1G03220	OS03G0828100	GRMZM2G142097	92.2609	48.9291	5.79453	2.7262	83.1047	3.98407	8.62567	20.1664	92.0798	36.5545	10.6068	11.3278	74.4619	4.0867	6.709	6.24467	95.4743	47.4591	9.58357	4.0906	82.0214	4.0132	7.73537		80.1193	77.689	10.4817	8.8336	77.03	4.21723	12.484	5.55693	-0.9038	-1.3227	-0.9882	-0.0405
Traes_6BL_84832D7AA	PIN-FORMED 1, PIN1						Y	Encodes an auxin efflux carrier involved in shoot and root development. It is involved in the maintenance of embryonic auxin gradients.	63.46	AT1G73590			GRMZM2G149184	31.7268	24.8246	7.62697	3.57877	53.6875	21.4445	6.26837	14.1929	18.3523	4.10323	1.9397	0.925833	40.9174	5.06517	1.72563	1.19763	8.47653	8.21577	13.7683	1.91167	13.9306	17.6171	1.53003		6.3177	5.05647	11.0944	0.909967	20.8703	16.5463	5.98737	1.22293	-0.3519	-2.0529	-0.0559	-0.3438
Traes_7BL_FD4254327	V-PPASE 3						Y	Encodes a H(+)-translocating (pyrophosphate-energized) inorganic pyrophosphatase (H(+)-PPase; EC 3.6.1.1) located in the vacuolar membrane. Expression is found in all tissues examined, including meristems and floral organ primordium. Expression is particularly enhanced in pollen,	45.15	AT1G15690	BRADI1G30550	OS06G0644200	GRMZM2G170927	705.052	572.4	217.131	163.459	1259.76	133.143	235.541	611.019	694.366	747.989	145.359	230.326	1216.38	195.19	100.534	224.459	324.678	845.491	376.684	301.737	1483.72	71.6395	105.521		453.423	906.779	375.292	393.177	1200.25	105.556	302.347	280.312	-0.2988	0.1076	1.3692	0.993
Traes_7DL_3BA7EF708	V-PPASE 3						Y	Encodes a H(+)-translocating (pyrophosphate-energized) inorganic pyrophosphatase (H(+)-PPase; EC 3.6.1.1) located in the vacuolar membrane. Expression is found in all tissues examined, including meristems and floral organ primordium. Expression is particularly enhanced in pollen,	46.32	AT1G15690	BRADI1G30550	OS06G0644200	GRMZM2G170927	1779.41	1188.87	661.367	538.607	3368.32	501.192	867.707	1577.1	1582.42	1739.68	585.195	985.75	2910.08	658.933	457.316	514.446	1394.54	1909.42	1144.47	1026.6	3336.77	382.693	830.614		1539.68	1867.9	1453.68	1751.03	2996.25	528.142	1315.09	615.688	-0.5782	0.136	0.4506	0.2779
Traes_7DS_EC66F8662	ACAULIS 5, ACL5						Y	S-adenosyl-L-methionine-dependent methyltransferases superfamily protein; Encodes a spermine synthase. Required for internode elongation and vascular development, specifically in the mechanism that defines the boundaries between veins and nonvein regions. This mechanism may be mediated by polar auxin transport.	49.76	AT5G19530	BRADI3G09110	OS02G0237100		5.9089	1.4404	0	0	13.4857	1.2804	0	0.889767	9.2907	2.57883	0.897167	0	12.8738	0.4358	0	0.335933	16.0686	3.8953	0.286367	0	12.4764	2.84837	0.684467		10.7268	4.11157	2.17323	0	7.1062	3.05583	1.51507	0.280667	-2.0195	-1.747	-1.9892	-1.3025
Traes_1DS_565BF8DDA	IAA16			Y		Y		auxin-responsive protein	54.43	AT3G16500, AT1G51950	BRADI2G33417	OS01G0190300	GRMZM5G864847, GRMZM2G359924	24.1077	10.7252	4.16913	2.70517	7.7074	4.53907	5.0751	15.1467	18.7648	7.38957	7.02513	1.89523	3.31127	5.01597	1.48433	3.00837	25.4245	8.47723	9.77527	0	3.56393	2.40903	3.8636		26.6123	6.09073	6.24127	3.53603	6.09313	2.36013	3.56837	1.70457	-1.1544	-1.3298	-1.569	-2.0537
Traes_2AS_453A4515C	VIK			Y		Y		Encodes a protein with similarity to members of the C1 subgroup of MAP kinase kinase kinases. Interacts physically with the receptor kinase BRL2/VH1 and appears to be involved in auxin and brassinosteriod signaling	39.48	AT1G14000	BRADI1G20390	OS07G0632800	GRMZM2G159034	76.7779	105.575	166.13	244.704	80.8237	125.718	119.035	94.0522	72.2393	106.474	119.446	295.997	84.6315	100.023	117.916	90.1491	101.939	85.4988	107.408	221.792	63.4739	68.3938	74.6789		88.2427	89.0702	150.23	235.698	61.6324	112.196	77.0085	104.386	0.4471	0.5598	-0.2521	0.0143
Traes_1AL_B14FE48AF	ARF3			Y		Y		AUXIN RESPONSE TRANSCRIPTION FACTOR 3, ETT, ETTIN	46.25	AT2G33860	BRADI2G19867	OS05G0515400	GRMZM2G441325	15.717	7.19597	5.51993	0	12.517	2.86557	4.05793	6.39287	13.4485	5.0107	5.59423	1.89523	8.53633	4.85983	3.34397	5.11687	12.693	1.48737	5.29483	0	8.42657	4.83467	2.2997		12.8986	4.3304	11.2883	4.18007	13.0962	6.161	8.38853	3.88753	-1.1315	-1.3552	-2.8813	-1.5878
Traes_1AS_372F80BF9	IAA16			Y		Y		auxin-responsive protein	54.96	AT3G16500, AT1G51950	BRADI2G33417		GRMZM5G864847, GRMZM2G359924	19.8561	14.4925	2.74653	0	14.0764	4.07157	2.04913	10.8545	16.6572	7.15623	0.938067	0	2.81037	1.74323	0.5037	0.3475	4.744	5.64737	3.716	1.27443	5.668	1.19037	0.693733		11.7981	2.01397	2.47357	0.909967	8.5025	4.03827	2.1663	0.360333	-0.441	-1.1682	0.2561	-2.3584
Traes_1AS_EADB6A2A0	IAA15			Y		Y		auxin-responsive protein	49.33		BRADI2G34030	OS05G0178600	GRMZM2G004696	305.482	583.947	1154.16	407.668	336.036	1752.01	987.859	432.883	335.988	369.679	875.026	350.018	209.286	1246.47	1066.2	639.608	563.952	358.834	1006.13	624.393	156.118	1586.04	1084.43		478.543	375.452	1337.03	739.165	206.576	2057.1	1256.54	1000.32	0.9282	0.1366	-0.6494	-0.3485
Traes_1BL_4B1CFEF1C	IAA19			Y		Y		auxin-responsive protein	40.68		BRADI2G16850	OS05G0559400	GRMZM2G573324	150.216	508.012	379.22	498.575	93.015	367.387	241.755	209.115	116.443	405.231	449.938	888.929	86.2975	485.92	493.141	311.8	254.827	258.43	293.667	1210.77	70.0914	490.996	363.583		160.416	346.755	382.269	1217.37	60.6256	512.011	384.526	412.884	1.7414	1.7946	0.0206	1.1058
Traes_1BL_B037B2ABE	DEI1, PAS1, PASTICCINO 1			Y		Y		Immunophilin-like protein similar to the p59 FK506-binding protein (FKBP52). Shows rotamase activity and contains an FKBP-like domain and three tetratricopeptide repeat units. Members of this class of mutation show ectopic cell proliferation in cotyledons	44.07	AT3G54010	BRADI1G61590	OS03G0367000	GRMZM2G117746	83.4951	105.524	42.8211	17.0529	68.6213	41.7881	45.848	63.5222	74.9654	102.096	33.8492	24.8016	59.5253	50.0483	33.8806	47.5667	62.7066	108.211	48.214	19.4141	62.2714	51.5982	44.2045		68.3003	103.615	60.7109	26.3764	56.3502	62.1319	59.1744	40.1398	0.3288	0.4438	0.7775	0.5988
Traes_1BS_8A19C460B	IAA15			Y		Y		auxin-responsive protein	49.83		BRADI2G34030	OS05G0178600		361.948	684.121	1323.84	641.141	374.693	2804.93	1236.84	468.318	374.38	431.281	1191.7	474.864	257.188	1719.13	1371.12	819.593	628.014	424.738	1412.02	762.331	196.588	2529.27	1217.36		542.871	419.09	1603.1	848.85	284.741	3129.8	1534.51	1307.75	0.9126	0.2042	-0.5616	-0.3727
Traes_1DL_4F703A523	IAA19			Y		Y		auxin-responsive protein	40.77		BRADI2G16850	OS05G0559400	GRMZM2G573324	73.924	143.063	135.637	75.0511	59.2838	273.695	101.089	99.4192	68.0215	151.431	174.407	168.236	58.5048	258.152	143.022	121.417	92.2532	129.988	247.616	296.684	46.7034	546.094	168.395		90.1229	161.714	262.466	236.146	57.3255	513.203	206.499	187.261	0.9496	1.1278	0.4919	0.8353
Traes_1DS_0898FA765	IAA15			Y		Y		auxin-responsive protein	49.29		BRADI2G34030	OS05G0178600	GRMZM2G004696	287.343	750.86	2641.28	1355.65	274.388	3637.36	1619.06	613.742	255.239	417.767	2085.3	1241.42	143.627	2631.43	2273.75	1105.91	760.746	356.356	2118.46	2062.41	80.6266	3431.97	2063.26		499.24	408.528	2414.56	2290.41	122.447	4781.28	2233.9	2246.19	1.3718	0.7107	-1.0824	-0.2861
Traes_1DS_CA4185D11	IAA31, INDOLE-3-ACETIC ACID INDUCIBLE 31			Y		Y		Encodes a member of the Aux/IAA family of proteins implicated in auxin signaling. IAA31 shares several residues with the conserved domain II region, believed to act as a degron in many of the rapidly degraded Aux/IAA family members.	51.11	AT3G17600	BRADI2G11120	OS02G0723400	GRMZM2G074742, GRMZM5G853479	21.9632	4.24043	6.5523	5.21123	6.54967	0	0	0.922867	11.625	1.30593	3.5092	6.97657	4.4818	0.871633	0	0.479067	10.863	2.19957	2.2045	6.65393	1.90327	0	1.098		7.39447	2.8222	4.00403	2.78597	3.23143	0	0.863833	0.782933	-2.3384	-3.148	-2.2962	-1.3133
Traes_2BL_A1A475B0F	ARF8-LIKE			Y		Y		auxin response factor 8-like	69.83		BRADI5G15904	OS04G0519700	GRMZM2G122614, GRMZM2G005284	108.792	24.2954	10.8158	10.6215	88.8202	38.1374	16.3671	17.7894	88.3943	10.2275	20.342	6.49723	53.4129	17.7495	9.90557	11.3706	34.2329	10.3932	21.6539	0.637233	25.5444	27.7596	10.0268		37.6186	14.2172	20.5448	11.867	44.5557	28.6001	14.0459	8.98673	-2.1304	-3.0607	-1.699	-1.378
Traes_2BL_C834427B5	CNX1			Y		Y		Involved in molybdenum cofactor (Moco) biosynthesis, inserting Mo into Molybdopterin. sir loss-of-function mutants are resistant to sirtinol, a modulator of auxin signaling	44.85	AT5G20990	BRADI5G24930	OS04G0661600	GRMZM2G067176	369.569	235.889	747.563	464.379	218.26	447.895	327.912	294.58	454.246	590.125	987.578	1262.03	240.26	623.216	922.716	1214.78	443.021	446.944	619.275	699.79	291.517	484.978	383.638		534.273	449.983	1086.53	897.085	360.475	670.437	530.179	938.295	-0.6422	0.3703	0.0124	-0.2472
Traes_2BL_E322FD546	ARF5; IAA24			Y		Y		AUXIN RESPONSE FACTOR 5; INDOLE-3-ACETIC ACID INDUCIBLE 24; Encodes a transcription factor (IAA24) mediating embryo axis formation and vascular development. Similar to AUXIN RESPONSIVE FACTOR 1 (ARF1) shown to bind to auxin responsive elements (AREs)	47.38	AT1G19850	BRADI5G25157	OS04G0664400	GRMZM2G034840, GRMZM2G086949	3.6708	2.91267	0.4817	0	0.233067	8.16383	2.64397	5.2267	7.2024	10.5269	3.72033	1.93883	0.598767	3.60167	6.82967	6.5339	4.17203	21.241	10.5328	4.99507	5.83777	55.174	15.5117		2.28073	3.8894	10.5094	5.73407	1.68903	8.19337	6.08257	7.33473	-0.3046	0.5481	2.2212	0.7361
Traes_3AL_DD22B2AAC	CPL2			Y		Y		carboxyl-terminal domain (ctd) phosphatase-like 2; Encodes CPL2, a carboxyl-terminal domain (CTD) phosphatase that dephosphorylates CTD Ser5-PO4 of the RNA polymerase II complex. Regulates plant growth, stress and auxin responses.	39.77	AT5G01270	BRADI2G55390	OS01G0857000	GRMZM2G039650	506.879	285.463	2087.19	3801.29	533.08	656.205	451.675	456.049	411.28	241.163	1415.62	5394.63	427.385	885.122	670.972	702.79	450.247	166.927	563.625	3970.26	512.681	447.971	351.951		347.275	240.848	1104.25	2759.01	523.568	481.417	412.817	576.867	-0.8253	-0.7655	-1.4194	-0.5215
Traes_3AL_E77F7C3EE	IAA6-like			Y		Y		auxin-responsive protein IAA6-like	46.62	AT3G16500, AT1G51950	BRADI2G49420	OS01G0741900	GRMZM2G057067	186.657	240.181	764.077	454.853	13.8017	233.065	45.8815	12.3142	137.354	190.656	423.427	740.234	12.6247	224.81	52.5083	23.6881	335.639	244.577	521.555	689.924	23.6851	457.162	113.283		337.537	221.234	853.504	642.826	30.3675	578.147	105.687	71.3208	0.362	0.463	-0.4533	-0.6063
Traes_3AS_9594B1341	ARF1			Y		Y		auxin response factor 1	49.68	AT3G61830, AT2G46530, AT1G34170, AT4G23980, AT1G34410, AT1G35540, AT1G35520, AT1G34310, AT1G34390, AT1G35240	BRADI2G08120	OS01G0236300	GRMZM2G475263	28.6235	13.4884	4.60293	0	18.5035	5.86713	12.1143	13.4408	16.1669	14.5525	4.20423	1.93883	13.2725	6.60307	10.8518	13.354	18.2386	16.4708	17.2862	6.00227	15.2371	11.2003	11.6285		17.1547	20.9733	20.6568	7.84687	16.1991	16.6532	24.1478	23.2259	-1.084	-0.1591	-0.1361	0.2742
Traes_3DL_413E3A1F0	CPL2			Y		Y		carboxyl-terminal domain (ctd) phosphatase-like 2; Encodes CPL2, a carboxyl-terminal domain (CTD) phosphatase that dephosphorylates CTD Ser5-PO4 of the RNA polymerase II complex. Regulates plant growth, stress and auxin responses.	38	AT5G01270	BRADI2G55390	OS01G0857000	GRMZM2G039650	212.01	138.109	1553.14	1911.72	205.828	664.675	278.137	220.879	164.201	121.523	1099.21	2482.9	188.052	648.398	434.265	483.418	271.666	106.658	707.676	2347.47	185.597	640.11	303.589		187.29	118.631	1257.77	1408.68	208.695	728.638	366.134	468.192	-0.6188	-0.43	-1.3394	-0.651
Traes_3DL_EC1DE49E1	IAA6-like			Y		Y		auxin-responsive protein IAA6-like	43.88	AT3G16500, AT1G51950	BRADI2G49420	OS01G0741900	GRMZM2G057067	89.2711	134.082	237.811	166.399	14.1096	67.0568	25.5627	8.12767	92.751	144.623	160.439	268.702	10.1309	53.7945	12.5985	6.2336	139.078	144.405	167.19	323.523	33.1964	131.845	38.3488		140.236	138.569	263.824	288.842	24.1811	148.917	43.3204	27.8131	0.5853	0.6201	0.0551	-0.0157
Traes_5AL_F845558C3	IAA30			Y		Y		auxin-responsive protein IAA30	50.82	AT1G80390, AT5G43700, AT1G04240, AT4G14560, AT3G23030, AT1G15580, AT3G15540, AT1G52830, AT3G04730	BRADI1G14240	OS03G0633500		2.97213	1.41347	2.74943	0	20.9288	15.7859	33.0644	13.507	3.07023	3.13907	0.549667	0	19.0987	6.32333	7.85077	4.61473	3.07913	2.0698	0.365967	0	6.5807	15.5896	3.22727		1.0523	2.84397	0.4064	0	11.6762	14.4301	6.23647	8.64093	-0.9925	0.3968	-0.5102	1.1961
Traes_5AS_8A3C47D2F	NDPK2			Y		Y		nucleoside diphosphate kinase 2; Maintains intracellular dNTP levels except ATP. Plays a role in response to oxidative stress and UV. Involved in phytochrome-mediated light signaling. Participates in auxin-regulated processes, partly through the modulation of	38.43	AT5G63310	BRADI4G05300	OS12G0548300	GRMZM2G013478	40.2587	57.947	8.08473	14.4768	35.5358	11.5584	41.5687	48.8737	30.624	54.9899	22.0792	17.1007	36.3907	20.1874	36.518	39.7533	24.7188	49.997	11.4029	12.7747	31.9406	12.201	35.2353		37.3201	80.9567	16.3415	33.5067	29.9394	10.0733	32.8341	23.0568	0.5207	0.9293	1.0176	1.0987
Traes_5BL_67E73FC97	IAA27; PAP2			Y		Y		INDOLE-3-ACETIC ACID INDUCIBLE 27, PHYTOCHROME-ASSOCIATED PROTEIN 2	58.81	AT4G29080	BRADI1G05410	OS03G0797800	GRMZM2G152796, GRMZM5G809195	12.377	18.1266	8.37067	24.5011	10.6338	3.42137	2.46033	1.75503	7.41227	5.367	7.37487	104.343	13.9994	2.83693	4.0566	2.13213	14.7333	2.67263	7.21643	44.3013	7.0678	2.40903	4.42897		13.9197	4.13047	9.80733	31.1409	8.4008	7.29673	3.87977	2.28327	0.5336	-0.4027	-2.4238	-1.7014
Traes_5BL_EC006AD0C	IAA30			Y		Y		auxin-responsive protein IAA30	53.59	AT1G80390, AT5G43700, AT1G04240, AT4G14560, AT3G23030, AT1G15580, AT3G15540, AT1G52830, AT3G04730	BRADI1G14240	OS03G0633500		5.0923	5.03837	3.7832	3.59987	51.5848	34.2565	62.7433	29.0276	6.26827	2.39883	0	1.89523	43.6397	14.0777	38.0084	24.7005	3.95227	1.566	1.03863	3.9721	23.9247	23.8513	25.3043		2.0073	1.71453	1.67517	2.91893	19.2328	22.776	33.8761	27.8102	-0.0378	-1.3887	-1.2736	-0.4256
Traes_5DL_5889C544A	IAA27; PAP2			Y		Y		INDOLE-3-ACETIC ACID INDUCIBLE 27, PHYTOCHROME-ASSOCIATED PROTEIN 2	58.1	AT4G29080	BRADI1G05410	OS03G0797800	GRMZM2G152796, GRMZM5G809195	9.10263	29.1915	18.0202	104.721	20.2391	6.00997	4.91703	2.32687	4.0473	3.70847	15.6699	124.619	22.2895	3.93063	7.04423	1.0309	13.7728	3.64763	25.7909	92.098	3.8029	9.28723	2.39093		6.6164	5.44157	33.2079	73.4301	18.1728	9.46787	4.01817	1.8639	1.6414	0.0756	-1.8487	-0.3056
Traes_5DL_A9B098305	IAA30			Y		Y		auxin-responsive protein IAA30	50.9	AT1G80390, AT5G43700, AT1G04240, AT4G14560, AT3G23030, AT1G15580, AT3G15540, AT1G52830, AT3G04730	BRADI4G02600	OS12G0601300	GRMZM2G138268	2.18277	1.93447	0	0	17.2743	0.812933	2.92303	1.29093	1.10833	1.67333	0.695	1.89523	15.5943	1.20057	1.1013	0.826567	3.66087	3.02447	0.365967	0	11.4087	2.10007	0.3376		2.7208	2.74593	1.97903	0	11.8989	3.60277	0	0.502267	-0.0758	0.7374	-0.2781	-0.0127
Traes_5DS_66E5D2F6D	IAA27; PAP2			Y		Y		INDOLE-3-ACETIC ACID INDUCIBLE 27, PHYTOCHROME-ASSOCIATED PROTEIN 2	55.77	AT4G29080	BRADI4G02580	OS12G0601400	GRMZM2G079957, GRMZM2G167794	43.9304	45.5217	5.49597	4.53667	79.2853	14.9331	24.9707	21.9473	44.6914	18.2434	6.26433	0	56.6216	18.9251	8.1395	10.6088	34.079	18.8892	10.7953	4.97927	44.6609	10.061	29.0603		48.727	42.8361	7.0541	11.9147	55.611	29.0136	40.6503	4.8711	0.0565	-1.2482	-0.8483	-0.1801
Traes_5DS_744DF4EE7	ABP1			Y		Y		endoplasmic reticulum auxin binding protein 1; Auxin binding protein involved in cell elongation and cell division. ABP1 is ubiquitinated in vitro and in planta by AtRma2. ABP1 was thought to be embryo lethal but further experimentation has demonstrated that lethality	43.8	AT4G02980	BRADI4G06030	OS12G0529400	GRMZM2G116204, GRMZM2G078508, GRMZM2G064371	9.18703	0	1.9268	0.915767	12.5183	13.2309	0	0	15.4382	25.5319	13.4619	3.7033	30.7814	10.1554	18.0856	25.1328	20.6409	22.7518	10.0883	4.0906	37.5754	10.2369	26.2936		28.2828	39.0183	14.8992	16.1239	29.4109	15.8407	30.6448	10.4806	-1.5734	0.6549	0.1434	0.459
Traes_6AS_10D92215D	ARF6			Y		Y		AUXIN RESPONSE FACTOR 6; Encodes a member of the auxin response factor family. Mediates auxin response via expression of auxin regulated genes. Acts redundantly with ARF8 to control stamen elongation and flower maturation.	46.56	AT1G30330	BRADI3G04920	OS02G0164900	GRMZM2G028980	101.607	71.4531	78.0774	100.517	373.037	285.935	184.125	157.351	77.0436	77.5956	63.5173	158.281	289.268	217.73	93.2927	81.4519	57.4495	62.5951	69.5123	88.4037	379.366	343.332	157.212		46.6851	69.0644	79.3747	89.3994	348.606	302.138	189.792	56.5635	-0.5059	0.0177	0.1227	0.5544
Traes_6DL_24EA20B3C	IAA9			Y		Y		auxin-responsive protein IAA9	53.73	AT4G32280	BRADI3G54610	OS02G0805100	GRMZM2G030465	0.557467	19.7863	26.3572	20.9387	7.4494	44.3728	105.396	47.251	0	4.4852	11.42	4.3134	5.04157	34.1959	228.715	92.1207	9.38767	7.00167	23.5342	23.9366	0.928967	20.3401	41.7397		3.81933	8.28307	24.0375	48.2557	2.61423	33.9157	59.9226	126.262	4.7253	4.0965	-0.4135	1.1199
Traes_6DL_52A25BEA4	ARF8-LIKE			Y		Y		auxin response factor 8-like	66.8		BRADI3G49320	OS02G0628600	GRMZM2G081406	9.1304	2.81103	0	0	11.4475	1.32803	2.08947	5.73557	8.14237	0.732867	1.0834	0	9.06967	0.4358	1.605	1.43717	3.91247	1.6394	1.44523	0	5.97193	0	1.03133		2.09367	0.799467	1.97903	0	9.14127	0.928533	1.03557	0.8626	-1.6594	-3.1952	-1.2117	-1.0757
Traes_6DS_F95C12EBB	ARF6			Y		Y		AUXIN RESPONSE FACTOR 6; Encodes a member of the auxin response factor family. Mediates auxin response via expression of auxin regulated genes. Acts redundantly with ARF8 to control stamen elongation and flower maturation.	45.74	AT1G30330	BRADI3G04920	OS02G0164900	GRMZM2G028980	177.167	164.548	129.265	102.824	664.087	479.517	325.913	294.014	124.048	125.72	80.9149	62.8919	561.34	349.558	162.021	242.133	105.088	130.093	107.241	128.404	611.884	662.883	389.222		78.4266	148.001	114.059	135.699	577.392	710.856	377.07	107.403	-0.1057	0.0118	0.3069	0.914
Traes_7AL_ECB0591CC	ABA3			Y		Y		molybdenum cofactor sulfurase (LOS5);Involved in the conversion of ABA-aldehyde to ABA, the last step of abscisic acid (ABA) biosynthesis. (ABA3)	39.31	AT1G16540	BRADI1G32350	OS06G0670000	GRMZM2G048092, GRMZM6G699895, GRMZM2G061821	331.57	395.272	2942.77	3659.67	180.983	2043.57	1347.88	1084.13	233.285	242.637	2125.71	3061.57	166.361	1823.23	2498.14	3523.86	486.488	213.201	1086.04	2583.38	142.966	1101.95	748.619		334.278	252.335	2347.45	2844.3	147.151	1294.39	1098.95	3027.46	0.2513	0.0666	-1.1802	-0.3998
Traes_7AL_F36D340F4	ARF19-LIKE			Y		Y		auxin response factor 19-like	43.08	AT5G20730, AT1G19220	BRADI1G34340	OS06G0702600	GRMZM2G317900	138.793	255.221	854.013	799.445	144.759	1223.28	394.122	283.356	111.856	239.239	548.59	556.327	162.296	843.148	394.7	482.052	195.552	194.529	603.54	597.936	225.185	920.978	359.417		174.686	190.744	782.056	511.546	200.261	1017.12	365.699	526.506	0.8762	1.0925	-0.005	0.1276
Traes_7AS_1C1077D77				Y		Y			42.83					64.2681	61.2351	168.345	276.554	68.944	129.464	65.9572	45.6034	61.3215	64.0306	120.946	289.141	70.0898	110.503	88.6975	62.4196	49.5904	36.755	81.1609	118.236	46.6347	78.4033	38.9452		50.6471	48.2593	138.17	134.965	51.9282	110.583	51.4539	61.609	-0.0842	0.0724	-0.4308	-0.0651
Traes_7BL_455C22003	ABA3			Y		Y		molybdenum cofactor sulfurase (LOS5);Involved in the conversion of ABA-aldehyde to ABA, the last step of abscisic acid (ABA) biosynthesis. (ABA3)	40.07	AT1G16540	BRADI1G32350	OS06G0670000	GRMZM2G048092, GRMZM6G699895, GRMZM2G061821	141.91	134.26	908.589	1088.23	97.2218	556.964	284.078	200.131	109.647	109.671	376.573	604.142	92.3486	365.883	256.805	338.778	169.711	79.4996	400.235	608.279	98.7238	358.924	123.178		111.287	124.104	841.417	868.286	111.018	505.492	272.211	698.661	-0.08	0.0126	-1.083	0.1588
Traes_7BL_B680A7DE0	ARF19-LIKE			Y		Y		auxin response factor 19-like	42.31		BRADI1G34340	OS06G0702600	GRMZM2G317900	83.8691	129.139	539.403	432.321	107.053	824.567	202.808	156.866	81.122	120.665	295.946	272.481	92.4189	436.876	141.81	162.541	89.3133	90.6634	378.092	360.476	121.562	781.05	122.547		89.5799	101.401	490.755	217.893	160.957	830.824	236.941	217.03	0.6165	0.559	0.0147	0.1775
Traes_7BS_3FD792335	ARF16			Y		Y		auxin response factor 16	43.16	AT5G20730, AT1G19220	BRADI1G46602	OS06G0196700	GRMZM2G160005	112.077	71.773	223.154	649.047	116.87	121.848	139.642	104.421	92.3044	75.0307	182.555	608.055	111.686	124.643	170.226	161.989	82.795	45.7703	107.442	559.068	88.7595	104.681	43.3118		84.7464	63.0044	182.044	387.098	81.0356	120.439	55.9746	148.768	-0.6473	-0.2959	-0.8511	-0.4246
Traes_7DL_01578227E	IAA23-like			Y		Y		auxin-responsive protein IAA23-like	56.5		BRADI1G36930		GRMZM2G079200	17.1634	9.42333	8.227	0.915767	8.80507	12.2632	10.2344	8.69527	17.9962	2.7332	8.61957	0	5.3031	3.2769	22.0939	3.05507	12.5171	4.6128	12.3097	4.34203	5.78463	8.76583	12.0759		18.7824	3.2024	7.93087	1.68697	4.77927	20.0661	10.9868	5.3321	-0.8636	-2.5797	-1.4887	-2.5471
Traes_7DL_162505318	ABA3			Y		Y		molybdenum cofactor sulfurase (LOS5);Involved in the conversion of ABA-aldehyde to ABA, the last step of abscisic acid (ABA) biosynthesis. (ABA3)	41.23	AT1G16540	BRADI1G32350	OS06G0670000	GRMZM2G048092, GRMZM6G699895, GRMZM2G061821	143.05	191.594	948.387	2171.01	60.1548	574.523	467.025	324.115	48.88	7.70197	36.1393	32.9547	28.9069	205.448	30.9314	40.1952	282.932	144.002	651.136	2229.48	67.8878	621.886	319.565		208.31	168.469	1412.16	1915.61	93.9754	736.778	471.77	1195.16	0.406	-2.534	-0.9655	-0.3015
Traes_7DL_343A252DC	ARF19-LIKE			Y		Y		auxin response factor 19-like	44.32		BRADI1G34340	OS06G0702600	GRMZM2G317900	114.763	192.764	1100.99	1069.79	128.58	1137.97	283.695	159.211	111.467	185.344	694.247	779.913	124.572	711.058	300.92	371.804	180.885	127.756	750.769	976.312	141.965	896.437	266.456		133.392	157.012	965.279	611.941	171.001	1060.92	334.994	395.422	0.7412	0.714	-0.5014	0.2342
Traes_1AL_99C0FB6F6	NODGS, NODULIN/GLUTAMINE SYNTHASE-LIKE PROTEIN	Y	Y					glutamate-ammonia ligases;catalytics;glutamate-ammonia ligases [Source:Projected from Arabidopsis thaliana (AT3G53180) TAIR;Acc:AT3G53180]	40.7	AT3G53180	BRADI3G27877	OS10G0456500	GRMZM2G115646	1604.6	2959.05	2161.56	1285.07	263.119	2064.46	1495.3	1041.2	1715.03	3538.66	1758.35	1239.36	164.985	1884.11	788.335	997.834	1846.42	3885.38	2251.65	1165.85	283.062	2282.69	1208.9		2326.59	3725.73	3341.76	1359.37	260.909	2371.92	1727.31	1024.28	0.8805	1.0395	1.0688	0.6774
Traes_1BL_2873205E8	NODGS, NODULIN/GLUTAMINE SYNTHASE-LIKE PROTEIN	Y	Y					glutamate-ammonia ligases;catalytics;glutamate-ammonia ligases [Source:Projected from Arabidopsis thaliana (AT3G53180) TAIR;Acc:AT3G53180]	40.73	AT3G53180	BRADI3G27877	OS10G0456500	GRMZM2G115646	187.556	281.931	106.355	63.7197	33.5338	101.975	90.8754	101.868	185.696	282.063	88.4554	19.2738	20.3229	81.3119	49.3676	66.9089	252.102	317.492	153.705	49.661	35.257	125.267	98.5844		262.803	278.918	270.926	75.0572	41.1198	139.059	124.571	64.5757	0.5848	0.5848	0.3294	0.085
Traes_1DL_60AD3A630	NODGS, NODULIN/GLUTAMINE SYNTHASE-LIKE PROTEIN	Y	Y					glutamate-ammonia ligases;catalytics;glutamate-ammonia ligases [Source:Projected from Arabidopsis thaliana (AT3G53180) TAIR;Acc:AT3G53180]	39.13	AT3G53180	BRADI3G27877	OS10G0456500	GRMZM2G115646	417.221	1204.93	1036.69	611.766	106.77	1358.71	1032.65	717.038	408.231	1392.85	913.435	587.68	84.3076	1353.39	645.743	873.965	572.413	1400.04	1050.21	564.778	138.544	1375.08	929.055		578.809	1417.15	1424.98	744.916	131.518	1518.32	1128.99	917.085	1.5272	1.7547	1.2864	1.2896
Traes_4BL_E12FA6C4D	PAT1, PHOSPHORIBOSYLANTHRANILATE TRANSFERASE 1, TRP1, TRYPTOPHAN BIOSYNTHESIS 1	Y	Y					Encodes the tryptophan biosynthetic enzyme phosphoribosylanthranilate transferase (PAT1, called trpD in bacteria).	40.89	AT5G17990	BRADI1G76800	OS03G0126000	GRMZM2G051219	282.738	1663.74	7497.74	8417.45	97.9644	5965.73	6627.61	3179.57	195.086	1317.59	6381.06	4921.15	79.6693	7725.31	12046.8	9025.62	1283.02	1552.64	4007.34	4999.79	63.9156	4510.39	6049.6		719.686	1758.74	4164.52	6357.33	91.2412	5116.3	5010.95	9864.14	2.5384	2.7411	0.2721	1.2749
Traes_4DL_D9D130BEE	PAT1, PHOSPHORIBOSYLANTHRANILATE TRANSFERASE 1, TRP1, TRYPTOPHAN BIOSYNTHESIS 1	Y	Y					Encodes the tryptophan biosynthetic enzyme phosphoribosylanthranilate transferase (PAT1, called trpD in bacteria).	43.56	AT5G17990	BRADI1G76800	OS03G0126000	GRMZM2G051219	520.043	1423.08	6227.38	7631.78	181.222	5009.37	4383.91	2490.9	368.97	1140.06	7222.74	5842.8	109.089	4896.85	8798.3	6474.46	1352.38	1416.35	4676.76	5587.58	132.919	4161.53	4174.82		786.101	1759.09	4930.61	7014.38	206.035	4738.01	4221.44	8529.23	1.4461	1.6208	0.0664	1.1537
Traes_5AL_BF01C6FA6	PAT1, PHOSPHORIBOSYLANTHRANILATE TRANSFERASE 1, TRP1, TRYPTOPHAN BIOSYNTHESIS 1	Y	Y					Encodes the tryptophan biosynthetic enzyme phosphoribosylanthranilate transferase (PAT1, called trpD in bacteria).	43.08	AT5G17990	BRADI1G76800	OS03G0126000	GRMZM2G051219	33.0852	3.29127	972.342	7.91637	9.8472	352.987	10.3486	7.2325	56.8432	562.622	3575.33	3389.4	17.3718	1649.09	7290.08	6993.92	0.4577	1.69243	2.15683	8.95137	0.277133	2.1539	7.25193		0.313567	2.13763	1.72823	31.7558	0.563033	3.72873	7.16573	27.3836	-2.8222	3.0772	1.6416	2.3154
Traes_1AL_5A7E85C4E	SIR	Y	Y					sulfite reductase [Source:Projected from Arabidopsis thaliana (AT5G04590) TAIR;Acc:AT5G04590]	45.97	AT5G04590	BRADI2G20550	OS05G0503300	GRMZM2G090338	1299.9	2341.77	6609.49	11240.4	1978.93	29504.7	12456.9	8102.67	1162.45	1851.18	6473.38	5353.88	1482.14	19378.7	19574.3	26032.8	1580.89	1808.23	4731.49	6061.22	1591.13	15253.5	9750.26		1481.96	1644.69	5383.65	4472.05	1516.67	17468.5	9327.35	23594.3	0.8426	0.6676	0.1933	0.1494
Traes_1AS_9A3640C51		Y	Y					Acyl-CoA N-acyltransferases (NAT) superfamily protein; FUNCTIONS IN: N-acetyltransferase activity	36.71	AT4G28030	BRADI3G19180	OS08G0260000	GRMZM2G137715	60.6097	22.0689	30.8403	7.6752	41.2062	24.4728	19.7452	19.6202	59.9484	20.2862	28.973	10.1569	33.5882	16.8162	28.8705	20.2083	56.5619	26.56	21.1474	3.82333	33.7512	13.9694	16.0914		46.5387	28.3795	37.0611	13.4956	29.2369	20.635	18.8104	18.2093	-1.4436	-1.5298	-1.0851	-0.7158
Traes_1BL_2DE1B0930	SIR	Y	Y					sulfite reductase [Source:Projected from Arabidopsis thaliana (AT5G04590) TAIR;Acc:AT5G04590]	41.91	AT5G04590	BRADI2G20550	OS05G0503300	GRMZM2G090338	654.147	2077.07	4941.43	5495.64	953.328	15988.6	6216.26	3215.35	652.513	1924.34	3581.72	2941.84	726.854	10550	8057.54	9743.26	1247.81	1698.73	3360.3	3912.52	1062.65	8772.25	5409.56		1055.6	1640.61	4361.36	3004.46	1011.79	10782.8	5645.89	11340.6	1.6542	1.552	0.4439	0.6328
Traes_1BS_A3E9CE04F		Y	Y					Acyl-CoA N-acyltransferases (NAT) superfamily protein [Source:Projected from Arabidopsis thaliana (AT4G28030) TAIR;Acc:AT4G28030]	40.36	AT4G28030	BRADI3G19180	OS08G0260000	GRMZM2G137715	98.2175	52.1369	48.3535	28.0657	63.0915	52.7116	39.2671	34.7618	80.2938	34.7914	43.6816	20.8533	51.0121	27.6327	25.9553	23.3578	62.3307	29.8629	40.2767	8.43263	43.7975	21.4317	30.6702		69.0637	43.056	53.3015	19.5269	48.1641	40.9109	26.9975	26.7256	-0.9155	-1.1785	-1.0575	-0.6584
Traes_1DL_8809CD0A8	SIR	Y	Y					sulfite reductase [Source:Projected from Arabidopsis thaliana (AT5G04590) TAIR;Acc:AT5G04590]	42.9	AT5G04590	BRADI2G20550	OS05G0503300	GRMZM2G090338	1521.17	3040.68	7052.54	8557.23	2183.38	23341.3	12307.8	7170.92	1482.85	2562.04	7634.48	5280.13	1700.34	17143.4	20336.3	22300.7	2538.9	2723.86	5573.83	5860.98	2167.71	13579.4	10233.6		2526.5	2682.55	6732.93	5474.89	2202.51	15989.5	11140	22032.5	0.9929	0.7848	0.1013	0.0861
Traes_1DS_378AAF047		Y	Y					Acyl-CoA N-acyltransferases (NAT) superfamily protein [Source:Projected from Arabidopsis thaliana (AT4G28030) TAIR;Acc:AT4G28030]	40.78	AT4G28030	BRADI3G19180	OS08G0260000	GRMZM2G137715	66.9805	29.3208	20.5527	13.5821	57.2116	23.3066	30.8938	22.855	62.1081	16.1972	16.0263	11.9379	44.9354	11.6682	21.1003	16.1781	43.2753	22.8253	25.1241	5.73497	38.351	17.1467	19.6266		45.6734	27.2808	23.7876	10.5767	34.9571	21.3845	18.826	11.3881	-1.194	-1.8758	-0.9207	-0.7117
Traes_2AL_033E515A5	AMI1, AMIDASE 1, AMIDASE-LIKE PROTEIN 1,	Y	Y					Encodes an enzyme with similarity to bacterial acylamidohydrolases and exhibits indole-3-acetamide amidohydrolase activity in vitro. This enzyme may be involved in the in vivo biosynthesis of indole-acetic acid from indole-3-acetamide, a native metabolite of A. thaliana.	55.77	AT1G08980	BRADI5G27490	OS04G0117900, OS04G0118100	GRMZM2G169087	208.114	118.341	40.6799	33.6471	202.668	21.1645	61.6156	107.615	222.961	114.948	63.365	42.7574	196.068	20.1215	57.5592	68.895	158.167	162.675	69.3237	27.0753	231.929	17.566	41.0969		225.893	198.727	95.9045	48.9844	277.924	30.1659	95.9276	54.0017	-0.803	-0.9556	0.0408	-0.1895
Traes_2AL_1AD2DDF83	HEMG2, MEE61, PPO2	Y	Y					Flavin containing amine oxidoreductase family; Encodes PPO2, a putative protoporphyrinogen oxidase based on sequence homology. Also known as MEE61 (maternal effect embryo arrest 61).	40.98	AT5G14220	BRADI5G14120	OS04G0490100, OS04G0490000	GRMZM2G364901	89.4203	101.001	125.563	164.957	75.8486	244.994	476.612	302.37	93.7358	123.983	174.943	125.958	74.4979	318.783	638.162	593.713	126.223	126.641	123.956	99.8908	78.5227	160.715	331.865		144.059	147.396	202.021	170.791	89.5313	199.513	430.511	462.59	0.1769	0.3869	0.0007	0.0327
Traes_2BL_2F3B6A70B	HEMG2, MEE61, PPO2	Y	Y					Flavin containing amine oxidoreductase family; Encodes PPO2, a putative protoporphyrinogen oxidase based on sequence homology. Also known as MEE61 (maternal effect embryo arrest 61).	37.78	AT5G14220	BRADI5G14120	OS04G0490100, OS04G0490000	GRMZM2G364901	32.6102	46.4894	79.3756	53.2835	43.4711	162.727	140.238	80.3407	36.962	71.1852	144.141	65.3207	32.001	268.352	388.005	216.155	50.8238	41.5358	57.8515	25.6837	35.3863	97.3161	164.506		39.0661	53.9401	83.3912	90.7807	39.7329	106.494	153.782	135.746	0.5033	0.8958	-0.3014	0.478
Traes_2DL_124BF9CB4	HEMG2, MEE61, PPO2	Y	Y					Flavin containing amine oxidoreductase family; Encodes PPO2, a putative protoporphyrinogen oxidase based on sequence homology. Also known as MEE61 (maternal effect embryo arrest 61).	39.38	AT5G14220	BRADI5G14120	OS04G0490100, OS04G0490000	GRMZM2G364901	66.0922	124.992	258.953	396.001	76.9392	406.055	481.468	333.146	51.3934	121.395	255.705	219.005	61.2898	509.128	848.528	764.286	85.5218	124.783	144.781	192.608	64.4375	224.715	414.996		76.493	127.549	231.571	257.67	66.4991	250.609	416.065	640.46	0.9117	1.2167	0.5439	0.7389
Traes_2DS_05A402868	EMB3119	Y	Y					Ribose 5-phosphate isomerase, type A protein; FUNCTIONS IN: ribose-5-phosphate isomerase activity; INVOLVED IN: defense response to bacterium, reductive pentose-phosphate cycle;	43.09	AT3G04790	BRADI1G55740	OS07G0176900	GRMZM2G456086	59.8021	72.2599	16.8583	14.2424	75.8512	25.1357	45.1606	76.9338	40.5884	62.2934	22.236	26.3482	71.6667	31.1401	52.5694	50.3355	49.3379	65.1409	14.5885	11.6345	59.3571	16.3729	43.8669		45.9166	86.9488	15.893	25.4664	68.2181	18.0959	48.0327	37.2127	0.2802	0.5744	0.4113	0.9249
Traes_3AL_D2C3599B4	HEME1	Y	Y					HEME1; FUNCTIONS IN: uroporphyrinogen decarboxylase activity; INVOLVED IN: response to cadmium ion;	39.68	AT3G14930	BRADI2G43900	OS01G0622300	GRMZM2G365644, GRMZM2G024738, GRMZM2G025031, GRMZM2G377609	65.0593	53.3421	20.6401	40.0927	55.5565	22.1681	50.5918	45.0796	55.4373	49.2677	27.569	26.7076	60.0693	33.45	25.7218	35.6086	44.3032	64.7262	23.9705	10.8327	52.1409	9.0665	32.0914		62.8277	71.4876	18.9886	37.7323	59.2077	19.1202	37.985	34.3188	-0.2776	-0.1498	0.5508	0.1778
Traes_3AS_4DFC0A04D	LCD	Y	Y					putative L-cysteine desulfhydrase 1	42.58	AT3G62130, AT5G26600	BRADI2G11200	OS01G0290100	GRMZM2G322186	264.111	239.005	103.399	108.764	362.232	148.426	192.51	245.177	237.024	175.808	98.9697	83.9624	298.945	119.06	132.541	171.421	164.076	160.476	95.4491	44.5633	302.977	69.4278	111.595		215.004	197.092	88.5443	78.2505	307.418	111.3	150.091	131.174	-0.1439	-0.4191	-0.0323	-0.1268
Traes_3AS_630A1A38A	SKL1	Y	Y					shikimate kinase like 1 [Source:Projected from Arabidopsis thaliana (AT3G26900) TAIR;Acc:AT3G26900]	48.44	AT3G26900	BRADI2G03680	OS01G0102600	GRMZM2G119249	139.862	75.797	10.1439	5.43137	119.821	1.7072	11.4828	46.413	116.01	54.3851	12.1808	18.2444	115.345	5.11867	11.6252	14.6572	98.5093	67.7423	16.7895	2.54887	111.507	4.01047	8.32533		68.7354	101.46	11.2559	18.8017	89.1938	11.6838	12.5494	6.55503	-0.8735	-1.0736	-0.5318	0.5675
Traes_3AS_860783913	ISS1; VAS1	Y	Y					NDOLE SEVERE SENSITIVE1; REVERSAL OF SAV3 PHENOTYPE 1; Encodes a methionine-specific aminotransferase that uses the ethylene biosynthetic intermediate methionine as an amino donor and the auxin biosynthetic intermediate indole-3-pyruvic acid as an amino acceptor to produce L-tryptophan and 2-oxo-4-methylthiobutyric acid.	44.06	AT1G80360	BRADI2G04860	OS01G0178000	GRMZM2G107639, GRMZM2G029135	823.688	1938.87	3468.83	2428.96	605.886	5402.79	1972.38	1281.37	692.461	1718.55	3077.73	1977.77	512.798	4529.81	1955.96	1783.85	1172.54	1737.74	3189.41	3231.98	515.059	5633.2	2880.01		1177.23	1783.69	3845.97	2837.52	590.005	6619.45	2868.51	2504.17	1.232	1.3106	0.5666	0.599
Traes_3B_29F91AA70	ISS1; VAS1	Y	Y					NDOLE SEVERE SENSITIVE1; REVERSAL OF SAV3 PHENOTYPE 1; Encodes a methionine-specific aminotransferase that uses the ethylene biosynthetic intermediate methionine as an amino donor and the auxin biosynthetic intermediate indole-3-pyruvic acid as an amino acceptor to produce L-tryptophan and 2-oxo-4-methylthiobutyric acid.	43.11	AT1G80360	BRADI2G04860	OS01G0178000	GRMZM2G107639, GRMZM2G029135	760.305	3097.75	6539.4	6374.63	508.798	8602.41	3468.38	1885.37	622.754	2329.71	3286.05	3060.43	454.827	6626.14	2616.53	2358.55	1280.96	1941.53	3240.69	3650.91	536.613	6289.92	2835.97		1052.43	1845.2	4033.47	3320.67	608.892	6996.17	3145.14	2738.48	2.0151	1.9019	0.5982	0.8082
Traes_3DS_FE0278B01	SKL1	Y	Y					SHIKIMATE KINASE-LIKE 1;	53.74	AT3G26900	BRADI2G03680	OS01G0102600	GRMZM2G119249	99.9069	33.0898	7.82977	0	71.7044	1.23973	5.9414	15.567	81.8768	27.279	3.0662	7.58093	71.7952	3.05067	3.61973	4.36067	46.7418	31.7669	11.1021	1.91167	54.0816	2.3552	4.034		48.4863	51.9559	19.7066	2.14193	51.3642	3.91683	4.28507	2.0649	-1.5735	-1.5611	-0.552	0.1056
Traes_5AL_9BB8F318F	CYSC1	Y	Y					cysteine synthase C1; Encodes a cysteine synthase isomer CysC1. The isomer is however less effective in cysteine biosynthesis. It is involved in beta-cyanoalanine biosynthesis, an intermediate of cyanide detoxification pathway.	46.43	AT3G61440	BRADI5G00610	OS04G0165700	GRMZM2G036708	867.303	1662.36	1290.4	1217.29	256.464	3500.22	4208.28	1974.47	670.729	981.67	1380.56	277.015	224.705	3288.86	2987.99	3450.42	1003.98	1101.3	1453.71	571.455	475.475	2130.46	3174.6		1384.39	1136.69	1880.7	740.801	630.087	2596.63	4113.34	3667.93	0.9346	0.5477	0.1323	-0.2834
Traes_5AL_A33DF5E3A	TIM; PDTPI	Y	Y					triosephosphate isomerase; Encodes a plastidic triose phosphate isomerase. Mutants with reduced pdTPI levels have difficulty transitioning from heterotrophic to autotrophic growth. The related phenotypes, such as chlorosis in light-grown seedlings may result from an accumulation of dihydroxyacetone phosphate (DHAP)	41.75	AT2G21170	BRADI4G36310	OS09G0535000	GRMZM2G002807, GRMZM5G852968	765.04	680.957	308.765	181.133	892.633	459.265	612.037	716.604	656.725	523.146	332.419	176.018	761.773	440.568	437.939	505.708	721.435	762.638	373.82	186.995	913.774	516.764	842.783		702.217	1074.1	399.871	320.253	697.886	686.618	820.505	472.602	-0.1669	-0.3235	0.08	0.6128
Traes_5AL_F34D9C840		Y	Y					macrophage migration inhibitory factor homolog	42.35	AT3G51660	BRADI4G44790	OS12G0107500, OS11G0107500	GRMZM2G088847	223.94	448.709	116.082	174.238	508.314	164.744	302.234	450.398	224.148	403.186	153.643	160.459	462.045	180.673	250.072	293.474	196.544	394.091	117.402	81.5089	401.452	86.9039	241.182		260.164	388.119	112.792	224.655	410.827	164.362	246.529	224.934	1.0032	0.8454	1.0022	0.5781
Traes_5BL_7C7817ACA	GAE6	Y	Y					Encodes a UDP-D-glucuronate 4-epimerase involved in pectin biosynthesis in the cell wall and affects cell wall integrity and immunity to fungi and bacteria.	65.45	AT3G23820	BRADI4G34430	OS09G0504000	GRMZM2G429118	16.5894	9.89153	30.2685	55.2441	49.4858	195.207	28.4371	35.4159	15.1956	9.939	149.884	44.2167	55.7738	50.2838	29.4621	46.1559	30.2895	9.69333	102.31	102.484	60.728	97.2585	140.745		28.1605	10.4145	50.2136	72.0138	68.7547	171.624	152.338	58.69	-0.7223	-0.5585	-1.6322	-1.4046
Traes_5BL_DB38D1FC7		Y	Y					macrophage migration inhibitory factor homolog	43.45	AT3G51660	BRADI4G44790	OS12G0107500, OS11G0107500	GRMZM2G088847	163.867	422.62	59.2062	157.654	377.294	40.9766	306.084	525.808	103.134	13.8588	14.7635	9.07327	183.275	91.7954	16.0308	19.6449	22.7998	17.2106	13.1502	12.539	18.2094	5.4188	12.8424		27.4673	14.5467	18.4449	14.7568	22.3504	9.14017	20.8205	14.1801	1.333	-2.7449	-0.4069	-0.8864
Traes_5BL_F1E1934A0	CYSC1	Y	Y					cysteine synthase C1; Encodes a cysteine synthase isomer CysC1. The isomer is however less effective in cysteine biosynthesis. It is involved in beta-cyanoalanine biosynthesis, an intermediate of cyanide detoxification pathway.	46.46	AT3G61440	BRADI5G00610	OS04G0165700	GRMZM2G036708	1392.18	1868.26	2035.73	2041.4	277.197	3271.21	1857.85	1079.33	1140.47	1254.25	2360.42	1028.66	253.44	2396.43	2366.95	2010.6	1420.45	1407.25	1954.07	987.807	308.267	1714.69	1948.53		1762.54	1636.67	2134.19	1188.8	392.049	2076.58	2292.74	3128.67	0.4224	0.137	-0.0133	-0.1064
Traes_5DL_D4B47443B		Y	Y					macrophage migration inhibitory factor homolog	44.09	AT3G51660	BRADI4G44790	OS12G0107500, OS11G0107500	GRMZM2G088847	212.102	436.281	59.5158	142.409	434.951	75.7576	239.036	478.965	199.88	295.358	90.4809	97.9368	394.531	109.626	183.095	205.017	168.237	331.472	68.2455	52.9801	369.148	35.2597	151.486		217.918	349.811	66.9518	132.035	372.975	66.434	183.26	147.894	1.0341	0.5613	0.9744	0.6803
Traes_5DL_EF1C26105	CYSC1	Y	Y					cysteine synthase C1; Encodes a cysteine synthase isomer CysC1. The isomer is however less effective in cysteine biosynthesis. It is involved in beta-cyanoalanine biosynthesis, an intermediate of cyanide detoxification pathway.	47.65		BRADI5G00610	OS04G0165700	GRMZM2G036708	897.278	1630.56	590.872	375.186	181.467	1025.5	1636.68	959.173	654.873	644.165	544.002	134.099	161.117	526.971	774.787	924.45	794.9	705.707	664.023	131.153	211.649	531.195	1085.36		1153.12	664.307	810.48	260.939	297.503	679.709	1122.44	761.991	0.8548	-0.0206	-0.1696	-0.7919
Traes_6AL_933E4F08D	CB5-C	Y	Y					cytochrome B5 isoform E; CYTOCHROME B5 ISOFORM C, ATCB5-C, B5 #1, CB5-C, CYTB5-C, CYTOCHROME B5 ISOFORM C	52	AT2G46650	BRADI3G50250	OS02G0649800	GRMZM2G135385	141.685	190.579	455.887	246.043	39.1882	880.833	729.078	342.92	140.732	124.45	502.014	273.298	24.6294	408.896	547.629	321.041	351.375	169.894	519.33	254.559	29.5728	373.784	380.269		351.201	143.548	608.873	204.444	41.9208	521.174	412.116	340.162	0.4237	-0.1896	-1.0444	-1.2822
Traes_6AS_0F0809F96	CYP74B2, HPL1, HYDROPEROXIDE LYASE 1	Y	Y					Encodes a hydroperoxide lyase. Also a member of the CYP74B cytochrome p450 family. In the ecotype Columbia (Col) the gene contains a 10-nucleotide deletion in its first exon that causes it to code for a truncated protein that results in a non-functional hydroperoxide lyase.	69.59	AT4G15440	BRADI3G01110	OS02G0110200		139.839	77.749	9.91433	0.8947	79.0083	0	0.833567	10.321	127.632	48.6273	13.7526	22.6721	58.7256	2.83277	0.5037	0.9345	101.853	79.1549	22.161	9.95853	43.6915	0	1.11653		172.191	124.822	21.4949	16.4914	53.7969	4.27567	3.14757	0	-0.8264	-1.3536	-0.3612	-0.4589
Traes_6BL_7600B839F	CB5-C	Y	Y					cytochrome B5 isoform E; CYTOCHROME B5 ISOFORM C, ATCB5-C, B5 #1, CB5-C, CYTB5-C, CYTOCHROME B5 ISOFORM C	55.88	AT2G46650	BRADI3G50250	OS02G0649800	GRMZM2G135385	258.005	839.701	1331.63	833.178	56.7178	1066.86	908.113	488.745	155.478	561.811	903.509	650.069	41.3384	634.836	584.7	562.334	377.552	459.526	849.129	769.946	58.462	697.917	489.57		328.625	397.881	1206.77	569.602	74.209	929.301	548.036	596.755	1.6926	1.8544	0.2829	0.2784
Traes_6BS_83D68B5AE1	EMB3119	Y	Y					Ribose 5-phosphate isomerase, type A protein; FUNCTIONS IN: ribose-5-phosphate isomerase activity; INVOLVED IN: defense response to bacterium, reductive pentose-phosphate cycle;	40.86	AT3G04790	BRADI1G55740	OS07G0176900	GRMZM2G456086	76.6681	358.574	150.306	195.591	77.5204	142.877	220.336	196.483	48.5924	88.6588	60.5867	50.0825	39.162	145.035	84.2057	77.9424	112.195	417.233	90.112	166.462	69.7371	118.274	298.643		75.3388	85.4517	84.3951	85.2401	38.9947	99.2788	82.0133	81.9212	2.1984	0.9036	1.8517	0.186
Traes_6DL_1E6F60FA6	CB5-C	Y	Y					cytochrome B5 isoform E; CYTOCHROME B5 ISOFORM C, ATCB5-C, B5 #1, CB5-C, CYTB5-C, CYTOCHROME B5 ISOFORM C	59.03	AT2G46650	BRADI3G50250	OS02G0649800	GRMZM2G135385	483.761	1084.8	2833.3	2703.78	91.1736	3386.59	1799.65	894.13	306.001	803.972	2532.72	2745.68	58.0843	1188.21	1034.39	830.475	923.539	491.049	2209.15	2581.08	82.0885	1534.88	962.516		805.873	471.648	2693.6	2286.53	96.8097	2102.37	996.496	752.429	1.1555	1.3829	-0.9029	-0.7642
Traes_7AL_1F9ADD0CA	STR16	Y	Y					thiosulfate sulfurtransferase 16, chloroplastic; Encodes a protein with thiosulfate sulfurtransferase/rhodanese activity in vitro,	49.33	AT5G66040, AT4G35770	BRADI1G30020	OS06G0725000	GRMZM2G048085	6.97087	4.0223	0	0	0.433567	0	0	0	10.7865	4.8033	0.897167	0	0	0	0	0	28.403	21.1092	7.02533	4.46053	1.34897	0	0.346867		27.9762	6.69123	10.0534	0.454967	0.745033	0	0	0	-0.7747	-1.2095	-0.4144	-1.9792
Traes_7AL_4835DC1DE	OPR3	Y	Y					oxophytodienoate-reductase 3; Encodes a 12-oxophytodienoate reductase that is required for jasmonate biosynthesis.	44.85	AT2G06050	BRADI3G37650	OS08G0459600	GRMZM2G082087, GRMZM2G148281	368.915	564.571	762.612	845.863	378.61	1539.72	673.91	388.318	302.701	375.774	546.946	490.168	252.65	854.604	531.783	430.038	244.551	350.948	545.514	451.699	254.929	1009.86	475.717		376.34	438.267	624.866	576.34	319.821	1338.2	675.706	605.758	0.6141	0.3214	0.5203	0.2186
Traes_7BS_0997D563B	STR16	Y	Y					thiosulfate sulfurtransferase 16, chloroplastic; Encodes a protein with thiosulfate sulfurtransferase/rhodanese activity in vitro,	51.24	AT5G66040, AT4G35770	BRADI1G30020	OS06G0725000	GRMZM2G048085	789.265	273.022	55.0084	12.8443	225.552	3.46207	1.7186	1.2653	1026.86	1581.51	50.5246	39.2448	316.585	2.4503	8.0382	1.2589	1334.05	1228.34	558.911	52.4772	280.484	29.7983	5.55157		1713.11	857.767	1151.07	120.813	402.412	15.5596	5.6395	2.0649	-1.4605	0.611	-0.1158	-0.9729
Traes_7DL_61B099A91	OPR3	Y	Y					oxophytodienoate-reductase 3; Encodes a 12-oxophytodienoate reductase that is required for jasmonate biosynthesis.	44.94	AT2G06050	BRADI3G37650	OS08G0459600	GRMZM2G082087, GRMZM2G148281	469.415	570.122	712.682	859.469	446.935	1972.07	966.904	518.311	425.525	293.718	563.709	424.939	299.213	898.529	827.658	573.029	336.856	384.351	578.462	386.548	306.717	1182.88	674.392		550.429	423.052	642.435	477.043	381.705	1453.69	673.451	1003.1	0.2804	-0.5248	0.1904	-0.3788
Traes_2AL_9D3659F37	IAA-LEUCINE-RESISTANT (ILR1)-LIKE 3, ILL3		Y					IAA-leucine-resistant (ILR1)-like 3 [Source:Projected from Arabidopsis thaliana (AT5G54140) TAIR;Acc:AT5G54140]	46.02	AT5G54140	BRADI5G16000	OS04G0521800	GRMZM5G831795	64.2977	71.055	34.7349	27.9604	119.521	55.0478	64.0575	81.6572	56.8125	57.0643	54.4612	26.2882	93.8312	36.4316	63.0747	62.4944	33.1434	49.1652	29.6586	11.1	86.6169	16.7751	48.6908		54.3638	76.688	37.4687	36.8493	94.0856	31.3783	71.6434	55.8579	0.1479	0.0237	0.5598	0.4938
Traes_4BS_D76662C0D	MES17		Y					methyl esterase 17; Encodes a methyl IAA esterase. Methyl IAA is believed to be an inactive form of auxin that needs to be demethylated to exert a biological effect. MES17 does not act on methyl JA, MeSA, MeGA4, or MEGA9 in vitro. This	45.08	AT3G10870	BRADI4G25700	OS11G0117900, OS12G0117100	GRMZM2G060760	15.0015	2.3219	7.28753	1.8315	7.5625	8.543	2.03797	4.4714	13.9324	5.56183	9.16927	6.45363	8.55613	10.895	3.11603	2.92697	12.8808	2.76827	12.6483	7.1582	7.5083	68.2612	8.49863		11.6008	6.7376	6.85987	9.858	10.8809	79.7906	4.8566	2.9101	-2.5819	-1.3423	-2.1577	-0.7832
Traes_4DS_70BB7099D	MES17		Y					methyl esterase 17; Encodes a methyl IAA esterase. Methyl IAA is believed to be an inactive form of auxin that needs to be demethylated to exert a biological effect. MES17 does not act on methyl JA, MeSA, MeGA4, or MEGA9 in vitro. This	45.53	AT3G10870	BRADI4G25700	OS11G0117900, OS12G0117100	GRMZM2G060760	6.31887	1.66353	26.1445	8.81107	2.02293	12.4805	6.31983	2.28957	4.13507	4.97963	14.7408	21.044	1.73027	9.6536	14.8817	11.1099	9.01923	4.48107	22.9568	14.7166	3.1185	22.985	7.3033		15.5032	6.86903	33.986	25.2319	3.0123	30.0517	9.3773	12.812	-1.801	0.2094	-0.9818	-1.1591
Traes_5AL_51CCB66E9	IBR1; SDRA		Y					indole-3-butyric acid response 1; , SHORT-CHAIN DEHYDROGENASE/REDUCTASE A, Encodes a peroxisomal member of the short-chain dehydrogenase/reductase (SDR) family of enzymes. Loss of IBR1 function causes increased resistance to indole-3-butyric acid without affecting plant responses to IAA, NAA	39.05	AT4G05530	BRADI2G34780	OS09G0133200	GRMZM2G041694, GRMZM2G109743	10.0784	15.5284	6.00163	22.33	9.1595	7.615	36.1526	32.8273	14.205	16.289	13.7436	40.1977	12.0403	16.3102	16.8619	25.0264	14.2561	16.2114	2.91607	19.4141	9.94953	2.84837	24.268		9.1718	22.3553	16.3633	33.1371	11.7613	7.0083	19.2289	23.5207	0.6106	0.138	0.1645	1.2934
Traes_5DL_683AE36C9	IBR1; SDRA		Y					indole-3-butyric acid response 1; , SHORT-CHAIN DEHYDROGENASE/REDUCTASE A, Encodes a peroxisomal member of the short-chain dehydrogenase/reductase (SDR) family of enzymes. Loss of IBR1 function causes increased resistance to indole-3-butyric acid without affecting plant responses to IAA, NAA	42.63	AT4G05530	BRADI2G34780	OS09G0133200	GRMZM2G041694, GRMZM2G109743	222.221	252.561	293.196	468.603	290.213	339.542	571.49	478.982	211.437	215.815	397.77	946.562	239.152	292.725	539.748	493.712	258.157	241.504	294.693	339.713	227.889	159.397	313.561		263.136	280.497	294.173	641.097	258.047	240.196	404.269	389.596	0.1865	0.019	-0.0951	0.0905
Traes_1AL_EF31F706D	tryptophan synthase alpha chain	Y						tryptophan biosynthetic process, tryptophan synthase activity,	43.71	AT3G54640, AT4G02610	BRADI1G55440	OS07G0182100	GRMZM5G841619	641.189	2811.66	16312.3	21174.7	217.316	19798.7	17188.2	8675.28	340.147	2431.19	14361.1	8160.18	147.918	12269.2	17242.2	12269.6	3157.38	1545.02	7991.12	5948.48	123.429	6069.26	5592.09		1728.36	1471.61	8492.15	6441.66	151.772	7004.13	4110.15	9043.32	2.1104	2.8377	-1.015	-0.2275
Traes_1BL_8841FEA7E	tryptophan synthase alpha chain	Y						tryptophan biosynthetic process, tryptophan synthase activity,	40.12	AT3G54640, AT4G02610	BRADI1G55440	OS07G0182100	GRMZM5G841619	600.943	2636.28	15970.1	13848.6	176.713	16584.3	9813.79	5471.6	435.24	3379.59	22044.3	11848.5	175.833	12576.2	18052.8	14411.1	5390.1	2947.34	14495.8	11399.3	143.048	12900.6	9039.21		2756.82	2936.73	15819.6	13788.4	158.462	13937	6944.78	14712.9	2.1137	2.9402	-0.8557	0.0894
Traes_1DL_7657153A4	tryptophan synthase alpha chain	Y						tryptophan biosynthetic process, tryptophan synthase activity,	39.25	AT3G54640, AT4G02610	BRADI1G55440	OS07G0182100	GRMZM5G841619	552.116	3690.35	11552.4	12641	167.405	12438.4	11226.1	6117.79	235.361	1146.83	9003.27	5344.93	100.025	6283.16	7240.48	4736.3	5145.22	3773.09	13505.5	10477.4	188.362	11308.1	10228.7		2518.12	3775.52	14465.1	11396.8	213.929	12366.3	7501.46	14706.5	2.6933	2.2872	-0.4411	0.5756
Traes_2AL_8DAC3A8DA	TRYPTOPHAN SYNTHASE BETA TYPE 2, TSBTYPE2	Y						TSBtype2 encodes a type 2 tryptophan synthase beta subunit that catalyzes a condensation reaction between serine and indole to generate tryptophan.It appears to form a homodimer	52.45	AT5G38530	BRADI1G35600	OS06G0632200	GRMZM2G054465	33.935	8.194	6.91423	3.6209	16.7814	1.9713	4.04677	9.7172	24.2587	4.807	6.59137	0	10.259	1.57877	2.10867	4.06237	16.9759	8.2243	10.9068	1.27443	12.4198	2.84563	3.66857		25.8749	7.19267	17.0665	0	16.5796	3.42377	3.49543	4.074	-2.0082	-2.284	-1.0368	-1.8279
Traes_2DL_84BB99D98								indole-3-glycerol phosphate synthase, chloroplastic-like	41.93	AT5G48220, AT2G04400	BRADI5G12870	OS04G0467700	GRMZM2G169516	85.821	44.042	11.1552	2.70517	110.245	84.6397	37.119	56.0249	78.4918	68.9787	25.375	34.0056	106.527	71.8266	61.6883	71.0957	71.0634	63.3806	54.76	24.4395	86.3959	299.787	52.3701		76.2738	86.8582	91.7016	53.4096	102.081	190.053	64.9357	66.7652	-0.9439	-0.2105	-0.1708	0.1843
Traes_3AS_21041A74C								indole-3-glycerol phosphate lyase, chloroplastic-like	40.22	AT3G54640, AT4G02610	BRADI3G16880	OS03G0797400, OS03G0797500		25.6059	10.5039	2.2888	0	17.5495	1.80247	2.1813	2.64483	16.6929	8.98397	2.71647	6.6551	15.3676	0.328933	3.94157	0.239533	11.968	6.7966	2.89053	0	7.5083	1.29797	0.684467		7.38293	13.2964	1.72823	6.5879	6.4495	0.682033	0.431933	1.14327	-1.2546	-0.8078	-0.7822	0.8808
Traes_3DL_9E676F793								indole-3-glycerol phosphate synthase-like; tryptophan biosynthetic process; Aldolase-type TIM barrel family protein	41.55	AT5G48220, AT2G04400				138.651	49.9962	55.1973	23.5712	105.838	28.6517	40.1968	44.5869	126.948	45.8376	39.2822	17.4928	117.64	30.9264	24.6856	38.3799	90.234	43.3656	28.9726	7.64663	84.41	15.5653	31.9136		116.947	52.6691	43.4412	25.9214	107.182	34.8397	37.6075	37.112	-1.4661	-1.4856	-1.0537	-1.1501
Traes_3DS_08CEC0C15								indole-3-glycerol phosphate lyase, chloroplastic-like	39.91	AT3G54640, AT4G02610	BRADI3G16880	OS03G0797400, OS03G0797500		19.3683	13.6117	2.5184	0.8947	7.7783	1.23973	0	0.6103	12.5322	9.58097	5.5396	5.6857	12.4744	0.925033	0	2.3134	9.4159	7.83323	1.05897	0	9.23053	1.7118	1.19243		3.94247	14.5166	1.47743	3.3739	6.09	1.37317	1.18947	0	-0.5013	-0.3018	-0.2416	1.8453
Traes_3DS_F97B30C98								indole-3-glycerol phosphate lyase, chloroplastic-like	42.95	AT3G54640, AT4G02610	BRADI3G16880	OS03G0797400, OS03G0797500		5.81667	11.1842	3.2536	1.59033	4.33643	0.8536	0.793233	1.60887	4.6803	6.06167	4.68107	16.0005	5.2805	0.707133	0	1.17403	7.0561	5.7345	1.54517	0	3.7612	0	0		4.6703	10.0665	1.0601	3.50687	3.4874	1.06363	1.0943	0.502267	0.9273	0.3117	-0.3077	1.1138
Traes_4AS_F71C13C9B	ASAS2	Y						anthranilate synthase alpha subunit 2, chloroplastic; oxo-acid-lyase activity, anthranilate synthase activity; INVOLVED IN: tryptophan biosynthetic process, biosynthetic process	42.54	AT3G55870, AT2G29690, AT5G05730	BRADI1G67240	OS03G0264400	GRMZM2G161337	412.62	3551.93	30837.7	24505.9	141.073	21641.2	12137.1	5224.88	236.382	3765.42	23419.8	14045.9	132.939	22922.6	22954.6	14899.1	4614.04	2775.36	18374.7	18181.4	140.583	19560	11005.1		1995.01	2689.4	21801.9	18273.5	135.629	20280.6	9493.97	19041.4	3.0757	3.9765	-0.7174	0.4208
Traes_4DL_A7ECE81A1	ASAS2	Y						anthranilate synthase alpha subunit 2, chloroplastic; oxo-acid-lyase activity, anthranilate synthase activity; INVOLVED IN: tryptophan biosynthetic process, biosynthetic process	43.86	AT3G55870, AT2G29690, AT5G05730	BRADI1G67240	OS03G0264400	GRMZM2G161337	534.923	3087.63	51204.6	42403.1	159.385	26018.2	18982.1	8900.08	424.648	4064.5	39919.5	29271.6	142.965	24799.3	37269	26036.7	7208	2697.52	31647.7	32173.9	160.934	24046.3	16700.2		2938.05	2610.24	39276.4	33020.6	189.02	25894.7	15178	38167	2.5052	3.2395	-1.3922	-0.1671
Traes_5AL_AA8E88E2C	CYCLASE2							Cyclase family protein	34.66	AT4G35220	BRADI4G08340	OS09G0110300	GRMZM2G138744, GRMZM2G061702	42.3619	110.912	44.8381	88.7411	8.59363	45.2432	48.6018	33.7207	38.2768	129.78	75.2504	100.149	3.3469	78.1962	87.0027	61.0537	19.5191	84.0487	32.7443	44.5777	1.28957	15.7749	35.441		33.9428	68.7926	42.0519	70.5906	1.7289	22.5796	19.4518	29.237	1.3885	1.7534	2.1069	1.0177
Traes_5AL_B29005219								indole-3-glycerol phosphate synthase-like; tryptophan biosynthetic process; Aldolase-type TIM barrel family protein	39.65	AT5G48220, AT2G04400	BRADI4G08830	OS09G0255400	GRMZM2G106950	48.5372	606.418	5874.68	12256.8	3.44373	767.254	2065.85	1957.29	14.011	533.72	5478.62	7554.89	0	1099.17	7122.05	6573.33	653.061	423.407	2129.36	4977.41	1.94003	282.958	851.495		286.044	446.878	2980.55	9824.1	0.594367	298.015	632.519	5619.68	3.6024	5.1837	-0.6018	0.6242
Traes_5AL_E3D3E2A1E								tryptophan synthase alpha chain-like; tryptophan biosynthetic process, tryptophan synthase activity	38.92	AT3G54640, AT4G02610	BRADI1G05450	OS03G0797400, OS03G0797500		0	23.6826	100.991	29.7403	0	17.8204	0.793233	0.7767	0.5631	27.1565	40.5157	30.7651	0.1527	17.6007	2.21597	1.1625	15.7036	2.36537	40.4997	20.7505	0	41.3981	6.05953		3.93433	2.33093	76.4658	16.1054	0	51.9464	5.9398	2.90687	7.0143	5.8075	-2.6366	-0.675
Traes_5BL_0B30EDC17								tryptophan synthase alpha chain-like; tryptophan biosynthetic process, tryptophan synthase activity	42.7	AT3G54640, AT4G02610	BRADI1G05450	OS03G0797400, OS03G0797500		6.3668	168.987	366.609	344.217	0.240733	140.761	3.2939	2.18927	3.63333	38.9294	216.816	187.881	0.3054	193.013	9.6833	12.4306	105.048	15.7933	276.555	712.206	0	684.233	76.2379		55.7006	27.3323	405.702	243.729	0.396267	711.956	53.6838	12.8775	4.4815	3.6118	-2.6293	-0.9821
Traes_5BL_171EB1A01	ASAS1	Y						anthranilate synthase alpha subunit 1, chloroplastic	45.36		BRADI1G03260	OS03G0826500	AC206201.3_FG004, GRMZM2G138382	327.898	165.299	46.7295	25.8429	119.442	17.0523	23.2853	75.3925	360.266	150.181	50.2433	24.3659	106.452	16.4579	36.5538	71.5583	203.193	198.882	42.8942	10.077	120.906	11.0334	23.7847		343.255	250.513	74.2836	48.9715	139.299	22.4291	71.0547	47.4688	-0.9778	-1.2619	-0.0319	-0.4527
Traes_5BL_1F9DF8D94	CYCLASE2							Cyclase family protein	40.57	AT4G35220	BRADI4G08340	OS09G0110300	GRMZM2G138744, GRMZM2G061702	264.969	457.26	209.284	222.156	113.286	474.114	316.056	268.658	216.659	332.711	270.19	323.45	75.0585	390.726	266.286	243.299	165.832	346.744	221.104	193.61	61.9274	271.692	348.307		223.828	317.402	244.276	290.489	89.4735	319.764	333.266	204.331	0.7877	0.6083	1.0598	0.5
Traes_5BL_3B0AA08A8								tryptophan synthase alpha chain-like; tryptophan biosynthetic process, tryptophan synthase activity	48.87	AT3G54640, AT4G02610	BRADI1G05450	OS03G0797400, OS03G0797500		2.28513	128.675	982.675	455.222	0.240733	212.279	25.2682	1.59607	3.85817	118.276	594.555	270.842	0.6108	185.494	32.1047	11.0839	188.458	30.3671	638.61	421.476	0	497.828	70.2457		64.4169	32.323	776.138	229.291	0.182	510.735	49.2573	38.7127	5.5481	5.1814	-2.5253	-0.9468
Traes_5BL_654EC9CB5	CYCLASE2							Cyclase family protein	45.2	AT4G35220		OS08G0319900		39.3897	23.1526	4.37337	10.8838	49.7462	16.4568	17.1714	26.8612	31.8943	16.2762	15.7264	5.5714	36.9771	12.7494	14.4448	10.8564	35.261	19.7686	11.7979	3.45337	43.5799	9.432	11.4007		38.3844	27.3325	17.579	8.51157	49.4072	14.0531	18.026	13.3701	-0.7418	-0.9844	-0.8427	-0.4781
Traes_5BL_65DDBA449		Y						indole-3-glycerol phosphate synthase-like; tryptophan biosynthetic process; Aldolase-type TIM barrel family protein	46	AT5G48220, AT2G04400	BRADI4G08830	OS09G0255400	GRMZM2G106950	48.9344	615.529	11636.7	20419.1	3.35367	5294.31	7772.95	6122.26	28.9976	709.304	12143.8	14473.3	1.17053	4886.95	18978.9	16052.6	1502.58	667.038	6216.73	11036.9	4.6888	2360.7	3564.04		577.881	466.428	7537.84	14410.5	5.5319	2380.78	2948.5	14059.3	3.6134	4.5128	-1.1415	-0.2993
Traes_5BL_67592B9D2		Y						tryptophan synthase alpha chain-like; tryptophan biosynthetic process, tryptophan synthase activity	49.25	AT3G54640, AT4G02610	BRADI1G05450	OS03G0797400, OS03G0797500		1.26047	63.8199	983.116	463.027	0	109.533	32.0688	0.998633	0.545233	30.7278	319.344	180.85	0	148.507	171.018	32.4727	70.1246	10.7628	391.397	189.036	0	162.415	69.8289		23.1917	8.4493	674.63	227.992	0.182	220.326	58.3889	149.906	5.2162	5.1329	-2.5528	-1.366
Traes_5BL_BEE0B65AC		Y						tryptophan synthase alpha chain-like	44.03	AT3G54640, AT4G02610		OS03G0797400, OS03G0797500		649.614	65.6065	176.792	56.1509	351.359	163.858	7.72623	56.0739	990.281	461.6	561.246	201.549	522.277	91.18	166.43	274.212	410.143	672.572	310.022	310.463	628.378	132.967	459.201		406.836	336.106	250.582	111.921	734.203	205.893	122.815	47.3593	-3.07	-1.0804	0.6967	-0.2701
Traes_5DL_2889F1F0C		Y						tryptophan synthase alpha chain-like	48.15	AT3G54640, AT4G02610	BRADI1G05460	OS03G0797400, OS03G0797500		1.14257	1.2063	8.36513	1.59033	5.38117	58.1339	7.0101	1.659	0.272633	2.0425	5.24893	6.45363	10.7033	33.6552	6.33933	1.01937	2.0911	0.698467	10.0389	6.2695	13.1651	152.423	5.2047		1.6107	0.6396	7.21323	12.5402	2.4578	107.302	9.6843	1.06357	0.0081	2.1114	-1.3843	-0.8873
Traes_5DL_508B4718C		Y						tryptophan synthase alpha chain-like	45.26	AT3G54640, AT4G02610		OS03G0797400, OS03G0797500		1834.4	533.698	372.805	271.921	295.413	84.095	17.2481	72.1879	1839.3	490.565	883.397	383.513	361.03	84.2879	100.742	76.4807	1143.11	756.209	1150.64	477.636	538.839	198.581	206.041		1366.26	1979.4	885.141	1069.36	563.755	295.077	184.975	52.219	-1.7419	-1.8844	-0.5882	0.5302
Traes_5DL_62A611DA9	CYCLASE2							Cyclase family protein	41.97	AT4G35220		OS08G0319900		141.554	116.731	37.0871	38.4882	129.509	33.9567	78.0672	124.546	113.417	76.2929	40.6083	16.0606	97.1368	46.2541	43.457	59.6151	107.222	102.12	44.0165	20.1698	88.5435	18.8756	76.5775		100.671	116.476	47.7986	29.8832	82.0638	26.2254	65.2062	43.2238	-0.278	-0.5662	-0.0706	0.219
Traes_5DL_6D88804F2								tryptophan synthase alpha chain-like; tryptophan biosynthetic process, tryptophan synthase activity	49.3	AT3G54640, AT4G02610	BRADI1G05450	OS03G0797400, OS03G0797500		0	2.92263	114.068	69.6129	0	16.7452	15.0967	1.02423	0	2.0442	120.765	21.2183	0	17.827	43.8376	15.7508	18.4855	1.00253	127.048	56.4072	0	38.6305	35.6289		13.428	1.3744	223.087	55.0846	0	47.7448	21.5786	150.63	3.9905	3.203	-3.9951	-2.9743
Traes_5DL_724B74784								indole-3-glycerol phosphate synthase-like; tryptophan biosynthetic process; Aldolase-type TIM barrel family protein	43.83	AT5G48220, AT2G04400	BRADI4G08830	OS09G0255400	GRMZM2G106950	249.371	1310.5	13232.7	14423.5	11.0629	4394.32	6343.88	5088.96	93.6601	994.919	14681.7	7952.64	0.9432	3755.91	12951.4	10373.8	1916.99	1040.81	8617.45	7630.06	2.69297	1631.24	2684.08		827.328	894.586	10811.3	10147.5	2.71867	1665.61	2383.38	8937.74	2.3441	3.372	-0.8616	0.1102
Traes_5DL_934850FA3								tryptophan synthase alpha chain-like; tryptophan biosynthetic process, tryptophan synthase activity	38.46	AT3G54640, AT4G02610	BRADI1G05450	OS03G0797400, OS03G0797500		0.630233	50.4883	415.624	212.46	0	72.2727	9.94423	2.86993	0.2398	49.2882	222.36	143.125	0.1527	74.2026	14.8334	6.9276	70.9279	13.4321	216.587	190.818	0	168.515	32.8558		23.5916	13.1062	283.358	130.481	0	177.798	15.3096	13.072	5.7026	6.5043	-2.3023	-0.7984
Traes_5DL_BC56DA92E								tryptophan synthase alpha chain	43.98	AT3G54640, AT4G02610	BRADI1G05467	OS03G0797000	GRMZM2G046191, GRMZM2G015436	19.3695	30.2302	14.4752	9.05223	20.5334	15.3054	18.2401	27.8558	13.0924	15.5687	4.71303	0.9694	13.5645	6.38097	5.1846	7.1676	5.41887	9.6094	8.83593	2.4304	11.6611	6.46717	5.68807		14.9236	23.8081	8.54947	7.95283	18.4179	9.6751	19.2832	8.1209	0.6385	0.2804	0.7912	0.6662
Traes_5DL_EFC12FB09	CYCLASE2							Cyclase family protein	35.35	AT4G35220	BRADI4G08340	OS09G0110300	GRMZM2G138744, GRMZM2G061702	232.233	123.687	106.824	30.5086	143.53	109.79	81.2441	56.2187	208.087	131.175	71.0403	35.4814	155.554	106.359	70.8088	67.3888	166.761	105.346	70.0881	21.5773	95.5686	79.8841	115.407		237.243	118.006	103.925	49.4955	115.131	143.756	115.013	62.1954	-0.9088	-0.6656	-0.6538	-1.0033
Traes_6AS_32F340D1C	kynurenine formamidase-like							Arylformamidase activity, tryptophan catabolic process to kynurenine	45.92		BRADI3G06380, BRADI3G06350	OS02G0187100	GRMZM2G132358, GRMZM2G073059, GRMZM2G132358, GRMZM2G073059	92.4478	27.7458	15.1539	14.0223	54.3273	4.66803	14.6812	41.2153	90.9142	22.5121	25.2703	9.9991	38.3107	10.1304	5.9162	8.43803	87.0203	28.2971	15.4175	2.54887	38.5031	1.57863	6.0442		71.1262	25.9213	27.1668	16.1694	28.4284	1.61513	9.0108	3.433	-1.7138	-1.9918	-1.6065	-1.425
Traes_6BS_D5E843D55	kynurenine formamidase-like							Arylformamidase activity, tryptophan catabolic process to kynurenine	41.13		BRADI3G06380, BRADI3G06350	OS02G0187100		147.471	215.72	96.0395	161.383	68.7278	39.6343	143.727	241.157	136.441	197.529	141.93	84.3545	52.6446	38.5447	62.728	111.534	114.284	124.623	64.8606	34.7219	44.9776	8.95613	30.6252		182.946	219.777	110.811	163.097	48.4573	13.4412	78.2859	84.4648	0.5483	0.5324	0.1233	0.2634
Traes_6DS_5C7C9503A	kynurenine formamidase-like							Arylformamidase activity, tryptophan catabolic process to kynurenine	42.51		BRADI3G06380, BRADI3G06350	OS02G0187100		100.921	149.627	46.0803	75.2881	130.912	41.4695	134.583	254.434	99.6599	130.656	71.9591	44.4182	107.149	53.4774	64.9874	96.0498	118.878	173.048	63.2452	40.4727	106.311	21.3667	112.07		154.694	212.856	98.1921	132.682	109.466	33.0362	127.37	94.0335	0.5663	0.3847	0.539	0.4574
Traes_6DS_B856A1DFE	kynurenine formamidase-like							Arylformamidase activity, tryptophan catabolic process to kynurenine	45.56		BRADI3G06380, BRADI3G06350	OS02G0187100		146.126	45.3322	29.3936	9.76897	43.3734	2.134	4.61243	31.8126	101.637	31.8962	7.25443	14.236	27.3467	3.9223	4.19057	1.9659	125.638	49.2521	23.5035	3.82333	41.9454	0.830367	4.02473		102.307	71.1579	24.6078	23.4888	42.1078	7.40817	9.6918	1.56263	-1.6523	-1.6405	-1.3228	-0.5134
Traes_7AL_291471D52	TRYPTOPHAN SYNTHASE BETA TYPE 2, TSBTYPE2	Y						TSBtype2 encodes a type 2 tryptophan synthase beta subunit that catalyzes a condensation reaction between serine and indole to generate tryptophan.It appears to form a homodimer	54.83	AT5G38530	BRADI1G35600	OS06G0632200	GRMZM2G054465	519.823	1209.93	1816.59	2354.65	153.752	3050.92	3709.2	3111.55	443.863	768.253	3763.6	1626.56	84.6346	2572.34	3522.46	3170.33	932.887	1116.58	2567.93	1730.84	90.4023	2429.29	3277.83		785.264	810.473	2405.24	2470.27	131.46	2235.63	2654.91	3273.6	1.2091	0.7831	0.258	0.0458
Traes_7AL_6C94D6216									48.85					180.986	283.132	529.454	344.663	42.9498	950.749	647.729	635.056	150.863	210.282	963	234.602	28.6185	662.705	500.786	769.288	151.116	270.278	776.968	245.302	27.5352	812.276	356.433		183.286	237.3	810.833	304.741	42.3077	679.566	625.214	685.606	0.6364	0.467	0.8336	0.3674
Traes_7AL_7C0CB1D06								Tryptophan synthase	44.26	AT5G54810, AT4G27070, AT5G54810, AT4G27070	BRADI3G14490	OS08G0135900	GRMZM2G169593, GRMZM2G005024	557.256	5124.03	17870	29669.6	137.829	20126.1	17943.4	10601.1	243.181	3892.62	15456.3	18693.5	101.999	19588.2	26975.8	23298.6	3076.84	3695.41	12417.9	17809.1	110.128	13989.4	14355.8		1287.91	3335.87	10539.4	18751.8	102.403	15132.8	10672.3	27572.9	3.1668	3.9814	0.2591	1.3495
Traes_7AL_CDA956087	PAI	Y						phosphoribosylanthranilate isomerase activity	46.97	AT5G05590, AT1G29410, AT1G07780	BRADI4G03860	OS02G0266000	GRMZM2G122198	175.877	606.597	1093.58	857.041	137.056	1387.59	646.039	454.849	158.912	536.161	967.177	531.232	112.394	1199.46	844.04	670.71	275.081	462.117	691.996	638.412	106.346	915.841	686.987		262.194	448.657	745.267	598.533	135.23	1091.59	722.515	588.987	1.7825	1.7312	0.7476	0.7747
Traes_7BL_28E519867								Tryptophan synthase	44.15	AT5G54810, AT4G27070, AT5G54810, AT4G27070	BRADI3G14490	OS08G0135900	GRMZM2G169593, GRMZM2G005024	348.033	2915.03	6977.68	10365.7	189.538	9425.83	8407.86	4781.3	212.477	2263.02	6119.9	7074.83	157.967	9690.09	11942.3	9154.36	1724.25	2214.93	5650.37	7816.57	163.482	8627.41	8146.83		794.524	2304.02	4563.71	9416.94	131.666	9251.41	5945.8	11397.3	3.0357	3.4124	0.3555	1.516
Traes_7BL_360C54FAE	TRYPTOPHAN SYNTHASE BETA TYPE 2, TSBTYPE2							TSBtype2 encodes a type 2 tryptophan synthase beta subunit that catalyzes a condensation reaction between serine and indole to generate tryptophan.It appears to form a homodimer	51.82	AT5G38530	BRADI1G35600	OS06G0632200	GRMZM2G054465	239.077	785.623	859.214	1355.81	82.073	1285.61	1755.12	1305.46	192.718	794.102	1573.36	1174.46	57.8797	1362.39	1774.01	1683.82	396.771	754.196	932.866	1044.54	57.8321	1375.22	1581.9		350.201	672.274	938.574	1928.65	64.4227	1258.13	1457.92	1770.31	1.7113	2.0256	0.9228	0.9393
Traes_7BL_E14B151E3								Aldolase-type TIM barrel family protein; Indole-3-glycerol phosphate synthase domain containing protein	41.46	AT5G48220, AT2G04400	BRADI5G05430	OS08G0320400	GRMZM2G145870	636.447	3468.48	7984.99	9971.02	235.218	6634.84	6511.96	4173.68	406.417	3035.66	8084.87	7908.22	152.042	6611.24	7699.67	8262.39	2583.31	3255.01	6606.73	7019.11	172.503	4968.38	5528.1		1565.58	3021.44	7100.99	9263.21	198.704	5638.46	4084.77	7348.5	2.4291	2.8895	0.3301	0.9383
Traes_7BL_F326A04E9	PAI	Y						phosphoribosylanthranilate isomerase activity	43.17	AT5G05590, AT1G29410, AT1G07780	BRADI4G03860	OS02G0266000	GRMZM2G122198	239.796	858.945	2549.25	2359.04	80.4684	3398.9	2220.63	1086.57	206.508	948.118	2017.84	1856.07	55.6385	2808.14	2560.96	2208.66	596.48	815.347	1687.82	1737.1	69.4706	2277.15	1906.7		499.78	788.74	1772.79	2043.06	81.0493	2516.81	1968.34	2259.62	1.8338	2.1732	0.4496	0.6569
Traes_7DL_494ABF105	TSBTYPE2	Y						TSBtype2 encodes a type 2 tryptophan synthase beta subunit that catalyzes a condensation reaction between serine and indole to generate tryptophan.It appears to form a homodimer	51.98	AT5G38530	BRADI1G35600	OS06G0632200	GRMZM2G054465	83.2882	234.424	142.059	230.517	35.4405	166.851	280.842	353.125	71.2011	181.705	441.236	197.677	19.6773	190.143	344.447	437.858	103.764	223.21	230.67	189.89	16.0812	151.609	221.928		100.647	197.672	216.79	288.569	22.7449	159.15	183.8	377.892	1.4858	1.337	1.1053	0.9762
Traes_7DL_AF4FA72A1								Aldolase-type TIM barrel family protein; Indole-3-glycerol phosphate synthase domain containing protein	38.62	AT5G48220, AT2G04400	BRADI5G05430	OS08G0320400	GRMZM2G145870	315.239	1284.18	3511	3783.91	99.321	2395.08	2220.24	1554.05	215.636	1207.62	3839.3	3534.64	66.5616	2489.19	3064.71	3279.1	1149.36	1076.14	2506.87	2632.92	80.0048	1732.23	2046.6		792.155	1013.74	2762	3486.43	88.3119	1951.92	1348.88	2831.47	2.0148	2.4693	-0.0939	0.352
Traes_7DL_B00F9E29B	PAI	Y						phosphoribosylanthranilate isomerase activity	46.73	AT5G05590, AT1G29410, AT1G07780	BRADI4G03860		GRMZM2G122198	346.623	1092.44	2303.81	1738.69	169.007	2970.37	1598.31	925.984	344.412	1088.38	2123	1508.33	152.316	2366.59	2269.94	1702.01	713.856	1021.32	1885.14	1539.63	139.018	2758.76	1669.72		650.738	925.736	1939.15	1804.84	220.271	2936.42	1885.67	1991.03	1.6512	1.6454	0.5155	0.5072
Traes_7DL_B58E2F317									70.13					211.69	225.375	640.188	353.087	50.416	917.033	593.822	430.65	187.06	157.187	1158.87	259.044	35.7675	427.481	482.414	409.317	283.713	206.077	954.621	272.452	26.1127	772.268	433.713		256.324	146.616	929.658	378.471	42.4089	761.34	488.256	402.42	0.0889	-0.2531	-0.4587	-0.8026
Traes_7DL_B73A0C80B								Tryptophan synthase	43.77	AT5G54810, AT4G27070, AT5G54810, AT4G27070	BRADI3G14490	OS08G0135900	GRMZM2G169593, GRMZM2G005024	293.186	3018.83	14163.3	25378.4	101.304	12370.2	13626.1	7837.29	174.401	2781.11	12619.6	19923.7	80.2109	14459.8	25795.4	19481.2	2131.22	2047.89	7998.71	16625	87.7415	8983.45	11005.3		924.075	2016.35	7160.05	19889.3	86.095	10121.3	7783.78	24321.8	3.3289	3.9847	-0.0564	1.1024
[truncated: 20 more columns]

## Sheet: ABA pathway
ABA pathway	Annotation + ortholog												Normalized Mean																																log2 fold change
													Sumai3								FL62R1								Stettler								Muchmore								Spikelets
													Spikelets				Rachis				Spikelets				Rachis				Spikelets				Rachis				Spikelets				Rachis				1dpi				2dpi
													Mock	1dpi	2dpi	3dpi	Mock	2dpi	3dpi	4dpi	Mock	1dpi	2dpi	3dpi	Mock	2dpi	3dpi	4dpi	Mock	1dpi	2dpi	3dpi	Mock	2dpi	3dpi	4dpi	Mock	1dpi	2dpi	3dpi	Mock	2dpi	3dpi	4dpi	SU	FL	ST	MM	SU
Column1	Gene name	abscisic acid biosynthetic process	abscisic acid metabolic process	abscisic acid-activated signaling pathway	response to abscisic acid	cellular response to abscisic acid stimulus	Gene description	% GC content	Arabidopsis thaliana gene stable ID	Brachypodium distachyon gene stable ID	Oryza sativa Japonica gene stable ID	Zea mays gene stable ID	SU_0dM_L	SU_1d3D_L	SU_2d3D_L	SU_3d3D_L	SU_0dM_R	SU_2d3D_R	SU_3d3D_R	SU_4d3D_R	FL_0dM_L	FL_1d3D_L	FL_2d3D_L	FL_3d3D_L	FL_0dM_R	FL_2d3D_R	FL_3d3D_R	FL_4d3D_R	ST_0dM_L	ST_1d3D_L	ST_2d3D_L	ST_3d3D_L	ST_0dM_R	ST_2d3D_R	ST_3d3D_R	Column2	MM_0dM_L	MM_1d3D_L	MM_2d3D_L	MM_3d3D_L	MM_0dM_R	MM_2d3D_R	MM_3d3D_R	MM_4d3D_R	SU_L_1d3D_vs_0dM	FL_L_1d3D_vs_0dM	Column3	MM_L_1d3D_vs_0dM	SU_L_2d3D_vs_0dM
Traes_5DL_25C753D84	AIP2			Y	Y	Y	ABI3-INTERACTING PROTEIN 2, AIP2; Encodes an E3 ligase that can interact with and polyubiquitinate ABI3 in vitro. AIP2 likely negatively regulates ABA signaling by targeting ABI3 for post-translational destruction.	43.15	AT5G20910	BRADI4G31030	OS09G0434200	GRMZM2G140160	118.521	301.603	1283.54	1429.75	118.258	2365.32	1792.24	858.838	104.135	373.969	1329.74	1021.47	114.38	1828.99	3266.5	2415.4	213.607	188.398	710.344	706.681	92.0564	1047.02	729.04		168.651	211.391	757.767	920.838	115.201	1437.19	890.845	2478.59	1.3387	1.8406	-0.1792	0.3266	3.4148
Traes_1AL_A3A29B974	AMT2,			Y	Y	Y	ammonium transporter 2 [Source:Projected from Arabidopsis thaliana (AT2G38290) TAIR;Acc:AT2G38290]	60.01	AT2G38290	BRADI2G22670	OS05G0468700	GRMZM2G080045	84.3609	625.427	1911.22	3490.59	37.9054	3485.93	1926.61	770.833	75.9372	623.077	2823.49	5216.01	40.0534	2364.31	2478.51	1139.02	613.158	394.68	2393.7	5201.38	52.9026	3813.49	1942.44		358.931	274.739	2631.16	3731.71	43.223	5110.34	2030.34	2084.13	2.8449	2.9864	-0.6213	-0.3753	4.4318
Traes_5DL_309650024	AMT2,			Y	Y	Y	ammonium transporter 2 [Source:Projected from Arabidopsis thaliana (AT2G38290) TAIR;Acc:AT2G38290]	51.36	AT2G38290	BRADI1G02420	OS03G0838400	GRMZM2G338809	16.4522	52.9314	128.612	374.088	2.87287	151.312	46.3802	42.5022	11.2134	33.889	223.485	435.375	2.63103	101.846	80.0483	88.8548	56.2526	30.7456	225.132	614.484	2.7057	312.776	48.6812		31.8037	22.8418	317.902	416.211	3.99347	385.977	65.2365	150.86	1.6571	1.4979	-0.8498	-0.4607	2.9252
Traes_7AL_25850F96F	BZIP60			Y	Y	Y	bZIP60 consists of a bZIP DNA binding domain followed by a putative transmembrane domain. bZIP60 mRNA is upregulated by the addition of ER stress inducers, tunicamycin (inhibitor of N-linked glycosylation), DTT (inhibitor of disulfide bond formation) and azetin-2-carboxylate (proline analog perturbing protein structure).	45.8	AT1G42990	BRADI1G35790	OS06G0622700	GRMZM2G025812	113.34	356.959	402.167	766.701	107.051	403.67	462.476	478.603	97.6202	307.784	364.696	747.895	98.8669	374.591	536.387	473.615	139.729	232.322	304.373	498.625	105.258	431.311	287.536		142.348	189.688	281.613	468.7	119.916	502.823	292.675	538.789	1.6509	1.7028	0.7329	0.4222	1.8136
Traes_7BL_625F55A12	BZIP60			Y	Y	Y	bZIP60 consists of a bZIP DNA binding domain followed by a putative transmembrane domain. bZIP60 mRNA is upregulated by the addition of ER stress inducers, tunicamycin (inhibitor of N-linked glycosylation), DTT (inhibitor of disulfide bond formation) and azetin-2-carboxylate (proline analog perturbing protein structure).	41.5	AT1G42990	BRADI1G35790	OS06G0622700	GRMZM2G025812	65.1463	158.29	170.857	284.712	72.8953	191.217	218.483	193.732	66.1424	125.179	192.069	255.015	60.8374	137.541	227.771	190.838	73.1138	99.0918	147.303	185.328	65.4577	212.433	139.721		61.74	81.5798	144.21	181.296	62.4858	234.872	142.746	229.43	1.2708	1.0076	0.4476	0.4331	1.3705
Traes_7DL_3CE000E38	BZIP60			Y	Y	Y	bZIP60 consists of a bZIP DNA binding domain followed by a putative transmembrane domain. bZIP60 mRNA is upregulated by the addition of ER stress inducers, tunicamycin (inhibitor of N-linked glycosylation), DTT (inhibitor of disulfide bond formation) and azetin-2-carboxylate (proline analog perturbing protein structure).	46	AT1G42990	BRADI1G35790	OS06G0622700	GRMZM2G025812	142.338	471.537	500.274	1081.69	167.022	575.535	655.084	645.588	127.005	350.463	434.613	1079.92	132.156	470.762	726.202	571.233	168.69	304.432	402.616	805.033	138.389	588.29	369.386		147.846	222.088	344.062	712.481	191.84	615.978	424.461	754.725	1.7244	1.5116	0.8502	0.5918	1.8034
Traes_2AL_D66EA2EB5	CIPK23			Y	Y	Y	Arabidopsis thaliana CBL-interacting protein kinase 23. CIPK23 serves as a positive regulator of the potassium transporter AKT1 by directly phosphorylating AKT1. CIPK23 is activated by the binding of two calcineurin B-like proteins, CBL1 and CBL9	43.64	AT1G30270	BRADI1G58400	OS07G0150700	GRMZM2G013236	213.834	806.133	2545.55	3479.84	33.1336	1870.21	1282.99	736.934	135.089	581.239	1540.74	2022.28	30.756	1478.07	1433.36	1225.32	434.465	373.315	1105.99	2290.41	26.115	949.978	792.622		303.965	358.483	1844.9	1911.33	28.1142	1274.82	768.431	1096.43	1.9031	2.0999	-0.2169	0.2377	3.5521
Traes_2BL_A1F2BF8FC	CIPK23			Y	Y	Y	Arabidopsis thaliana CBL-interacting protein kinase 23. CIPK23 serves as a positive regulator of the potassium transporter AKT1 by directly phosphorylating AKT1. CIPK23 is activated by the binding of two calcineurin B-like proteins, CBL1 and CBL9	44.97	AT1G30270	BRADI1G58400	OS07G0150700	GRMZM2G013236	846.002	2756.39	8210.73	8820.57	224.717	5373.57	3924.95	1979.73	671.259	2226.55	4831.16	5576.97	202.565	5057.17	4346.29	3473.1	1608.32	1688.81	3503.05	6581.05	162.12	3282.8	2820.25		1323.61	1586.34	5377.34	5530.93	163.97	4225.85	2928.99	4457.91	1.6965	1.7217	0.0704	0.261	3.2639
Traes_4BS_9EF72B0BA	GLTP			Y	Y	Y	Glycolipid transfer protein (GLTP) family protein [Source:Projected from Arabidopsis thaliana (AT4G39670) TAIR;Acc:AT4G39670]	50.59	AT4G39670	BRADI1G11280	OS03G0710700	GRMZM2G011098, GRMZM2G347983, GRMZM2G100650	8.3784	34.0489	155.853	917.678	4.81533	99.5702	104.375	36.4506	5.06927	40.9473	126.96	1145.71	8.8127	121.166	144.34	68.6252	20.279	15.9245	73.1085	735.574	3.6523	49.1286	59.4595		14.5061	25.6506	75.5114	560.667	5.5346	64.2629	42.4684	121.657	1.9751	2.9573	-0.3352	0.8237	4.152
Traes_4DS_AF2E3D847	GLTP			Y	Y	Y	Glycolipid transfer protein (GLTP) family protein [Source:Projected from Arabidopsis thaliana (AT4G39670) TAIR;Acc:AT4G39670]	52.14	AT4G39670	BRADI1G11280	OS03G0710700	GRMZM2G011098, GRMZM2G347983, GRMZM2G100650	29.1211	147.042	601.169	1537.73	7.58543	537.345	358.61	128.752	15.1671	112.536	512.054	1527.09	9.1219	465.801	408.373	196.972	69.6541	53.318	279.773	1192.97	3.62683	212.836	164.08		44.446	91.7567	384.94	1009.05	6.0788	315.552	246.962	322.75	2.3296	2.8392	-0.3781	1.0334	4.3491
Traes_2AL_6CBE19B87	JAS1, JAZ10			Y	Y	Y	JASMONATE-ASSOCIATED 1, JASMONATE-ZIM-DOMAIN PROTEIN 10, JAZ10, TIFY DOMAIN PROTEIN 9, TIFY9	45.83	AT5G13220	BRADI5G08650	OS04G0395800	GRMZM2G145407	15.2668	417.586	3960.62	6723.11	1.8301	2528.95	445.802	102.035	8.4014	435.227	2800.19	5645.05	1.79673	2158.94	580.993	272.276	611.242	145.263	2388.02	6538.89	3.8256	3524.38	1026.18		253.334	149.42	3217.14	4961.74	3.00197	3990.62	688.472	717.215	4.6895	5.5861	-1.9714	-0.7236	7.8924
Traes_2DL_7DD4A39D4	JAS1, JAZ10			Y	Y	Y	JASMONATE-ASSOCIATED 1, JASMONATE-ZIM-DOMAIN PROTEIN 10, JAZ10, TIFY DOMAIN PROTEIN 9, TIFY9	44.03	AT5G13220	BRADI5G08650	OS04G0395800	GRMZM2G145407	20.6081	542.794	4348.62	6828.78	2.3914	3777.99	802.061	211.49	12.4922	565.729	3195.9	5736.89	4.21243	3077.68	1187.69	576.223	639.189	218.271	2500.8	7225.67	11.0618	4142.38	1640.01		277.491	238.99	3204.29	5303.62	3.40853	4995.16	1195.8	1446.7	4.6548	5.5704	-1.4743	-0.2054	7.6237
Traes_7AS_C87C2FF27				Y	Y	Y	FUNCTIONS IN: molecular_function unknown; INVOLVED IN: biological_process unknown; LOCATED IN: vacuole; EXPRESSED IN: 24 plant structures; EXPRESSED DURING: 15 growth stages; CONTAINS InterPro DOMAIN/s: Stress up-regulated Nod 19 (InterPro:IPR011692 /.../ 30201 Blast hits to 17322 proteins in 780 species: Archae - 12; Bacteria - 1396; Metazoa - 17338; Fungi - 3422; Plants - 5037; Viruses - 0; Oth…	44.36	AT5G61820	BRADI3G41620, BRADI3G41600	OS08G0538600	GRMZM2G048129	72.7901	194.963	1109.44	1755.8	27.1273	1645.35	668.383	586.578	48.9201	92.4515	710.204	904.047	19.8656	922.838	927.973	1276.27	229.562	267.479	785.433	2859.9	52.1483	897.318	1157.1		115.551	85.412	653.596	843.439	38.7186	873.266	317.497	1324.67	1.4101	0.9515	0.2175	-0.4227	3.8937
Traes_6BL_10100130E1	ABO5				Y		Encodes ABA Overly-Sensitive5 (ABO5), a pentatricopeptide repeat protein required for cis-splicing of mitochondrial nad2 intron 3. Involved in response to abscisic acid.	39.67	AT1G51965	BRADI3G08590	OS02G0226900	GRMZM2G085718	12.4258	34.0602	47.1076	42.444	15.1881	71.5664	40.3391	32.6941	14.457	26.8485	48.431	56.1604	11.9503	70.5979	42.2597	59.4157	23.0797	22.7879	29.7863	65.9404	6.5213	68.7538	36.4217		11.8022	29.4829	27.7908	43.7385	8.74413	60.7798	36.7658	57.4901	1.4601	1.1088	-0.0098	1.2824	1.8704
Traes_3B_A9EBAAAD4	ALPHA-DIOXYGENASE 1				Y		Encodes an alpha-dioxygenase involved in protection against oxidative stress and cell death. Induced in response to Salicylic acid and oxidative stress. Independent of NPR1 in induction by salicylic acid	35.02	AT3G01420		OS12G0448900	GRMZM2G312997	121.399	3248.78	42867.4	41929.9	7.05343	18297.9	9097.29	1366.75	46.5419	2907.7	19516.1	33786.3	3.6793	16544.9	14319.2	4192.11	6230.74	1930.84	19514	39896.9	8.1828	17450.7	10325.5		2346.37	2000.87	26961.3	39782.4	8.46083	19167	9014.55	15955.5	4.6383	5.9594	-1.6374	-0.2206	8.284
Traes_5DL_BC355967A	ALPHA-DIOXYGENASE 1				Y		Encodes an alpha-dioxygenase involved in protection against oxidative stress and cell death. Induced in response to Salicylic acid and oxidative stress. Independent of NPR1 in induction by salicylic acid	36.7	AT3G01420		OS12G0448900	GRMZM2G312997	20.4501	544.358	7277.75	6868.73	3.1634	4668.16	1706.57	253.373	8.34937	392.269	2882.98	5320.92	0.9586	2860.76	1806.35	602.733	1208.25	287.012	3786.52	6751.83	1.60843	4207.46	1369.27		409.883	267.916	4882.18	4918.92	1.1574	4129.08	1292.79	1846.28	4.6357	5.6591	-1.9972	-0.5864	8.3044
Traes_5BL_8B9B2D843	GER5				Y		GEM-RELATED 5, GER5; Encodes a protein with unknown function that is involved in hormone mediated regulation of seed germination/dormancy.	52.67	AT5G13200	BRADI4G07520	OS12G0478200	GRMZM2G106622	72.2214	191.511	765.89	5265.73	93.0778	987.676	1421.15	803.485	61.6923	259.192	1066.68	5496.14	91.9241	500.715	2203.17	1469.35	249.844	110.49	928.406	3461.99	80.5925	642.426	440.116		134.273	150.6	1012	3658.44	94.9207	712.117	499.9	2687.82	1.3923	2.0537	-1.1527	0.1646	3.3723
Traes_5DL_431CCA490	heat stress transcription factor B-1-like				Y		heat shock factor 4 [Source:Projected from Arabidopsis thaliana (AT4G36990) TAIR;Acc:AT4G36990]	47.75	AT2G41690, AT4G36990, AT2G41690, AT4G36990	BRADI4G32130	OS09G0456800	GRMZM2G002131, GRMZM2G139535	721.191	1747.3	4008.06	8003.39	274.041	7997.9	3758.88	2309.43	602.383	1565.73	4715.92	7858.91	270.403	4852.54	4412.42	3495.47	1181.11	1258.34	4264.99	8969.36	201.756	6738.57	3773.18		1017.76	969.561	4376.76	7431.61	273.025	8147.18	4538.31	5134.22	1.2715	1.3692	0.0908	-0.0691	2.4636
Traes_5AL_976B73DC9	SPP1				Y		LIPID PHOSPHATE PHOSPHATASE DELTA, LPPDELTA, SPHINGOID PHOSPHATE PHOSPHATASE 1, SPP1; Encodes a long-chain base 1-phosphate (LCBP) phosphatase that is expressed in the endoplasmic reticulum.	47.1	AT3G58490	BRADI1G04840	OS03G0805400	GRMZM2G417009, GRMZM2G062377, GRMZM2G115612	51.136	148.916	1066.43	1108.38	41.286	836.208	416.999	209.225	42.5582	133.645	690.198	943.62	35.8604	541.704	505.83	326.745	134.495	72.9155	498.723	927.921	27.1946	582.024	212.498		89.6857	90.8657	796.687	799.158	32.0072	689.246	250.463	471.482	1.5282	1.6344	-0.8741	0.0211	4.3593
Traes_5DL_D30112BA7	SPP1				Y		LIPID PHOSPHATE PHOSPHATASE DELTA, LPPDELTA, SPHINGOID PHOSPHATE PHOSPHATASE 1, SPP1; Encodes a long-chain base 1-phosphate (LCBP) phosphatase that is expressed in the endoplasmic reticulum.	50.84	AT3G58490	BRADI1G04840	OS03G0805400	GRMZM2G417009, GRMZM2G062377, GRMZM2G115612	88.364	187.872	870.132	1519	67.709	954.813	414.894	243.769	63.1169	173.106	584.239	1276.31	58.7647	592.07	425.701	369.431	140.573	97.7132	473.823	1217.72	44.0138	648.373	201.546		102.032	100.521	608.452	892.463	52.3414	668.049	236.695	460.194	1.078	1.4312	-0.5194	-0.0152	3.283
Traes_2DL_AE9C5933A	ABA DEFICIENT 1, ABA1	Y	Y				Encodes a single copy zeaxanthin epoxidase gene that functions in first step of the biosynthesis of the abiotic stress hormone abscisic acid (ABA).	44.64	AT5G67030	BRADI5G11750		GRMZM2G127139	173.083	105.599	43.4842	117.938	121.162	54.4105	62.8419	161.06	170.882	105.864	50.7454	253.135	112.704	52.7702	52.9862	67.324	381.955	135.533	86.3059	110.516	202.951	37.1563	72.1311		220.708	158.223	104.821	143.545	118.633	65.9227	102.578	41.2487	-0.7058	-0.6841	-1.4751	-0.4715	-1.937
Traes_5BL_2B94AACE6	ABA DEFICIENT 2, ABA2	Y	Y				NAD(P)-binding Rossmann-fold superfamily protein; Encodes a cytosolic short-chain dehydrogenase/reductase involved in the conversion of xanthoxin to ABA-aldehyde during ABA biosynthesis. Mutants are insensitive to sucrose and glucose.	53.91	AT1G52340	BRADI1G04320	OS03G0810800	GRMZM2G332976	44.336	25.5424	1.37327	2.6841	94.2947	5.59607	17.1236	35.6182	41.5377	15.152	7.92453	29.5614	90.7771	9.9785	11.5506	20.0713	19.7264	10.8832	3.20247	4.86077	66.4384	1.99247	12.8345		21.6904	22.0617	4.4526	22.5873	77.3385	8.376	22.1075	10.0677	-0.7876	-1.4051	-0.8518	0.0182	-4.5835
Traes_4BL_0F8D63879	ATERDJ3A, THERMOSENSITIVE MALE STERILE 1, TMS1	Y	Y				DNAJ heat shock N-terminal domain-containing protein [Source:Projected from Arabidopsis thaliana (AT3G08970) TAIR;Acc:AT3G08970]	46.58	AT3G08970	BRADI1G65480	OS03G0293000	GRMZM5G898471, GRMZM2G380889	243.192	128.558	82.7194	80.2344	222.307	44.0869	88.5444	187.407	223.926	133.319	61.3547	94.9423	201.911	36.0409	166.493	203.171	181.162	162.112	55.7465	52.0335	194.721	37.7626	51.8421		235.39	193.952	60.2831	75.1553	210.249	35.1683	69.7887	159.835	-0.9108	-0.7491	-0.159	-0.2756	-1.5251
Traes_4DL_1F19B7411	ATERDJ3A, THERMOSENSITIVE MALE STERILE 1, TMS1	Y	Y				DNAJ heat shock N-terminal domain-containing protein [Source:Projected from Arabidopsis thaliana (AT3G08970) TAIR;Acc:AT3G08970]	45.53	AT3G08970	BRADI1G65480	OS03G0293000	GRMZM5G898471, GRMZM2G380889	139.143	76.5118	52.6001	88.7289	138.381	25.1228	55.2331	126.248	114.865	52.6244	29.1884	167.43	135.593	31.7279	72.2974	101.028	81.7084	69.0312	31.5942	50.0494	124.465	26.5477	21.8411		109.631	81.0887	41.1595	86.9625	134.131	24.1218	49.5056	111.379	-0.8577	-1.1132	-0.2404	-0.4268	-1.3651
Traes_4AL_51E307240	FDC2, FERREDOXIN C 2	Y	Y				2Fe-2S ferredoxin-like superfamily protein; Encodes FdC2, a ferredoxin protein capable of alternative electron partitioning. FdC1 level increases in conditions of acceptor limitation at PSI.	49.21	AT1G32550	BRADI1G12260	OS03G0685000	GRMZM2G002754	103.925	85.7579	13.744	8.61203	72.002	2.134	13.2089	31.9204	90.7135	87.185	15.4923	17.9393	84.4231	4.08673	13.8549	13.3661	113.835	76.1914	14.2772	0.637233	76.7838	1.16483	15.6472		93.0103	109.086	16.0232	26.6423	76.5651	5.34843	29.9154	2.9865	-0.2736	-0.0555	-0.5762	0.2375	-2.8101
Traes_4BS_A2C177155	FDC2, FERREDOXIN C 2	Y	Y				2Fe-2S ferredoxin-like superfamily protein; Encodes FdC2, a ferredoxin protein capable of alternative electron partitioning. FdC1 level increases in conditions of acceptor limitation at PSI.	45.36	AT1G32550	BRADI1G12260	OS03G0685000	GRMZM2G002754	123.713	80.5939	8.23963	13.8022	127.317	5.16927	23.8838	48.3802	126.606	99.5891	14.0365	30.3673	135.244	10.1923	31.7586	26.2572	143.289	120.019	19.2705	3.82333	169.137	3.5994	20.1488		126.404	189.829	16.6878	35.1808	165.518	7.25937	46.0079	13.2075	-0.6054	-0.3438	-0.2544	0.5891	-3.7248
Traes_4DS_10991890D	FDC2, FERREDOXIN C 2	Y	Y				2Fe-2S ferredoxin-like superfamily protein; Encodes FdC2, a ferredoxin protein capable of alternative electron partitioning. FdC1 level increases in conditions of acceptor limitation at PSI.	49.85	AT1G32550	BRADI1G12260	OS03G0685000	GRMZM2G002754	212.545	139.21	36.2053	20.7817	150.465	8.1162	32.6967	61.0583	201.225	148.864	35.2141	50.2676	166.789	12.7001	34.2616	24.0899	135.336	143.579	36.3487	15.4723	131.143	5.6967	20.9124		147.459	192.487	33.4638	44.7836	137.897	8.50657	32.2103	12.6494	-0.6009	-0.4442	0.0862	0.3857	-2.5001
Traes_1AL_69445B187		Y	Y				2Fe-2S ferredoxin-like superfamily protein [Source:Projected from Arabidopsis thaliana (AT4G32590) TAIR;Acc:AT4G32590]	56.2	AT4G32590	BRADI2G17200	OS05G0555300	GRMZM2G470653, GRMZM2G481261	12.7755	10.4731	6.96213	9.9612	14.3765	2.90623	1.90583	8.06357	13.3823	5.90533	10.3184	6.56793	18.6022	4.52667	19.214	19.066	15.143	7.45247	3.30937	1.91167	24.0244	1.27243	6.21137		13.8871	13.6418	2.49893	3.24097	17.7101	0.686567	11.7741	10.8891	-0.2619	-1.1977	-1.0001	0.0039	-0.7418
Traes_1BS_5F20EB7DD		Y	Y				Plant Tudor-like protein	45.13	AT1G06340	BRADI2G38497	OS01G0556800	GRMZM2G155889	65.3856	57.7331	6.0241	7.4551	104.529	23.3799	31.5077	59.4496	79.3921	62.0625	23.3192	5.64213	101.669	12.322	22.249	41.2728	47.0652	64.731	25.694	10.3443	96.4815	5.23183	35.6513		85.0652	70.4897	25.6036	12.0746	118.833	14.9534	44.7398	20.9952	-0.1777	-0.3668	0.4595	-0.2731	-3.3228
Traes_2AS_A3B1F8149		Y	Y				Pentatricopeptide repeat (PPR-like) superfamily protein [Source:Projected from Arabidopsis thaliana (AT1G13040) TAIR;Acc:AT1G13040]	42.7	AT1G13040	BRADI1G17190	OS07G0688100	GRMZM2G327042	42.71	27.3495	18.8768	10.1813	43.1148	15.3123	19.3271	26.4464	37.6487	33.6465	15.8331	1.89523	46.2649	14.1186	12.2556	18.3489	18.9435	30.3594	14.675	13.6634	33.4316	19.5612	18.6681		40.6905	43.2706	16.1402	17.8855	45.059	23.0535	23.0269	24.4391	-0.6343	-0.1376	0.6793	0.065	-1.304
Traes_2BS_F68DDC360		Y	Y				Pentatricopeptide repeat (PPR-like) superfamily protein [Source:Projected from Arabidopsis thaliana (AT1G13040) TAIR;Acc:AT1G13040]	45.02	AT1G13040	BRADI1G17190	OS07G0688100	GRMZM2G327042	32.7626	26.712	13.4259	8.83213	34.583	14.5738	16.9475	23.473	27.7393	40.4852	13.3645	10.9685	40.9926	17.9999	14.1096	20.147	15.3224	31.8915	12.2778	7.79543	29.0872	22.3476	23.9939		26.4259	21.8297	8.8884	3.50687	34.1987	17.4495	11.3734	8.26287	-0.2758	0.532	1.0478	-0.2623	-1.3324
Traes_2DS_6C14EB81B		Y	Y				Pentatricopeptide repeat (PPR-like) superfamily protein [Source:Projected from Arabidopsis thaliana (AT1G13040) TAIR;Acc:AT1G13040]	42.15	AT1G13040	BRADI1G17190	OS07G0688100	GRMZM2G327042	23.199	25.8195	10.3314	10.6005	26.9369	11.0979	20.2817	18.1067	25.9594	30.4632	7.92453	3.589	31.3439	17.8889	12.4645	15.9029	17.7255	31.0068	10.7541	7.00943	31.8429	17.0102	14.3553		26.7524	41.7203	11.8745	13.6578	39.1282	26.3932	21.5238	21.1618	0.1644	0.2096	0.7939	0.6175	-1.2984
Traes_7AL_ECB0591CC	ABA3						molybdenum cofactor sulfurase (LOS5);Involved in the conversion of ABA-aldehyde to ABA, the last step of abscisic acid (ABA) biosynthesis. (ABA3)	39.31	AT1G16540	BRADI1G32350	OS06G0670000	GRMZM2G048092, GRMZM6G699895, GRMZM2G061821	331.57	395.272	2942.77	3659.67	180.983	2043.57	1347.88	1084.13	233.285	242.637	2125.71	3061.57	166.361	1823.23	2498.14	3523.86	486.488	213.201	1086.04	2583.38	142.966	1101.95	748.619		334.278	252.335	2347.45	2844.3	147.151	1294.39	1098.95	3027.46	0.2513	0.0666	-1.1802	-0.3998	3.1335
Traes_7BL_455C22003	ABA3						molybdenum cofactor sulfurase (LOS5);Involved in the conversion of ABA-aldehyde to ABA, the last step of abscisic acid (ABA) biosynthesis. (ABA3)	40.07	AT1G16540	BRADI1G32350	OS06G0670000	GRMZM2G048092, GRMZM6G699895, GRMZM2G061821	141.91	134.26	908.589	1088.23	97.2218	556.964	284.078	200.131	109.647	109.671	376.573	604.142	92.3486	365.883	256.805	338.778	169.711	79.4996	400.235	608.279	98.7238	358.924	123.178		111.287	124.104	841.417	868.286	111.018	505.492	272.211	698.661	-0.08	0.0126	-1.083	0.1588	2.6613
Traes_7DL_162505318	ABA3						molybdenum cofactor sulfurase (LOS5);Involved in the conversion of ABA-aldehyde to ABA, the last step of abscisic acid (ABA) biosynthesis. (ABA3)	41.23	AT1G16540	BRADI1G32350	OS06G0670000	GRMZM2G048092, GRMZM6G699895, GRMZM2G061821	143.05	191.594	948.387	2171.01	60.1548	574.523	467.025	324.115	48.88	7.70197	36.1393	32.9547	28.9069	205.448	30.9314	40.1952	282.932	144.002	651.136	2229.48	67.8878	621.886	319.565		208.31	168.469	1412.16	1915.61	93.9754	736.778	471.77	1195.16	0.406	-2.534	-0.9655	-0.3015	2.6332
Traes_4BL_7091749BF	ABCC5						ATP-BINDING CASSETTE C5; encodes a high-affinity inositol hexakisphosphate transporter that plays a role in guard cell signaling and phytate storage. It is a member of MRP subfamily / ABC transporter subfamily C.	41.74	AT1G04120	BRADI1G75590	OS03G0142800	GRMZM5G820122	226.503	338.136	863.61	944.394	177.52	962.767	733.17	516.183	192.298	323.97	833.436	1579.11	152.462	901.184	721.855	902.253	410.566	357.55	743.346	889.416	193.823	715.241	863.781		443.854	436.57	857.033	1276.92	220.357	822.696	594.107	790.993	0.5748	0.7291	-0.1985	-0.022	1.9247
Traes_2AS_048E13951	AHG1						Encodes AHG1 (ABA-hypersensitive germination 1), a putative protein phosphatase 2C (PP2C). Expressed in seeds. AHG1 functions in seed development and germination.	47.95	AT5G51760	BRADI5G00670		GRMZM2G019819, GRMZM2G159811	0.975667	1.91853	14.3553	19.1119	0.401	11.7481	1.67827	1.1576	2.03473	3.36497	6.9207	46.3956	0	9.87153	6.11743	6.41093	1.9141	1.58303	8.7157	19.5932	0	13.3715	6.2688		3.4595	2.456	11.3873	40.2715	0	8.70923	5.2774	6.295	0.8664	0.6182	-0.2013	-0.4795	3.6811
Traes_5AL_6F83AEE98	AIP2						ABI3-INTERACTING PROTEIN 2, AIP2; Encodes an E3 ligase that can interact with and polyubiquitinate ABI3 in vitro. AIP2 likely negatively regulates ABA signaling by targeting ABI3 for post-translational destruction.	42.56	AT5G20910	BRADI4G31030	OS09G0434200	GRMZM2G140160	82.6816	115.416	531.897	545.082	133.651	628.931	527.841	286.834	86.6242	135.862	550.49	333.307	132.128	505.184	1063.71	736.014	112.272	83.805	294.487	236.979	95.2773	341.398	266.848		96.8318	96.5214	303.748	362.723	112.956	425.376	307.383	908.076	0.4786	0.6502	-0.4166	-0.0007	2.6697
Traes_5BL_9F4C228C1	AIP2						ABI3-INTERACTING PROTEIN 2, AIP2; Encodes an E3 ligase that can interact with and polyubiquitinate ABI3 in vitro. AIP2 likely negatively regulates ABA signaling by targeting ABI3 for post-translational destruction.	45.5	AT5G20910	BRADI4G31030	OS09G0434200	GRMZM2G140160	172.518	200.564	827.936	1320.52	221.784	1401.31	863.295	405.306	164.177	194.995	1039.19	967.252	206.377	872.678	1710.48	1143.77	198.315	139.355	597.56	616.811	170.926	664.698	374.423		185.959	143.323	663.127	776.43	233.411	846.664	528.635	1345.51	0.2167	0.2467	-0.5053	-0.3714	2.2543
Traes_1BL_8E966A86B	ATGPA1						Encodes an alpha subunit of a heterotrimeric GTP-binding protein; GPA1 is a positive regulator in ABA-mediated inhibition of stomatal opening; involved in the signaling events that trigger unfolded protein response-associated cell death. GPA1 is also involved in sugar signaling	41.8	AT2G26300	BRADI2G60350	OS05G0333200	GRMZM2G064732	176.015	63.7667	58.0622	15.3715	130.941	54.0158	77.0579	73.963	215.395	161.843	115.711	20.2867	152.505	53.3418	90.4511	106.513	124.806	87.4006	65.2068	14.5376	114.086	30.4334	64.6457		134.25	97.9539	91.5947	32.3763	142.165	49.3728	68.8788	63.9958	-1.4506	-0.4266	-0.5123	-0.4504	-1.5636
Traes_7AS_EDFB9AC0D	ATGPA1						Encodes an alpha subunit of a heterotrimeric GTP-binding protein; GPA1 is a positive regulator in ABA-mediated inhibition of stomatal opening; involved in the signaling events that trigger unfolded protein response-associated cell death. GPA1 is also involved in sugar signaling	42.4	AT2G26300	BRADI2G60350	OS05G0333200	GRMZM2G064732	276.514	303.586	192.924	82.5857	136.448	177.584	288.703	274.685	170.124	144.877	144.778	13.0923	99.7749	128.868	82.6348	106.742	155.6	101.117	105.05	14.9233	79.1925	32.206	71.3693		166.853	126.894	186.652	52.8004	80.3493	91.4393	157.489	116.453	0.1332	-0.2107	-0.6172	-0.3919	-0.5091
Traes_7DS_E82F0FAE3	ATGPA1						Encodes an alpha subunit of a heterotrimeric GTP-binding protein; GPA1 is a positive regulator in ABA-mediated inhibition of stomatal opening; involved in the signaling events that trigger unfolded protein response-associated cell death. GPA1 is also involved in sugar signaling	41.6	AT2G26300	BRADI2G60350	OS05G0333200	GRMZM2G064732	468.438	230.174	174.413	64.6408	224.586	125.128	252.674	326.841	385.652	201.249	242.587	22.2963	169.009	129.822	179.648	284.804	504.233	245.498	193.762	41.9683	181.127	85.5046	306.031		512.619	288.955	337.055	83.413	223.67	118.788	267.937	210.505	-1.0145	-0.935	-1.0285	-0.8222	-1.4013
Traes_7AL_6312C917B	CHIP						carboxyl terminus of HSC70-interacting protein; Encodes AtCHIP, a new class of E3 ubiquitin ligases with three tetratricopeptide repeats and a U-box domain, structurally similar to the animal CHIP proteins. Plays an important role in plant cellular metabolism under temperature stress conditions. Functions as an E3 ubiquitin ligase of protein phosphatase 2A.	41.34		BRADI3G13620	OS08G0113300	GRMZM2G104769	51.7836	53.2221	269.928	196.219	37.2139	173.257	91.2615	67.458	60.1424	52.4514	181.029	170.235	36.9919	105.739	131.648	88.5984	61.1431	41.5133	120.243	138.085	35.4987	96.2369	61.6177		66.4668	47.4271	174.675	163.207	49.8617	118.662	71.7073	119.427	0.033	-0.178	-0.5571	-0.495	2.3736
Traes_2DL_2BA772DB5	CIPK23						Arabidopsis thaliana CBL-interacting protein kinase 23. CIPK23 serves as a positive regulator of the potassium transporter AKT1 by directly phosphorylating AKT1. CIPK23 is activated by the binding of two calcineurin B-like proteins, CBL1 and CBL9	45.24	AT1G30270	BRADI1G58400	OS07G0150700	GRMZM2G013236	4333.53	6240.27	11929	11382.5	531.396	5726.01	3183.64	1737.65	3541.53	4233.58	7211.2	5628.57	362.425	4547.17	3595.61	2842.96	4780.37	3562.52	5801.04	7226.81	386.887	3510.42	2569.46		5494.32	3916.99	9199.96	5407.17	429.716	4853.65	2556.49	3425.51	0.5234	0.2571	-0.4236	-0.4867	1.4534
Traes_2BL_C834427B5	CNX1						Involved in molybdenum cofactor (Moco) biosynthesis, inserting Mo into Molybdopterin. sir loss-of-function mutants are resistant to sirtinol, a modulator of auxin signaling	44.85	AT5G20990	BRADI5G24930	OS04G0661600	GRMZM2G067176	369.569	235.889	747.563	464.379	218.26	447.895	327.912	294.58	454.246	590.125	987.578	1262.03	240.26	623.216	922.716	1214.78	443.021	446.944	619.275	699.79	291.517	484.978	383.638		534.273	449.983	1086.53	897.085	360.475	670.437	530.179	938.295	-0.6422	0.3703	0.0124	-0.2472	1.0094
Traes_2DS_9C0C983B2	ETR3						ethylene receptor 3	44.59	AT3G23150, AT1G04310, AT3G04580		OS02G0820900	GRMZM2G075368	275.439	476.045	342.215	288.755	172.626	809.425	534.486	236.695	247.906	350.789	370.742	195.609	131.043	644.636	474.039	228.398	315.279	307.024	382.798	247.576	139.447	910.371	664.454		321.445	305.909	412.643	333.598	161.589	1069.54	637.462	422.835	0.7874	0.496	-0.0363	-0.0718	0.3101
Traes_5BL_F3018E8CA	GBF1						member of a gene family encoding basic leucine zipper proteins (GBFs) which bind the G-box	45.91	AT4G36730	BRADI1G04510	OS03G0809200	GRMZM2G138340	3.53743	9.16443	11.7976	22.2783	6.5842	17.9148	15.5043	14.3094	2.0854	6.41597	6.371	125.822	4.1634	9.38237	13.1483	6.66493	1.34297	2.6727	3.66833	45.0701	3.3738	2.18217	1.43557		0.796533	2.8637	6.75727	80.6868	1.1413	4.25003	3.0048	10.4664	1.3366	1.6529	0.8941	1.6484	1.6927
Traes_7BS_E11EC3E6E	GCR1						G-protein-coupled receptor 1; encodes a protein similar to G-coupled receptor with 7 transmembrane regions. Overexpression studies suggest this gene is involved in dormancy and flowering. Reduction of expression results in decreased sensitivity to cytokinin.	42.86	AT1G48270	BRADI1G46520	OS06G0199800	GRMZM2G120371	49.036	48.7253	159.573	176.855	39.4035	118.386	88.3139	63.6308	41.4397	65.3296	87.3982	207.901	39.9005	115.516	98.1848	78.4711	64.2353	47.3468	65.1742	129.116	38.4349	88.4534	78.7578		53.1395	62.7226	84.5686	136.811	45.4145	92.9488	74.6283	100.482	-0.0227	0.6437	-0.4406	0.2414	1.6666
Traes_4AL_F3BA3F9FB	GLTP						Glycolipid transfer protein (GLTP) family protein [Source:Projected from Arabidopsis thaliana (AT4G39670) TAIR;Acc:AT4G39670]	53.39	AT4G39670	BRADI1G11280	OS03G0710700	GRMZM2G011098, GRMZM2G347983, GRMZM2G100650	42.4011	83.4894	542.686	1149.91	21.7933	387.195	236.079	85.3961	42.8907	86.0213	420.385	1397.23	26.9316	372.443	378.299	180.992	73.1308	45.2502	279.383	1433.42	17.0604	291.693	187.878		58.4554	46.4234	371.875	1015.32	23.1681	333.92	171.369	266.469	0.9768	1.0372	-0.6849	-0.3272	3.6647
Traes_5AL_D369204D3	heat stress transcription factor B-1-like						heat shock factor 4 [Source:Projected from Arabidopsis thaliana (AT4G36990) TAIR;Acc:AT4G36990]	42.37	AT2G41690, AT4G36990, AT2G41690, AT4G36990	BRADI4G32130	OS09G0456800	GRMZM2G002131, GRMZM2G139535	200.808	345.258	475.575	391.761	89.4102	734.48	405.259	314.11	196.259	458.862	469.752	307.995	89.1087	573.815	485.694	458.249	256.51	347.495	496.294	490.808	74.5127	667.697	412.23		252.742	389.107	561.611	398.555	82.4972	723.239	503.799	537.892	0.7855	1.2149	0.4379	0.6214	1.2445
Traes_5BL_65826E1A1	heat stress transcription factor B-1-like						heat shock factor 4 [Source:Projected from Arabidopsis thaliana (AT4G36990) TAIR;Acc:AT4G36990]	52.94	AT2G41690, AT4G36990, AT2G41690, AT4G36990	BRADI4G32130	OS09G0456800	GRMZM2G002131, GRMZM2G139535	371.937	609.66	1488	3078.13	145.35	3705.98	1528.83	756.26	343.172	409.209	2155.25	2466.24	109.584	1957.55	1699.12	929.633	685.087	373.643	1772.4	3322.58	105.652	2995.56	1673.87		635.894	321.525	1810.53	2779.41	146.092	3877.9	1595.41	1776.93	0.711	0.2531	-0.8653	-0.9754	1.9928
Traes_4AS_5015DF7A2	MPK3						mitogen-activated protein kinase 3 [Source:Projected from Arabidopsis thaliana (AT3G45640) TAIR;Acc:AT3G45640]	52.96	AT3G45640	BRADI1G65810	OS03G0285800	GRMZM2G017792, GRMZM2G053987	262.907	776.124	1579.27	1414.44	208.01	2448.16	721.711	332.305	244.762	700.539	1193.08	1231.73	191.133	1500.89	674.009	360.502	575.478	427.722	1593.99	1709.39	144.734	3293.73	698.59		361.596	424.366	1998.36	1131.55	148.401	3814.8	626.519	499.419	1.5569	1.5176	-0.4241	0.2303	2.579
Traes_4DL_15045954F	MPK3						mitogen-activated protein kinase 3 [Source:Projected from Arabidopsis thaliana (AT3G45640) TAIR;Acc:AT3G45640]	51.63	AT3G45640	BRADI1G65810	OS03G0285800	GRMZM2G017792, GRMZM2G053987	179.737	727.337	1328.97	1627.54	174.094	2650.75	645.369	335.804	131.519	727.493	945.999	1622.76	195.283	1515.04	659.791	344.277	435.835	412.782	1272.77	1662.29	78.1568	2868.54	698.558		257.199	378.619	1356.93	1248.03	104.204	3457.04	622.27	420.769	2.008	2.4531	-0.0772	0.554	2.8728
Traes_1AL_99C0FB6F6	NODGS, NODULIN/GLUTAMINE SYNTHASE-LIKE PROTEIN						glutamate-ammonia ligases;catalytics;glutamate-ammonia ligases [Source:Projected from Arabidopsis thaliana (AT3G53180) TAIR;Acc:AT3G53180]	40.7	AT3G53180	BRADI3G27877	OS10G0456500	GRMZM2G115646	1604.6	2959.05	2161.56	1285.07	263.119	2064.46	1495.3	1041.2	1715.03	3538.66	1758.35	1239.36	164.985	1884.11	788.335	997.834	1846.42	3885.38	2251.65	1165.85	283.062	2282.69	1208.9		2326.59	3725.73	3341.76	1359.37	260.909	2371.92	1727.31	1024.28	0.8805	1.0395	1.0688	0.6774	0.4287
Traes_1DL_60AD3A630	NODGS, NODULIN/GLUTAMINE SYNTHASE-LIKE PROTEIN						glutamate-ammonia ligases;catalytics;glutamate-ammonia ligases [Source:Projected from Arabidopsis thaliana (AT3G53180) TAIR;Acc:AT3G53180]	39.13	AT3G53180	BRADI3G27877	OS10G0456500	GRMZM2G115646	417.221	1204.93	1036.69	611.766	106.77	1358.71	1032.65	717.038	408.231	1392.85	913.435	587.68	84.3076	1353.39	645.743	873.965	572.413	1400.04	1050.21	564.778	138.544	1375.08	929.055		578.809	1417.15	1424.98	744.916	131.518	1518.32	1128.99	917.085	1.5272	1.7547	1.2864	1.2896	1.3102
Traes_7AL_4835DC1DE	OPR3						oxophytodienoate-reductase 3; Encodes a 12-oxophytodienoate reductase that is required for jasmonate biosynthesis.	44.85	AT2G06050	BRADI3G37650	OS08G0459600	GRMZM2G082087, GRMZM2G148281	368.915	564.571	762.612	845.863	378.61	1539.72	673.91	388.318	302.701	375.774	546.946	490.168	252.65	854.604	531.783	430.038	244.551	350.948	545.514	451.699	254.929	1009.86	475.717		376.34	438.267	624.866	576.34	319.821	1338.2	675.706	605.758	0.6141	0.3214	0.5203	0.2186	1.046
Traes_7DL_61B099A91	OPR3						oxophytodienoate-reductase 3; Encodes a 12-oxophytodienoate reductase that is required for jasmonate biosynthesis.	44.94	AT2G06050	BRADI3G37650	OS08G0459600	GRMZM2G082087, GRMZM2G148281	469.415	570.122	712.682	859.469	446.935	1972.07	966.904	518.311	425.525	293.718	563.709	424.939	299.213	898.529	827.658	573.029	336.856	384.351	578.462	386.548	306.717	1182.88	674.392		550.429	423.052	642.435	477.043	381.705	1453.69	673.451	1003.1	0.2804	-0.5248	0.1904	-0.3788	0.6027
Traes_4AL_52A7262C9	PAD4						PHYTOALEXIN DEFICIENT 4; Encodes a lipase-like gene that is important for salicylic acid signaling and function in resistance (R) gene-mediated and basal plant disease resistance. PAD4 can interact directly with EDS1, another disease resistance signaling protein.	48.74	AT3G52430	BRADI4G23367	OS11G0195500	GRMZM2G014071, GRMZM2G152739	366.141	1136.89	2326.45	2883.06	459.49	4041.46	973.032	667.57	302.578	1181.57	1767.27	2279.6	466.878	2742.25	1228.98	1040.97	763.727	744.679	2171.75	2926.54	244.504	5246.07	1342.13		575.86	758.857	2578.11	2320.96	279.341	6096.84	1457.67	1288	1.6291	1.9619	-0.0358	0.3953	2.6576
Traes_4BS_B65D6CC31	PAD4						PHYTOALEXIN DEFICIENT 4; Encodes a lipase-like gene that is important for salicylic acid signaling and function in resistance (R) gene-mediated and basal plant disease resistance. PAD4 can interact directly with EDS1, another disease resistance signaling protein.	48.27	AT3G52430	BRADI4G23367	OS11G0195500	GRMZM2G014071, GRMZM2G152739	363.055	745.656	2318.97	2221.83	167.496	2293.71	357.459	297.519	294.525	820.904	1736.92	2333.04	180.431	1803.35	526.687	451.055	697.797	560.945	2236.96	3358.01	133.303	4402.06	790.916		502.04	554.879	3033.59	1942.1	145.074	4892.8	878.289	559.579	1.0337	1.4755	-0.3122	0.144	2.664
Traes_4DS_51C30A490	PAD4						PHYTOALEXIN DEFICIENT 4; Encodes a lipase-like gene that is important for salicylic acid signaling and function in resistance (R) gene-mediated and basal plant disease resistance. PAD4 can interact directly with EDS1, another disease resistance signaling protein.	49.06	AT3G52430	BRADI4G23367	OS11G0195500	GRMZM2G014071, GRMZM2G152739	402.896	1178.96	2415.75	2183.57	280.44	3274.02	700.002	514.75	331.079	1130.84	1749.16	1546.42	300.194	2084.44	782.903	701.277	794.424	760.77	2376.08	2212.03	182.334	4421.93	1096.85		600.378	794.855	2971.09	1790.27	214.751	4991.64	1194.48	840.112	1.5445	1.7715	-0.0617	0.403	2.5762
Traes_4DL_6063F821A	SDIR1						SALT- AND DROUGHT-INDUCED RING FINGER1, SDIR1; Encodes an intracellular membrane localized protein with E3 ligase activity that is involved in regulation of ABA signaling. Loss of function alleles show decreased sensitivity to ABA. Overexpression results in increased sensitivity to ABA.	45.85	AT3G55530	BRADI1G66760	OS03G0272300	GRMZM2G492252, GRMZM2G337425	53.8077	40.1593	27.8163	23.7913	67.3321	36.3506	31.2654	45.1136	57.7282	25.1682	23.5216	19.6766	59.6508	17.0383	38.9425	39.9316	40.3255	27.5283	24.4799	8.69987	55.026	24.2803	30.4887		41.2379	36.3896	40.0147	12.9845	60.072	36.1579	25.8854	44.9442	-0.414	-1.197	-0.5486	-0.187	-0.8991
Traes_2AL_507BEFA86	SLG1, SLOW GROWTH 1						Tetratricopeptide repeat (TPR)-like superfamily protein [Source:Projected from Arabidopsis thaliana (AT5G08490) TAIR;Acc:AT5G08490]	45.4	AT5G08490	BRADI5G10954	OS02G0290000	GRMZM2G158029	116.377	317.03	1524.16	3455.55	107.088	1171.1	455.996	187.124	112.579	458.929	741.43	3362.08	124.861	1071.72	544.587	351.466	272.917	228.08	859.284	4262.12	78.6745	2101.94	528.336		174.835	225.182	1002.8	2455.81	103.6	2079.58	527.037	616.339	1.4321	2.0295	-0.256	0.3626	3.6788
Traes_5BL_18D3F8F38	SPP1						LIPID PHOSPHATE PHOSPHATASE DELTA, LPPDELTA, SPHINGOID PHOSPHATE PHOSPHATASE 1, SPP1; Encodes a long-chain base 1-phosphate (LCBP) phosphatase that is expressed in the endoplasmic reticulum.	51.36	AT3G58490	BRADI1G04840	OS03G0805400	GRMZM2G417009, GRMZM2G062377, GRMZM2G115612	93.5553	138.099	944.691	910.72	65.1449	580.986	231.069	142.027	86.5899	125.996	634.834	1035	69.9436	313.372	345.777	210.138	193.202	102.781	613.813	976.605	52.5302	532.48	144.528		129.687	103.66	835.122	704.077	68.9367	568.681	196.095	334.403	0.562	0.5275	-0.9021	-0.3178	3.3271
Traes_1DL_AFF7AECEA							Protein kinase superfamily protein	54.73	AT1G11050	BRADI2G24930	OS05G0423500	AC226248.1_FG002	104.432	406.611	806.295	419.655	54.9402	1470.01	237.068	109.723	98.4832	296.753	539.973	292.256	42.8305	656.809	130.865	117.767	159.176	212.435	624.649	595.281	51.7137	1872.38	372.574		160.375	194.2	625.405	378.694	78.8189	2260.21	364.16	189.08	1.9475	1.6026	0.4159	0.276	2.9245
Traes_2BS_CCFE8F6F8							tolB protein-related [Source:Projected from Arabidopsis thaliana (AT4G01870) TAIR;Acc:AT4G01870]	65.35	AT4G01870	BRADI1G20050	OS07G0638100	GRMZM2G039757	83.148	192.02	778.726	6076.33	112.526	3092.07	509.166	351.969	111.078	375.236	2534.08	17834.1	103.152	1673.25	2420.9	1991.54	383.961	291.481	1687.54	8951.65	89.2859	4119.82	956.972		274.849	290.782	1275.1	9581.62	120.633	4249.19	1691.15	2849.67	1.1793	1.7155	-0.3867	0.0806	3.1526
Traes_6AS_263764436							Protein kinase family protein with leucine-rich repeat domain [Source:Projected from Arabidopsis thaliana (AT5G25930) TAIR;Acc:AT5G25930]	43.89	AT5G25930	BRADI3G08647, BRADI1G37960, BRADI3G08660	OS06G0557100, OS02G0227700, OS02G0228300, OS06G0557100, OS02G0227700, OS02G0228300, OS06G0557100, OS02G0227700, OS02G0228300	GRMZM2G350918, GRMZM2G100234, GRMZM2G449817, GRMZM2G176206, GRMZM2G350918, GRMZM2G100234, GRMZM2G449817, GRMZM2G176206, GRMZM2G350918, GRMZM2G100234, GRMZM2G449817, GRMZM2G176206, GRMZM2G350918, GRMZM2G100234, GRMZM2G449817, GRMZM2G176206, GRMZM2G350918, GRMZM2G100234, GRMZM2G449817, GRMZM2G176206, GRMZM2G350918, GRMZM2G100234, GRMZM2G449817, GRMZM2G176206, GRMZM2G350918, GRMZM2G100234, GRMZM2G44…	120.615	148.185	1427.24	768.678	58.8483	1609.83	269.269	129.368	119.533	277.012	558.559	914.185	68.2904	880.586	364.555	364.044	239.624	110.002	505.252	968.702	46.7249	2523.7	356.169		137.083	111.197	678.845	630.576	52.8066	1694.96	475.671	258.844	0.2928	1.1955	-1.115	-0.2972	3.5364
Traes_6DS_C4861C9FF							Protein kinase family protein with leucine-rich repeat domain [Source:Projected from Arabidopsis thaliana (AT5G25930) TAIR;Acc:AT5G25930]	45.18	AT5G25930	BRADI3G08647, BRADI1G37960, BRADI3G08660	OS06G0557100, OS02G0227700, OS02G0228300, OS06G0557100, OS02G0227700, OS02G0228300, OS06G0557100, OS02G0227700, OS02G0228300	GRMZM2G350918, GRMZM2G100234, GRMZM2G449817, GRMZM2G176206, GRMZM2G350918, GRMZM2G100234, GRMZM2G449817, GRMZM2G176206, GRMZM2G350918, GRMZM2G100234, GRMZM2G449817, GRMZM2G176206, GRMZM2G350918, GRMZM2G100234, GRMZM2G449817, GRMZM2G176206, GRMZM2G350918, GRMZM2G100234, GRMZM2G449817, GRMZM2G176206, GRMZM2G350918, GRMZM2G100234, GRMZM2G449817, GRMZM2G176206, GRMZM2G350918, GRMZM2G100234, GRMZM2G44…	15.442	29.5362	51.1584	47.7863	17.2545	152.358	5.5781	12.8624	14.1916	22.8537	29.3748	44.3482	14.5865	75.2293	9.87887	12.3814	18.6348	9.52237	13.6666	67.3478	6.59067	288.721	15.5802		10.5479	6.08783	36.2946	15.403	7.03043	207.589	28.4761	8.8767	0.9042	0.7604	-0.956	-0.7806	1.6592
[truncated: 19 more columns]
